# Supplementary material for: Controlling Thermal Expansion Behaviors of Fence-Like Metal-Organic Frameworks by Varying/Mixing Metal Ions
Source: Front Chem. 2018 Jul 24;6:306. doi: 10.3389/fchem.2018.00306 (PMC6066979; doi:10.3389/fchem.2018.00306)
Supplement: Supplementary file 2 [file Data_Sheet_1.ZIP]

Archive with 30 entries (30 files):
- Cd112K.cif
- Cd112K.res
- Cd112Kcheckcif.pdf
- Cd300K.cif
- Cd300K.res
- Cd300Kcheckcif.pdf
- Co112K.cif
- Co112K.res
- Co112Kcheckcif.pdf
- Co300K.cif
- Co300K.res
- Co300Kcheckcif.pdf
- Ni112K.cif
- Ni112K.res
- Ni112Kcheckcif.pdf
- Ni300K.cif
- Ni300K.res
- Ni300Kcheckcif.pdf
- Zn112K.cif
- Zn112K.res
- Zn112Kcheckcif.pdf
- Zn300K.cif
- Zn300K.res
- Zn300Kcheckcif.pdf
- ZnCd112K.cif
- ZnCd112K.res
- ZnCd112Kcheckcif.pdf
- ZnCd300K.cif
- ZnCd300K.res
- ZnCd300Kcheckcif.pdf
