# Supplementary material for: Controlling Thermal Expansion Behaviors of Fence-Like Metal-Organic Frameworks by Varying/Mixing Metal Ions
Source: Front Chem. 2018 Jul 24;6:306. doi: 10.3389/fchem.2018.00306 (PMC6066979; doi:10.3389/fchem.2018.00306)
Supplement: Supplementary file 2 [file Data_Sheet_1.ZIP › Cd112K.cif]

data_Cd112K
_audit_creation_date              2017-04-14
_audit_creation_method
;
Olex2 1.2
(compiled 2017.03.28 svn.r3405 for OlexSys, GUI svn.r5335)
;
_shelx_SHELXL_version_number      '2014/7'
_publ_contact_author_address      ?
_publ_contact_author_email        ?
_publ_contact_author_id_orcid     ?
_publ_contact_author_name         ''
_publ_contact_author_phone        ?
_publ_section_references
;
Dolomanov, O.V., Bourhis, L.J., Gildea, R.J, Howard, J.A.K. & Puschmann, H.
 (2009), J. Appl. Cryst. 42, 339-341.

Sheldrick, G.M. (2015). Acta Cryst. C71, 3-8.
;
_chemical_name_common             ?
_chemical_name_systematic         ?
_chemical_formula_moiety          'C24 H16 Cd N2 O4, 2(C4 H9 N O)'
_chemical_formula_sum             'C32 H34 Cd N4 O6'
_chemical_formula_weight          683.03
_chemical_absolute_configuration  syn
_chemical_melting_point           ?
_chemical_oxdiff_formula          CdCHNO
loop_
  _atom_type_symbol
  _atom_type_description
  _atom_type_scat_dispersion_real
  _atom_type_scat_dispersion_imag
  _atom_type_scat_source
 'C' 'C' 0.0181 0.0091 'International Tables Vol C Tables 4.2.6.8 and 6.1.1.4'
 'H' 'H' 0.0000 0.0000 'International Tables Vol C Tables 4.2.6.8 and 6.1.1.4'
 'Cd' 'Cd' 0.1185 4.6533 'International Tables Vol C Tables 4.2.6.8 and 6.1.1.4'
 'N' 'N' 0.0311 0.0180 'International Tables Vol C Tables 4.2.6.8 and 6.1.1.4'
 'O' 'O' 0.0492 0.0322 'International Tables Vol C Tables 4.2.6.8 and 6.1.1.4'

_shelx_space_group_comment
;
The symmetry employed for this shelxl refinement is uniquely defined
by the following loop, which should always be used as a source of
symmetry information in preference to the above space-group names.
They are only intended as comments.
;
_space_group_crystal_system       'orthorhombic'
_space_group_IT_number            19
_space_group_name_H-M_alt         'P 21 21 21'
_space_group_name_Hall            'P 2ac 2ab'
loop_
  _space_group_symop_operation_xyz
 'x, y, z'
 '-x+1/2, -y, z+1/2'
 '-x, y+1/2, -z+1/2'
 'x+1/2, -y+1/2, -z'

_cell_length_a                    11.5002(3)
_cell_length_b                    14.9226(3)
_cell_length_c                    18.3781(4)
_cell_angle_alpha                 90
_cell_angle_beta                  90
_cell_angle_gamma                 90
_cell_volume                      3153.92(12)
_cell_formula_units_Z             4
_cell_measurement_reflns_used     4247
_cell_measurement_temperature     112(2)
_cell_measurement_theta_max       73.4260
_cell_measurement_theta_min       3.8410
_shelx_estimated_absorpt_T_max    0.382
_shelx_estimated_absorpt_T_min    0.382
_exptl_absorpt_coefficient_mu     5.950
_exptl_absorpt_correction_T_max   1.00000
_exptl_absorpt_correction_T_min   0.48474
_exptl_absorpt_correction_type    multi-scan
_exptl_absorpt_process_details
;
CrysAlisPro, Agilent Technologies,
Version 1.171.36.32 (release 02-08-2013 CrysAlis171 .NET)
(compiled Aug  2 2013,16:46:58)
Empirical absorption correction using spherical harmonics,
 implemented in SCALE3 ABSPACK scaling algorithm.
;
_exptl_absorpt_special_details    ?
_exptl_crystal_colour             colourless
_exptl_crystal_colour_primary     colourless
_exptl_crystal_density_diffrn     1.438
_exptl_crystal_density_meas       ?
_exptl_crystal_density_method     ?
_exptl_crystal_description        block
_exptl_crystal_F_000              1400
_exptl_crystal_size_max           0.2
_exptl_crystal_size_mid           0.2
_exptl_crystal_size_min           0.2
_exptl_transmission_factor_max    ?
_exptl_transmission_factor_min    ?
_diffrn_reflns_av_R_equivalents   0.0233
_diffrn_reflns_av_unetI/netI      0.0220
_diffrn_reflns_Laue_measured_fraction_full 0.990
_diffrn_reflns_Laue_measured_fraction_max 0.962
_diffrn_reflns_limit_h_max        13
_diffrn_reflns_limit_h_min        -8
_diffrn_reflns_limit_k_max        18
_diffrn_reflns_limit_k_min        -18
_diffrn_reflns_limit_l_max        22
_diffrn_reflns_limit_l_min        -19
_diffrn_reflns_number             7211
_diffrn_reflns_point_group_measured_fraction_full 0.831
_diffrn_reflns_point_group_measured_fraction_max 0.794
_diffrn_reflns_theta_full         67.679
_diffrn_reflns_theta_max          73.668
_diffrn_reflns_theta_min          3.816
_diffrn_ambient_temperature       112(2)
_diffrn_detector_area_resol_mean  10.6525
_diffrn_measured_fraction_theta_full 0.990
_diffrn_measured_fraction_theta_max 0.962
_diffrn_measurement_details
;
#__ type_ start__ end____ width___ exp.time_
  1 omega -121.00    7.00   1.0000    1.0000
omega____ theta____ kappa____ phi______ frames
    -      -39.5248  -19.0000  -90.0000 128

#__ type_ start__ end____ width___ exp.time_
  2 omega   51.00   78.00   1.0000    1.0000
omega____ theta____ kappa____ phi______ frames
    -       39.5248 -125.0000  -60.0000 27

#__ type_ start__ end____ width___ exp.time_
  3 omega   99.00  178.00   1.0000    2.0000
omega____ theta____ kappa____ phi______ frames
    -      107.7866  125.0000   30.0000 79

#__ type_ start__ end____ width___ exp.time_
  4 omega   30.00   77.00   1.0000    2.0000
omega____ theta____ kappa____ phi______ frames
    -      107.7866  -30.0000    0.0000 47

#__ type_ start__ end____ width___ exp.time_
  5 omega   34.00   98.00   1.0000    2.0000
omega____ theta____ kappa____ phi______ frames
    -      107.7866  -45.0000   90.0000 64

#__ type_ start__ end____ width___ exp.time_
  6 omega   30.00   91.00   1.0000    2.0000
omega____ theta____ kappa____ phi______ frames
    -      107.7866  -30.0000  -60.0000 61
;
_diffrn_measurement_device_type   'SuperNova, Dual, Cu at zero, Atlas'
_diffrn_measurement_method        '\w scans'
_diffrn_orient_matrix_UB_11       0.0460764000
_diffrn_orient_matrix_UB_12       0.0111707000
_diffrn_orient_matrix_UB_13       -0.0782070000
_diffrn_orient_matrix_UB_21       -0.0433460000
_diffrn_orient_matrix_UB_22       0.0976466000
_diffrn_orient_matrix_UB_23       -0.0009119000
_diffrn_orient_matrix_UB_31       0.1181031000
_diffrn_orient_matrix_UB_32       0.0313745000
_diffrn_orient_matrix_UB_33       0.0302780000
_diffrn_radiation_monochromator   mirror
_diffrn_radiation_type            CuK\a
_diffrn_radiation_wavelength      1.54178
_diffrn_source                    'SuperNova (Cu) X-ray Source'
_reflns_Friedel_coverage          0.471
_reflns_Friedel_fraction_full     0.626
_reflns_Friedel_fraction_max      0.578
_reflns_number_gt                 4831
_reflns_number_total              5057
_reflns_odcompleteness_completeness 99.03
_reflns_odcompleteness_iscentric  1
_reflns_odcompleteness_theta      66.97
_reflns_special_details
;
 Reflections were merged by SHELXL according to the crystal
 class for the calculation of statistics and refinement.
 
 _reflns_Friedel_fraction is defined as the number of unique
 Friedel pairs measured divided by the number that would be
 possible theoretically, ignoring centric projections and
 systematic absences.
;
_reflns_threshold_expression      'I > 2\s(I)'
_computing_cell_refinement
;
CrysAlisPro, Agilent Technologies,
Version 1.171.36.32 (release 02-08-2013 CrysAlis171 .NET)
(compiled Aug  2 2013,16:46:58)
;
_computing_data_collection
;
CrysAlisPro, Agilent Technologies,
Version 1.171.36.32 (release 02-08-2013 CrysAlis171 .NET)
(compiled Aug  2 2013,16:46:58)
;
_computing_data_reduction
;
CrysAlisPro, Agilent Technologies,
Version 1.171.36.32 (release 02-08-2013 CrysAlis171 .NET)
(compiled Aug  2 2013,16:46:58)
;
_computing_molecular_graphics     'Olex2 (Dolomanov et al., 2009)'
_computing_publication_material   'Olex2 (Dolomanov et al., 2009)'
_computing_structure_refinement   'ShelXL (Sheldrick, 2015)'
_computing_structure_solution     ?
_refine_diff_density_max          0.526
_refine_diff_density_min          -2.210
_refine_diff_density_rms          0.102
_refine_ls_abs_structure_details
;
 Flack x determined using 1483 quotients [(I+)-(I-)]/[(I+)+(I-)]
 (Parsons, Flack and Wagner, Acta Cryst. B69 (2013) 249-259).
;
_refine_ls_abs_structure_Flack    0.016(6)
_refine_ls_extinction_coef        .
_refine_ls_extinction_method      none
_refine_ls_goodness_of_fit_ref    1.077
_refine_ls_hydrogen_treatment     constr
_refine_ls_matrix_type            full
_refine_ls_number_parameters      394
_refine_ls_number_reflns          5057
_refine_ls_number_restraints      0
_refine_ls_R_factor_all           0.0337
_refine_ls_R_factor_gt            0.0324
_refine_ls_restrained_S_all       1.077
_refine_ls_shift/su_max           0.001
_refine_ls_shift/su_mean          0.000
_refine_ls_structure_factor_coef  Fsqd
_refine_ls_weighting_details
'w=1/[\s^2^(Fo^2^)+(0.0674P)^2^+0.4237P] where P=(Fo^2^+2Fc^2^)/3'
_refine_ls_weighting_scheme       calc
_refine_ls_wR_factor_gt           0.0920
_refine_ls_wR_factor_ref          0.0944
_refine_special_details           ?
_olex2_refinement_description
;
1. Fixed Uiso
 At 1.2 times of:
  All C(H) groups
 At 1.5 times of:
  All C(H,H,H) groups
2.a Aromatic/amide H refined with riding coordinates:
 C3(H3), C5(H5), C6(H6), C7(H7), C8(H8), C9(H9), C11(H11), C12(H12), C15(H15),
 C17(H17), C18(H18), C19(H19), C20(H20), C21(H21), C23(H23), C24(H24)
2.b Idealised Me refined as rotating group:
 C26(H26A,H26B,H26C), C27(H27A,H27B,H27C), C28(H28A,H28B,H28C), C30(H30A,H30B,
 H30C), C31(H31A,H31B,H31C), C32(H32A,H32B,H32C)
;
_atom_sites_solution_hydrogens    geom
_atom_sites_solution_primary      ?
_atom_sites_solution_secondary    ?
loop_
  _atom_site_label
  _atom_site_type_symbol
  _atom_site_fract_x
  _atom_site_fract_y
  _atom_site_fract_z
  _atom_site_U_iso_or_equiv
  _atom_site_adp_type
  _atom_site_occupancy
  _atom_site_site_symmetry_order
  _atom_site_calc_flag
  _atom_site_refinement_flags_posn
  _atom_site_refinement_flags_adp
  _atom_site_refinement_flags_occupancy
  _atom_site_disorder_assembly
  _atom_site_disorder_group
 Cd1 Cd 0.50075(2) 0.66474(2) 0.49719(2) 0.00548(11) Uani 1 1 d . . . . .
 N1 N 0.5526(3) 0.2711(2) 0.91919(17) 0.0084(6) Uani 1 1 d . . . . .
 N2 N 0.4377(3) 0.2635(2) 0.08961(18) 0.0099(7) Uani 1 1 d . . . . .
 N3 N 0.1895(3) 0.3805(2) 0.59955(19) 0.0273(8) Uani 1 1 d . . . . .
 N4 N 0.6746(3) 0.3312(2) 0.50502(19) 0.0328(9) Uani 1 1 d . . . . .
 O1 O 0.5168(2) 0.56064(18) 0.59565(14) 0.0101(6) Uani 1 1 d . . . . .
 O2 O 0.6747(3) 0.6162(2) 0.54343(14) 0.0148(6) Uani 1 1 d . . . . .
 O3 O 0.4742(2) 0.55813(19) 0.40467(15) 0.0108(6) Uani 1 1 d . . . . .
 O4 O 0.3197(3) 0.6206(2) 0.45582(14) 0.0139(6) Uani 1 1 d . . . . .
 O5 O 0.0812(3) 0.3151(3) 0.68707(19) 0.0492(10) Uani 1 1 d . . . . .
 O6 O 0.5545(3) 0.2804(2) 0.59265(19) 0.0388(8) Uani 1 1 d . . . . .
 C1 C 0.6259(4) 0.5684(2) 0.5915(2) 0.0090(7) Uani 1 1 d . . . . .
 C2 C 0.7023(4) 0.5222(2) 0.64558(19) 0.0099(7) Uani 1 1 d . . . . .
 C3 C 0.6509(4) 0.4683(3) 0.6992(2) 0.0092(8) Uani 1 1 d . . . . .
 H3 H 0.5695 0.4573 0.6980 0.011 Uiso 1 1 calc R . . . .
 C4 C 0.7191(4) 0.4307(3) 0.75469(19) 0.0119(8) Uani 1 1 d . . . . .
 C5 C 0.8385(4) 0.4456(3) 0.7544(2) 0.0158(8) Uani 1 1 d . . . . .
 H5 H 0.8854 0.4210 0.7920 0.019 Uiso 1 1 calc R . . . .
 C6 C 0.8896(3) 0.4961(3) 0.6999(2) 0.0178(8) Uani 1 1 d . . . . .
 H6 H 0.9715 0.5044 0.6995 0.021 Uiso 1 1 calc R . . . .
 C7 C 0.8218(3) 0.5346(3) 0.6458(2) 0.0142(8) Uani 1 1 d . . . . .
 H7 H 0.8574 0.5696 0.6088 0.017 Uiso 1 1 calc R . . . .
 C8 C 0.5715(3) 0.3158(3) 0.79376(19) 0.0091(7) Uani 1 1 d . . . . .
 H8 H 0.5456 0.3103 0.7449 0.011 Uiso 1 1 calc R . . . .
 C9 C 0.5202(3) 0.2657(2) 0.84811(17) 0.0073(7) Uani 1 1 d . . . . .
 H9 H 0.4595 0.2255 0.8353 0.009 Uiso 1 1 calc R . . . .
 C10 C 0.6618(4) 0.3749(3) 0.8111(2) 0.0108(8) Uani 1 1 d . . . . .
 C11 C 0.6954(3) 0.3806(2) 0.88437(19) 0.0117(7) Uani 1 1 d . . . . .
 H11 H 0.7565 0.4197 0.8988 0.014 Uiso 1 1 calc R . . . .
 C12 C 0.6382(3) 0.3286(2) 0.93518(19) 0.0107(7) Uani 1 1 d . . . . .
 H12 H 0.6611 0.3340 0.9847 0.013 Uiso 1 1 calc R . . . .
 C13 C 0.3652(4) 0.5671(2) 0.41023(19) 0.0085(7) Uani 1 1 d . . . . .
 C14 C 0.2868(3) 0.5149(2) 0.36116(19) 0.0085(7) Uani 1 1 d . . . . .
 C15 C 0.3375(4) 0.4613(3) 0.3074(2) 0.0095(8) Uani 1 1 d . . . . .
 H15 H 0.4197 0.4548 0.3057 0.011 Uiso 1 1 calc R . . . .
 C16 C 0.2685(4) 0.4175(2) 0.25639(19) 0.0112(9) Uani 1 1 d . . . . .
 C17 C 0.1475(4) 0.4262(3) 0.2604(2) 0.0154(8) Uani 1 1 d . . . . .
 H17 H 0.0999 0.3984 0.2247 0.019 Uiso 1 1 calc R . . . .
 C18 C 0.0967(4) 0.4751(3) 0.3163(2) 0.0163(8) Uani 1 1 d . . . . .
 H18 H 0.0145 0.4777 0.3205 0.020 Uiso 1 1 calc R . . . .
 C19 C 0.1671(3) 0.5207(3) 0.3662(2) 0.0125(8) Uani 1 1 d . . . . .
 H19 H 0.1325 0.5556 0.4036 0.015 Uiso 1 1 calc R . . . .
 C20 C 0.4730(3) 0.2590(2) 0.15944(19) 0.0076(7) Uani 1 1 d . . . . .
 H20 H 0.5365 0.2210 0.1714 0.009 Uiso 1 1 calc R . . . .
 C21 C 0.4200(4) 0.3079(3) 0.21479(19) 0.0105(7) Uani 1 1 d . . . . .
 H21 H 0.4482 0.3036 0.2633 0.013 Uiso 1 1 calc R . . . .
 C22 C 0.3256(4) 0.3629(2) 0.1990(2) 0.0092(8) Uani 1 1 d . . . . .
 C23 C 0.2881(4) 0.3669(2) 0.1261(2) 0.0119(8) Uani 1 1 d . . . . .
 H23 H 0.2235 0.4029 0.1126 0.014 Uiso 1 1 calc R . . . .
 C24 C 0.3469(3) 0.3174(2) 0.07478(19) 0.0102(7) Uani 1 1 d . . . . .
 H24 H 0.3218 0.3216 0.0256 0.012 Uiso 1 1 calc R . . . .
 C25 C 0.1765(4) 0.3362(3) 0.6628(2) 0.0279(9) Uani 1 1 d . . . . .
 C26 C 0.2870(4) 0.3160(4) 0.7046(3) 0.0467(13) Uani 1 1 d . . . . .
 H26A H 0.3411 0.2832 0.6732 0.070 Uiso 1 1 calc GR . . . .
 H26B H 0.2683 0.2795 0.7473 0.070 Uiso 1 1 calc GR . . . .
 H26C H 0.3230 0.3723 0.7203 0.070 Uiso 1 1 calc GR . . . .
 C27 C 0.0876(4) 0.4019(3) 0.5563(2) 0.0345(10) Uani 1 1 d . . . . .
 H27A H 0.0876 0.4660 0.5447 0.052 Uiso 1 1 calc GR . . . .
 H27B H 0.0173 0.3870 0.5838 0.052 Uiso 1 1 calc GR . . . .
 H27C H 0.0892 0.3670 0.5111 0.052 Uiso 1 1 calc GR . . . .
 C28 C 0.3003(4) 0.4023(3) 0.5665(3) 0.0471(14) Uani 1 1 d . . . . .
 H28A H 0.2917 0.4558 0.5360 0.071 Uiso 1 1 calc GR . . . .
 H28B H 0.3264 0.3519 0.5364 0.071 Uiso 1 1 calc GR . . . .
 H28C H 0.3579 0.4140 0.6046 0.071 Uiso 1 1 calc GR . . . .
 C29 C 0.6551(4) 0.2945(3) 0.5698(3) 0.0319(10) Uani 1 1 d . . . . .
 C30 C 0.7607(4) 0.2685(4) 0.6145(3) 0.0350(11) Uani 1 1 d . . . . .
 H30A H 0.8073 0.2248 0.5875 0.052 Uiso 1 1 calc GR . . . .
 H30B H 0.7353 0.2421 0.6607 0.052 Uiso 1 1 calc GR . . . .
 H30C H 0.8077 0.3220 0.6243 0.052 Uiso 1 1 calc GR . . . .
 C31 C 0.5739(4) 0.3597(4) 0.4618(3) 0.0485(14) Uani 1 1 d . . . . .
 H31A H 0.5770 0.3313 0.4137 0.073 Uiso 1 1 calc GR . . . .
 H31B H 0.5753 0.4250 0.4560 0.073 Uiso 1 1 calc GR . . . .
 H31C H 0.5022 0.3419 0.4866 0.073 Uiso 1 1 calc GR . . . .
 C32 C 0.7909(4) 0.3542(3) 0.4783(2) 0.0356(10) Uani 1 1 d . . . . .
 H32A H 0.7923 0.3497 0.4251 0.053 Uiso 1 1 calc GR . . . .
 H32B H 0.8480 0.3127 0.4990 0.053 Uiso 1 1 calc GR . . . .
 H32C H 0.8101 0.4156 0.4929 0.053 Uiso 1 1 calc GR . . . .

loop_
  _atom_site_aniso_label
  _atom_site_aniso_U_11
  _atom_site_aniso_U_22
  _atom_site_aniso_U_33
  _atom_site_aniso_U_23
  _atom_site_aniso_U_13
  _atom_site_aniso_U_12
 Cd1 0.00645(18) 0.00771(16) 0.00229(15) 0.00005(5) -0.00111(10) 0.00024(8)
 N1 0.0096(15) 0.0105(14) 0.0049(14) 0.0007(11) -0.0026(12) 0.0010(13)
 N2 0.0137(17) 0.0099(14) 0.0060(14) -0.0018(11) -0.0033(13) 0.0003(13)
 N3 0.0178(17) 0.0358(18) 0.0282(18) -0.0002(16) 0.0074(15) -0.0091(16)
 N4 0.030(2) 0.0331(19) 0.035(2) 0.0002(17) -0.0024(16) 0.0036(17)
 O1 0.0069(15) 0.0144(11) 0.0090(11) 0.0049(9) -0.0022(11) -0.0010(11)
 O2 0.0118(14) 0.0228(13) 0.0098(12) 0.0126(11) -0.0010(10) -0.0008(12)
 O3 0.0081(16) 0.0141(11) 0.0104(11) -0.0053(10) -0.0013(10) 0.0022(10)
 O4 0.0104(14) 0.0212(13) 0.0101(12) -0.0130(11) 0.0015(10) 0.0009(12)
 O5 0.0302(19) 0.071(3) 0.046(2) 0.030(2) 0.0112(16) -0.0041(19)
 O6 0.0249(16) 0.0411(17) 0.050(2) 0.0067(17) 0.0093(15) -0.0023(15)
 C1 0.0091(19) 0.0097(15) 0.0081(16) -0.0012(13) -0.0007(14) 0.0005(15)
 C2 0.0115(18) 0.0123(16) 0.0058(15) 0.0028(13) -0.0035(14) 0.0003(15)
 C3 0.0056(18) 0.0109(16) 0.0111(17) 0.0007(13) -0.0020(14) -0.0009(14)
 C4 0.013(2) 0.0120(14) 0.0110(17) 0.0017(13) -0.0037(14) -0.0005(16)
 C5 0.011(2) 0.0182(19) 0.0183(18) 0.0059(15) -0.0076(14) -0.0012(16)
 C6 0.0075(18) 0.0235(19) 0.0223(19) 0.0080(16) -0.0052(15) -0.0038(15)
 C7 0.0088(18) 0.0188(17) 0.0148(17) 0.0080(14) -0.0008(14) -0.0054(15)
 C8 0.0098(18) 0.0115(15) 0.0060(15) 0.0038(13) -0.0045(13) -0.0003(14)
 C9 0.0067(19) 0.0100(14) 0.0053(14) 0.0011(11) -0.0033(13) -0.0012(14)
 C10 0.0082(18) 0.0102(16) 0.0139(18) 0.0023(14) -0.0040(14) 0.0020(14)
 C11 0.0119(18) 0.0111(15) 0.0123(16) 0.0016(13) -0.0073(14) -0.0046(14)
 C12 0.0111(17) 0.0136(16) 0.0075(15) 0.0028(13) -0.0078(13) 0.0004(15)
 C13 0.0102(19) 0.0093(15) 0.0060(16) -0.0007(13) -0.0002(14) 0.0014(15)
 C14 0.0096(18) 0.0116(15) 0.0043(15) -0.0012(13) -0.0010(13) 0.0010(15)
 C15 0.0099(19) 0.0098(16) 0.0089(16) -0.0009(13) -0.0003(14) 0.0013(15)
 C16 0.011(2) 0.0121(17) 0.0107(17) -0.0009(14) -0.0025(13) 0.0028(13)
 C17 0.014(2) 0.0164(17) 0.0160(17) -0.0060(14) -0.0070(15) 0.0004(15)
 C18 0.0101(17) 0.0213(18) 0.0175(18) -0.0033(14) -0.0057(14) 0.0042(15)
 C19 0.0129(19) 0.0143(16) 0.0104(16) -0.0035(13) 0.0027(14) 0.0033(15)
 C20 0.0050(18) 0.0095(14) 0.0083(15) -0.0001(12) -0.0024(12) 0.0012(13)
 C21 0.0136(19) 0.0135(16) 0.0046(15) -0.0024(13) -0.0056(14) 0.0005(15)
 C22 0.0094(18) 0.0077(15) 0.0106(17) -0.0010(13) -0.0027(14) -0.0018(14)
 C23 0.0135(19) 0.0100(15) 0.0123(17) 0.0002(13) -0.0083(14) 0.0043(14)
 C24 0.0124(18) 0.0108(15) 0.0075(15) -0.0016(13) -0.0066(14) 0.0007(14)
 C25 0.023(2) 0.039(2) 0.023(2) 0.0007(18) 0.0019(17) -0.0026(19)
 C26 0.040(3) 0.063(3) 0.037(3) -0.012(3) -0.013(2) 0.010(3)
 C27 0.038(3) 0.039(2) 0.027(2) 0.006(2) -0.002(2) 0.000(2)
 C28 0.037(3) 0.036(2) 0.068(4) -0.001(3) 0.030(3) -0.012(2)
 C29 0.037(3) 0.0221(19) 0.036(2) -0.0001(18) -0.001(2) 0.0004(19)
 C30 0.035(3) 0.038(2) 0.032(3) 0.001(2) -0.0040(19) 0.008(2)
 C31 0.037(3) 0.068(4) 0.040(3) 0.015(3) -0.004(2) 0.019(3)
 C32 0.039(3) 0.037(2) 0.032(2) 0.000(2) 0.007(2) -0.006(2)

_geom_special_details
;
 All esds (except the esd in the dihedral angle between two l.s. planes)
 are estimated using the full covariance matrix.  The cell esds are taken
 into account individually in the estimation of esds in distances, angles
 and torsion angles; correlations between esds in cell parameters are only
 used when they are defined by crystal symmetry.  An approximate (isotropic)
 treatment of cell esds is used for estimating esds involving l.s. planes.
;
loop_
  _geom_bond_atom_site_label_1
  _geom_bond_atom_site_label_2
  _geom_bond_distance
  _geom_bond_site_symmetry_2
  _geom_bond_publ_flag
 Cd1 N1 2.293(3) 3_656 ?
 Cd1 N2 2.284(3) 3_655 ?
 Cd1 O1 2.392(2) . ?
 Cd1 O2 2.291(3) . ?
 Cd1 O3 2.348(3) . ?
 Cd1 O4 2.312(3) . ?
 Cd1 C1 2.672(4) . ?
 Cd1 C13 2.666(4) . ?
 N1 Cd1 2.293(3) 3_646 ?
 N1 C9 1.361(4) . ?
 N1 C12 1.339(5) . ?
 N2 Cd1 2.284(3) 3_645 ?
 N2 C20 1.348(5) . ?
 N2 C24 1.347(5) . ?
 N3 C25 1.345(5) . ?
 N3 C27 1.452(6) . ?
 N3 C28 1.449(5) . ?
 N4 C29 1.331(6) . ?
 N4 C31 1.468(6) . ?
 N4 C32 1.465(6) . ?
 O1 C1 1.263(5) . ?
 O2 C1 1.265(5) . ?
 O3 C13 1.264(5) . ?
 O4 C13 1.270(5) . ?
 O5 C25 1.224(5) . ?
 O6 C29 1.248(5) . ?
 C1 C2 1.496(5) . ?
 C2 C3 1.403(5) . ?
 C2 C7 1.387(6) . ?
 C3 C4 1.403(5) . ?
 C4 C5 1.392(6) . ?
 C4 C10 1.484(6) . ?
 C5 C6 1.384(6) . ?
 C6 C7 1.389(5) . ?
 C8 C9 1.381(5) . ?
 C8 C10 1.399(6) . ?
 C10 C11 1.404(5) . ?
 C11 C12 1.381(5) . ?
 C13 C14 1.494(5) . ?
 C14 C15 1.398(5) . ?
 C14 C19 1.383(6) . ?
 C15 C16 1.392(6) . ?
 C16 C17 1.399(6) . ?
 C16 C22 1.485(5) . ?
 C17 C18 1.389(6) . ?
 C18 C19 1.399(5) . ?
 C20 C21 1.392(5) . ?
 C21 C22 1.393(6) . ?
 C22 C23 1.409(5) . ?
 C23 C24 1.375(5) . ?
 C25 C26 1.516(6) . ?
 C29 C30 1.516(6) . ?

loop_
  _geom_angle_atom_site_label_1
  _geom_angle_atom_site_label_2
  _geom_angle_atom_site_label_3
  _geom_angle
  _geom_angle_site_symmetry_1
  _geom_angle_site_symmetry_3
  _geom_angle_publ_flag
 N1 Cd1 O1 87.89(11) 3_656 . ?
 N1 Cd1 O3 156.84(11) 3_656 . ?
 N1 Cd1 O4 100.19(11) 3_656 . ?
 N1 Cd1 C1 94.68(11) 3_656 . ?
 N1 Cd1 C13 128.60(12) 3_656 . ?
 N2 Cd1 N1 95.99(14) 3_655 3_656 ?
 N2 Cd1 O1 157.44(11) 3_655 . ?
 N2 Cd1 O2 101.11(11) 3_655 . ?
 N2 Cd1 O3 88.37(12) 3_655 . ?
 N2 Cd1 O4 103.47(11) 3_655 . ?
 N2 Cd1 C1 129.27(12) 3_655 . ?
 N2 Cd1 C13 96.60(11) 3_655 . ?
 O1 Cd1 C1 28.20(11) . . ?
 O1 Cd1 C13 98.26(10) . . ?
 O2 Cd1 N1 101.76(11) . 3_656 ?
 O2 Cd1 O1 56.40(9) . . ?
 O2 Cd1 O3 99.67(10) . . ?
 O2 Cd1 O4 144.88(13) . . ?
 O2 Cd1 C1 28.23(11) . . ?
 O2 Cd1 C13 124.05(11) . . ?
 O3 Cd1 O1 96.77(12) . . ?
 O3 Cd1 C1 100.11(10) . . ?
 O3 Cd1 C13 28.30(11) . . ?
 O4 Cd1 O1 97.65(10) . . ?
 O4 Cd1 O3 56.74(9) . . ?
 O4 Cd1 C1 123.03(11) . . ?
 O4 Cd1 C13 28.44(11) . . ?
 C13 Cd1 C1 114.20(14) . . ?
 C9 N1 Cd1 122.0(3) . 3_646 ?
 C12 N1 Cd1 119.6(2) . 3_646 ?
 C12 N1 C9 116.7(3) . . ?
 C20 N2 Cd1 122.7(3) . 3_645 ?
 C24 N2 Cd1 119.0(2) . 3_645 ?
 C24 N2 C20 117.1(3) . . ?
 C25 N3 C27 119.4(4) . . ?
 C25 N3 C28 124.8(4) . . ?
 C28 N3 C27 115.5(4) . . ?
 C29 N4 C31 118.1(4) . . ?
 C29 N4 C32 123.4(4) . . ?
 C32 N4 C31 118.1(4) . . ?
 C1 O1 Cd1 88.3(2) . . ?
 C1 O2 Cd1 92.9(2) . . ?
 C13 O3 Cd1 89.9(2) . . ?
 C13 O4 Cd1 91.5(2) . . ?
 O1 C1 Cd1 63.5(2) . . ?
 O1 C1 O2 122.3(4) . . ?
 O1 C1 C2 120.0(3) . . ?
 O2 C1 Cd1 58.9(2) . . ?
 O2 C1 C2 117.6(4) . . ?
 C2 C1 Cd1 174.8(3) . . ?
 C3 C2 C1 119.0(4) . . ?
 C7 C2 C1 121.4(3) . . ?
 C7 C2 C3 119.5(4) . . ?
 C2 C3 C4 120.3(4) . . ?
 C3 C4 C10 119.0(4) . . ?
 C5 C4 C3 119.0(4) . . ?
 C5 C4 C10 122.0(4) . . ?
 C6 C5 C4 120.5(4) . . ?
 C5 C6 C7 120.4(4) . . ?
 C2 C7 C6 120.1(4) . . ?
 C9 C8 C10 119.6(3) . . ?
 N1 C9 C8 123.1(3) . . ?
 C8 C10 C4 121.6(4) . . ?
 C8 C10 C11 117.5(4) . . ?
 C11 C10 C4 120.9(4) . . ?
 C12 C11 C10 118.9(3) . . ?
 N1 C12 C11 124.2(3) . . ?
 O3 C13 Cd1 61.8(2) . . ?
 O3 C13 O4 121.9(4) . . ?
 O3 C13 C14 119.6(3) . . ?
 O4 C13 Cd1 60.1(2) . . ?
 O4 C13 C14 118.5(4) . . ?
 C14 C13 Cd1 178.2(3) . . ?
 C15 C14 C13 118.2(4) . . ?
 C19 C14 C13 121.9(3) . . ?
 C19 C14 C15 119.9(4) . . ?
 C16 C15 C14 120.5(4) . . ?
 C15 C16 C17 119.2(4) . . ?
 C15 C16 C22 119.0(4) . . ?
 C17 C16 C22 121.8(4) . . ?
 C18 C17 C16 120.4(4) . . ?
 C17 C18 C19 119.8(4) . . ?
 C14 C19 C18 120.1(4) . . ?
 N2 C20 C21 122.6(3) . . ?
 C20 C21 C22 119.9(3) . . ?
 C21 C22 C16 121.3(3) . . ?
 C21 C22 C23 117.5(4) . . ?
 C23 C22 C16 121.2(4) . . ?
 C24 C23 C22 118.6(4) . . ?
 N2 C24 C23 124.3(3) . . ?
 N3 C25 C26 116.2(4) . . ?
 O5 C25 N3 122.8(4) . . ?
 O5 C25 C26 120.9(4) . . ?
 N4 C29 C30 117.0(4) . . ?
 O6 C29 N4 121.8(4) . . ?
 O6 C29 C30 121.2(4) . . ?

loop_
  _refln_index_h
  _refln_index_k
  _refln_index_l
  _refln_F_squared_meas
  _refln_F_squared_sigma
 0 0 3 0.01 0.02
 0 0 4 76.32 0.79
 0 0 5 0.45 0.07
 0 0 6 33.42 0.66
 0 0 7 0.04 0.04
 0 0 8 96.5 1.33
 0 0 9 0 0.04
 0 0 10 444.58 3.17
 0 0 11 0.33 0.1
 0 0 12 278.43 2.81
 0 0 13 0 0.1
 0 0 14 119.36 1.82
 0 0 15 -0.29 0.11
 0 0 16 103.63 1.81
 0 0 17 0 0.13
 0 0 18 12.92 0.65
 0 0 19 -0.1 0.11
 0 0 20 255.32 2.47
 0 0 21 -0.05 0.07
 0 1 1 357.16 1.17
 0 1 2 31.26 0.39
 0 1 3 78.52 0.7
 0 1 4 0.42 0.04
 0 1 4 0.61 0.07
 0 1 5 82.1 0.9
 0 1 5 79.78 0.59
 0 1 6 0.36 0.04
 0 1 6 0.47 0.08
 0 -1 7 116.66 1.36
 0 1 7 113.09 1.26
 0 1 8 9.13 0.4
 0 -1 8 9.03 0.42
 0 -1 9 141.92 1.77
 0 1 9 134.44 1.62
 0 -1 10 15.99 0.64
 0 1 10 15.68 0.61
 0 -1 11 110.06 1.77
 0 1 11 110.12 1.68
 0 1 12 3.73 0.33
 0 -1 12 3.28 0.32
 0 -1 13 156.4 2.23
 0 1 14 5.81 0.41
 0 -1 14 6.02 0.41
 0 1 15 109.06 1.86
 0 -1 15 115.83 1.87
 0 1 16 0.81 0.17
 0 -1 16 0.88 0.18
 0 1 17 27.53 0.95
 0 -1 17 29.19 0.97
 0 1 18 36.02 1.1
 0 -1 18 37.16 1.08
 0 -1 19 78.42 1.45
 0 1 19 80.38 1.57
 0 1 20 1.9 0.24
 0 -1 20 2 0.23
 0 1 21 55.22 1.01
 0 1 22 3.96 0.23
 0 2 0 52.57 0.61
 0 2 1 69.2 0.7
 0 2 -1 78.98 0.79
 0 2 2 364.5 1.68
 0 2 3 60.47 0.76
 0 2 4 74.51 0.87
 0 2 5 3.14 0.19
 0 2 6 82.69 1.04
 0 2 7 2.29 0.19
 0 2 8 5.37 0.31
 0 2 9 16.66 0.57
 0 -2 9 16.79 0.63
 0 -2 10 80.08 1.48
 0 2 10 77.38 1.3
 0 2 11 1.72 0.2
 0 -2 11 1.93 0.25
 0 2 12 89.97 1.61
 0 -2 12 90.78 1.78
 0 -2 13 8.46 0.56
 0 -2 14 89.97 1.56
 0 2 14 83.23 1.57
 0 -2 15 1.39 0.21
 0 2 15 1.22 0.2
 0 -2 16 8.57 0.52
 0 2 16 8.01 0.53
 0 -2 17 8.41 0.51
 0 2 17 8.03 0.54
 0 2 18 90.38 1.73
 0 -2 18 93.77 1.63
 0 -2 19 12.84 0.57
 0 2 19 11.72 0.6
 0 -2 20 1.13 0.17
 0 2 20 1.74 0.22
 0 2 21 28.34 0.74
 0 2 22 1.32 0.13
 0 3 0 0.02 0.03
 0 3 1 59.41 0.8
 0 3 -1 59.5 0.84
 0 3 2 74.4 0.89
 0 3 3 6.19 0.28
 0 3 4 26.15 0.59
 0 3 5 115.29 1.32
 0 3 6 18.72 0.57
 0 3 7 5.83 0.33
 0 3 8 40.56 0.9
 0 3 9 38.56 0.92
 0 3 10 19.96 0.72
 0 -3 10 17.94 0.73
 0 -3 11 1.04 0.2
 0 3 11 1.03 0.18
 0 -3 12 3.45 0.36
 0 3 13 18.56 0.75
 0 -3 13 20.26 0.7
 0 -3 13 19.37 0.88
 0 -3 14 7.12 0.55
 0 -3 14 8.06 0.47
 0 3 14 7.03 0.48
 0 3 15 3.39 0.35
 0 -3 15 3.75 0.33
 0 -3 16 14.95 0.66
 0 3 16 14.03 0.71
 0 -3 17 0.78 0.16
 0 3 17 0.59 0.17
 0 3 18 1.59 0.23
 0 -3 18 1.5 0.2
 0 3 19 0.7 0.18
 0 3 20 21.59 0.74
 0 3 21 8.77 0.42
 0 3 22 19.91 0.48
 0 4 0 146.57 1.51
 0 4 1 60.1 0.93
 0 4 -1 62.73 1.01
 0 4 -2 510.52 2.89
 0 4 2 490.07 2.71
 0 4 3 1.08 0.13
 0 4 4 554.78 3.03
 0 4 5 14.31 0.5
 0 4 6 29.81 0.73
 0 4 7 36.67 0.88
 0 4 8 69.5 1.25
 0 4 9 0.78 0.14
 0 4 10 41.04 1.03
 0 -4 11 2.9 0.33
 0 -4 12 4.14 0.41
 0 -4 13 13.03 0.75
 0 -4 13 13.73 0.57
 0 4 13 12.7 0.63
 0 4 14 2.17 0.28
 0 -4 14 2.03 0.32
 0 4 15 6.52 0.49
 0 -4 15 6.34 0.41
 0 -4 16 75.63 1.42
 0 4 16 76.15 1.63
 0 4 17 9.68 0.59
 0 -4 17 9.16 0.49
 0 4 18 82.02 1.65
 0 4 19 5.56 0.42
 0 4 20 22.17 0.74
 0 4 21 15.89 0.54
 0 4 22 14.49 0.39
 0 5 0 0.04 0.06
 0 5 -1 44.2 0.96
 0 5 1 42.66 0.91
 0 5 -2 8.01 0.41
 0 5 2 7.39 0.37
 0 5 3 250.4 2.2
 0 5 4 36.69 0.84
 0 5 5 622.54 3.48
 0 5 6 10.52 0.48
 0 5 7 60.14 1.2
 0 5 8 14.37 0.61
 0 5 9 131.86 1.9
 0 5 10 0.41 0.12
 0 -5 12 0.41 0.1
 0 5 12 0.32 0.11
 0 -5 12 0.29 0.13
 0 5 13 7.48 0.5
 0 -5 13 8.58 0.64
 0 -5 13 7.54 0.41
 0 5 14 0.75 0.17
 0 -5 14 0.68 0.2
 0 -5 14 0.76 0.14
 0 -5 15 268.31 2.61
 0 5 15 283.37 3.23
 0 5 16 3.18 0.35
 0 5 17 242.81 2.93
 0 5 18 2.14 0.27
 0 5 19 54.86 1.25
 0 5 20 1.88 0.22
 0 5 21 25.51 0.65
 0 6 0 212.85 2.27
 0 6 -1 9.54 0.5
 0 6 1 9.01 0.47
 0 6 -2 189.44 2.21
 0 6 2 180.19 2.07
 0 6 4 438.76 3.2
 0 6 5 11.06 0.52
 0 6 6 1000 4.96
 0 6 7 1.51 0.2
 0 6 8 101.84 1.64
 0 6 9 1.91 0.24
 0 -6 12 22.8 1.05
 0 6 12 23.26 0.86
 0 6 13 1.19 0.22
 0 -6 13 0.99 0.23
 0 6 14 357.42 3.59
 0 6 15 0.16 0.1
 0 6 16 239.65 2.98
 0 6 17 5.14 0.42
 0 6 18 94.13 1.71
 0 6 19 1.27 0.19
 0 6 20 46.12 0.97
 0 6 21 -0.01 0.06
 0 7 0 0.05 0.07
 0 7 -1 144.44 2.15
 0 7 1 137.17 2
 0 7 2 15.02 0.66
 0 7 3 222.77 2.52
 0 7 4 46.83 1.14
 0 7 5 4.97 0.37
 0 7 6 0.35 0.11
 0 7 7 128.4 1.95
 0 7 8 8.5 0.52
 0 7 13 253.39 2.98
 0 7 14 0.36 0.13
 0 7 15 105.28 1.98
 0 7 16 1.54 0.25
 0 7 17 57.89 1.39
 0 7 18 3.32 0.32
 0 7 19 58.15 1.16
 0 7 20 7.8 0.38
 0 7 21 33.78 0.61
 0 8 0 56.83 1.46
 0 8 -1 3.04 0.34
 0 8 1 3.62 0.36
 0 8 2 2.93 0.32
 0 8 3 40.02 1.15
 0 8 4 158.36 2.31
 0 8 5 3.63 0.35
 0 8 6 12.49 0.64
 0 8 7 0.26 0.1
 0 8 8 43.16 1.2
 0 8 -10 86.68 1.72
 0 8 -11 6.08 0.47
 0 8 -12 151.51 2.41
 0 8 13 6.95 0.52
 0 8 14 30.24 1.07
 0 8 15 5.51 0.46
 0 8 16 16.05 0.75
 0 8 17 5.9 0.43
 0 8 18 9.54 0.5
 0 8 19 8.14 0.41
 0 8 20 17.44 0.5
 0 9 0 0.12 0.1
 0 9 1 22.05 0.96
 0 9 2 5.59 0.47
 0 9 3 4.79 0.43
 0 9 4 26.25 1
 0 9 5 1.24 0.22
 0 9 6 15.92 0.78
 0 9 7 43.09 1.27
 0 9 -8 4.1 0.4
 0 9 -9 4.16 0.42
 0 9 -10 3.64 0.39
 0 9 -11 15.6 0.82
 0 9 -12 6.53 0.54
 0 9 13 16.87 0.79
 0 9 14 8.43 0.57
 0 9 15 7.01 0.5
 0 9 16 2.13 0.28
 0 9 17 4.34 0.35
 0 9 18 6.87 0.4
 0 9 19 0.37 0.09
 0 10 1 0.06 0.1
 0 10 2 67.46 1.78
 0 10 3 9.34 0.65
 0 10 4 25.43 1.05
 0 10 5 0.59 0.16
 0 10 6 61.39 1.57
 0 10 6 64.98 1.42
 0 10 -7 38.77 1.29
 0 10 -8 81.34 1.9
 0 10 -9 3.85 0.43
 0 10 -10 73.59 1.85
 0 10 -11 2.04 0.31
 0 10 -12 124.81 2.33
 0 10 13 2.19 0.29
 0 10 -13 1.6 0.27
 0 10 14 18.82 0.81
 0 10 15 4.58 0.39
 0 10 16 15.27 0.66
 0 10 17 6.19 0.38
 0 10 18 12.53 0.48
 0 10 19 3.88 0.22
 0 11 0 0.67 0.13
 0 11 -1 175.59 2.22
 0 11 1 175.02 2.22
 0 11 -2 0.03 0.08
 0 11 2 0.19 0.12
 0 11 2 0.12 0.08
 0 11 3 107.98 2.29
 0 11 3 109.24 1.76
 0 11 -3 109.22 1.76
 0 11 4 0.09 0.08
 0 11 -4 0.03 0.09
 0 11 -5 42.82 1.1
 0 11 5 43.2 1.41
 0 11 5 44.52 1.21
 0 11 -6 13.36 0.78
 0 11 6 16.04 0.75
 0 11 -7 18.47 0.92
 0 11 -8 -0.13 0.23
 0 11 -9 116.76 2.33
 0 11 -10 8.2 0.61
 0 11 13 130.34 2.08
 0 11 14 0.93 0.2
 0 11 15 45.95 1.13
 0 11 -15 45.95 0.96
 0 11 16 0.33 0.11
 0 11 17 38.65 0.83
 0 11 18 0.18 0.06
 0 12 0 93.8 1.69
 0 12 -1 0.5 0.14
 0 12 1 0.6 0.14
 0 12 2 118.92 1.89
 0 12 -2 121.61 1.94
 0 12 3 0.33 0.11
 0 12 -3 0.62 0.15
 0 12 -4 184.13 2.39
 0 12 4 186.02 2.47
 0 12 5 0.16 0.12
 0 12 -5 0.16 0.09
 0 12 6 113.31 2.02
 0 12 -6 114.79 1.9
 0 12 -7 2.84 0.31
 0 12 -8 173.84 2.3
 0 12 -9 0.74 0.17
 0 12 -10 74.73 1.47
 0 12 -11 10.39 0.54
 0 12 -12 196.07 2.25
 0 12 -13 4.92 0.34
 0 12 13 5.32 0.41
 0 12 14 136.36 1.91
 0 12 -14 131.3 1.61
 0 12 15 2.24 0.24
 0 12 16 70.73 1.13
 0 12 17 0.02 0.05
 0 13 0 0.1 0.09
 0 13 -1 53.39 1.3
 0 13 1 53.33 1.3
 0 13 -2 0.08 0.09
 0 13 2 0.24 0.1
 0 13 -3 89.76 1.69
 0 13 3 87.54 1.7
 0 13 4 5.03 0.43
 0 13 -4 5.28 0.42
 0 13 -5 56.43 1.35
 0 13 5 54.5 1.42
 0 13 -6 2.84 0.31
 0 13 -7 139.44 2.08
 0 13 -8 2.63 0.29
 0 13 -9 32.17 0.96
 0 13 -10 3.63 0.32
 0 13 -11 13.68 0.59
 0 13 12 8.52 0.49
 0 13 -12 7.96 0.43
 0 13 13 104.05 1.58
 0 13 -13 101.24 1.38
 0 13 14 10.88 0.48
 0 13 -14 10.51 0.39
 0 13 15 62.94 1.03
 0 13 16 6.72 0.28
 0 14 0 22.01 0.83
 0 14 -1 0.1 0.09
 0 14 1 0 0.13
 0 14 2 16.45 0.73
 0 14 -2 15.53 0.69
 0 14 3 7.19 0.51
 0 14 -3 7.08 0.47
 0 14 4 12.3 0.67
 0 14 -4 12.37 0.63
 0 14 -5 0.05 0.1
 0 14 -6 64.57 1.39
 0 14 -7 4.56 0.37
 0 14 -8 0.54 0.15
 0 14 -9 1.71 0.22
 0 14 -10 5.88 0.37
 0 14 -11 3.89 0.29
 0 14 -12 1.07 0.15
 0 14 12 1.02 0.17
 0 14 -13 2.86 0.2
 0 14 13 3.18 0.25
 0 14 14 28.77 0.67
 0 14 15 14.25 0.39
 0 15 0 0.04 0.09
 0 15 1 3.9 0.35
 0 15 -1 3.75 0.34
 0 15 -2 0 0.08
 0 15 2 0.04 0.12
 0 15 3 1.28 0.22
 0 15 -3 1.28 0.21
 0 15 -4 0.05 0.1
 0 15 -5 2.02 0.25
 0 15 -6 2.06 0.25
 0 15 -7 31.3 0.87
 0 15 -8 0.05 0.07
 0 15 -9 3.2 0.26
 0 15 -10 0.79 0.13
 0 15 11 1.48 0.18
 0 15 -11 1.3 0.14
 0 15 12 3.32 0.24
 0 15 13 2.89 0.2
 0 16 0 3.51 0.32
 0 16 1 6.07 0.41
 0 16 -1 5.73 0.39
 0 16 -2 37.41 0.96
 0 16 2 38.19 1.03
 0 16 -3 0.05 0.09
 0 16 -4 34.51 0.87
 0 16 -5 3.48 0.28
 0 16 -6 80.24 1.25
 0 16 -7 -0.04 0.08
 0 16 -8 25.93 0.64
 0 16 -9 1.66 0.16
 0 16 -10 7.95 0.29
 0 16 10 8.63 0.36
 0 16 11 2.76 0.19
 0 17 0 -0.15 0.11
 0 17 -1 21.29 0.67
 0 17 -2 0.94 0.16
 0 17 -3 113.96 1.46
 0 17 -4 0.02 0.07
 0 17 -5 60.45 0.97
 0 17 -6 0.07 0.06
 0 17 -7 52.72 0.8
 0 17 9 35.01 0.58
 -1 0 0 0.49 0.04
 -1 0 1 2.9 0.12
 1 0 -1 2.94 0.1
 -1 0 2 0.57 0.07
 -1 0 3 1.01 0.1
 -1 0 4 0.43 0.08
 -1 0 5 2.65 0.19
 1 0 5 2.44 0.14
 1 0 6 29.71 0.55
 -1 0 6 30.74 0.71
 -1 0 7 37.1 0.84
 1 0 7 35.8 0.67
 -1 0 8 30.76 0.81
 1 0 8 30.95 0.69
 1 0 9 8.95 0.33
 -1 0 9 10.13 0.5
 1 0 9 9.81 0.42
 1 0 10 7.08 0.37
 -1 0 10 7.1 0.43
 1 0 11 12.82 0.52
 -1 0 11 13.46 0.62
 -1 0 12 5.85 0.44
 -1 0 13 10.44 0.65
 -1 0 14 1 0.2
 1 0 14 1 0.18
 -1 0 14 0.87 0.16
 -1 0 15 6.38 0.43
 1 0 15 6.58 0.46
 -1 0 16 0.36 0.1
 1 0 16 0.67 0.16
 1 0 17 2.27 0.29
 -1 0 17 2.48 0.28
 -1 0 18 8.34 0.5
 1 0 18 8.69 0.54
 -1 0 19 9.08 0.5
 1 0 19 9.72 0.55
 1 0 20 25 0.79
 -1 0 20 23.45 0.71
 1 0 21 10.22 0.44
 -1 0 21 9.82 0.39
 -1 1 21 44.74 0.86
 1 -1 21 47.14 0.93
 1 -1 20 10.74 0.51
 -1 1 20 9.85 0.48
 -1 1 19 32.82 0.97
 1 -1 19 32.82 0.96
 -1 1 18 6.58 0.46
 1 -1 18 6.7 0.47
 -1 1 17 16.42 0.72
 1 -1 17 18.61 0.79
 1 -1 16 11.69 0.62
 -1 1 16 10.68 0.58
 1 -1 15 7.15 0.48
 -1 1 15 6.54 0.44
 -1 1 14 26.04 0.85
 -1 1 14 24 0.92
 1 -1 14 25.68 0.85
 -1 1 13 47.28 1.28
 -1 1 12 7.59 0.5
 1 -1 11 101.28 1.57
 -1 1 11 101.11 1.74
 -1 1 10 8.99 0.49
 1 -1 10 8.32 0.43
 -1 1 9 131.96 1.74
 1 -1 9 127.31 1.53
 1 -1 8 6.8 0.33
 -1 1 8 6.85 0.38
 -1 1 7 137.05 1.53
 -1 1 6 7 0.32
 -1 1 5 2.38 0.18
 -1 1 4 30.54 0.57
 -1 1 3 257.91 1.54
 -1 1 2 4.47 0.19
 -1 1 1 256.64 1.29
 -1 1 0 9.41 0.23
 -1 1 -1 274.95 1.15
 1 1 2 4.58 0.1
 -1 1 -2 5.12 0.17
 1 1 3 246.75 1.33
 1 1 3 253.19 0.96
 1 1 4 34.79 0.44
 1 1 4 31.35 0.48
 1 1 5 2.06 0.13
 1 1 5 2.17 0.13
 1 1 6 8.69 0.28
 -1 -1 6 8.66 0.37
 1 1 6 8.39 0.29
 1 1 7 101.49 1.08
 -1 -1 7 103.62 1.41
 1 1 8 8 0.3
 1 1 8 8.74 0.35
 -1 -1 8 9.05 0.45
 -1 -1 9 122.46 1.78
 1 1 9 121.74 1.44
 1 1 10 8.3 0.4
 -1 -1 10 9.14 0.52
 -1 -1 11 101.85 1.81
 -1 -1 12 8.78 0.55
 -1 -1 13 45.73 1.29
 -1 -1 14 25.75 0.81
 -1 -1 14 26.31 1.03
 1 1 14 26.53 0.9
 1 1 15 4.77 0.39
 -1 -1 15 5.25 0.39
 1 1 16 9.57 0.57
 -1 -1 16 9.25 0.53
 -1 -1 17 33.58 1.02
 1 1 17 32.26 1.05
 -1 -1 18 7.17 0.46
 1 1 18 6.92 0.5
 1 1 19 40.22 1.13
 -1 -1 19 37.77 0.96
 1 1 20 14.13 0.62
 -1 -1 20 13.14 0.51
 1 1 21 47.84 0.96
 1 1 22 5.26 0.27
 -1 2 22 84.5 0.9
 -1 2 21 2.04 0.19
 -1 2 20 108.19 1.6
 1 -2 20 107.05 1.53
 -1 2 19 5.92 0.41
 1 -2 19 6.2 0.41
 1 -2 18 102.6 1.74
 -1 2 18 96.67 1.74
 1 -2 17 3.44 0.33
 -1 2 17 3.37 0.34
 -1 2 16 64.24 1.45
 1 -2 16 71.55 1.52
 1 -2 15 6.48 0.45
 -1 2 15 5.9 0.43
 1 -2 14 49.54 1.18
 -1 2 14 44.69 1.12
 1 -2 13 8.61 0.47
 -1 2 13 8.03 0.54
 -1 2 12 210.41 2.59
 1 -2 12 212.54 2.55
 1 -2 11 3.86 0.33
 -1 2 11 3.62 0.32
 -1 2 10 151.33 1.98
 1 -2 10 152.51 1.91
 -1 2 9 8.03 0.44
 -1 2 8 239.03 2.28
 -1 2 7 32.75 0.79
 -1 2 6 157.41 1.62
 -1 2 5 9.47 0.37
 -1 2 4 313.57 1.93
 -1 2 3 97.07 1.07
 -1 2 2 635.42 2.67
 -1 2 1 2.14 0.14
 -1 2 0 249.28 1.47
 -1 2 -1 2.17 0.14
 1 2 1 2 0.11
 1 2 2 654.23 1.9
 -1 2 -2 686.83 2.46
 1 2 3 87.91 0.75
 1 2 4 263.39 1.45
 1 2 5 9.21 0.29
 1 2 6 176.74 1.38
 1 2 7 28.49 0.59
 1 2 8 228.98 1.78
 -1 -2 8 227.57 2.31
 1 2 9 6.22 0.32
 -1 -2 9 6.65 0.43
 -1 -2 10 148.8 2.15
 1 2 10 152.48 1.72
 -1 -2 11 4.14 0.39
 -1 -2 12 206.51 2.8
 1 2 13 8.6 0.5
 -1 -2 13 8.44 0.59
 -1 -2 14 43.99 1.07
 -1 -2 14 41.1 1.29
 1 2 14 40.89 1.12
 -1 -2 15 3.72 0.39
 1 2 15 3.86 0.37
 -1 -2 15 3.69 0.33
 1 2 16 95.28 1.82
 -1 -2 16 102.89 1.73
 1 2 17 5.24 0.43
 -1 -2 17 5.13 0.38
 1 2 18 88.37 1.74
 -1 -2 18 84.84 1.48
 1 2 19 6.35 0.45
 -1 -2 19 6.36 0.38
 1 2 20 93.29 1.59
 1 2 21 4.46 0.31
 1 2 22 97.74 1.13
 -1 3 21 91.64 1.23
 -1 3 20 3.13 0.28
 1 -3 19 84.41 1.43
 -1 3 19 83.21 1.54
 -1 3 18 1.52 0.23
 1 -3 18 1.74 0.22
 1 -3 17 198.69 2.39
 -1 3 17 184.76 2.47
 1 -3 16 6.3 0.44
 -1 3 16 6.62 0.48
 1 -3 15 121.99 1.92
 -1 3 15 112.02 1.89
 1 -3 14 0.52 0.14
 -1 3 14 0.4 0.11
 -1 3 13 159.8 2.48
 1 -3 13 152.89 1.96
 1 -3 12 1.61 0.22
 -1 3 12 1.88 0.26
 1 -3 11 101.54 1.72
 -1 3 11 114.75 1.89
 -1 3 10 0.75 0.15
 -1 3 9 199.62 2.26
 -1 3 8 9.58 0.47
 -1 3 7 465.74 3.11
 -1 3 6 2.13 0.2
 -1 3 5 366.02 2.58
 -1 3 4 37.2 0.78
 -1 3 2 143.86 1.39
 -1 3 1 213.08 1.63
 1 3 0 3.32 0.19
 -1 3 0 3.66 0.22
 -1 3 -1 213.29 1.64
 1 3 1 210.11 1.44
 1 3 2 140.04 1.13
 -1 3 -2 149.76 1.39
 1 3 4 32.49 0.58
 1 3 5 365.71 2.05
 1 3 6 2.14 0.17
 1 3 7 490.52 2.65
 1 3 8 11.05 0.43
 -1 -3 9 171.29 2.27
 1 3 9 197.95 1.96
 -1 -3 10 0.83 0.18
 -1 -3 11 106.08 1.96
 -1 -3 12 1.58 0.26
 -1 -3 13 132.39 2.41
 1 3 13 131.55 1.99
 -1 -3 14 0.66 0.13
 -1 -3 14 0.59 0.16
 1 3 14 0.43 0.14
 -1 -3 15 158.94 2.04
 1 3 15 148.48 2.24
 -1 -3 16 6.29 0.41
 1 3 16 6.55 0.5
 1 3 17 159.23 2.38
 -1 -3 17 160.03 2.04
 -1 -3 18 1.67 0.2
 1 3 18 1.85 0.27
 1 3 19 82.29 1.63
 1 3 20 3.21 0.3
 1 3 21 86.29 1.33
 1 3 22 1.9 0.16
 -1 4 21 2.58 0.21
 -1 4 20 37.93 0.92
 -1 4 19 5.23 0.38
 -1 4 18 93.35 1.7
 1 -4 17 6.31 0.41
 -1 4 17 5.95 0.46
 1 -4 16 197.57 2.32
 -1 4 16 192.98 2.55
 -1 4 15 6.16 0.47
 1 -4 15 6.83 0.43
 -1 4 14 88.09 1.72
 1 -4 14 83.43 1.48
 -1 4 13 4.39 0.35
 1 -4 13 3.9 0.38
 1 -4 13 4.49 0.34
 1 -4 12 64.06 1.53
 -1 4 12 66.54 1.51
 -1 4 11 1.88 0.26
 -1 4 10 71.99 1.49
 -1 4 9 5.28 0.4
 -1 4 8 216.31 2.41
 -1 4 7 4.01 0.31
 -1 4 6 796.81 4.15
 -1 4 5 6.68 0.37
 -1 4 4 340.79 2.51
 -1 4 3 43.38 0.9
 -1 4 2 447.21 2.67
 -1 4 1 55.47 0.92
 1 4 0 31.96 0.7
 -1 4 0 30.13 0.69
 -1 4 -1 63.8 1.04
 1 4 1 60.92 0.92
 1 4 2 381.07 2.31
 -1 4 -2 369.8 2.5
 -1 4 -3 42.42 0.88
 1 4 3 37.77 0.7
 1 4 4 335.98 2.1
 1 4 5 5.73 0.28
 1 4 6 809.65 3.53
 1 4 7 3.36 0.25
 1 4 8 230.87 2.09
 -1 -4 10 58.33 1.48
 -1 -4 11 1.29 0.23
 -1 -4 12 48.88 1.45
 1 4 13 6.77 0.47
 -1 -4 13 6.4 0.57
 -1 -4 13 6.72 0.38
 -1 -4 14 106.2 1.56
 -1 -4 14 107.92 2.3
 1 4 14 106.03 1.94
 1 4 15 4.75 0.42
 -1 -4 15 4.81 0.35
 1 4 16 177.24 2.56
 -1 -4 16 174.01 2.07
 1 4 17 8.15 0.55
 1 4 18 83.81 1.7
 1 4 19 3.22 0.32
 1 4 20 36.51 0.96
 1 4 21 5.07 0.32
 1 4 22 31.12 0.6
 -1 5 21 16 0.48
 -1 5 20 15.62 0.57
 -1 5 19 18.8 0.7
 -1 5 18 12.42 0.62
 -1 5 17 58.89 1.41
 -1 5 16 20.43 0.84
 1 -5 15 48.7 1.14
 -1 5 15 49.53 1.35
 1 -5 14 6.86 0.42
 -1 5 14 7.23 0.5
 1 -5 13 38.95 0.95
 1 -5 13 39.69 1.29
 -1 5 13 41.55 1.15
 -1 5 12 3.77 0.33
 1 -5 12 3.62 0.28
 1 -5 12 3.33 0.36
 -1 5 11 31.46 1.03
 -1 5 10 14.56 0.68
 -1 5 9 56.22 1.28
 -1 5 8 8.68 0.49
 -1 5 7 120.7 1.79
 -1 5 6 21.29 0.74
 -1 5 5 89.79 1.48
 -1 5 4 4.63 0.32
 -1 5 3 175.07 1.9
 -1 5 2 31.06 0.78
 -1 5 1 16.94 0.59
 1 5 0 17.07 0.59
 -1 5 0 16.27 0.58
 1 5 1 33.12 0.77
 -1 5 -1 33.9 0.85
 -1 5 -2 34.39 0.88
 1 5 2 33.14 0.77
 -1 5 -3 166.25 1.95
 1 5 3 156.98 1.66
 1 5 4 3.77 0.25
 1 5 5 108.76 1.4
 1 5 6 22.85 0.64
 1 5 7 121.2 1.53
 1 5 8 8.47 0.41
 -1 -5 11 28.78 1.14
 1 5 12 1.97 0.25
 -1 -5 12 2.19 0.32
 -1 -5 13 55.69 1.68
 -1 -5 13 53.72 1.05
 1 5 13 54.65 1.37
 -1 -5 14 4.27 0.49
 -1 -5 14 4.61 0.33
 1 5 14 4.9 0.43
 1 5 15 38.3 1.2
 1 5 16 20.03 0.87
 1 5 17 56.42 1.43
 1 5 18 12.76 0.65
 1 5 19 15.28 0.66
 1 5 20 11.25 0.52
 1 5 21 20.93 0.6
 -1 6 21 8.96 0.33
 -1 6 20 1.17 0.16
 -1 6 19 6.23 0.4
 -1 6 18 1.06 0.19
 -1 6 17 11.38 0.61
 -1 6 16 2.62 0.32
 -1 6 15 13.99 0.73
 -1 6 14 26.42 0.97
 1 -6 13 8.6 0.61
 -1 6 13 8.94 0.54
 1 6 -13 9.09 0.52
 1 6 -12 4.01 0.34
 -1 6 11 9.75 0.59
 -1 6 10 2.18 0.28
 -1 6 9 5.14 0.41
 -1 6 8 9.19 0.54
 -1 6 7 8.06 0.48
 -1 6 6 16.23 0.66
 -1 6 5 49.83 1.14
 -1 6 4 11.8 0.54
 -1 6 3 2.14 0.24
 -1 6 2 10.06 0.5
 -1 6 1 12.98 0.57
 -1 6 0 31.79 0.91
 1 6 0 31.61 0.88
 -1 6 -1 14.2 0.61
 1 6 1 14.27 0.59
 1 6 2 11.08 0.5
 -1 6 -2 12.52 0.59
 1 6 3 2.73 0.25
 -1 6 -3 2.74 0.28
 1 6 4 12.67 0.53
 1 6 5 42.72 0.96
 1 6 6 19.09 0.64
 1 6 7 5.75 0.36
 1 6 12 4.68 0.39
 -1 -6 12 4.8 0.5
 1 6 13 8.37 0.55
 -1 -6 13 8.27 0.67
 1 6 14 28.53 1.04
 1 6 15 14.2 0.76
 1 6 16 2.23 0.3
 1 6 17 13.95 0.7
 1 6 18 1.18 0.22
 1 6 19 8.47 0.48
 1 6 20 1.42 0.19
 1 6 21 6.19 0.3
 -1 7 20 5.71 0.31
 -1 7 19 27.87 0.78
 -1 7 18 8.8 0.49
 -1 7 17 45.47 1.2
 -1 7 16 8.48 0.55
 -1 7 15 56.91 1.44
 1 7 -14 7.32 0.5
 -1 7 14 7.45 0.53
 -1 7 13 81.19 1.66
 1 7 -13 79.67 1.62
 1 7 -12 2.42 0.28
 1 7 -11 4.87 0.38
 -1 7 10 7.94 0.53
 -1 7 9 36.21 1.11
 -1 7 8 5.7 0.44
 -1 7 7 146.81 2.15
 -1 7 6 5.13 0.4
 -1 7 5 280.89 2.93
 -1 7 4 31.46 0.97
 -1 7 3 141.71 2.01
 -1 7 2 0.5 0.13
 -1 7 1 39.77 1.11
 1 7 0 0.88 0.17
 -1 7 0 1.43 0.21
 -1 7 -1 30.52 0.97
 1 7 1 31.88 0.99
 -1 7 -2 0.84 0.18
 1 7 2 0.8 0.16
 1 7 3 151.48 2.02
 1 7 4 31.21 0.91
 1 7 5 316.8 2.92
 1 7 6 6.05 0.4
 1 7 7 165.73 2.08
 -1 -7 12 3.07 0.43
 1 7 12 3.16 0.34
 1 7 13 76.94 1.67
 1 7 14 6.85 0.52
 1 7 15 52.4 1.46
 1 7 16 7.16 0.52
 1 7 17 43.88 1.2
 1 7 18 9.69 0.55
 1 7 19 30.76 0.86
 1 7 20 6.16 0.34
 1 7 21 11.23 0.36
 -1 8 20 44.27 0.74
 -1 8 19 4.37 0.29
 -1 8 18 65.52 1.26
 -1 8 17 5.61 0.41
 -1 8 16 53.95 1.35
 -1 8 15 1.85 0.26
 -1 8 14 123 2.12
 1 8 -14 119.2 2.13
 -1 8 13 1.45 0.23
 1 8 -13 1.07 0.21
 1 8 -12 257.48 3.04
 1 8 -11 1.43 0.23
 1 8 -10 154.49 2.24
 -1 8 9 7.3 0.52
 -1 8 8 159.72 2.41
 -1 8 7 2.05 0.28
 -1 8 6 124.05 2.12
 -1 8 5 1.9 0.25
 -1 8 4 97.14 1.81
 -1 8 3 8.41 0.54
 -1 8 2 192.07 2.62
 -1 8 1 2.92 0.33
 -1 8 0 251.11 2.99
 -1 8 -1 3.19 0.36
 1 8 1 2.93 0.32
 1 8 2 186.72 2.53
 -1 8 -2 193.48 2.73
 1 8 3 7.98 0.52
 1 8 4 82.72 1.63
 1 8 5 1.82 0.24
 1 8 6 153.2 2.18
 1 8 13 1.69 0.26
 1 8 14 106.68 2.04
 1 8 15 1.19 0.22
 1 8 16 58.35 1.43
 1 8 17 5.01 0.4
 1 8 18 62.63 1.27
 1 8 19 5.34 0.34
 1 8 20 51.98 0.88
 -1 9 19 72.49 1.04
 -1 9 18 0.02 0.07
 -1 9 17 51.52 1.14
 -1 9 16 0.38 0.13
 -1 9 15 74.96 1.56
 -1 9 14 0.69 0.17
 1 9 -14 0.68 0.19
 1 9 -13 143.88 2.44
 -1 9 13 158.57 2.37
 1 9 -12 4.57 0.43
 1 9 -11 314.17 3.55
 1 9 -10 5.93 0.48
 1 9 -9 258.93 3.08
 1 9 -8 9.21 0.57
 -1 9 8 9.16 0.6
 -1 9 7 157.81 2.47
 -1 9 6 0.94 0.2
 -1 9 5 99.88 1.97
 -1 9 4 11.03 0.67
 -1 9 3 117.66 2.16
 -1 9 2 3.94 0.41
 -1 9 1 315.68 3.59
 -1 9 0 1.22 0.23
 -1 9 -1 347.39 3.92
 1 9 2 4.4 0.42
 1 9 3 125.79 2.21
 1 9 4 9.74 0.61
 1 9 5 119.15 2.09
 -1 9 -8 8.05 0.58
 -1 9 -9 281.17 3.47
 -1 9 -10 5.48 0.48
 1 9 13 144.6 2.31
 1 9 14 0.47 0.16
 1 9 15 92.11 1.79
 1 9 16 0.28 0.13
 1 9 17 52.54 1.19
 1 9 18 -0.02 0.09
 1 9 19 71.53 1.1
 -1 10 18 21.61 0.6
 -1 10 17 2.26 0.23
 -1 10 16 28.49 0.88
 1 10 -15 2.36 0.28
 -1 10 15 2.93 0.31
 -1 10 14 58.89 1.39
 1 10 -14 52.22 1.43
 -1 10 13 7.87 0.53
 1 10 -13 7.49 0.57
 1 10 -12 136.56 2.5
 1 10 -11 6.58 0.55
 1 10 -10 151.43 2.59
 1 10 -9 3.58 0.4
 1 10 -8 115.76 2.2
 -1 10 8 123.92 2.28
 1 10 -7 1.83 0.28
 -1 10 7 2.14 0.3
 -1 10 6 59.28 1.62
 -1 10 6 61.87 1.43
 -1 10 5 0.87 0.2
 1 10 -5 0.67 0.2
 -1 10 5 0.52 0.13
 -1 10 4 27.59 1.1
 -1 10 3 4.7 0.46
 -1 10 2 99.83 2.13
 -1 10 1 1.03 0.24
 -1 10 0 277.47 3.69
 -1 10 -1 1.04 0.24
 1 10 4 25.28 1.02
 1 10 5 0.33 0.11
 1 10 6 57.7 1.32
 1 10 7 3.05 0.32
 -1 10 -8 95.92 2.07
 -1 10 -9 1.85 0.3
 1 10 13 8.43 0.55
 1 10 14 59.01 1.44
 1 10 15 2.05 0.27
 1 10 16 30.24 0.92
 1 10 17 1.6 0.2
 1 10 18 18.68 0.58
 1 10 19 1.74 0.15
 -1 11 18 7.54 0.3
 1 11 -17 9.82 0.35
 -1 11 17 9.37 0.4
 -1 11 16 3.35 0.28
 -1 11 15 8.38 0.48
 -1 11 14 8.56 0.51
 -1 11 13 37.45 1.1
 1 11 -13 33.38 1.14
 1 11 -12 8.3 0.6
 1 11 -11 22.39 1.02
 1 11 -10 11.93 0.76
 1 11 -9 66.51 1.78
 1 11 -8 4.26 0.46
 1 11 -7 70.9 1.82
 -1 11 6 4.31 0.43
 -1 11 6 4.04 0.39
 1 11 -6 3.8 0.43
 -1 11 5 18.67 0.93
 -1 11 5 20.69 0.84
 1 11 -5 18.08 0.89
 1 11 -4 0.81 0.16
 1 11 -4 0.62 0.17
 -1 11 4 1.12 0.25
 -1 11 4 0.59 0.15
 1 11 -3 23.64 0.82
 -1 11 3 24.02 1.1
 -1 11 3 23.86 0.84
 -1 11 2 1.12 0.24
 -1 11 2 1.34 0.21
 1 11 -2 0.95 0.17
 -1 11 1 18.4 0.98
 -1 11 1 18.51 0.72
 1 11 -1 20.66 0.76
 1 11 0 8.09 0.48
 -1 11 0 8.16 0.48
 -1 11 -1 12.98 0.6
 1 11 1 12.5 0.6
 -1 11 -2 1.12 0.19
 1 11 2 0.78 0.16
 1 11 3 23.44 0.81
 -1 11 -3 24.07 0.82
 -1 11 -4 0.59 0.14
 1 11 4 0.72 0.15
 -1 11 -5 13.89 0.63
 1 11 5 13.62 0.65
 -1 11 -6 2.77 0.3
 1 11 6 3.12 0.32
 -1 11 -7 85.09 1.57
 -1 11 -8 5.57 0.41
 1 11 13 40.86 1.15
 1 11 14 8.87 0.53
 1 11 15 11.55 0.58
 1 11 16 3.71 0.31
 1 11 17 8.54 0.39
 1 11 18 6.58 0.29
 -1 12 17 5.54 0.26
 1 12 -16 0.42 0.08
 -1 12 16 0.41 0.1
 1 12 -15 6.43 0.34
 -1 12 15 6.66 0.39
 -1 12 14 4.35 0.34
 1 12 -14 4.27 0.31
 -1 12 13 11.37 0.57
 1 12 -9 0.27 0.21
 1 12 -8 15.53 0.86
 1 12 -7 4.1 0.37
 1 12 -7 3.88 0.44
 1 12 -6 10.72 0.58
 1 12 -5 -0.03 0.08
 -1 12 5 0.05 0.09
 1 12 -4 9.8 0.56
 -1 12 4 9.74 0.59
 -1 12 4 8.38 0.66
 -1 12 3 2.5 0.37
 1 12 -3 2.69 0.3
 -1 12 3 2.73 0.31
 -1 12 2 1.48 0.28
 -1 12 2 1.41 0.23
 1 12 -2 1.41 0.22
 -1 12 1 5.69 0.42
 1 12 -1 5.59 0.42
 -1 12 0 5.21 0.4
 1 12 0 5.94 0.44
 1 12 1 5.55 0.42
 -1 12 -1 5.56 0.42
 1 12 2 4.69 0.38
 -1 12 -2 2.51 0.29
 1 12 3 2.85 0.3
 -1 12 -3 3.21 0.32
 -1 12 -4 11.64 0.61
 1 12 4 11.46 0.61
 -1 12 -5 -0.03 0.08
 1 12 5 0.08 0.1
 1 12 6 14.63 0.73
 -1 12 -6 14.27 0.67
 -1 12 -7 4.29 0.37
 -1 12 -8 20 0.78
 -1 12 -9 0.15 0.1
 -1 12 -10 27.17 0.87
 -1 12 -11 4.29 0.35
 -1 12 -12 3.67 0.3
 1 12 13 16.13 0.69
 1 12 14 3.82 0.33
 1 12 15 6.67 0.4
 1 12 16 0.79 0.13
 1 12 17 6.51 0.29
 -1 13 16 2.11 0.16
 -1 13 15 29.04 0.69
 1 13 -15 28.9 0.59
 1 13 -14 8.59 0.38
 -1 13 14 8.54 0.42
 1 13 -13 23.88 0.7
 -1 13 13 24.2 0.75
 1 13 -12 6.74 0.4
 1 13 -11 42.83 1.06
 1 13 -10 3.75 0.34
 1 13 -9 83.3 1.58
 1 13 -8 4.55 0.38
 1 13 -7 41.89 1.15
 1 13 -6 0.71 0.17
 -1 13 5 39.49 1.21
 1 13 -5 41.94 1.16
 -1 13 4 0.1 0.1
 1 13 -4 0.27 0.12
 -1 13 3 47.77 1.3
 1 13 -3 47.38 1.24
 1 13 -2 2.82 0.31
 -1 13 2 2.64 0.3
 1 13 -1 53.45 1.32
 -1 13 1 51.36 1.28
 1 13 0 0.11 0.1
 -1 13 0 0.23 0.1
 1 13 1 39.32 1.12
 -1 13 -1 39.6 1.12
 1 13 2 2.98 0.32
 -1 13 -2 3.16 0.32
 1 13 3 48.8 1.25
 -1 13 -3 52.37 1.3
 1 13 4 0.4 0.14
 -1 13 -4 0.41 0.13
 -1 13 -5 54.01 1.3
 1 13 5 53.59 1.38
 -1 13 -6 0.46 0.15
 1 13 6 0.3 0.14
 -1 13 -7 43.72 1.15
 -1 13 -8 3.2 0.31
 -1 13 -9 70.34 1.39
 -1 13 -10 5.49 0.38
 -1 13 -11 46.55 1.02
 1 13 12 6.97 0.44
 1 13 13 35.99 0.94
 1 13 14 9.38 0.44
 1 13 15 33.34 0.74
 1 13 16 1.99 0.16
 1 14 -14 59.95 0.78
 -1 14 14 63.17 0.96
 -1 14 13 8.2 0.39
 1 14 -13 8.23 0.35
 1 14 -12 29.91 0.75
 -1 14 12 31.11 0.8
 1 14 -11 2.73 0.25
 1 14 -10 87.45 1.44
 1 14 -9 5.59 0.39
 1 14 -8 94.64 1.61
 1 14 -7 3.64 0.33
 1 14 -6 159.02 2.19
 1 14 -5 0.59 0.17
 -1 14 4 144.7 2.26
 1 14 -4 147.89 2.14
 -1 14 3 3.63 0.36
 1 14 -3 3.97 0.36
 -1 14 2 44.55 1.24
 1 14 -2 44.67 1.18
 -1 14 1 0.15 0.09
 1 14 -1 0.04 0.12
 -1 14 0 44.54 1.18
 1 14 0 44.25 1.17
 -1 14 -1 0.2 0.1
 1 14 1 0.06 0.1
 -1 14 -2 49.12 1.22
 1 14 2 48.75 1.23
 1 14 3 4 0.38
 -1 14 -3 4.15 0.36
 1 14 4 165.11 2.36
 -1 14 -4 162.64 2.18
 1 14 5 0.42 0.14
 -1 14 -5 0.36 0.11
 -1 14 -6 152.28 2.09
 -1 14 -7 2.82 0.29
 -1 14 -8 68.48 1.32
 -1 14 -9 4.39 0.32
 -1 14 -10 73.58 1.24
 -1 14 -11 1.88 0.19
 1 14 12 24.28 0.72
 1 14 13 9.4 0.41
 1 14 14 72.76 1.02
 -1 15 13 34.42 0.63
 -1 15 12 4.4 0.26
 1 15 -12 4.22 0.23
 -1 15 11 45.05 0.9
 1 15 -11 45.28 0.84
 1 15 -10 0.2 0.09
 1 15 -9 101.62 1.46
 1 -15 9 89.07 1.19
 1 15 -8 2.36 0.24
 1 15 -7 88.24 1.48
 1 15 -6 1.33 0.21
 1 15 -5 211.33 2.39
 1 15 -4 1.53 0.23
 1 15 -3 86 1.56
 -1 15 3 85.83 1.66
 -1 15 2 0.31 0.13
 1 15 -2 0.48 0.15
 -1 15 1 34.23 1.04
 1 15 -1 33.85 0.98
 -1 15 0 0.56 0.15
 1 15 0 0.38 0.12
 -1 15 -1 39.25 1.07
 1 15 1 37.96 1.06
 -1 15 -2 0.32 0.12
 1 15 2 0.2 0.11
 1 15 3 95.09 1.72
 -1 15 -3 93.67 1.58
 -1 15 -4 1.38 0.21
 1 15 4 1.31 0.22
 -1 15 -5 184.47 2.13
 -1 15 -6 1.33 0.19
 -1 15 -7 80.22 1.32
 -1 15 -8 1.83 0.2
 -1 15 -9 99.08 1.31
 -1 15 -10 0.18 0.07
 1 15 11 45.76 0.89
 1 15 12 4.62 0.27
 1 15 13 25.6 0.55
 -1 16 11 1.61 0.14
 1 16 -10 28.66 0.58
 -1 16 10 31.07 0.66
 1 16 -9 3.36 0.22
 1 -16 9 3.16 0.18
 1 -16 8 45.89 0.8
 1 16 -8 47.51 0.89
 1 16 -7 0.54 0.12
 1 16 -6 35.69 0.85
 1 16 -5 0.17 0.11
 1 16 -4 84.88 1.38
 1 16 -3 1.74 0.22
 1 16 -2 41.96 1.01
 1 16 -1 4.93 0.36
 -1 16 1 5.02 0.38
 1 16 0 20.68 0.73
 -1 16 0 20.7 0.74
 1 16 1 5.11 0.38
 -1 16 -1 4.92 0.37
 -1 16 -2 53.21 1.14
 1 16 2 54.71 1.22
 1 16 3 1.87 0.24
 -1 16 -3 2.05 0.23
 -1 16 -4 64.12 1.17
 -1 16 -5 -0.02 0.07
 -1 16 -6 34.37 0.79
 -1 16 -7 0.71 0.13
 -1 16 -8 42.91 0.77
 1 16 10 34.09 0.67
 1 16 11 2.37 0.16
 -1 17 9 9.66 0.31
 1 17 -8 1.7 0.14
 1 -17 7 8.58 0.31
 1 17 -7 8.21 0.33
 1 17 -6 -0.08 0.07
 1 17 -5 2.96 0.22
 1 17 -4 1.33 0.16
 1 17 -3 22.59 0.65
 1 17 -2 2.58 0.24
 1 17 -1 4.17 0.3
 1 17 0 2.07 0.22
 -1 17 -1 6.04 0.35
 1 17 1 6.47 0.37
 -1 17 -2 2.72 0.24
 -1 17 -3 18 0.57
 -1 17 -4 0.97 0.14
 -1 17 -5 5.04 0.28
 -1 17 -6 0.37 0.09
 -1 17 -7 8.22 0.29
 1 17 8 1.25 0.12
 1 -18 5 0.72 0.09
 1 18 -4 2.67 0.18
 1 -18 4 2.8 0.17
 1 18 -3 0.67 0.11
 -2 0 0 28.87 0.41
 2 0 -1 83.95 0.77
 -2 0 -1 81.74 0.59
 2 0 -2 451.91 1.75
 -2 0 2 438.76 2.08
 -2 0 3 1.03 0.12
 -2 0 4 168.78 1.56
 -2 0 5 0.11 0.05
 -2 0 6 220.29 2.08
 2 0 6 209.74 1.25
 2 0 7 1.47 0.12
 -2 0 7 1.55 0.19
 2 0 8 50.38 0.77
 -2 0 8 49.03 1.1
 2 0 9 -0.09 0.04
 2 0 9 0 0.04
 2 0 10 443.39 2.82
 -2 0 10 488.97 3.83
 -2 0 11 1.37 0.22
 -2 0 12 369.82 3.77
 -2 0 13 2.23 0.32
 2 0 13 2.44 0.26
 -2 0 14 166.78 2.72
 2 0 14 169.51 2.27
 -2 0 14 161.46 2.04
 -2 0 15 3.57 0.31
 2 0 15 3.45 0.34
 -2 0 15 3.18 0.37
 -2 0 16 20.23 0.77
 2 0 16 23.32 0.91
 2 0 17 0.1 0.11
 -2 0 17 0.26 0.09
 2 0 18 137.77 2.17
 -2 0 18 128.1 1.86
 2 0 19 -0.08 0.14
 -2 0 19 -0.19 0.11
 2 0 20 78.45 1.4
 -2 0 20 71.68 1.11
 2 0 21 0.48 0.11
 2 -1 20 8.86 0.45
 -2 1 20 7.91 0.38
 2 -1 19 116.89 1.8
 -2 1 19 111.71 1.66
 2 -1 18 0.17 0.1
 -2 1 18 0.06 0.09
 -2 1 17 45.65 1.17
 2 -1 17 50.26 1.32
 -2 1 16 8.2 0.5
 2 -1 16 9.54 0.57
 2 -1 15 74.05 1.57
 -2 1 15 73.21 1.8
 2 -1 14 3.16 0.31
 -2 1 14 2.47 0.31
 -2 1 14 2.56 0.27
 2 -1 13 240.27 2.55
 -2 1 13 234.53 3.01
 -2 1 12 4.5 0.41
 -2 1 11 257.46 2.98
 -2 1 10 0.22 0.1
 2 -1 9 305.75 2.18
 -2 1 9 328.74 3.05
 2 -1 8 16.76 0.47
 -2 1 8 17.13 0.65
 -2 1 7 208.18 2.14
 -2 1 6 0.39 0.09
 -2 1 5 233.01 2
 -2 1 4 1.98 0.17
 -2 1 3 221.66 1.76
 -2 1 2 17.7 0.45
 -2 1 1 508.01 2.2
 -2 -1 -1 507.09 1.24
 -2 -1 0 88.35 0.69
 -2 1 0 89.98 0.88
 -2 1 -1 527.21 1.9
 -2 -1 1 536.1 2
 -2 -1 2 17.26 0.41
 -2 1 -2 17.44 0.33
 -2 -1 3 274.72 1.81
 -2 1 -3 271.7 1.31
 -2 -1 4 1.56 0.15
 2 1 4 1.53 0.14
 2 1 5 242.38 1.01
 2 1 5 234.93 1.74
 2 1 6 0.45 0.08
 2 1 6 0.43 0.06
 -2 -1 6 0.42 0.1
 -2 -1 7 231.47 2.33
 2 1 7 223.12 1.37
 2 1 8 15.54 0.4
 -2 -1 8 16.57 0.67
 2 1 9 252.06 2.09
 -2 -1 9 289.46 2.97
 -2 -1 10 0.11 0.09
 -2 -1 11 274.32 3.13
 -2 -1 12 5.77 0.48
 -2 -1 13 255.24 3.32
 2 1 13 247.27 2.64
 -2 -1 14 1.93 0.3
 2 1 14 2.21 0.27
 -2 -1 14 1.83 0.21
 -2 -1 15 75.04 1.42
 2 1 15 74.75 1.59
 -2 -1 15 74.46 1.86
 -2 -1 16 10.75 0.55
 2 1 16 10.23 0.6
 2 1 17 42.91 1.25
 -2 -1 17 41.35 1.07
 2 1 18 0.84 0.18
 -2 -1 18 0.87 0.16
 2 1 19 107.13 1.84
 -2 -1 19 99.44 1.45
 2 1 20 9.75 0.5
 2 1 21 44.7 0.93
 2 -2 20 41.93 0.97
 -2 2 20 39.17 0.88
 2 -2 19 6.88 0.43
 -2 2 19 6.44 0.41
 2 -2 18 9.86 0.54
 -2 2 18 8.5 0.5
 2 -2 17 22.28 0.85
 -2 2 17 20.01 0.78
 -2 2 16 18.62 0.76
 2 -2 16 21.57 0.85
 2 -2 15 14.19 0.68
 -2 2 15 12.13 0.6
 -2 2 14 76.41 1.8
 2 -2 14 77.87 1.51
 2 -2 13 5.13 0.37
 -2 2 13 5.3 0.47
 -2 2 12 72 1.62
 -2 2 11 15.26 0.69
 -2 2 10 0.32 0.11
 2 -2 10 1.43 0.17
 -2 2 9 7.58 0.46
 -2 2 8 108.89 1.67
 -2 2 7 11.44 0.51
 -2 2 6 120.98 1.57
 -2 2 5 0.38 0.09
 -2 2 4 58.6 0.94
 -2 2 3 2.23 0.19
 -2 2 2 76.91 1.04
 -2 2 1 18.35 0.48
 -2 2 0 413.93 2.23
 -2 2 -1 15.98 0.4
 -2 2 -2 104.83 1.03
 2 2 3 2.38 0.18
 -2 2 -3 3.22 0.19
 2 2 4 64.48 0.41
 2 2 4 85.75 1.07
 2 2 5 0.72 0.06
 2 2 5 0.9 0.12
 2 2 6 136.79 0.96
 2 2 6 130.8 1.41
 -2 -2 7 11.3 0.52
 2 2 7 10.69 0.41
 -2 -2 8 94.44 1.63
 2 2 8 88.5 1.25
 -2 -2 9 8.26 0.51
 -2 -2 10 2.55 0.31
 -2 -2 11 12.04 0.69
 -2 -2 12 75.71 1.81
 -2 -2 13 3.76 0.4
 2 2 13 3.57 0.33
 -2 -2 14 64.9 1.72
 2 2 14 67.57 1.48
 -2 -2 14 68.77 1.29
 2 2 15 12.72 0.67
 -2 -2 15 13.59 0.59
 -2 -2 16 19.98 0.72
 2 2 16 19.14 0.84
 2 2 17 24.06 0.93
 -2 -2 17 23.77 0.77
 2 2 18 3.69 0.37
 -2 -2 18 3.29 0.27
 2 2 19 5.56 0.43
 2 2 20 37.1 1
 2 2 21 7.17 0.38
 2 2 22 13.7 0.42
 -2 3 21 2.55 0.18
 -2 3 20 9.69 0.44
 -2 3 19 1.36 0.2
 -2 3 18 14.12 0.64
 2 -3 18 15.48 0.65
 -2 3 17 3.37 0.33
 2 -3 17 3.23 0.32
 2 -3 16 19.53 0.77
 -2 3 16 17.85 0.76
 2 -3 15 2.77 0.29
 -2 3 15 2.16 0.27
 -2 3 14 2.51 0.34
 2 -3 14 3.43 0.32
 2 3 -14 3.2 0.31
 -2 3 14 2.94 0.29
 2 3 -13 2.45 0.26
 2 -3 13 2.34 0.26
 -2 3 13 2.63 0.27
 -2 3 13 1.82 0.29
 -2 3 12 4.11 0.4
 2 -3 11 29.41 0.87
 -2 3 11 34.71 1.12
 -2 3 10 18.01 0.77
 -2 3 9 31.58 0.97
 -2 3 8 1.48 0.2
 -2 3 7 35.37 0.94
 -2 3 6 2.93 0.26
 -2 3 5 20.29 0.65
 -2 3 4 0.48 0.11
 -2 3 3 74.16 1.16
 -2 3 2 21.15 0.59
 -2 3 1 244.37 1.98
 -2 3 0 8.17 0.34
 -2 3 -1 248.11 1.87
 -2 3 -2 21.51 0.56
 2 3 3 63.27 0.66
 -2 3 -3 70.71 1.01
 2 3 4 0.56 0.06
 2 3 5 16.61 0.34
 2 3 6 2.93 0.16
 -2 -3 8 0.73 0.16
 -2 -3 9 31.04 1.03
 -2 -3 10 16.75 0.79
 -2 -3 11 33.25 1.19
 -2 -3 12 4.52 0.46
 2 3 13 2.12 0.26
 -2 -3 13 2.95 0.39
 -2 -3 14 5.56 0.36
 2 3 14 5.56 0.43
 -2 -3 14 5.91 0.53
 2 3 15 2.83 0.33
 -2 -3 15 3.08 0.27
 -2 -3 16 20.54 0.7
 2 3 16 20.75 0.88
 2 3 17 3.05 0.35
 -2 -3 17 3.25 0.27
 2 3 18 12.06 0.65
 2 3 19 1.28 0.22
 2 3 20 9.05 0.49
 2 3 21 2.61 0.23
 2 3 22 6.96 0.29
 -2 4 21 4.38 0.23
 -2 4 20 26.87 0.71
 -2 4 19 4.44 0.33
 -2 4 18 22.95 0.81
 2 -4 17 20.39 0.76
 -2 4 17 19.62 0.78
 -2 4 16 65.11 1.45
 2 -4 16 65.41 1.36
 2 -4 15 5.1 0.38
 -2 4 15 5.18 0.42
 2 4 -14 96.34 1.73
 2 -4 14 90.14 1.55
 -2 4 14 93.82 1.74
 2 -4 13 14.12 0.6
 2 4 -13 14.33 0.65
 -2 4 13 13.52 0.74
 -2 4 13 13.02 0.62
 2 -4 12 22.97 0.73
 -2 4 12 24.95 1
 -2 4 11 8.4 0.57
 -2 4 10 43.71 1.26
 -2 4 9 0.07 0.07
 -2 4 8 138.13 2.06
 -2 4 7 0.07 0.07
 -2 4 6 182.42 2.18
 -2 4 5 7.71 0.43
 -2 4 4 111.5 1.56
 -2 4 3 10.18 0.46
 -2 4 2 41.68 0.91
 -2 4 1 1.51 0.17
 -2 4 0 44.42 0.9
 -2 4 -1 1.17 0.15
 -2 4 -2 45.93 0.93
 2 4 3 10.17 0.34
 -2 4 -3 10.67 0.45
 2 4 4 120.25 1.15
 -2 4 -4 126.92 1.55
 2 4 5 8.31 0.31
 2 4 6 139.64 1.24
 -2 -4 9 0.34 0.12
 -2 -4 10 32.48 1.16
 -2 -4 11 5.91 0.52
 2 4 12 33.2 0.99
 -2 -4 12 36.91 1.35
 2 4 13 13.13 0.67
 -2 -4 13 13.21 0.84
 -2 -4 14 110.15 1.51
 -2 -4 14 112.41 2.48
 2 4 14 110.18 1.98
 2 4 15 5.23 0.45
 -2 -4 15 5.69 0.35
 2 4 16 54.8 1.44
 2 4 17 17.73 0.82
 2 4 18 26.07 0.94
 2 4 19 6.69 0.46
 2 4 20 19.89 0.71
 2 4 21 6.07 0.34
 2 4 22 23.93 0.51
 -2 5 20 4.53 0.28
 -2 5 19 66.84 1.22
 -2 5 18 5.33 0.39
 -2 5 17 105.75 1.81
 -2 5 16 2.07 0.27
 2 5 -15 178.4 2.34
 -2 5 15 170.9 2.42
 2 -5 14 5.6 0.38
 -2 5 14 5.56 0.43
 2 5 -14 5.84 0.43
 -2 5 13 151.51 2.44
 -2 5 13 157.24 2.19
 2 5 -13 157.52 2.17
 2 -5 13 154.82 1.94
 2 5 -12 0.5 0.13
 2 -5 12 0.53 0.11
 -2 5 12 0.56 0.13
 -2 5 12 0.3 0.12
 -2 5 11 88.21 1.82
 -2 5 10 2.06 0.28
 -2 5 9 170.26 2.38
 -2 5 8 2.16 0.26
 -2 5 7 342.2 3.15
 -2 5 6 9.14 0.51
 -2 5 5 472.01 3.54
 -2 5 4 0.71 0.15
 -2 5 3 329.36 2.77
 -2 5 2 1.78 0.21
 -2 5 1 65.55 1.18
 -2 5 0 9.42 0.45
 -2 5 -1 58.02 1.14
 -2 5 -2 1.84 0.21
 -2 5 -3 354.73 2.9
 2 5 3 339.61 2.36
 2 5 4 0.75 0.11
 -2 5 -4 0.94 0.16
 2 5 5 401.99 2.44
 -2 -5 10 1.45 0.26
 -2 -5 11 109.89 2.33
 -2 -5 12 0.04 0.07
 2 5 12 0.36 0.14
 -2 -5 13 165.67 3.05
 2 5 13 160.24 2.34
 2 5 14 6.78 0.51
 2 5 15 151.93 2.42
 2 5 16 1.56 0.26
 2 5 17 96.96 1.88
 2 5 18 4.6 0.39
 2 5 19 59.21 1.29
 2 5 20 3.84 0.3
 2 5 21 44.7 0.86
 -2 6 20 71.01 1.03
 -2 6 19 1.74 0.2
 -2 6 18 98.73 1.62
 -2 6 17 1.83 0.25
 -2 6 16 212.47 2.65
 -2 6 15 1.02 0.21
 2 6 -15 0.77 0.17
 2 6 -14 114.18 1.93
 -2 6 14 116.87 1.96
 2 6 -13 1.11 0.18
 -2 6 13 1.1 0.2
 -2 6 12 99.18 2.02
 2 6 -12 99.93 1.72
 2 6 -11 4.59 0.36
 -2 6 11 4.54 0.44
 -2 6 10 151.62 2.45
 -2 6 9 6.12 0.49
 -2 6 8 245.46 3
 -2 6 7 8.66 0.55
 -2 6 6 151.05 2.18
 -2 6 5 3.29 0.31
 -2 6 4 627.75 4.11
 -2 6 3 17.45 0.69
 -2 6 2 108.71 1.71
 -2 6 1 1.16 0.17
 -2 6 0 103.07 1.65
 -2 6 -1 1.78 0.22
 -2 6 -2 138.26 1.95
 -2 6 -3 18.88 0.75
 2 6 3 17.47 0.61
 2 6 4 599.44 3.5
 2 6 5 3.1 0.25
 2 6 11 4.22 0.37
 -2 -6 11 3.93 0.46
 -2 -6 12 105.22 2.44
 2 6 12 105.5 1.89
 2 6 13 0.99 0.19
 2 6 14 71.16 1.67
 2 6 15 0.77 0.19
 2 6 16 203.44 2.77
 2 6 17 1.9 0.27
 2 6 18 107.73 1.82
 2 6 19 2.28 0.25
 2 6 20 68.95 1.2
 2 6 21 0.69 0.11
 -2 7 20 0.72 0.1
 -2 7 19 73.59 1.17
 -2 7 18 1.7 0.22
 -2 7 17 68.89 1.38
 -2 7 16 0.07 0.1
 2 7 -16 0.09 0.09
 2 7 -15 113 1.97
 -2 7 15 115.91 2.01
 2 7 -14 10.2 0.58
 -2 7 14 10.22 0.61
 2 7 -13 33.45 1.04
 -2 7 13 34.68 1.07
 2 7 -12 3.59 0.34
 -2 7 11 101.25 1.96
 2 7 -11 111.83 1.83
 2 7 -10 1.52 0.21
 -2 7 10 1.49 0.25
 -2 7 9 186.78 2.6
 -2 7 8 5.52 0.44
 -2 7 7 64.29 1.48
 -2 7 6 12.37 0.65
 -2 7 5 263.76 2.94
 -2 7 4 0.51 0.14
 -2 7 3 328.48 3.22
 -2 7 2 1.1 0.19
 -2 7 1 162.43 2.26
 -2 7 0 1.44 0.23
 -2 7 -1 167.76 2.33
 -2 7 -2 1.2 0.21
 2 7 3 285.26 2.68
 -2 7 -3 323.46 3.38
 2 7 4 0.63 0.14
 -2 -7 11 117.11 2.61
 -2 -7 12 4.32 0.51
 2 7 12 4.45 0.4
 2 7 13 22.34 0.92
 2 7 14 11.05 0.66
 2 7 15 92.77 1.89
 2 7 16 0.03 0.1
 2 7 17 78.85 1.61
 2 7 18 2.52 0.28
 2 7 19 88.11 1.42
 2 7 20 2.28 0.21
 -2 8 19 8.81 0.37
 -2 8 18 20.66 0.66
 -2 8 17 8.81 0.48
 -2 8 16 13.77 0.65
 2 8 -16 14.1 0.69
 2 8 -15 8.16 0.54
 -2 8 15 8.47 0.54
 -2 8 14 16.56 0.75
 2 8 -14 17.77 0.81
 2 8 -13 5.5 0.45
 -2 8 13 5.3 0.43
 2 8 -12 3.7 0.36
 -2 8 11 16 0.78
 2 8 -11 17.69 0.76
 2 8 -10 94.04 1.71
 -2 8 10 86.62 1.84
 2 8 -9 2.47 0.28
 -2 8 9 2.4 0.32
 -2 8 8 33.39 1.13
 -2 8 7 3.39 0.36
 -2 8 6 26.44 1.02
 -2 8 5 6.72 0.5
 -2 8 4 3.07 0.34
 -2 8 3 1.39 0.23
 -2 8 2 79.39 1.69
 -2 8 1 0.4 0.14
 -2 8 0 120.39 2.1
 -2 8 -1 0.3 0.14
 -2 8 -2 85.34 1.85
 -2 8 -3 1.73 0.27
 2 8 12 0.79 0.19
 2 8 13 3.81 0.39
 2 8 14 12.31 0.69
 2 8 15 8.04 0.56
 2 8 16 12.02 0.65
 2 8 17 7.17 0.47
 2 8 18 25.24 0.8
 2 8 19 12.59 0.5
 2 8 20 17.23 0.49
 -2 9 19 2.16 0.16
 -2 9 18 5.2 0.31
 -2 9 17 3.49 0.29
 2 9 -16 9.38 0.55
 -2 9 16 9.58 0.52
 2 9 -15 6.99 0.52
 -2 9 15 7.36 0.48
 2 9 -14 5.34 0.46
 -2 9 14 5.46 0.43
 2 9 -13 7.88 0.56
 -2 9 13 7.57 0.52
 2 9 -12 8.43 0.57
 2 9 -11 29.1 1.04
 2 9 -10 5.08 0.43
 -2 9 10 4.26 0.42
 2 9 -9 15.07 0.73
 -2 9 9 13.39 0.75
 2 9 -8 6.8 0.47
 -2 9 8 6.64 0.54
 2 9 -7 3.29 0.32
 -2 9 7 3.37 0.38
 -2 9 6 1.95 0.3
 -2 9 5 2.42 0.32
 -2 9 4 0.1 0.09
 -2 9 3 20.28 0.92
 -2 9 2 1.75 0.28
 -2 9 1 0.29 0.12
 -2 9 0 1.03 0.22
 -2 9 -1 0.29 0.14
 -2 9 -2 1.74 0.29
 2 9 12 10.11 0.62
 2 9 13 8.41 0.57
 2 9 14 5.51 0.46
 2 9 15 5.43 0.46
 2 9 16 13.22 0.65
 2 9 17 2.76 0.28
 2 9 18 4.13 0.31
 2 9 19 1.81 0.17
 -2 10 18 21.58 0.55
 -2 10 17 4.42 0.29
 2 10 -16 20.57 0.76
 -2 10 16 20.42 0.71
 2 10 -15 0.24 0.13
 -2 10 15 0.31 0.11
 2 10 -14 38.18 1.24
 -2 10 14 43.96 1.17
 2 10 -13 7.2 0.56
 -2 10 13 7.52 0.51
 2 10 -12 64.15 1.66
 2 10 -11 12.15 0.73
 2 10 -10 39.58 1.29
 2 10 -9 2.92 0.36
 2 10 -8 64.1 1.59
 -2 10 8 61.82 1.62
 -2 10 7 0.83 0.2
 2 10 -7 0.78 0.19
 -2 10 6 23.71 1.03
 2 10 -6 22.24 0.91
 -2 10 5 2.94 0.38
 2 10 -5 2.55 0.31
 -2 10 5 3.05 0.33
 -2 10 4 28.09 1.15
 2 10 -4 25.7 0.96
 -2 10 3 1.91 0.3
 -2 10 2 117.82 2.34
 -2 10 1 1.34 0.26
 -2 10 0 108.17 2.32
 -2 10 -1 1.37 0.27
 -2 10 -2 116.79 2.39
 2 10 5 3.63 0.31
 -2 10 -6 29.11 0.86
 2 10 6 28.78 0.92
 2 10 7 1.3 0.21
 2 10 12 81.86 1.72
 2 10 13 6.09 0.48
 2 10 14 33.34 1.05
 2 10 15 0.34 0.13
 2 10 16 10.54 0.54
 2 10 17 4.05 0.3
 2 10 18 24.4 0.63
 2 10 19 9.26 0.31
 2 11 -17 46.23 0.79
 -2 11 17 43.08 0.79
 -2 11 16 0.66 0.13
 -2 11 15 54.61 1.14
 2 11 -14 5.46 0.45
 -2 11 14 6.3 0.43
 2 11 -13 84.4 1.84
 -2 11 13 91.12 1.65
 2 11 -12 4.65 0.46
 2 11 -11 84.72 1.96
 2 11 -10 3.91 0.44
 2 11 -9 117.65 2.32
 2 11 -8 2.71 0.37
 2 11 -7 176.93 2.81
 2 11 -6 5.1 0.47
 -2 11 6 4.86 0.48
 -2 11 5 91.28 1.79
 -2 11 5 87.05 2.04
 2 11 -4 3.91 0.41
 -2 11 4 4.38 0.39
 -2 11 4 4.49 0.47
 2 11 -3 70.15 1.41
 -2 11 3 71.08 1.88
 -2 11 3 76.23 1.55
 2 11 -3 72.49 1.68
 -2 11 2 1.37 0.27
 2 11 -2 1.78 0.28
 -2 11 2 2.27 0.26
 2 11 -2 1.67 0.23
 -2 11 1 303.18 4.03
 2 11 -1 299.61 2.91
 -2 11 1 307.93 2.94
 -2 11 0 1.35 0.28
 -2 11 0 1.38 0.21
 2 11 0 1.84 0.24
 2 11 1 313.61 2.98
 -2 11 -1 314.56 2.94
 2 11 2 1.73 0.23
 -2 11 -2 1.97 0.25
 2 11 3 78.47 1.49
 -2 11 -3 79.12 1.49
 2 11 4 4.21 0.36
 -2 11 -4 3.89 0.34
 2 11 5 78.65 1.53
 -2 11 -5 80.68 1.5
 2 11 6 5.82 0.44
 -2 11 -6 5.5 0.4
 2 11 7 188.18 2.5
 -2 11 -7 201.62 2.39
 2 11 12 5.09 0.43
 2 11 13 104.72 1.83
 2 11 14 4.62 0.38
 2 11 15 52.67 1.19
 2 11 16 0.37 0.1
 2 11 17 48.72 0.9
 2 11 18 0.44 0.08
 -2 12 16 65.08 0.98
 2 12 -16 70.08 0.99
 2 12 -15 2.99 0.24
 -2 12 15 3.03 0.26
 -2 12 14 85.29 1.41
 -2 12 13 1.43 0.21
 2 12 -12 45.19 1.32
 2 12 -11 3.31 0.39
 2 12 -10 114.37 2.25
 2 -12 10 105.33 1.57
 2 12 -9 -0.02 0.14
 2 12 -8 88.43 2.01
 2 12 -7 6.18 0.54
 2 12 -6 177.08 2.35
 2 12 -6 171.11 2.8
 2 12 -5 0.89 0.19
 2 12 -5 0.92 0.23
 -2 12 4 86.95 1.78
 2 12 -4 84.25 1.64
 2 12 -3 1.43 0.23
 -2 12 3 1.66 0.24
 -2 12 2 131.49 2.7
 -2 12 2 137.21 2.1
 2 12 -2 134.02 2.03
 -2 12 1 0.18 0.09
 -2 12 1 0.3 0.19
 2 12 -1 0.38 0.15
 -2 12 0 173.59 2.28
 2 12 0 170.98 2.29
 -2 12 -1 0.43 0.12
 2 12 1 0.48 0.15
 2 12 2 145.95 2.09
 -2 12 -2 149.06 2.1
 2 12 3 1.41 0.21
 -2 12 -3 1.81 0.24
 2 12 4 90.08 1.67
 -2 12 -4 94.99 1.7
 -2 12 -5 0.9 0.17
 2 12 5 0.9 0.18
 2 12 6 164.31 2.38
 -2 12 -6 168.1 2.24
 -2 12 -7 5.85 0.42
 -2 12 -8 79.46 1.49
 2 12 12 57.9 1.31
 2 12 13 1.29 0.21
 2 12 14 100.25 1.59
 2 12 15 3.61 0.28
 2 12 16 68.79 1.04
 2 12 17 1.86 0.15
 2 13 -15 45.85 0.77
 -2 13 15 44.63 0.79
 2 13 -14 -0.02 0.08
 -2 13 14 0.07 0.07
 -2 13 13 42.79 0.96
 2 13 -13 43.43 0.96
 2 13 -12 4.1 0.32
 2 13 -11 64.3 1.3
 2 13 -10 0.55 0.14
 2 -13 10 1.33 0.18
 2 13 -9 57.09 1.29
 2 13 -8 2.31 0.27
 2 13 -7 73.99 1.54
 2 13 -6 2.1 0.27
 2 13 -5 129.68 2.05
 -2 13 4 3.13 0.35
 2 13 -4 3.11 0.33
 -2 13 3 68.88 1.59
 2 13 -3 66.59 1.46
 -2 13 2 2.43 0.3
 2 13 -2 2.53 0.3
 2 13 -1 72.95 1.53
 -2 13 1 69.47 1.5
 2 13 0 0.15 0.11
 -2 13 0 0.02 0.11
 2 13 1 54.63 1.3
 -2 13 -1 58.78 1.34
 -2 13 -2 2.26 0.28
 2 13 2 2.19 0.27
 2 13 3 75.71 1.53
 -2 13 -3 79.53 1.54
 -2 13 -4 4.18 0.36
 2 13 4 3.48 0.34
 2 13 5 118.32 2
 -2 13 -5 117.8 1.86
 2 13 6 2.99 0.32
 -2 13 -6 3.18 0.31
 -2 13 -7 59.69 1.29
 -2 13 -8 2.17 0.25
 2 13 11 52.19 1.2
 2 13 12 3.88 0.32
 2 13 13 61.11 1.17
 2 13 14 0.11 0.07
 2 13 15 58.88 0.92
 -2 14 14 8.58 0.33
 2 14 -14 8.44 0.31
 2 14 -13 6.72 0.33
 -2 14 13 7.18 0.34
 -2 14 12 14.2 0.52
 2 14 -12 14.12 0.51
 2 14 -11 1.93 0.22
 2 -14 10 8.69 0.39
 2 14 -10 9.92 0.49
 2 14 -9 3.16 0.3
 2 -14 9 3.18 0.26
 2 14 -8 19.09 0.73
 2 14 -7 0.53 0.15
 2 14 -6 17.33 0.72
 2 14 -5 8.85 0.53
 2 14 -4 29.62 0.96
 2 14 -3 0.38 0.14
 -2 14 3 0.49 0.16
 -2 14 2 3.44 0.36
 2 14 -2 3.17 0.33
 -2 14 1 0.57 0.14
 2 14 -1 0.57 0.15
 2 14 0 9.96 0.56
 -2 14 0 10.79 0.59
 -2 14 -1 0.55 0.15
 2 14 1 0.58 0.14
 2 14 2 2.04 0.26
 -2 14 -2 1.35 0.21
 2 14 3 0.28 0.13
 -2 14 -3 0.4 0.14
 -2 14 -4 29.09 0.9
 2 14 4 28.62 0.97
 -2 14 -5 7.8 0.46
 2 14 5 7.6 0.51
 -2 14 -6 13.54 0.59
 -2 14 -7 0.1 0.08
 2 14 11 0.75 0.15
 2 14 12 13.47 0.52
 2 14 13 6.97 0.35
 2 14 14 12.25 0.39
 -2 15 12 4.76 0.26
 2 15 -12 4.7 0.25
 2 15 -11 0.59 0.11
 -2 15 11 0.81 0.13
 2 15 -10 3.22 0.25
 2 -15 9 0.94 0.13
 2 15 -9 1.11 0.17
 2 -15 8 2.93 0.24
 2 15 -8 2.91 0.27
 2 15 -7 4.25 0.33
 2 15 -6 2.45 0.27
 2 15 -5 7.9 0.47
 2 15 -4 0.98 0.19
 2 15 -3 19.28 0.74
 2 15 -2 1.75 0.24
 2 15 -1 1.08 0.19
 -2 15 1 1.05 0.2
 -2 15 0 -0.12 0.13
 2 15 0 -0.02 0.11
 -2 15 -1 1.39 0.22
 2 15 1 1.23 0.2
 2 15 2 1.82 0.25
 -2 15 -2 1.42 0.21
 2 15 3 21.15 0.8
 -2 15 -3 19.79 0.72
 -2 15 -4 0.62 0.14
 2 15 4 0.45 0.14
 -2 15 -5 5.98 0.38
 -2 15 -6 3.58 0.28
 -2 15 -7 2.47 0.22
 2 15 10 4.43 0.29
 2 15 11 1.49 0.17
 2 15 12 2.49 0.19
 -2 16 11 0.16 0.06
 -2 16 10 15.65 0.45
 2 16 -10 15.85 0.44
 2 16 -9 0.3 0.08
 2 -16 9 0.28 0.06
 2 -16 8 27.65 0.62
 2 16 -8 29.14 0.69
 2 -16 7 2.39 0.21
 2 16 -7 2.6 0.23
 2 16 -6 20.96 0.65
 2 16 -5 1.78 0.2
 2 16 -4 56.72 1.12
 2 16 -3 1.51 0.2
 2 16 -2 40.6 0.97
 2 16 -1 0.27 0.11
 2 16 0 26.35 0.81
 -2 16 0 24.87 0.79
 -2 16 -1 -0.1 0.12
 2 16 1 0.04 0.11
 2 16 2 40.04 1.01
 -2 16 -2 39.3 0.97
 -2 16 -3 0.98 0.16
 2 16 3 1.06 0.17
 -2 16 -4 41.43 0.93
 -2 16 -5 2.69 0.23
 -2 16 -6 21.14 0.59
 2 16 9 0.33 0.09
 2 16 10 18.4 0.46
 2 17 -8 0 0.05
 2 -17 7 60.59 0.8
 2 17 -7 60.23 0.86
 2 17 -6 0.06 0.06
 2 -17 6 0.19 0.07
 2 -17 5 47.37 0.83
 2 17 -5 46.41 0.84
 2 17 -4 2.29 0.2
 2 17 -3 67.22 1.08
 2 17 -2 1.36 0.18
 2 17 -1 87.94 1.3
 2 17 0 1.05 0.16
 2 17 1 76.68 1.23
 2 17 7 57.73 0.75
 2 -18 4 33.35 0.56
 2 18 -4 33.16 0.6
 2 -18 3 3.37 0.19
 2 18 -3 2.91 0.19
 2 -18 2 75.09 0.89
 2 18 -2 73.36 0.95
 2 -18 1 2.22 0.16
 2 -18 0 77.4 0.9
 2 -18 -1 2.39 0.16
 2 -18 -2 49.02 0.64
 3 0 0 0.53 0.09
 -3 0 0 0.26 0.05
 3 0 -1 0.38 0.07
 -3 0 1 0.4 0.08
 -3 0 -1 0.5 0.06
 -3 0 -2 4.23 0.14
 -3 0 2 4.49 0.24
 -3 0 3 0.21 0.07
 3 0 -3 0.25 0.06
 -3 0 4 0.2 0.07
 -3 0 5 38.98 0.89
 3 0 5 32.4 0.31
 3 0 6 14.96 0.26
 -3 0 6 15.57 0.59
 -3 0 7 32.54 0.91
 -3 0 8 33.55 0.97
 3 0 9 17.57 0.65
 -3 0 9 17.9 0.75
 3 0 10 0.33 0.11
 -3 0 10 0.62 0.17
 -3 0 11 13.97 0.75
 -3 0 12 37.45 1.29
 3 0 13 5.18 0.38
 -3 0 13 5.15 0.49
 -3 0 14 1.6 0.28
 3 0 14 1.21 0.2
 3 0 15 3.2 0.33
 3 0 -16 1.6 0.24
 3 0 16 1.77 0.26
 3 0 17 17.26 0.78
 3 0 18 0.72 0.17
 3 0 19 33.52 0.98
 3 0 20 1.11 0.17
 3 0 21 13.33 0.49
 3 -1 20 11.05 0.49
 3 -1 19 20.05 0.73
 3 -1 18 5.49 0.41
 3 -1 17 42.81 1.22
 3 1 -16 0.79 0.17
 3 -1 16 1.2 0.22
 3 1 -15 41.13 1.19
 3 -1 15 42.28 1.19
 3 -1 14 9.29 0.54
 -3 1 14 8.76 0.64
 3 -1 13 53.5 1.24
 -3 1 13 50.6 1.48
 -3 1 12 25.4 1.03
 3 -1 11 88.83 1.56
 -3 1 11 100.5 1.97
 -3 1 10 1.63 0.25
 -3 1 9 203.75 2.61
 -3 1 8 3.27 0.33
 -3 1 7 115.27 1.76
 -3 1 6 15.43 0.61
 -3 1 5 18.09 0.65
 -3 1 4 0.3 0.09
 -3 1 3 12.19 0.44
 -3 1 2 0.23 0.07
 -3 -1 -2 0.19 0.02
 -3 -1 -1 127.67 0.86
 -3 1 1 132.4 1.3
 3 1 0 1.26 0.13
 -3 -1 0 1.09 0.1
 -3 1 0 0.96 0.11
 -3 1 -1 154.66 1.28
 -3 -1 1 153.42 1.28
 -3 1 -2 0.42 0.06
 -3 -1 2 0.25 0.07
 -3 1 -3 14.18 0.32
 -3 -1 3 15.38 0.5
 3 1 3 15 0.48
 -3 -1 4 0.27 0.09
 3 -1 -4 0.27 0.05
 3 1 4 0.25 0.08
 3 1 5 30.47 0.73
 -3 -1 5 34.96 0.88
 -3 -1 6 14.73 0.61
 3 1 6 12.32 0.48
 3 1 7 105.88 1.5
 -3 -1 7 117.22 1.79
 3 1 8 2.86 0.25
 -3 -1 8 2.93 0.31
 3 1 9 161.79 1.96
 -3 -1 9 175.7 2.44
 3 1 10 2.13 0.23
 -3 -1 10 2.6 0.31
 -3 -1 11 91.95 1.92
 -3 -1 12 22.39 1
 -3 -1 13 48.8 1.53
 3 1 13 48.31 1.21
 -3 -1 14 10.36 0.74
 3 1 14 10.86 0.59
 3 1 15 59.93 1.43
 3 1 16 0.62 0.16
 3 1 17 37.53 1.17
 3 1 18 3.64 0.36
 3 1 19 18.86 0.76
 3 1 20 12.76 0.56
 3 1 21 12.1 0.46
 3 -2 19 4.09 0.33
 3 -2 18 65.66 1.37
 3 -2 17 2.72 0.29
 3 2 -16 195.26 2.54
 3 -2 16 204.99 2.62
 3 -2 15 6.44 0.46
 3 2 -15 6.28 0.46
 3 2 -14 192.69 2.48
 -3 2 14 184.46 2.97
 3 -2 14 188.5 2.43
 3 2 -13 6.13 0.44
 3 -2 13 5.79 0.41
 -3 2 13 6.94 0.57
 -3 2 12 147.79 2.52
 -3 2 11 2.21 0.29
 -3 2 10 381.1 3.55
 -3 2 9 4.03 0.36
 -3 2 8 212.94 2.48
 -3 2 7 13.98 0.6
 -3 2 6 213.69 2.23
 -3 2 5 12.6 0.51
 -3 2 4 125.79 1.59
 -3 2 3 4.8 0.3
 -3 -2 -2 147.3 0.62
 -3 2 2 221.08 2.01
 -3 -2 -1 1.9 0.11
 -3 2 1 1.92 0.17
 -3 2 0 382.52 2.34
 -3 -2 0 381.16 1.86
 -3 2 -1 2.14 0.17
 -3 -2 1 2.12 0.16
 -3 -2 2 264.91 1.91
 -3 2 -2 261.64 1.74
 -3 2 -3 4.66 0.23
 -3 -2 3 4.85 0.28
 3 2 3 4.43 0.28
 3 -2 -4 118.55 0.96
 -3 -2 4 117 1.53
 -3 2 -4 115.6 1.13
 3 2 5 13.33 0.51
 -3 -2 5 13.64 0.55
 3 2 6 228.02 2.13
 -3 -2 6 247.94 2.48
 -3 -2 7 15.39 0.67
 3 2 7 13.49 0.53
 -3 -2 8 177.11 2.42
 3 2 8 154 1.85
 -3 -2 9 3.36 0.36
 3 2 9 3.09 0.28
 -3 -2 10 392.94 3.96
 -3 -2 11 2.5 0.34
 -3 -2 12 168.45 2.78
 -3 -2 13 4.36 0.46
 3 2 13 4.36 0.37
 -3 -2 14 184.04 3.08
 3 2 14 184.87 2.48
 3 2 15 8.37 0.55
 3 2 16 191.42 2.64
 3 2 17 3.29 0.35
 3 2 18 59.23 1.43
 3 2 19 3.54 0.34
 3 2 20 54.66 1.17
 3 2 21 4.61 0.29
 3 -3 18 0.18 0.11
 3 3 -17 111.81 1.83
 3 -3 17 112.26 1.8
 3 3 -16 0.05 0.09
 3 -3 16 0.27 0.11
 -3 3 16 0.37 0.12
 3 3 -15 154.22 2.28
 3 -3 15 155.68 2.18
 -3 3 14 1.28 0.19
 3 3 -14 1.05 0.19
 3 -3 14 0.84 0.15
 -3 3 14 0.91 0.23
 3 3 -13 133.18 2.02
 3 -3 13 129.94 1.9
 3 -3 12 1.74 0.21
 -3 3 12 1.59 0.27
 -3 3 11 266.76 3.3
 -3 3 10 2.3 0.3
 -3 3 9 248.6 2.94
 -3 3 8 0.66 0.15
 -3 3 7 321.22 3.05
 -3 3 6 5.35 0.38
 -3 3 5 331.6 2.87
 -3 3 4 2.98 0.27
 -3 3 3 147.57 1.8
 -3 3 2 3.5 0.27
 -3 3 1 350.8 2.55
 -3 3 0 7 0.34
 -3 3 -1 390.66 2.46
 -3 3 -2 3.21 0.22
 -3 3 -3 196.61 1.75
 -3 3 -4 3.04 0.22
 -3 -3 6 5.36 0.39
 -3 -3 7 255.99 2.85
 -3 -3 8 0.73 0.17
 -3 -3 9 222.77 2.95
 -3 -3 10 2.38 0.32
 -3 -3 11 257.79 3.52
 3 3 12 1.49 0.21
 -3 -3 12 1.83 0.32
 -3 -3 13 147.13 2.77
 3 3 13 141.84 2.1
 -3 -3 14 1.23 0.26
 3 3 14 0.83 0.19
 3 3 15 162.15 2.44
 3 3 16 0.17 0.12
 3 3 17 108.07 1.97
 3 3 18 0.19 0.09
 3 3 19 61.96 1.37
 3 3 20 0.32 0.11
 3 3 21 54.42 0.96
 3 3 22 0.02 0.04
 -3 4 18 61.2 1.2
 3 4 -17 9.54 0.53
 -3 4 17 8.6 0.49
 3 4 -16 127.35 2.02
 3 -4 16 129.52 1.91
 3 -4 15 3.25 0.31
 -3 4 15 2.96 0.3
 3 4 -15 3.48 0.35
 3 -4 14 134.46 1.93
 -3 4 14 129.71 1.93
 3 4 -14 136.73 2.15
 3 -4 13 4.07 0.33
 3 4 -13 4.53 0.38
 -3 4 13 4.06 0.34
 -3 4 13 3.94 0.43
 3 4 -12 137.49 2.02
 -3 4 12 135.13 2.49
 -3 4 11 2.2 0.32
 -3 4 10 88.84 1.92
 -3 4 9 3.13 0.35
 -3 4 8 162.03 2.39
 -3 4 7 5.9 0.45
 -3 4 6 294.34 2.98
 -3 4 5 17.43 0.69
 -3 4 4 470.26 3.55
 -3 4 3 1.91 0.22
 -3 4 2 310.05 2.71
 -3 4 1 2.6 0.24
 -3 4 0 151.63 1.74
 -3 4 -1 1.12 0.16
 -3 4 -2 338.79 2.6
 -3 4 -3 2.33 0.22
 -3 4 -4 470.34 3.15
 -3 -4 8 140.77 2.28
 -3 -4 9 2.84 0.35
 -3 -4 10 90.16 2.03
 -3 -4 11 1.87 0.31
 3 4 12 127.09 2.02
 -3 -4 12 128.37 2.66
 -3 -4 13 4.38 0.5
 3 4 13 4.05 0.38
 3 4 14 146.28 2.28
 3 4 15 2.13 0.3
 3 4 16 138.15 2.27
 3 4 17 9.25 0.58
 3 4 18 69.28 1.5
 3 4 19 5.47 0.41
 3 4 20 35.56 0.91
 3 4 21 3.64 0.24
 -3 5 18 6.33 0.39
 3 5 -17 20.67 0.78
 -3 5 17 20.06 0.74
 -3 5 16 2.36 0.27
 3 5 -16 2.54 0.29
 3 5 -15 16.03 0.73
 -3 5 15 15.88 0.7
 -3 5 14 18.72 0.78
 3 5 -14 19.38 0.8
 3 -5 13 33.04 0.92
 -3 5 13 32.9 0.97
 3 5 -13 34.14 1.06
 3 5 -12 0.28 0.11
 3 -5 12 0.22 0.08
 -3 5 12 0.09 0.07
 -3 5 12 0.18 0.12
 -3 5 11 8.82 0.62
 3 -5 11 8.4 0.43
 3 5 -11 9.53 0.52
 -3 5 10 1.25 0.24
 -3 5 9 4.92 0.45
 -3 5 8 2.71 0.32
 -3 5 7 34.06 1.07
 -3 5 6 3.96 0.35
 -3 5 5 57.61 1.33
 -3 5 4 0.76 0.16
 -3 5 3 196.42 2.32
 -3 5 2 3.12 0.28
 -3 5 1 66.67 1.29
 -3 5 0 0.59 0.14
 -3 5 -1 77.32 1.36
 -3 5 -2 3.48 0.3
 -3 5 -3 190.9 2.17
 -3 5 -4 0.46 0.13
 -3 -5 9 3.22 0.38
 -3 -5 10 0.79 0.21
 -3 -5 11 5.97 0.57
 3 5 11 6.66 0.45
 -3 -5 12 1.06 0.25
 3 5 12 1.14 0.2
 3 5 13 27.95 1.03
 -3 -5 13 28.48 1.33
 3 5 14 15.56 0.78
 3 5 15 16.64 0.79
 3 5 16 1.99 0.28
 3 5 17 24.78 0.93
 3 5 18 8.43 0.52
 3 5 19 15.61 0.65
 3 5 20 9.2 0.44
 3 5 21 9.86 0.37
 -3 6 18 0.69 0.14
 3 6 -17 18.24 0.73
 -3 6 17 17.21 0.67
 3 6 -16 6.67 0.47
 -3 6 16 5.91 0.42
 -3 6 15 12.91 0.64
 3 6 -15 12.26 0.64
 3 6 -14 2.94 0.32
 -3 6 14 3.02 0.31
 3 6 -13 6.84 0.48
 -3 6 13 6.9 0.46
 3 6 -12 9 0.54
 -3 6 12 9.51 0.52
 -3 6 12 8.44 0.63
 -3 6 11 14.58 0.81
 3 6 -11 15.29 0.67
 -3 6 10 2.71 0.35
 -3 6 9 7.9 0.58
 -3 6 8 26 1.02
 -3 6 7 5.09 0.45
 -3 6 6 4.95 0.43
 -3 6 5 5.66 0.44
 -3 6 4 1.57 0.23
 -3 6 3 7.26 0.47
 -3 6 2 31.58 0.95
 -3 6 1 2.02 0.25
 -3 6 0 12.28 0.6
 -3 6 -1 2.61 0.28
 -3 6 -2 34.87 1.01
 -3 6 -3 7.74 0.48
 -3 6 -4 1.95 0.25
 -3 -6 9 9.38 0.69
 -3 -6 10 3.47 0.44
 -3 -6 11 14.14 0.9
 3 6 11 13.49 0.66
 -3 -6 12 7.98 0.69
 3 6 12 7.11 0.5
 3 6 13 9.58 0.61
 3 6 14 2.66 0.34
 3 6 15 13.46 0.71
 3 6 16 6.79 0.51
 3 6 17 15.86 0.73
 3 6 18 0.76 0.18
 3 6 19 10.62 0.51
 3 6 20 0.41 0.1
 3 6 21 11.59 0.36
 -3 7 18 7.96 0.4
 3 7 -17 20.15 0.76
 -3 7 17 18.57 0.68
 3 7 -16 6.45 0.46
 -3 7 16 6.57 0.44
 -3 7 15 79.74 1.61
 3 7 -15 75.11 1.6
 -3 7 14 3.17 0.33
 3 7 -14 3.08 0.33
 3 7 -13 64.35 1.48
 -3 7 13 66.84 1.43
 3 7 -12 6.55 0.47
 -3 7 11 67.02 1.7
 3 7 -11 72.41 1.51
 -3 7 10 2.19 0.31
 3 7 -10 2.43 0.28
 3 7 -9 44.36 1.1
 -3 7 9 42.92 1.35
 -3 7 8 12.33 0.7
 -3 7 7 51.43 1.38
 -3 7 6 0.43 0.14
 -3 7 5 99.66 1.9
 -3 7 4 0.28 0.12
 -3 7 3 46.29 1.27
 -3 7 2 5.57 0.44
 -3 7 1 109.83 1.93
 -3 7 0 5.26 0.42
 -3 7 -1 137.06 2.18
 -3 7 -2 5.32 0.43
 -3 7 -3 28.6 1.02
 -3 7 -4 0.18 0.08
 -3 -7 10 1.73 0.34
 -3 -7 11 81.83 2.26
 3 7 11 82.01 1.63
 3 7 12 3.58 0.37
 3 7 13 48.18 1.36
 3 7 14 2.52 0.33
 3 7 15 73.76 1.66
 3 7 16 7.74 0.53
 3 7 17 27.07 0.92
 3 7 18 9.99 0.52
 3 7 19 17.08 0.6
 3 7 20 7.24 0.33
 -3 8 18 34.67 0.76
 -3 8 17 1.22 0.17
 3 8 -17 1.2 0.2
 3 8 -16 71.36 1.51
 -3 8 16 71.71 1.39
 3 8 -15 2.21 0.28
 -3 8 15 2.25 0.28
 3 8 -14 148.23 2.3
 -3 8 14 157.27 2.23
 3 8 -13 0.1 0.1
 -3 8 13 0.08 0.1
 3 8 -12 88.07 1.75
 3 8 -11 3.98 0.37
 3 8 -10 186.09 2.43
 -3 8 10 173.56 2.75
 3 8 -9 2.96 0.31
 -3 8 9 2.52 0.34
 3 8 -8 111.43 1.77
 -3 8 8 113.32 2.18
 -3 8 7 0.94 0.2
 -3 8 6 150.73 2.42
 -3 8 5 5.36 0.47
 -3 8 4 196.19 2.79
 -3 8 3 0.33 0.12
 -3 8 2 202.64 2.77
 -3 8 1 1.9 0.28
 -3 8 0 412.17 4.05
 -3 8 -1 1.88 0.27
 -3 8 -2 190.61 2.77
 -3 8 -3 0.02 0.07
 -3 -8 10 203.01 3.59
 3 8 11 5.1 0.43
 3 8 12 101.96 1.93
 3 8 13 0.08 0.11
 3 8 14 133.8 2.29
 3 8 15 2.15 0.29
 3 8 16 80.69 1.59
 3 8 17 2.13 0.26
 3 8 18 50.82 1.08
 3 8 19 0.94 0.14
 3 8 20 97.28 1.03
 -3 9 18 4.97 0.26
 -3 9 17 60.06 1.06
 3 9 -17 64.57 1.28
 3 9 -16 0.13 0.12
 -3 9 16 0.17 0.1
 -3 9 15 61.6 1.32
 3 9 -15 60.06 1.46
 3 9 -14 1.49 0.24
 -3 9 14 1.51 0.23
 3 9 -13 217.5 2.86
 -3 9 13 227.95 2.67
 3 9 -12 1.17 0.23
 3 9 -11 73.9 1.66
 3 9 -10 3.7 0.37
 3 -9 10 3.05 0.27
 3 9 -9 49.61 1.29
 -3 9 9 48.62 1.47
 -3 9 8 1.12 0.23
 3 9 -8 1.23 0.21
 3 9 -7 129.65 2.02
 -3 9 7 133.1 2.43
 -3 9 6 1.53 0.27
 3 9 -6 1.09 0.19
 -3 9 5 94.36 1.99
 -3 9 4 0.98 0.21
 -3 9 3 238.43 3.18
 -3 9 2 4.7 0.46
 -3 9 1 363.04 4.02
 -3 9 0 4.33 0.44
 -3 9 -1 325.91 3.79
 -3 9 -2 4.95 0.48
 -3 9 -3 231.31 3.29
 3 9 7 131.36 1.88
 3 9 11 102.71 1.92
 3 9 12 1.39 0.23
 3 9 13 204.67 2.72
 3 9 14 2.03 0.3
 3 9 15 67.22 1.47
 3 9 16 0.19 0.11
 3 9 17 54.89 1.15
 3 9 18 5.68 0.33
 3 9 19 104.69 1.16
 -3 10 17 1.49 0.16
 3 10 -16 24.98 0.84
 -3 10 16 23.97 0.7
 3 10 -15 6.02 0.46
 -3 10 15 6.38 0.4
 3 10 -14 69.15 1.62
 -3 10 14 75.45 1.46
 3 10 -13 5.83 0.49
 -3 10 13 6.17 0.44
 3 10 -12 111.63 2.14
 3 10 -11 6.41 0.52
 3 10 -10 39.22 1.25
 3 -10 10 37.56 0.97
 3 10 -9 1.45 0.27
 3 10 -8 78.48 1.72
 3 10 -7 0.62 0.17
 -3 10 7 1.5 0.27
 3 10 -6 51.11 1.36
 -3 10 6 49.48 1.51
 -3 10 5 1.31 0.25
 3 10 -5 1.28 0.22
 -3 10 4 108.47 1.88
 -3 10 4 110.51 2.35
 -3 10 3 0.27 0.1
 -3 10 3 0.69 0.19
 3 10 -3 0.6 0.15
 -3 10 2 279.06 3.66
 -3 10 1 4.23 0.46
 -3 10 0 165.36 2.82
 -3 10 -1 4.83 0.51
 -3 10 -2 289.69 3.87
 3 10 4 101.81 1.59
 3 10 5 1.62 0.21
 3 10 6 60.13 1.31
 3 10 7 1.38 0.21
 3 10 11 5.78 0.46
 3 10 12 121.3 2.06
 3 10 13 6.72 0.49
 3 10 14 82.75 1.68
 3 10 15 6.91 0.45
 3 10 16 25.93 0.79
 3 10 17 3.64 0.27
 3 10 18 71.46 0.99
 3 11 -17 16.47 0.48
 -3 11 16 7.32 0.34
 -3 11 15 13.98 0.55
 3 11 -15 14.07 0.64
 -3 11 14 5.71 0.38
 3 11 -14 4.93 0.42
 3 11 -13 30.64 1.1
 -3 11 13 32.1 0.92
 3 11 -12 0.16 0.13
 3 11 -11 7.29 0.58
 3 -11 10 0.92 0.17
 3 11 -10 0.88 0.22
 3 11 -9 3.72 0.41
 3 11 -8 6.07 0.52
 3 11 -7 12.94 0.75
 3 11 -6 5.05 0.48
 -3 11 5 22.85 1.07
 3 11 -5 23.28 0.99
 -3 11 4 1.23 0.26
 3 11 -4 0.82 0.22
 -3 11 4 0.82 0.17
 3 11 -3 27.37 0.89
 -3 11 3 27.99 1.2
 3 11 -3 27.48 1.04
 -3 11 3 29.45 1
 -3 11 2 1.24 0.21
 3 11 -2 1.17 0.23
 -3 11 2 1.3 0.28
 3 11 -2 1.52 0.22
 -3 11 1 28.31 1.24
 -3 11 1 29.18 0.93
 3 11 -1 28.07 0.9
 -3 11 0 0.26 0.11
 3 11 0 0.32 0.11
 -3 11 0 0.27 0.13
 -3 11 -1 39.16 1.47
 -3 11 -1 39.72 1.04
 3 11 1 38.83 1.05
 -3 11 -2 1.91 0.24
 3 11 2 1.56 0.22
 3 11 3 29.78 0.91
 3 11 4 1.03 0.18
 3 11 5 26.58 0.89
 3 11 6 5.9 0.43
 3 11 11 9.54 0.57
 3 11 12 0.1 0.09
 3 11 13 37.06 1.05
 3 11 14 6.91 0.46
 3 11 15 15.14 0.6
 3 11 16 8.72 0.41
 3 11 17 16.32 0.47
 3 12 -16 0.25 0.08
 -3 12 16 0.42 0.08
 3 12 -15 5.33 0.31
 -3 12 15 5.02 0.29
 -3 12 14 0.91 0.14
 3 12 -13 7.05 0.5
 -3 12 13 7.44 0.42
 3 12 -12 1.37 0.25
 3 12 -11 3.76 0.42
 3 12 -10 6.02 0.53
 3 -12 10 6.7 0.41
 3 -12 9 7.78 0.46
 3 12 -9 7.86 0.61
 3 12 -8 4.98 0.49
 3 12 -7 0.14 0.12
 3 12 -6 9.05 0.54
 3 12 -6 8.03 0.61
 3 12 -5 4.35 0.38
 3 12 -5 4.16 0.44
 3 12 -4 4.11 0.37
 3 12 -4 4.05 0.43
 -3 12 3 0.63 0.16
 3 12 -3 0.71 0.16
 -3 12 2 7.03 0.5
 3 12 -2 6.93 0.47
 -3 12 1 1.01 0.2
 3 12 -1 1.47 0.23
 -3 12 0 1.77 0.24
 3 12 0 1.35 0.22
 -3 12 -1 0.98 0.18
 3 12 1 1.13 0.2
 -3 12 -2 10.33 0.55
 3 12 2 9.59 0.54
 3 12 3 0.49 0.14
 -3 12 -3 0.97 0.17
 3 12 4 5.01 0.39
 3 12 5 4.1 0.37
 3 12 6 7.65 0.5
 3 12 11 2.28 0.27
 3 12 12 2.13 0.26
 3 12 13 8.58 0.47
 3 12 14 0.99 0.16
 3 12 15 6.27 0.34
 3 12 16 0.3 0.08
 3 13 -15 26.54 0.58
 -3 13 14 3.23 0.22
 3 13 -14 3.49 0.25
 3 13 -13 7.37 0.39
 -3 13 13 7.61 0.38
 3 13 -12 0.07 0.08
 -3 13 12 -0.01 0.08
 3 13 -11 14.67 0.61
 3 13 -10 3.03 0.3
 3 -13 10 3.13 0.27
 3 13 -9 34.61 1.01
 3 13 -9 34.2 1.18
 3 13 -8 6.73 0.45
 3 13 -8 6.28 0.53
 3 13 -7 18.74 0.76
 3 13 -6 0.22 0.11
 3 13 -5 118.8 1.94
 3 13 -4 0.98 0.2
 3 13 -3 69.02 1.49
 3 13 -2 3.07 0.32
 -3 13 2 2.96 0.34
 3 13 -1 40.79 1.14
 -3 13 1 42.43 1.21
 -3 13 0 2.31 0.29
 3 13 0 1.98 0.26
 -3 13 -1 53.43 1.28
 3 13 1 53.81 1.28
 -3 13 -2 2.58 0.28
 3 13 2 2.38 0.27
 3 13 3 71.94 1.47
 -3 13 -3 75.7 1.45
 3 13 4 0.63 0.16
 -3 13 -4 0.6 0.15
 3 13 5 109.33 1.87
 3 13 10 3.05 0.3
 3 13 11 16.64 0.65
 3 13 12 0.25 0.11
 3 13 13 6.31 0.36
 3 13 14 4.22 0.27
 3 13 15 27.9 0.56
 3 14 -14 48.47 0.72
 3 14 -13 0.09 0.06
 -3 14 13 0.13 0.06
 -3 14 12 40.17 0.81
 3 14 -12 43.93 0.89
 3 14 -11 4.31 0.31
 3 -14 10 41.65 0.86
 3 14 -10 46.36 1.04
 3 14 -9 0.61 0.13
 3 -14 9 0.47 0.12
 3 -14 8 88.53 1.46
 3 14 -8 103.08 1.66
 3 14 -7 0.64 0.15
 3 14 -6 62.47 1.34
 3 14 -5 0.5 0.15
 3 14 -4 174.61 2.3
 3 14 -3 1.17 0.21
 3 14 -2 113.92 1.86
 -3 14 1 1.53 0.23
 3 14 -1 1.46 0.22
 -3 14 0 40.54 1.13
 3 14 0 39.48 1.08
 -3 14 -1 1.46 0.22
 3 14 1 1.37 0.21
 -3 14 -2 130.27 1.95
 3 14 2 126.36 1.92
 3 14 3 1.06 0.2
 -3 14 -3 0.88 0.17
 3 14 4 177.23 2.33
 -3 14 -4 174.44 2.1
 3 14 5 0.34 0.12
 3 14 10 46.01 0.98
 3 14 11 3.92 0.28
 3 14 12 43.3 0.85
 3 14 13 0.25 0.07
 -3 15 12 2.2 0.15
 3 15 -12 2.61 0.18
 -3 15 11 39.04 0.72
 3 15 -11 41.62 0.79
 3 15 -10 0.47 0.1
 3 -15 10 0.53 0.09
 3 -15 9 38.83 0.79
 3 15 -9 41.46 0.91
 3 15 -8 0.65 0.14
 3 -15 8 0.43 0.1
 3 -15 7 75.81 1.28
 3 15 -7 83.54 1.39
 3 15 -6 0.98 0.18
 3 15 -5 43.56 1.07
 3 15 -4 2.9 0.28
 3 15 -3 138.81 1.9
 3 15 -2 0.84 0.18
 3 15 -1 55.96 1.21
 3 15 0 0.47 0.14
 -3 15 -1 57.57 1.26
 3 15 1 58.92 1.25
 -3 15 -2 0.78 0.16
 3 15 2 0.87 0.17
 3 15 3 127.49 1.88
 -3 15 -3 125.56 1.75
 3 15 4 2.56 0.27
 3 15 9 42.1 0.84
 3 15 10 0.74 0.11
 3 15 11 37.9 0.68
 -3 16 10 46.33 0.68
 3 16 -10 49.49 0.74
 3 16 -9 0.12 0.06
 3 -16 9 0.2 0.06
 3 -16 8 31.72 0.66
 3 16 -8 33.72 0.72
 3 -16 7 0.91 0.13
 3 16 -7 0.89 0.14
 3 -16 6 35.96 0.81
 3 16 -6 36.13 0.82
 3 -16 5 3.45 0.27
 3 16 -5 3.1 0.26
 3 16 -4 47.83 0.99
 3 16 -3 1.63 0.2
 3 16 -2 52.45 1.06
 3 16 -1 0.02 0.08
 3 16 0 35.96 0.9
 3 16 1 0.11 0.09
 3 16 2 50.89 1.09
 3 16 7 1.17 0.13
 3 16 8 34.22 0.62
 3 -17 7 0.77 0.09
 3 17 -7 0.87 0.11
 3 -17 6 4.71 0.24
 3 17 -6 4.59 0.24
 3 -17 5 3.26 0.22
 3 17 -5 2.87 0.21
 3 17 -4 0.72 0.12
 3 -17 4 0.92 0.13
 3 -17 3 5.22 0.29
 3 17 -3 5.3 0.3
 3 17 -2 0.48 0.11
 3 -17 2 0.67 0.11
 3 17 -1 6.56 0.35
 3 17 0 -0.01 0.08
 3 17 1 6.45 0.34
 3 -17 -2 0.64 0.1
 3 -17 -3 3.09 0.19
 3 -18 3 0.83 0.09
 3 -18 2 2.79 0.17
 3 -18 1 0.4 0.07
 3 -18 0 11.44 0.32
 4 0 0 133.42 1.54
 -4 0 0 127.81 1.29
 -4 0 -1 40.61 0.67
 -4 0 1 39.07 0.75
 4 0 -2 331.61 2.3
 -4 0 2 318.65 2.34
 4 0 -3 0.06 0.04
 -4 0 3 0.01 0.04
 -4 0 4 84.3 1.36
 -4 0 5 2.09 0.24
 -4 0 6 238.66 2.63
 4 0 7 6.32 0.42
 -4 0 7 7.85 0.5
 4 0 8 609.2 4.21
 -4 0 8 656.43 4.73
 4 0 9 3.14 0.3
 -4 0 9 3.49 0.37
 4 0 10 112.14 1.9
 -4 0 10 133.48 2.48
 -4 0 11 0.55 0.18
 4 0 11 0.63 0.16
 4 0 12 212.14 2.37
 -4 0 12 214.26 3.22
 4 0 13 7.81 0.48
 -4 0 13 8.65 0.67
 4 0 14 102.02 1.84
 4 0 15 2.74 0.31
 4 0 -16 57.92 1.46
 4 0 16 57 1.41
 4 0 17 1.08 0.2
 4 0 -17 1.27 0.21
 4 0 -18 137.67 1.98
 4 0 18 130.62 1.99
 4 0 19 0.03 0.08
 4 0 20 87.62 1.33
 4 -1 19 72.12 1.32
 4 1 -18 11.4 0.57
 4 -1 18 10.4 0.54
 4 -1 17 81.96 1.62
 4 1 -17 81.23 1.63
 4 -1 16 7.96 0.53
 4 1 -16 6.91 0.51
 4 1 -15 71.36 1.64
 4 -1 15 71.89 1.57
 4 -1 14 2.86 0.3
 4 -1 13 141.86 2.05
 -4 1 13 133.08 2.54
 -4 1 12 7.29 0.58
 4 -1 12 7.94 0.46
 4 -1 11 146.74 2.21
 -4 1 11 162.97 2.68
 4 -1 10 3.84 0.36
 -4 1 10 4.62 0.44
 -4 1 9 123.93 2.17
 -4 1 8 20.4 0.83
 -4 1 7 385.25 3.44
 -4 1 6 9.39 0.51
 -4 1 5 207.21 2.32
 -4 1 4 0.8 0.14
 -4 1 3 127.29 1.59
 -4 -1 -2 0.11 0.02
 -4 1 2 1.1 0.15
 -4 1 1 225.24 1.96
 4 1 -1 238.45 2.07
 -4 -1 0 39.42 0.68
 -4 1 0 39.85 0.77
 -4 1 -1 199.17 1.64
 -4 -1 1 194.57 1.68
 -4 1 -2 0.15 0.05
 4 -1 -2 0.16 0.06
 4 1 2 0.11 0.07
 -4 1 -3 124.76 1.06
 4 1 3 126.07 1.66
 -4 -1 3 127.43 1.56
 4 1 4 1.23 0.17
 -4 -1 4 0.93 0.15
 4 -1 -4 1.21 0.13
 4 1 5 198.36 2.21
 -4 -1 5 207.93 2.32
 4 1 6 8.95 0.48
 -4 -1 6 9.34 0.51
 4 1 7 324.92 2.96
 -4 -1 7 352.49 3.33
 4 1 8 16.44 0.68
 -4 -1 8 17.25 0.77
 4 1 9 99.86 1.72
 -4 -1 9 108.77 2.03
 4 1 10 4.43 0.37
 -4 -1 10 4.44 0.43
 -4 -1 11 148.21 2.65
 4 1 12 5.64 0.4
 -4 -1 12 6.68 0.59
 4 1 13 138.36 2.08
 -4 -1 13 148.15 2.86
 4 1 14 2.5 0.29
 4 1 15 83.67 1.71
 4 1 16 8.6 0.56
 4 1 17 73.88 1.6
 4 -1 -17 81.58 1.66
 4 -1 -18 7.58 0.46
 4 1 18 6.43 0.45
 4 1 19 79.92 1.46
 4 1 20 5.59 0.35
 4 2 -18 19.53 0.74
 4 -2 18 19.24 0.72
 4 2 -17 2.38 0.29
 4 -2 17 2.49 0.28
 4 2 -16 23.12 0.9
 4 -2 16 22.92 0.85
 4 2 -15 12.31 0.67
 4 -2 15 12.5 0.63
 4 -2 14 46.5 1.22
 4 2 -14 45.8 1.29
 4 -2 13 6.71 0.45
 -4 2 13 6.46 0.58
 4 -2 12 24.24 0.8
 -4 2 12 24.41 1.09
 -4 2 11 6.94 0.57
 -4 2 10 54.51 1.49
 -4 2 9 13.84 0.72
 -4 2 8 43.54 1.2
 -4 2 7 0.63 0.15
 -4 2 6 156.24 2.11
 -4 2 5 2.79 0.29
 -4 2 4 54.18 1.17
 -4 2 3 5.1 0.34
 -4 2 2 30.45 0.84
 -4 -2 -2 22.09 0.28
 -4 -2 -1 0.47 0.07
 -4 2 1 0.55 0.11
 -4 2 0 174.2 1.75
 -4 -2 0 167.57 1.4
 4 2 1 0.43 0.11
 -4 2 -1 0.48 0.09
 -4 -2 1 0.49 0.09
 -4 -2 2 14.05 0.51
 -4 2 -2 13.96 0.45
 4 2 2 13.56 0.55
 4 2 3 6.04 0.37
 -4 2 -3 6.28 0.29
 -4 -2 3 6.16 0.37
 4 -2 -4 48.78 0.8
 -4 -2 4 47.07 1.08
 -4 2 -4 46.37 0.76
 4 2 5 3.42 0.29
 -4 -2 5 3.2 0.3
 -4 -2 6 146.33 2.15
 4 2 6 129.41 1.83
 -4 -2 7 1.82 0.26
 4 2 7 1.61 0.21
 -4 -2 8 40.97 1.25
 4 2 8 34.91 1
 -4 -2 9 11.52 0.7
 4 2 9 10.08 0.55
 -4 -2 10 58.12 1.6
 4 2 10 51.26 1.28
 -4 -2 11 6.58 0.56
 -4 -2 12 27.25 1.17
 4 2 12 27.89 0.9
 -4 -2 13 8.06 0.67
 4 2 13 8.83 0.53
 4 2 14 63.41 1.46
 4 2 15 14.85 0.72
 4 2 16 28.58 1.02
 4 2 17 3.75 0.37
 4 2 18 13.9 0.67
 4 2 19 5.67 0.4
 4 2 20 29.91 0.79
 4 2 21 5.91 0.29
 4 3 -18 17.64 0.69
 4 3 -17 3.32 0.33
 4 -3 17 3.76 0.33
 4 3 -16 9.23 0.58
 4 -3 16 9.35 0.52
 4 3 -15 4.22 0.39
 4 -3 15 3.84 0.35
 4 3 -14 25.81 0.96
 4 -3 14 26.22 0.87
 4 3 -13 7.16 0.49
 4 -3 13 6.65 0.44
 -4 3 13 7.4 0.64
 4 3 -12 8.75 0.54
 4 -3 12 8.08 0.45
 -4 3 12 8.33 0.66
 -4 3 11 1.48 0.27
 -4 3 10 6.63 0.54
 -4 3 9 57.66 1.52
 -4 3 8 12.92 0.7
 -4 3 7 2.11 0.28
 -4 3 6 7.97 0.51
 -4 3 5 20.02 0.8
 -4 3 4 21.49 0.79
 -4 3 3 94.9 1.55
 -4 3 2 4.97 0.35
 -4 -3 -1 5.98 0.25
 -4 3 1 6.51 0.39
 -4 -3 0 0.13 0.05
 -4 3 0 0.06 0.05
 -4 -3 1 5.51 0.3
 -4 3 -1 5.45 0.32
 -4 -3 2 4.13 0.29
 -4 3 -2 4.14 0.27
 -4 3 -3 96.85 1.31
 -4 -3 3 92.64 1.45
 -4 -3 4 17 0.66
 -4 3 -4 17.38 0.55
 -4 -3 5 19.62 0.76
 -4 -3 6 6.33 0.46
 -4 -3 7 2.01 0.28
 -4 -3 8 15.15 0.8
 -4 -3 9 59.56 1.64
 -4 -3 10 10.92 0.73
 -4 -3 11 1.14 0.26
 4 3 12 9.12 0.52
 -4 -3 12 9.95 0.73
 4 3 13 7.32 0.5
 -4 -3 13 6.99 0.62
 4 3 14 22.8 0.9
 4 3 15 4.28 0.4
 4 3 16 7.79 0.53
 4 3 17 3.33 0.35
 4 3 18 17.18 0.74
 4 3 19 2.94 0.29
 4 3 20 7.88 0.4
 4 3 21 0.25 0.07
 4 4 -18 15.77 0.64
 4 4 -17 3.52 0.33
 4 4 -16 63.01 1.47
 4 4 -15 14.56 0.72
 4 -4 15 15.34 0.66
 4 4 -14 35.61 1.13
 4 -4 14 34.74 0.98
 -4 4 13 3.67 0.44
 4 -4 13 3.88 0.32
 4 4 -13 3.74 0.36
 4 4 -12 36.23 1.08
 4 -4 12 33.73 0.92
 -4 4 12 34.65 1.29
 4 -4 11 17.59 0.63
 4 4 -11 18.03 0.73
 -4 4 11 18.64 0.95
 -4 4 10 111.87 2.3
 -4 4 9 8.68 0.62
 -4 4 8 91.91 1.95
 -4 4 7 2.35 0.3
 -4 4 6 76.27 1.61
 -4 4 5 4.8 0.4
 -4 4 4 139.04 2.03
 -4 4 3 19.07 0.74
 -4 4 2 35.81 1
 -4 4 1 1.06 0.17
 -4 4 0 22.06 0.72
 -4 4 -1 1.4 0.19
 -4 4 -2 41.36 0.95
 -4 4 -3 19.77 0.65
 -4 -4 4 121.38 1.86
 -4 4 -4 124.2 1.66
 -4 -4 5 5.19 0.4
 -4 -4 6 61.1 1.48
 -4 -4 7 1.42 0.24
 -4 -4 8 71.58 1.77
 -4 -4 9 5.43 0.52
 -4 -4 10 98.54 2.3
 -4 -4 11 14.74 0.89
 4 4 11 12.87 0.61
 -4 -4 12 48.21 1.69
 4 4 12 45.36 1.21
 4 4 13 2.92 0.32
 4 4 14 28.24 1.02
 4 4 15 17.14 0.8
 4 4 16 60.04 1.47
 4 4 17 5.31 0.43
 4 4 18 19.19 0.77
 4 4 19 3.47 0.3
 4 4 20 15.07 0.54
 4 4 21 6.75 0.29
 4 5 -18 3.89 0.31
 4 5 -17 97.9 1.7
 4 5 -16 10.85 0.6
 4 5 -15 85.67 1.72
 4 5 -14 2.45 0.3
 4 5 -13 110.11 1.96
 -4 5 12 7.06 0.59
 4 5 -12 7.32 0.49
 -4 5 11 132.9 2.49
 4 5 -11 135.37 2.05
 4 5 -10 0.29 0.1
 -4 5 10 0.61 0.18
 -4 5 9 215.25 3.1
 -4 5 8 0.67 0.19
 -4 5 7 253.37 3.07
 -4 5 6 3.43 0.35
 -4 5 5 130.49 2.13
 -4 5 4 5.37 0.43
 -4 5 3 305.53 3.11
 -4 5 2 5.09 0.39
 -4 5 1 159.43 2.11
 -4 5 0 1.07 0.18
 -4 5 -1 116.66 1.73
 -4 5 -2 5.25 0.37
 -4 5 -3 285.41 2.77
 -4 5 -4 4.49 0.36
 -4 -5 6 2.99 0.35
 -4 -5 7 231.71 3.12
 -4 -5 8 0.87 0.21
 -4 -5 9 192.03 3.11
 -4 -5 10 0.78 0.21
 -4 -5 11 103.99 2.53
 4 5 11 100.25 1.77
 -4 -5 12 8.81 0.74
 4 5 12 8.43 0.53
 4 5 13 102.25 1.91
 4 5 14 1.73 0.26
 4 5 15 88.66 1.81
 4 5 16 11.19 0.63
 4 5 17 113.38 1.92
 4 5 18 6.18 0.43
 4 5 19 67.3 1.26
 4 5 20 0.96 0.14
 4 6 -18 74.45 1.34
 4 6 -17 0.04 0.08
 4 6 -16 81.44 1.63
 4 6 -15 0.02 0.11
 4 6 -14 111.15 1.98
 4 6 -13 1.32 0.23
 4 6 -12 115.21 1.96
 -4 6 11 1.22 0.25
 4 6 -11 1.2 0.2
 -4 6 10 147.46 2.67
 4 6 -10 144.81 2.1
 -4 6 9 0.14 0.11
 4 6 -9 0.25 0.1
 -4 6 8 243.13 3.3
 -4 6 7 0.31 0.13
 -4 6 6 253.42 3.25
 -4 6 5 4.56 0.42
 -4 6 4 243.63 2.88
 -4 6 3 1.57 0.24
 -4 6 2 354.5 3.36
 -4 6 1 13.01 0.66
 -4 6 0 55.6 1.31
 -4 6 -1 12.81 0.63
 -4 6 -2 311 3.16
 -4 6 -3 1.43 0.22
 -4 6 -4 258.61 2.93
 -4 -6 7 0.23 0.11
 -4 -6 8 210.65 3.25
 -4 -6 9 0.15 0.12
 -4 -6 10 143.25 2.92
 4 6 10 141.34 2.03
 -4 -6 11 1.47 0.31
 4 6 11 0.98 0.18
 4 6 12 124.22 2.13
 4 6 13 1.51 0.24
 4 6 14 139.05 2.23
 4 6 15 0.28 0.11
 4 6 16 81.86 1.66
 4 6 17 0.02 0.09
 4 6 18 80.61 1.43
 4 6 19 1.91 0.21
 4 6 20 58.3 0.92
 4 7 -18 4.28 0.32
 4 7 -17 58.77 1.28
 4 7 -16 3.51 0.33
 4 7 -15 66.98 1.48
 4 7 -14 14.01 0.69
 4 7 -13 39.4 1.18
 -4 7 13 40.61 1.09
 4 7 -12 8.21 0.53
 -4 7 12 9.25 0.5
 4 7 -11 163.47 2.33
 -4 7 10 13.82 0.81
 4 7 -10 14.54 0.68
 4 -7 10 13.81 0.56
 -4 7 9 133.18 2.45
 4 7 -9 134.89 1.98
 4 -7 9 130.65 1.75
 4 7 -8 1.91 0.23
 -4 7 8 1.78 0.29
 -4 7 7 111.71 2.17
 -4 7 6 2.37 0.31
 -4 7 5 192.83 2.77
 -4 7 4 7.81 0.55
 -4 7 3 167.36 2.48
 -4 7 2 16.32 0.79
 -4 7 1 269.71 3.07
 -4 7 0 5.8 0.46
 -4 7 -1 222.74 2.89
 -4 7 -2 15.37 0.75
 -4 7 -3 126.95 2.17
 -4 7 -4 6.19 0.49
 -4 -7 8 0.98 0.24
 4 7 9 152.64 2.08
 -4 -7 9 147.6 2.99
 -4 -7 10 17.04 1.05
 4 7 10 16.93 0.72
 4 7 11 157.35 2.34
 4 7 12 8.28 0.56
 4 7 13 32.93 1.11
 4 7 14 11.24 0.65
 4 7 15 64.1 1.5
 4 7 16 3.73 0.35
 4 7 17 66.45 1.36
 4 7 18 2 0.22
 4 7 19 49.66 0.93
 4 8 -18 11.67 0.5
 4 8 -17 7.08 0.44
 4 8 -16 23.96 0.86
 4 8 -15 4.57 0.39
 -4 8 15 5.02 0.36
 4 8 -14 5.23 0.44
 -4 8 14 5.41 0.39
 -4 8 13 8.89 0.51
 4 8 -13 8.66 0.56
 4 8 -12 9.4 0.58
 -4 8 12 9.03 0.52
 4 8 -11 1.6 0.26
 4 8 -10 41.75 1.17
 4 -8 10 40.11 1
 4 8 -9 2.29 0.29
 -4 8 9 1.77 0.29
 4 -8 9 2.08 0.23
 4 8 -8 18.98 0.74
 -4 8 8 18.77 0.93
 4 -8 8 19.65 0.71
 4 8 -7 4.95 0.37
 -4 8 7 5.02 0.48
 -4 8 6 31.7 1.17
 -4 8 5 1.37 0.26
 -4 8 4 63.26 1.66
 -4 8 3 7.69 0.57
 -4 8 2 24.19 1
 -4 8 1 3.18 0.36
 -4 8 0 8.66 0.61
 -4 8 -1 3.68 0.39
 -4 8 -2 29.52 1.11
 -4 8 -3 8.4 0.61
 -4 8 -4 59.92 1.59
 -4 -8 8 26.23 1.27
 -4 -8 9 1.22 0.29
 4 8 10 49.89 1.26
 4 8 11 2.73 0.31
 4 8 12 14.6 0.73
 4 8 13 11.11 0.66
 4 8 14 1.94 0.27
 4 8 15 2.58 0.29
 4 8 16 20.07 0.76
 4 8 17 8.98 0.47
 4 8 18 12.29 0.48
 4 8 19 6.31 0.29
 4 9 -18 10.56 0.41
 4 9 -17 2.4 0.25
 4 9 -16 4.98 0.39
 4 9 -15 12.95 0.66
 -4 9 15 12.2 0.53
 4 9 -14 9.9 0.59
 -4 9 14 8.63 0.48
 4 9 -13 8.11 0.55
 -4 9 13 7.45 0.46
 4 9 -12 14.51 0.75
 4 9 -11 16.86 0.79
 4 -9 11 15.49 0.63
 4 9 -10 6.72 0.5
 4 -9 10 6.21 0.41
 4 9 -9 4.73 0.41
 4 -9 9 4.38 0.35
 -4 9 8 7.54 0.61
 4 -9 8 8.01 0.48
 4 9 -8 7.99 0.52
 4 9 -7 1.69 0.24
 -4 9 7 1.37 0.26
 4 9 -6 0.54 0.14
 -4 9 6 0.65 0.18
 4 9 -5 5.11 0.39
 -4 9 5 4.32 0.45
 -4 9 4 3.72 0.42
 -4 9 3 3.92 0.42
 -4 9 2 0.25 0.15
 -4 9 1 13.72 0.81
 -4 9 0 0.27 0.12
 -4 9 -1 11.39 0.73
 -4 9 -2 0.42 0.17
 -4 9 -3 5.66 0.53
 -4 -9 8 6.11 0.63
 4 9 10 8.65 0.55
 4 9 11 14.01 0.71
 4 9 12 17.41 0.79
 4 9 13 8.72 0.57
 4 9 14 9.04 0.55
 4 9 15 14.04 0.63
 4 9 16 3.92 0.32
 4 9 17 3.65 0.28
 4 9 18 11.3 0.4
 4 10 -17 11.06 0.46
 4 10 -16 15 0.64
 -4 10 15 6.15 0.35
 4 10 -15 6.09 0.45
 4 10 -14 41.27 1.21
 -4 10 14 40.47 0.98
 4 10 -13 2.76 0.33
 -4 10 13 2.76 0.28
 4 10 -12 40.03 1.24
 4 10 -11 3.18 0.36
 4 -10 11 3.24 0.29
 4 10 -10 70.63 1.65
 4 -10 10 65.14 1.34
 4 10 -9 3.67 0.38
 4 -10 9 3.61 0.33
 4 10 -8 43.96 1.27
 4 -10 8 44.19 1.17
 4 10 -7 0.66 0.17
 4 10 -6 46.5 1.29
 -4 10 6 45.96 1.49
 -4 10 5 1.21 0.25
 4 10 -5 1.25 0.23
 4 10 -4 30.48 1.02
 -4 10 4 31.15 1.24
 -4 10 3 2.38 0.35
 4 10 -3 2.54 0.31
 4 10 -2 74.85 1.4
 -4 10 2 79.05 2.01
 4 10 -2 75.11 1.61
 -4 10 2 77.76 1.53
 4 10 -1 0.4 0.12
 4 10 -1 0.59 0.16
 4 10 0 96.68 1.74
 -4 10 0 93.31 2.18
 4 10 0 98.91 1.61
 4 10 1 0.29 0.11
 -4 10 -1 0.23 0.11
 -4 10 -2 78.04 2.06
 4 10 2 77.82 1.42
 4 10 3 3.07 0.28
 -4 10 -3 3.12 0.4
 4 10 4 31.19 0.88
 4 10 5 1.31 0.2
 4 10 10 58.42 1.39
 4 10 11 4.11 0.38
 4 10 12 39.4 1.13
 4 10 13 2.62 0.3
 4 10 14 54.49 1.25
 4 10 15 5.15 0.36
 4 10 16 23.04 0.68
 4 10 17 7.53 0.34
 4 11 -17 68.64 0.91
 -4 11 15 36.84 0.75
 4 11 -15 41.26 1.07
 4 11 -14 -0.02 0.12
 -4 11 14 0.29 0.09
 -4 11 13 92.92 1.47
 4 11 -13 92.74 1.86
 4 11 -12 6.72 0.52
 -4 11 12 7.95 0.46
 4 -11 11 102.68 1.58
 4 11 -11 110.23 2.12
 4 -11 10 2.2 0.26
 4 11 -10 2.24 0.32
 4 11 -9 103.84 2.09
 4 -11 9 101.72 1.74
 4 11 -8 0.13 0.11
 4 -11 8 0.3 0.12
 4 11 -7 159.87 2.59
 4 11 -6 0.95 0.22
 4 11 -5 111.12 2.14
 4 11 -4 0.09 0.09
 4 11 -3 114.43 1.84
 4 11 -3 109.72 2.08
 4 11 -2 2.57 0.33
 -4 11 2 2.17 0.35
 -4 11 2 2.39 0.29
 4 11 -2 2.57 0.28
 4 11 -1 106.48 1.96
 -4 11 1 103.48 2.34
 -4 11 1 104.79 1.82
 4 11 -1 106.78 1.77
 -4 11 0 2.05 0.35
 4 11 0 2.02 0.26
 -4 11 -1 96.24 2.35
 4 11 1 99.55 1.68
 -4 11 -2 2.14 0.35
 4 11 2 2.49 0.27
 4 11 3 134.47 1.92
 4 11 4 0.13 0.08
 4 11 5 115.19 1.81
 4 11 6 1.64 0.23
 4 11 10 2.02 0.27
 4 11 11 82.64 1.61
 4 11 12 9.92 0.55
 4 11 13 127.78 1.86
 4 11 14 0.23 0.1
 4 11 15 62.23 1.08
 4 11 16 0.13 0.06
 4 12 -16 86.36 1.02
 4 12 -15 0.1 0.07
 -4 12 14 54.03 0.92
 4 12 -14 58.63 1.25
 4 12 -13 1.05 0.21
 -4 12 13 0.86 0.14
 -4 12 12 90.35 1.4
 4 12 -12 88.05 1.79
 4 12 -11 0.14 0.13
 4 -12 11 -0.04 0.06
 4 12 -10 77.8 1.79
 4 -12 10 75.89 1.39
 4 12 -9 0.02 0.15
 4 -12 9 0.13 0.1
 4 12 -8 90.1 1.98
 4 -12 8 90.85 1.67
 4 12 -7 1.26 0.25
 4 12 -6 147.16 2.14
 4 12 -6 143.1 2.5
 4 12 -5 4.22 0.37
 4 12 -5 3.83 0.42
 4 12 -4 147.53 2.46
 4 12 -4 143.62 2.14
 4 12 -3 0.61 0.15
 4 12 -3 0.95 0.24
 4 12 -2 72.38 1.48
 -4 12 1 0.5 0.13
 4 12 -1 0.58 0.15
 4 12 0 140.75 2.07
 4 12 1 0.86 0.18
 4 12 2 90.15 1.61
 4 12 3 0.45 0.14
 4 12 4 175.22 2.25
 4 12 5 4.5 0.37
 4 12 6 141.95 2.06
 4 12 10 68.97 1.37
 4 12 11 0.31 0.12
 4 12 12 90.64 1.5
 4 12 13 0.54 0.12
 4 12 14 71.7 1.09
 4 12 15 0.07 0.06
 4 13 -15 47.59 0.72
 4 13 -14 1.91 0.18
 -4 13 13 33.73 0.69
 4 13 -13 37.02 0.83
 4 13 -12 4.02 0.3
 -4 13 12 3.88 0.27
 4 13 -11 62.15 1.21
 4 -13 11 59.95 1.03
 4 13 -10 2.65 0.27
 4 13 -10 2.96 0.35
 4 -13 10 2.5 0.24
 4 13 -9 57.45 1.26
 4 13 -9 58.28 1.5
 4 13 -8 5.92 0.42
 4 -13 8 5.5 0.4
 4 13 -8 6 0.5
 4 -13 7 75.54 1.49
 4 13 -7 78.9 1.8
 4 13 -7 79.16 1.55
 4 13 -6 1.86 0.26
 4 13 -5 112.2 1.86
 4 13 -4 1.23 0.21
 4 13 -3 56.47 1.32
 4 13 -2 0.44 0.15
 4 13 -1 53.77 1.28
 4 13 0 0.19 0.1
 -4 13 0 0.11 0.1
 4 13 1 56.31 1.28
 4 13 2 0.19 0.11
 4 13 3 77.78 1.49
 4 13 4 1.07 0.19
 4 13 5 111.01 1.82
 4 13 9 45.33 1.05
 4 13 10 1.84 0.22
 4 13 11 64.31 1.16
 4 13 12 3.19 0.25
 4 13 13 40.79 0.75
 4 14 -13 4.7 0.25
 -4 14 12 11.97 0.38
 4 14 -12 14 0.47
 -4 14 11 2.83 0.22
 4 14 -11 3.15 0.25
 4 -14 10 11.49 0.44
 4 14 -10 13.31 0.54
 4 -14 9 1.69 0.19
 4 14 -9 1.82 0.22
 4 -14 8 10.26 0.49
 4 14 -8 11.37 0.54
 4 14 -7 0.58 0.14
 4 -14 7 0.67 0.15
 4 -14 6 9.64 0.52
 4 14 -6 9.98 0.53
 4 14 -5 0.3 0.13
 4 14 -4 8.39 0.49
 4 14 -3 4.4 0.37
 4 14 -2 11.9 0.59
 4 14 -1 0.16 0.1
 4 14 0 2.62 0.28
 4 14 1 0.13 0.08
 4 14 2 16.3 0.67
 4 14 3 5.14 0.39
 4 14 4 7.09 0.45
 4 14 8 14.23 0.54
 4 14 9 2.39 0.22
 4 14 10 10.77 0.42
 4 14 11 2.36 0.19
 4 15 -11 0.85 0.12
 4 -15 10 3.84 0.21
 -4 15 10 3.87 0.23
 4 15 -10 4.26 0.26
 4 15 -9 0.34 0.11
 4 -15 9 0.34 0.08
 4 -15 8 3.32 0.25
 4 15 -8 3.38 0.27
 4 15 -7 0.64 0.14
 4 -15 7 0.63 0.13
 4 15 -6 0.15 0.08
 4 -15 6 0.15 0.1
 4 -15 5 6.37 0.4
 4 15 -5 6.88 0.41
 4 15 -4 2.82 0.27
 4 15 -3 11.99 0.54
 4 15 -2 1.47 0.21
 4 15 -1 7.26 0.43
 4 15 0 3.08 0.28
 4 15 1 5.01 0.36
 4 15 2 1.09 0.18
 4 15 3 7.84 0.44
 4 16 -9 0.93 0.11
 4 -16 8 19.53 0.49
 4 16 -8 19.86 0.52
 4 -16 7 0.8 0.12
 4 16 -7 0.77 0.12
 4 -16 6 17.69 0.55
 4 16 -6 17.26 0.53
 4 16 -5 0.4 0.1
 4 -16 5 0.5 0.11
 4 -16 4 43.32 0.93
 4 16 -4 39.67 0.84
 4 -16 3 2.11 0.22
 4 16 -3 2.25 0.22
 4 -16 2 40.2 0.9
 4 16 -2 38.28 0.86
 4 16 -1 0.02 0.08
 4 -16 1 0.16 0.08
 4 -16 0 35.49 0.84
 4 16 0 32.99 0.82
 4 16 1 -0.06 0.11
 4 -16 -1 0.13 0.08
 4 -16 -2 32.16 0.74
 4 16 2 30.99 0.79
 4 -16 -3 2.12 0.19
 4 -16 -4 47.83 0.77
 4 -17 6 4.18 0.21
 4 17 -6 3.64 0.2
 4 -17 5 51.25 0.79
 4 17 -5 47.27 0.74
 4 17 -4 0.23 0.08
 4 -17 4 0.14 0.06
 4 -17 3 53.01 0.86
 4 17 -3 51.35 0.83
 4 17 -2 -0.08 0.07
 4 -17 2 0.08 0.06
 4 -17 1 70.29 0.99
 4 17 -1 66.12 0.99
 4 17 0 0.37 0.1
 4 -17 0 0.4 0.09
 4 -17 -1 60.81 0.87
 4 -17 -2 -0.04 0.04
 4 -17 -3 53.46 0.68
 5 0 0 0.42 0.12
 -5 0 0 0.33 0.09
 5 0 -1 1.03 0.16
 5 0 1 1 0.17
 -5 0 -1 0.92 0.11
 -5 0 1 1.07 0.15
 5 0 2 23.24 0.78
 -5 0 -2 22.24 0.46
 5 0 3 0.44 0.11
 -5 0 3 0.49 0.12
 5 0 -3 0.61 0.12
 -5 0 4 1.15 0.19
 5 0 4 0.29 0.1
 5 0 5 11.2 0.59
 -5 0 5 11.82 0.6
 5 0 6 37.8 1.11
 -5 0 6 40.96 1.18
 5 0 7 1.92 0.26
 -5 0 7 2.14 0.29
 5 0 8 7.62 0.53
 -5 0 8 7.89 0.57
 5 0 9 3.76 0.38
 -5 0 9 4.69 0.46
 5 0 10 4.56 0.43
 -5 0 10 4.62 0.47
 5 0 11 1.4 0.24
 -5 0 11 1.51 0.29
 5 0 12 2.3 0.26
 -5 0 12 2 0.34
 5 0 13 16.56 0.71
 5 0 14 0.91 0.17
 5 0 15 5.31 0.43
 5 0 -16 7.17 0.53
 5 0 16 7.17 0.49
 5 0 -17 7.73 0.52
 5 0 17 7.75 0.48
 5 0 -18 5.86 0.41
 5 0 18 6.37 0.41
 5 0 19 9.35 0.45
 5 0 -19 9.77 0.46
 5 1 -19 38.95 0.92
 5 -1 18 14.22 0.6
 5 1 -18 13.99 0.64
 5 1 -17 40.06 1.18
 5 -1 17 42.79 1.1
 5 1 -16 19.98 0.87
 5 -1 16 20.31 0.79
 5 1 -15 41.92 1.3
 5 -1 15 43.11 1.17
 5 -1 14 0.37 0.11
 5 -1 13 29.96 0.95
 5 -1 12 4.81 0.37
 -5 1 12 4.24 0.48
 5 -1 11 35.98 1.24
 -5 1 11 36.41 1.33
 5 -1 10 2.58 0.32
 -5 1 10 2.72 0.34
 5 -1 9 19.15 0.87
 -5 1 9 19.12 0.89
 -5 1 8 15.92 0.8
 -5 1 7 39.65 1.2
 -5 1 6 55.73 1.33
 -5 1 5 115.76 1.81
 -5 1 4 2.55 0.27
 -5 1 3 78.8 1.44
 -5 1 2 2.27 0.24
 -5 1 1 162.42 1.91
 -5 -1 -1 154.61 1.38
 5 1 0 2.61 0.27
 -5 1 0 2.36 0.21
 5 -1 0 2.69 0.26
 -5 -1 0 2.22 0.19
 5 1 1 171.79 2.09
 -5 1 -1 169.73 1.66
 -5 -1 1 167.86 1.76
 5 1 2 2.55 0.28
 5 -1 -2 2.94 0.26
 -5 1 -2 2.64 0.19
 -5 -1 2 2.52 0.24
 5 1 3 96.44 1.67
 -5 -1 3 94.13 1.52
 5 1 4 2.17 0.26
 -5 -1 4 2.11 0.25
 5 -1 -4 2.15 0.21
 5 1 5 110.52 1.86
 -5 -1 5 117.14 1.88
 5 1 6 53.88 1.32
 -5 -1 6 56.03 1.37
 5 1 7 19.84 0.83
 -5 -1 7 23.24 0.94
 5 1 8 14.67 0.73
 -5 -1 8 16.72 0.84
 5 1 9 22 0.89
 -5 -1 9 25.14 1.07
 5 1 10 2.57 0.31
 -5 -1 10 3.4 0.42
 -5 -1 11 40.19 1.49
 5 1 11 32.68 1.1
 5 1 12 4.24 0.36
 -5 -1 12 5.36 0.56
 5 1 13 34.58 1.04
 5 1 14 -0.11 0.1
 5 1 15 51.57 1.34
 5 1 16 18.09 0.79
 5 -1 -17 28.58 1.01
 5 1 17 28.21 0.95
 5 -1 -18 12.96 0.61
 5 1 18 12.23 0.58
 5 -1 -19 32.14 0.82
 5 1 19 31.35 0.83
 5 2 -19 4.88 0.33
 5 2 -18 97.07 1.65
 5 2 -17 0.54 0.14
 5 -2 17 1.07 0.18
 5 2 -16 16.15 0.78
 5 -2 16 18.24 0.73
 5 2 -15 7.1 0.52
 5 -2 15 6.97 0.46
 5 2 -14 70.74 1.66
 5 -2 14 69.44 1.43
 5 -2 13 1.58 0.22
 5 -2 12 96.46 1.6
 -5 2 12 99.61 2.32
 5 -2 11 1.41 0.25
 -5 2 11 1.41 0.27
 5 -2 11 1.45 0.18
 -5 2 10 117.22 2.39
 -5 2 9 3.01 0.37
 -5 2 8 141 2.44
 -5 2 7 0.55 0.16
 -5 2 6 132.32 2.17
 -5 2 5 8.62 0.54
 -5 2 4 165.12 2.25
 -5 2 3 9.41 0.53
 -5 2 2 383.98 3.12
 -5 2 1 3.62 0.3
 -5 2 0 158.64 1.88
 -5 -2 0 151.99 1.5
 -5 2 -1 3.75 0.26
 -5 -2 1 3.84 0.27
 5 2 1 4.34 0.36
 -5 2 -2 377.68 2.5
 5 2 2 387.17 3.31
 -5 2 -3 8.33 0.35
 5 -2 -3 8.56 0.41
 -5 -2 3 8.09 0.45
 5 2 3 7.96 0.49
 -5 -2 4 159.58 2.13
 5 2 4 149.61 2.14
 -5 -2 5 8.46 0.53
 5 2 5 8.13 0.51
 -5 -2 6 125.46 2.1
 5 2 6 115.29 1.95
 5 2 7 0.39 0.14
 -5 -2 7 0.31 0.13
 -5 -2 8 126.05 2.31
 5 2 8 114.69 2
 -5 -2 9 3.01 0.37
 5 2 9 2.69 0.31
 -5 -2 10 100.49 2.21
 5 2 10 96.63 1.95
 -5 -2 11 2.06 0.34
 5 2 11 2.87 0.28
 -5 -2 12 98.12 2.41
 5 2 12 90.86 1.62
 5 2 13 2.36 0.28
 5 2 14 83.67 1.66
 5 2 15 9.75 0.59
 5 2 16 17.92 0.78
 5 2 17 0.49 0.14
 5 2 18 92.62 1.61
 5 -2 -18 93.32 1.62
 5 -2 -19 4.68 0.31
 5 2 19 4.48 0.32
 5 2 20 68.49 1.04
 5 3 -19 117.25 1.53
 5 3 -18 1.47 0.2
 5 3 -17 107.11 1.85
 5 3 -16 7.48 0.52
 5 3 -15 137.1 2.28
 5 -3 15 141.59 1.99
 5 3 -14 0.22 0.12
 5 -3 14 0.17 0.1
 5 3 -13 150.21 2.35
 5 -3 13 153.2 2.05
 5 -3 12 3.98 0.43
 5 3 -12 4.48 0.41
 5 -3 12 4.04 0.32
 -5 3 12 4.04 0.48
 5 -3 11 117.54 1.65
 -5 3 11 127.19 2.66
 -5 3 10 0.47 0.17
 -5 3 9 206.3 3.19
 -5 3 8 2.24 0.33
 -5 3 7 137.44 2.44
 -5 3 6 3.57 0.38
 -5 3 5 372.21 3.73
 -5 3 4 16.07 0.72
 -5 3 3 438.6 3.72
 -5 3 2 0.51 0.13
 -5 3 1 171.98 2.17
 -5 3 0 2.23 0.23
 -5 -3 0 2.34 0.19
 -5 -3 1 206.67 2.03
 -5 3 -1 197.49 2.06
 -5 -3 2 0.42 0.12
 -5 3 -2 0.36 0.09
 -5 3 -3 412.92 2.85
 -5 -3 3 414.31 3.43
 5 -3 -4 16.52 0.55
 -5 -3 4 16.15 0.72
 -5 3 -4 15.72 0.53
 -5 -3 5 344.21 3.52
 -5 -3 6 3.87 0.39
 -5 -3 7 111.12 2.18
 -5 -3 8 2.61 0.35
 -5 -3 9 154.76 2.78
 -5 -3 10 0.86 0.22
 5 3 11 122.33 1.83
 -5 -3 11 117.8 2.53
 -5 -3 12 3.56 0.46
 5 3 12 3.44 0.32
 5 3 13 156.66 2.23
 5 3 14 -0.01 0.11
 5 3 15 140.08 2.19
 5 3 16 7.81 0.52
 5 3 17 112.42 1.89
 5 3 18 1.77 0.23
 5 -3 -18 1.81 0.22
 5 3 19 106.9 1.51
 5 3 20 1.21 0.14
 5 4 -19 0.31 0.09
 5 4 -18 65.76 1.3
 5 4 -17 0.93 0.18
 5 4 -16 86.31 1.72
 5 4 -15 11.92 0.68
 5 4 -14 95.83 1.91
 5 4 -13 2.43 0.31
 -5 4 12 95.03 2.25
 5 4 -12 97.43 1.85
 5 -4 12 95.86 1.55
 5 4 -11 3.99 0.37
 5 -4 11 4.42 0.32
 -5 4 11 4.31 0.48
 5 -4 10 98.84 1.43
 5 4 -10 101.97 1.76
 -5 4 10 101.19 2.24
 -5 4 9 0.76 0.2
 -5 4 8 127.77 2.38
 -5 4 7 2.27 0.32
 -5 4 6 110.59 2.1
 -5 4 5 10.27 0.64
 -5 4 4 267.36 2.99
 -5 4 3 0.81 0.18
 -5 4 2 115.55 1.94
 -5 4 1 2.91 0.29
 -5 -4 0 166.15 1.73
 -5 4 0 163.59 2.1
 -5 -4 1 2.68 0.25
 -5 4 -1 2.98 0.28
 -5 -4 2 125.02 1.8
 -5 4 -2 124.19 1.74
 -5 -4 3 0.65 0.15
 -5 4 -3 0.54 0.13
 -5 -4 4 222.55 2.73
 -5 4 -4 220.82 2.27
 -5 -4 5 7.73 0.55
 -5 -4 6 103.82 2.07
 -5 -4 7 1.89 0.3
 -5 -4 8 106.99 2.33
 -5 -4 9 0.42 0.17
 -5 -4 10 74.56 2.08
 -5 -4 11 3 0.43
 5 4 11 3.17 0.3
 5 4 12 93.47 1.7
 5 4 13 1.25 0.21
 5 4 14 93.55 1.78
 5 4 15 9.82 0.59
 5 4 16 105.36 1.85
 5 4 17 1.71 0.24
 5 4 18 69.82 1.34
 5 4 19 1.75 0.2
 5 4 20 37.63 0.71
 5 5 -19 11.19 0.45
 5 5 -18 9.98 0.48
 5 5 -17 7.86 0.48
 5 5 -16 17.63 0.76
 5 5 -15 52.05 1.36
 5 5 -14 1 0.21
 5 5 -13 15.51 0.76
 5 5 -12 11.53 0.65
 -5 5 11 66.37 1.82
 5 5 -11 74.44 1.58
 -5 5 10 9.97 0.7
 5 -5 10 9.01 0.45
 5 5 -10 9.87 0.56
 -5 5 9 108.54 2.27
 5 5 -9 107.96 1.77
 -5 5 8 2.39 0.33
 -5 5 7 25.79 1.05
 -5 5 6 22.72 0.98
 -5 5 5 111.12 2.11
 -5 5 4 7.75 0.56
 -5 5 3 28.85 1.02
 -5 5 2 7.59 0.5
 -5 5 1 53.6 1.31
 -5 5 0 0.35 0.12
 -5 -5 1 54.63 1.16
 -5 5 -1 58.48 1.3
 -5 -5 2 7.33 0.46
 -5 5 -2 8.23 0.49
 -5 -5 3 44.85 1.21
 -5 5 -3 47.88 1.17
 -5 -5 4 7.16 0.52
 -5 5 -4 7.72 0.47
 -5 -5 5 93.44 1.96
 -5 -5 6 20.45 0.95
 -5 -5 7 21.74 1.04
 -5 -5 8 2.16 0.36
 -5 -5 9 100.14 2.43
 -5 -5 10 10.22 0.8
 5 5 10 9.93 0.53
 -5 -5 11 64.71 2.04
 5 5 11 63.88 1.41
 5 5 12 11.07 0.6
 5 5 13 20.32 0.83
 5 5 14 2.71 0.31
 5 5 15 61.69 1.44
 5 5 16 16.24 0.72
 5 5 17 12.07 0.59
 5 5 18 12.14 0.54
 5 5 19 10.68 0.44
 5 5 20 3.29 0.19
 5 6 -19 11.68 0.44
 5 6 -18 0.44 0.13
 5 6 -17 7.96 0.47
 5 6 -16 0.46 0.15
 5 6 -15 8.45 0.54
 5 6 -14 9.94 0.6
 5 6 -13 2.7 0.33
 5 6 -12 10.42 0.62
 5 6 -11 0.38 0.14
 -5 6 10 20.97 1.06
 5 6 -10 21.49 0.84
 5 -6 10 19.79 0.71
 -5 6 9 6.69 0.59
 5 6 -9 6.7 0.47
 5 -6 9 5.94 0.38
 5 6 -8 4.14 0.34
 -5 6 8 6.04 0.55
 -5 6 7 2.32 0.34
 -5 6 6 16.49 0.86
 -5 6 5 2.49 0.34
 -5 6 4 34.02 1.15
 -5 6 3 12.88 0.7
 -5 6 2 14.94 0.74
 -5 6 1 3.9 0.38
 -5 6 0 3.69 0.36
 -5 6 -1 2.65 0.3
 -5 6 -2 14.3 0.71
 -5 -6 2 11.29 0.61
 -5 -6 3 10.15 0.6
 -5 6 -3 11.53 0.62
 -5 -6 4 28.15 1.05
 -5 6 -4 31.01 1.04
 -5 -6 5 1.94 0.3
 -5 -6 6 12.57 0.79
 -5 -6 7 2.31 0.35
 -5 -6 8 4.14 0.49
 -5 -6 9 7.26 0.68
 -5 -6 10 21.47 1.19
 5 6 10 21.67 0.81
 5 6 11 -0.01 0.07
 5 6 12 11.54 0.63
 5 6 13 3.14 0.33
 5 6 14 8.6 0.54
 5 6 15 4.66 0.4
 5 6 16 0.16 0.1
 5 6 17 9.51 0.5
 5 6 18 0.25 0.09
 5 6 19 13.67 0.46
 5 7 -18 3.44 0.28
 5 7 -17 24.46 0.8
 5 7 -16 10.23 0.55
 5 7 -15 44.82 1.2
 5 7 -14 5.77 0.46
 5 7 -13 64.89 1.51
 5 7 -12 14.08 0.71
 5 7 -11 26.87 0.97
 5 -7 11 25.52 0.81
 5 7 -10 9.96 0.58
 5 -7 10 9.9 0.51
 5 7 -9 19.03 0.77
 -5 7 9 18.9 0.97
 5 -7 9 19.5 0.73
 -5 7 8 0.87 0.21
 5 7 -8 1.04 0.19
 5 -7 8 0.9 0.16
 5 7 -7 76.89 1.45
 -5 7 7 74.85 1.84
 5 -7 7 75.52 1.41
 -5 7 6 0.75 0.19
 -5 7 5 118.11 2.3
 -5 7 4 3.44 0.39
 -5 7 3 107.18 2.07
 -5 7 2 3.26 0.37
 -5 7 1 60.94 1.54
 -5 7 0 0.85 0.18
 -5 7 -1 41.49 1.29
 -5 7 -2 2.91 0.34
 -5 7 -3 80.63 1.79
 -5 -7 4 2.86 0.36
 -5 7 -4 3.8 0.4
 -5 -7 5 80.2 1.96
 -5 -7 6 1.25 0.26
 -5 -7 7 70.19 2.01
 -5 -7 8 0.64 0.21
 -5 -7 9 29.97 1.4
 5 7 10 8.26 0.52
 5 7 11 34.4 1.09
 5 7 12 13.29 0.67
 5 7 13 55.68 1.37
 5 7 14 4.77 0.4
 5 7 15 45.95 1.19
 5 7 16 9.11 0.5
 5 7 17 20.28 0.68
 5 7 18 4.24 0.28
 5 7 19 29.64 0.57
 5 8 -18 74.84 1.19
 5 8 -17 1.56 0.21
 5 8 -16 59.7 1.32
 5 8 -15 2.16 0.27
 5 8 -14 113.4 1.95
 5 8 -13 4.73 0.42
 5 8 -12 129.71 2.14
 5 -8 11 2.51 0.26
 5 8 -11 2.37 0.3
 5 8 -10 43.03 1.21
 5 -8 10 44.57 1.13
 5 8 -9 13.38 0.67
 5 -8 9 13.72 0.64
 5 8 -8 139.24 2.09
 5 -8 8 142.17 2.05
 5 8 -7 1.7 0.23
 -5 8 7 1.9 0.3
 5 -8 7 1.82 0.24
 5 8 -6 91.61 1.58
 -5 8 6 89.94 2.05
 5 -8 6 89.71 1.61
 5 8 -5 1.03 0.17
 -5 8 5 0.86 0.21
 -5 8 4 184.49 2.94
 -5 8 3 1.94 0.31
 -5 8 2 155.16 2.64
 -5 8 1 0.76 0.19
 -5 8 0 175.73 2.85
 -5 8 -1 1.03 0.22
 -5 8 -2 139.82 2.48
 -5 8 -3 1.65 0.28
 -5 8 -4 131.68 2.43
 -5 -8 5 0.41 0.17
 -5 -8 6 84.98 2.18
 -5 -8 7 1.33 0.3
 -5 -8 8 118.04 2.77
 5 8 10 48.62 1.24
 5 8 11 3.34 0.34
 5 8 12 151.61 2.24
 5 8 13 2.92 0.31
 5 8 14 102.39 1.76
 5 8 15 2.24 0.26
 5 8 16 67.37 1.26
 5 8 17 1.38 0.17
 5 8 18 71.34 0.96
 5 9 -17 93.83 1.45
 5 9 -16 0.06 0.1
 5 9 -15 90.51 1.66
 5 9 -14 0.92 0.19
 5 9 -13 93.23 1.82
 5 9 -12 0.78 0.19
 5 9 -11 176.32 2.54
 5 -9 11 175.37 2.21
 5 9 -10 9.87 0.59
 5 -9 10 9.72 0.54
 5 9 -9 240.38 2.87
 5 -9 9 243.3 2.76
 5 9 -8 3.25 0.34
 5 -9 8 3.37 0.33
 5 9 -7 137.76 2.08
 5 -9 7 141.51 2.16
 5 9 -6 2.51 0.28
 -5 9 6 2.27 0.35
 5 -9 6 2.68 0.3
 5 9 -5 110.66 1.82
 -5 9 5 104.05 2.24
 5 9 -4 1.54 0.22
 -5 9 4 1.35 0.27
 5 9 -3 145.87 2.03
 -5 9 3 147.86 2.68
 5 9 -2 3.67 0.33
 -5 9 2 3.77 0.44
 -5 9 1 152.04 2.76
 -5 9 0 0.19 0.09
 -5 9 -1 145.3 2.66
 -5 9 -2 3.39 0.42
 -5 9 -3 106.65 2.34
 -5 -9 5 99.88 2.39
 -5 -9 6 1.5 0.33
 -5 -9 7 135.93 2.96
 5 9 10 10.88 0.58
 5 9 11 228.51 2.72
 5 9 12 0.77 0.17
 5 9 13 95.54 1.65
 5 9 14 1.29 0.2
 5 9 15 84.33 1.4
 5 9 16 0.14 0.07
 5 9 17 89.14 1.1
 5 10 -17 1.78 0.18
 5 10 -16 71.57 1.31
 5 10 -15 0.33 0.13
 5 10 -14 77.99 1.61
 5 10 -13 0.45 0.17
 5 10 -12 46.16 1.32
 5 10 -11 6.47 0.5
 5 -10 11 6.66 0.43
 5 10 -10 96.99 1.91
 5 -10 10 97.57 1.7
 5 10 -9 3.02 0.35
 5 -10 9 3.05 0.32
 5 10 -8 68.74 1.59
 5 -10 8 70.05 1.53
 5 10 -7 4.78 0.42
 5 -10 7 5.11 0.42
 5 10 -6 130.24 2.12
 5 -10 6 131.65 2.12
 5 10 -5 0.09 0.1
 5 10 -4 43.7 1.24
 -5 10 4 42.91 1.5
 5 10 -3 0.04 0.07
 -5 10 3 0.01 0.08
 -5 10 2 50.36 1.64
 5 10 -2 50.8 1.32
 5 10 -1 11.09 0.62
 -5 10 1 10.85 0.75
 5 10 -1 11.77 0.57
 -5 10 0 73.12 1.96
 5 10 0 76.44 1.41
 -5 10 -1 11.18 0.78
 5 10 1 12.02 0.56
 -5 10 -2 42.87 1.55
 -5 10 -3 -0.08 0.11
 5 10 11 4.63 0.38
 5 10 12 47.39 1.15
 5 10 13 1.16 0.18
 5 10 14 68.71 1.23
 5 10 15 0.77 0.12
 5 10 16 57.84 0.87
 5 11 -15 41.47 1.01
 5 11 -14 2.72 0.3
 5 11 -13 11.49 0.63
 5 11 -12 13.58 0.73
 5 11 -11 2.87 0.35
 5 -11 11 3.71 0.31
 5 -11 10 3.88 0.34
 5 11 -10 3.91 0.4
 5 -11 9 22.88 0.85
 5 11 -9 23.42 0.98
 5 11 -8 1.8 0.29
 5 -11 8 1.87 0.25
 5 11 -7 20.68 0.91
 5 -11 7 21.26 0.86
 5 11 -6 0.73 0.19
 5 -11 6 0.82 0.2
 5 11 -5 46.58 1.37
 5 11 -4 0.07 0.08
 5 11 -4 0.16 0.11
 5 11 -3 1.03 0.18
 5 11 -3 1.15 0.22
 5 11 -2 3.41 0.37
 5 11 -2 2.66 0.29
 5 11 -1 55.37 1.4
 5 11 -1 51.19 1.22
 5 11 0 2.08 0.26
 5 11 1 48.99 1.17
 5 11 2 3.09 0.29
 5 11 3 3.2 0.29
 5 11 11 6.81 0.43
 5 11 12 13.47 0.56
 5 11 13 7.78 0.39
 5 11 14 2.92 0.23
 5 12 -15 5.78 0.28
 5 12 -14 6.3 0.34
 5 12 -14 6.31 0.39
 5 12 -13 5.78 0.41
 5 12 -12 9.36 0.56
 5 12 -11 1.13 0.24
 -5 12 11 0.83 0.13
 5 -12 11 1.04 0.15
 5 12 -10 15.31 0.78
 5 -12 10 14.9 0.61
 5 12 -9 7.41 0.56
 5 -12 9 6.98 0.45
 5 12 -8 4.45 0.45
 5 -12 8 4.56 0.38
 5 12 -7 1.28 0.21
 5 12 -7 1.12 0.23
 5 -12 7 1.28 0.22
 5 12 -6 2.17 0.32
 5 -12 6 2.56 0.3
 5 12 -5 0.41 0.14
 5 12 -5 0.44 0.17
 5 -12 5 0.51 0.16
 5 12 -4 2.95 0.36
 5 12 -4 3.67 0.34
 5 12 -3 0.69 0.16
 5 12 -3 0.58 0.18
 5 12 -2 11.58 0.6
 5 12 -1 3.38 0.32
 5 12 0 2.78 0.29
 5 12 1 2.66 0.28
 5 12 2 10.35 0.53
 5 12 3 0.68 0.15
 5 12 4 2.15 0.26
 5 13 -14 2.21 0.17
 5 13 -13 26.5 0.65
 5 13 -12 1.03 0.16
 5 -13 11 40.97 0.82
 5 13 -11 42.59 0.96
 5 13 -10 0.62 0.14
 5 13 -10 0.82 0.18
 5 -13 10 0.78 0.14
 5 13 -9 60.95 1.45
 5 -13 9 57.37 1.19
 5 13 -9 60.15 1.25
 5 13 -8 0.03 0.11
 5 13 -8 0.09 0.13
 5 -13 8 0.06 0.08
 5 13 -7 53.49 1.41
 5 -13 7 50.47 1.23
 5 13 -7 52.63 1.21
 5 -13 6 1.87 0.25
 5 13 -6 2.25 0.27
 5 -13 5 18.41 0.78
 5 13 -5 20.12 0.77
 5 -13 4 1.83 0.26
 5 13 -4 1.69 0.23
 5 13 -3 44.07 1.14
 5 13 -2 0.54 0.15
 5 13 -1 24.96 0.84
 5 13 0 5.7 0.4
 5 13 1 32.42 0.93
 5 13 2 0.23 0.09
 5 13 3 35.02 0.97
 5 -13 -4 1.8 0.23
 5 13 4 1.59 0.22
 5 14 -12 50.48 0.82
 5 14 -11 -0.07 0.08
 5 -14 10 59.23 0.95
 5 14 -10 62.3 1.08
 5 -14 9 0.86 0.14
 5 14 -9 1.02 0.16
 5 -14 8 85.54 1.39
 5 14 -8 88.78 1.41
 5 -14 7 1.58 0.21
 5 14 -7 1.92 0.23
 5 -14 6 90.2 1.56
 5 14 -6 93.73 1.53
 5 -14 5 2.5 0.28
 5 14 -5 2.34 0.26
 5 -14 4 71.52 1.45
 5 14 -4 74.04 1.39
 5 14 -3 0.5 0.14
 5 -14 3 0.34 0.12
 5 -14 2 71.32 1.47
 5 14 -2 65.89 1.29
 5 14 -1 0.13 0.08
 5 -14 1 0.27 0.12
 5 14 0 46.94 1.07
 5 14 1 0.04 0.08
 5 -14 -1 0.05 0.07
 5 -14 -2 76.81 1.4
 5 14 2 68 1.3
 5 14 3 0.65 0.15
 5 -14 -3 0.57 0.13
 5 -14 -4 53.36 1.05
 5 15 -10 0.58 0.09
 5 -15 9 62.46 0.9
 5 15 -9 65.29 0.99
 5 15 -8 0.14 0.07
 5 -15 8 0.25 0.08
 5 -15 7 50.24 0.99
 5 15 -7 50.14 0.96
 5 15 -6 0.16 0.08
 5 -15 6 0.31 0.1
 5 -15 5 71.95 1.28
 5 15 -5 69.89 1.18
 5 -15 4 3.09 0.28
 5 15 -4 2.83 0.25
 5 -15 3 99.46 1.57
 5 15 -3 91.05 1.38
 5 15 -2 0.04 0.08
 5 -15 2 0.16 0.09
 5 -15 1 105.96 1.62
 5 15 -1 94.85 1.4
 5 15 0 -0.17 0.1
 5 -15 0 0.09 0.09
 5 -15 -1 97.56 1.49
 5 15 1 89.62 1.39
 5 15 2 0.02 0.08
 5 -15 -2 0.03 0.07
 5 -15 -3 97.9 1.32
 5 16 -8 22.03 0.47
 5 -16 7 1.72 0.16
 5 16 -7 1.35 0.13
 5 -16 6 12.58 0.43
 5 16 -6 11.87 0.39
 5 16 -5 0.84 0.12
 5 -16 5 0.81 0.13
 5 -16 4 46.63 0.91
 5 16 -4 41.75 0.79
 5 -16 3 3.37 0.25
 5 16 -3 3.03 0.22
 5 -16 2 37.83 0.83
 5 16 -2 33.91 0.73
 5 -16 1 1.91 0.19
 5 16 -1 1.47 0.17
 5 -16 0 51.21 0.94
 5 16 0 45.82 0.87
 5 -16 -1 2.01 0.18
 5 16 1 1.94 0.19
 5 -16 -2 35.5 0.71
 5 -16 -3 2.92 0.19
 5 -17 4 1.25 0.12
 5 -17 3 14.39 0.41
 5 -17 2 -0.02 0.05
 5 -17 1 8.2 0.31
 5 -17 0 0.04 0.04
 5 -17 -1 9.44 0.3
 -6 0 0 628.26 3.63
 6 0 0 702.52 4.78
 6 0 -1 0.23 0.11
 -6 0 1 0.22 0.09
 6 0 2 370.74 3.6
 6 0 -2 366.9 3.25
 6 0 3 0.04 0.09
 -6 0 3 0.03 0.05
 6 0 4 128.12 2.23
 -6 0 4 120.37 1.95
 6 0 5 1.19 0.23
 -6 0 5 1.01 0.19
 6 0 6 229.54 3.11
 -6 0 6 227.21 2.96
 6 0 7 4.9 0.47
 -6 0 7 5.52 0.49
 6 0 8 179.62 2.84
 -6 0 8 181.16 2.86
 6 0 9 -0.03 0.08
 -6 0 9 0.06 0.09
 6 0 10 96.24 2.09
 -6 0 10 103.68 2.32
 6 0 11 4.8 0.47
 -6 0 11 5.09 0.53
 6 0 12 191.82 2.32
 6 0 13 -0.19 0.1
 6 0 14 122.22 1.91
 6 0 15 -0.19 0.1
 6 0 -16 100.82 2
 6 0 16 103.78 1.68
 6 0 -17 -0.15 0.15
 6 0 17 -0.08 0.09
 6 0 -18 63.77 1.32
 6 0 -19 3.62 0.27
 6 1 -19 62.53 1.11
 6 1 -18 10.35 0.54
 6 1 -17 76.07 1.6
 6 1 -16 2.49 0.31
 6 -1 16 3.07 0.29
 6 1 -15 68.7 1.7
 6 -1 15 71.44 1.43
 6 -1 14 0.93 0.17
 6 -1 13 36.93 1.02
 6 -1 12 2.17 0.24
 6 -1 11 70.06 1.88
 6 -1 11 70.4 1.31
 -6 1 11 74.46 2.08
 6 -1 10 3.56 0.42
 6 -1 10 3.07 0.27
 6 -1 9 51.96 1.6
 -6 1 9 63.28 1.81
 6 -1 8 0.07 0.1
 -6 1 8 0.03 0.1
 6 -1 7 153.32 2.61
 -6 1 7 162.7 2.7
 6 -1 6 4.08 0.42
 -6 1 6 4.54 0.44
 6 -1 5 137.84 2.36
 -6 1 5 141.35 2.33
 6 -1 4 6.03 0.49
 -6 1 4 6.79 0.49
 6 -1 3 120.02 2.14
 -6 1 3 130.41 2.09
 6 -1 2 1.35 0.22
 -6 1 2 1.36 0.21
 -6 1 1 320.72 2.93
 6 -1 1 339.31 3.32
 6 1 0 0.15 0.08
 6 -1 0 0.14 0.08
 6 1 1 385.38 3.58
 6 -1 -1 413.43 3.59
 -6 -1 1 353.19 2.86
 6 1 2 1.14 0.21
 6 -1 -2 1.37 0.21
 -6 -1 2 1.15 0.17
 6 1 3 120.87 2.06
 -6 -1 3 120.36 1.87
 6 1 4 5.39 0.44
 -6 -1 4 5.87 0.44
 6 1 5 132.56 2.28
 -6 -1 5 132.62 2.21
 6 1 6 3.53 0.38
 -6 -1 6 3.96 0.41
 6 1 7 125.94 2.28
 -6 -1 7 139.06 2.51
 6 1 8 0.25 0.13
 -6 -1 8 0.24 0.14
 -6 -1 9 81.25 2.06
 6 1 9 74.19 1.81
 -6 -1 10 4.09 0.48
 6 1 10 4.5 0.45
 -6 -1 11 82.26 2.21
 6 1 11 70.92 1.81
 6 1 12 3.32 0.31
 6 1 13 46.71 1.19
 6 1 14 0.39 0.14
 6 1 15 60.8 1.39
 6 1 16 1.78 0.23
 6 -1 -17 81.72 1.68
 6 1 17 81.58 1.42
 6 -1 -18 10.7 0.54
 6 1 18 10.57 0.47
 6 -1 -19 54.12 1.03
 6 2 -19 12.96 0.5
 6 2 -18 46.93 1.11
 6 2 -17 6.88 0.48
 6 2 -16 41.27 1.23
 6 -2 15 6.8 0.44
 6 2 -15 6.56 0.51
 6 2 -14 57.22 1.52
 6 -2 14 60.68 1.28
 6 -2 13 15.29 0.64
 6 2 -13 16.84 0.84
 6 -2 12 54.33 1.18
 6 -2 11 2.33 0.36
 6 -2 11 2.22 0.23
 -6 2 11 2.61 0.4
 6 -2 10 4.58 0.49
 6 -2 10 4.35 0.31
 -6 2 10 4.54 0.51
 6 -2 9 10.45 0.73
 -6 2 9 11.69 0.78
 -6 2 8 24.77 1.1
 -6 2 7 0.93 0.22
 -6 2 6 118.31 2.31
 -6 2 5 2.36 0.33
 -6 2 4 105.83 2.02
 -6 2 3 4.56 0.4
 -6 2 2 99.11 1.79
 -6 2 1 6.48 0.43
 -6 2 0 1.43 0.2
 6 -2 -1 6.61 0.46
 -6 2 -1 5.9 0.36
 -6 -2 1 5.4 0.34
 -6 -2 2 100.63 1.62
 6 2 2 107.43 2
 6 -2 -3 5.14 0.39
 -6 -2 3 5.12 0.42
 6 2 3 4.8 0.42
 -6 -2 4 93.96 1.8
 6 2 4 91.86 1.87
 -6 -2 5 2.98 0.34
 6 2 5 3.07 0.35
 -6 -2 6 106.53 2.09
 6 2 6 103.83 2.05
 6 2 7 0.41 0.14
 -6 -2 7 0.55 0.17
 -6 -2 8 25.26 1.12
 6 2 8 23.47 1.02
 -6 -2 9 11.97 0.82
 6 2 9 11.11 0.72
 6 2 10 12.03 0.56
 -6 -2 10 13.69 0.93
 -6 -2 11 2.29 0.38
 6 2 12 51.24 1.23
 6 2 13 15.48 0.7
 6 2 14 45.72 1.21
 6 2 15 9.47 0.55
 6 2 16 41.48 1.12
 6 2 17 4.69 0.35
 6 -2 -18 46.18 1.1
 6 2 18 43.76 0.95
 6 -2 -19 13.34 0.5
 6 2 19 12.87 0.45
 6 3 -19 0.35 0.11
 6 3 -18 11.27 0.54
 6 3 -17 3.56 0.34
 6 3 -16 3.05 0.34
 6 3 -15 0.97 0.21
 6 3 -14 5.57 0.48
 6 3 -13 5.54 0.47
 6 3 -12 9.11 0.6
 6 -3 11 3.98 0.46
 6 -3 11 4 0.31
 6 3 -11 4.4 0.41
 6 -3 11 4.41 0.32
 -6 3 11 4.22 0.51
 6 -3 10 5.81 0.37
 6 -3 10 6.45 0.37
 -6 3 10 6.37 0.61
 -6 3 9 0.87 0.24
 6 -3 9 1.47 0.19
 -6 3 8 7.44 0.63
 -6 3 7 13.42 0.82
 -6 3 6 0.79 0.2
 -6 3 5 1.4 0.24
 -6 3 4 4.22 0.41
 -6 3 3 12.45 0.66
 -6 3 2 0.36 0.12
 -6 3 1 37.96 1.08
 -6 3 0 1 0.17
 -6 3 -1 36.93 0.97
 6 -3 -2 0.56 0.15
 -6 -3 2 0.23 0.09
 -6 3 -2 0.46 0.11
 6 -3 -3 10.71 0.54
 -6 -3 3 9.93 0.54
 -6 -3 4 4.61 0.4
 -6 -3 5 0.45 0.15
 -6 -3 6 0.82 0.19
 -6 -3 7 10.73 0.7
 -6 -3 8 5.19 0.5
 -6 -3 9 0.85 0.21
 6 3 10 4.86 0.38
 -6 -3 10 5.64 0.59
 -6 -3 11 3.6 0.49
 6 3 13 4.88 0.39
 6 3 14 8.72 0.53
 6 3 15 0.66 0.16
 6 3 16 4.65 0.38
 6 3 17 4.57 0.35
 6 -3 -18 8.74 0.48
 6 3 18 8.78 0.42
 6 -3 -19 -0.02 0.08
 6 3 19 0.23 0.08
 6 4 -19 13.84 0.48
 6 4 -18 29.84 0.84
 6 4 -17 0.72 0.16
 6 4 -16 29.02 0.99
 6 4 -15 13.64 0.71
 6 4 -14 9.98 0.63
 6 4 -13 1.4 0.25
 6 4 -12 31.95 1.1
 6 4 -11 0.1 0.1
 6 -4 11 0.23 0.09
 -6 4 10 114.16 2.55
 6 4 -10 110.57 1.92
 6 -4 10 106.08 1.68
 -6 4 9 16.43 0.95
 6 4 -9 15.28 0.69
 6 -4 9 13.96 0.6
 -6 4 8 17.85 0.97
 6 4 -8 17.49 0.7
 -6 4 7 8 0.64
 -6 4 6 29.9 1.16
 -6 4 5 1.89 0.29
 -6 4 4 67.2 1.65
 -6 4 3 7.25 0.54
 -6 4 2 103.22 1.91
 -6 4 1 1.22 0.21
 -6 4 0 148.8 2.13
 -6 4 -1 1.51 0.22
 -6 -4 2 97.82 1.66
 -6 4 -2 104.06 1.68
 -6 4 -3 5.9 0.39
 -6 -4 3 5.28 0.43
 -6 -4 4 75.18 1.7
 -6 -4 5 1.09 0.22
 -6 -4 6 24.94 1.08
 -6 -4 7 7.34 0.61
 -6 -4 8 20.06 1.04
 6 4 9 14.7 0.67
 -6 -4 9 13.89 0.89
 6 4 10 106.18 1.84
 -6 -4 10 99.03 2.42
 6 4 13 1.06 0.19
 6 4 14 9.01 0.53
 6 4 15 15.8 0.7
 6 4 16 26.17 0.86
 6 4 17 0.67 0.13
 6 -4 -18 34.71 0.91
 6 4 18 30.64 0.74
 6 -4 -19 10.52 0.39
 6 4 19 10.41 0.35
 6 5 -19 34.47 0.73
 6 5 -18 2.57 0.24
 6 5 -17 73.49 1.4
 6 5 -16 0.98 0.19
 6 5 -15 145.71 2.24
 6 5 -14 3.42 0.37
 6 5 -13 35.84 1.17
 6 5 -12 6.86 0.51
 6 5 -11 98.84 1.89
 6 -5 11 98.9 1.63
 -6 5 10 8.67 0.69
 6 5 -10 8.76 0.55
 6 -5 10 8.18 0.47
 -6 5 9 69.25 1.91
 6 5 -9 69.05 1.48
 6 -5 9 65.77 1.34
 -6 5 8 0.74 0.21
 6 5 -8 0.92 0.17
 6 -5 8 0.57 0.14
 -6 5 7 49.97 1.57
 -6 5 6 0.46 0.15
 -6 5 5 253.19 3.49
 -6 5 4 0.09 0.12
 -6 5 3 232.47 3.05
 -6 5 2 1.72 0.26
 -6 5 1 118.94 2.04
 -6 5 0 1.89 0.26
 -6 5 -1 115.9 1.95
 -6 5 -2 1.68 0.24
 -6 5 -3 211.95 2.56
 -6 -5 3 200.25 2.7
 -6 -5 4 0.25 0.12
 -6 -5 5 252.45 3.44
 -6 -5 6 0.1 0.09
 -6 -5 7 33.47 1.36
 6 5 8 0.75 0.16
 -6 -5 8 0.81 0.23
 -6 -5 9 77.08 2.19
 -6 -5 10 7.67 0.7
 6 5 13 32.23 0.99
 6 5 14 3.99 0.35
 6 5 15 124.23 1.9
 6 5 16 2.12 0.24
 6 5 17 74.71 1.28
 6 5 18 1.26 0.15
 6 6 -18 77.13 1.25
 6 6 -17 4.28 0.33
 6 6 -16 150.13 2.09
 6 6 -15 0.29 0.13
 6 6 -14 153.86 2.32
 6 6 -13 4.31 0.41
 6 6 -12 162.78 2.42
 6 6 -11 1.79 0.27
 6 -6 11 1.82 0.23
 6 6 -10 104.18 1.92
 6 -6 10 105.39 1.76
 -6 6 9 0.26 0.14
 6 6 -9 0.34 0.13
 6 -6 9 0.3 0.12
 -6 6 8 180.51 3.09
 6 6 -8 172.68 2.31
 6 -6 8 176.11 2.28
 -6 6 7 0.63 0.21
 6 6 -7 0.41 0.12
 6 -6 7 0.73 0.16
 -6 6 6 151.63 2.72
 6 6 -6 150.78 1.97
 6 -6 6 143.8 2.01
 -6 6 5 1.86 0.3
 -6 6 4 150.14 2.54
 -6 6 3 6.38 0.53
 -6 6 2 247.32 3.12
 -6 6 1 5.28 0.47
 -6 6 0 158.95 2.44
 -6 6 -1 5.07 0.44
 -6 6 -2 236.9 2.99
 -6 6 -3 6.68 0.49
 -6 -6 4 151.18 2.63
 -6 -6 5 1.35 0.27
 -6 -6 6 143.09 2.81
 -6 -6 7 0.53 0.19
 -6 -6 8 170.71 3.24
 -6 -6 9 -0.13 0.15
 6 6 14 135.95 1.97
 6 6 15 0.22 0.11
 6 6 16 137.39 1.79
 6 6 17 3.75 0.27
 6 6 18 78.35 0.98
 6 7 -18 9.52 0.43
 6 7 -17 47.62 1.06
 6 7 -16 4.92 0.38
 6 7 -15 54.18 1.29
 6 7 -14 0.58 0.15
 6 7 -13 155.52 2.34
 6 7 -12 0.75 0.17
 6 -7 12 1.32 0.19
 6 7 -11 128.32 2.13
 6 -7 11 129.93 1.95
 6 7 -10 2.05 0.27
 6 -7 10 2.65 0.29
 6 7 -9 104.32 1.85
 6 -7 9 106.92 1.85
 -6 7 8 0.66 0.19
 6 7 -8 0.92 0.18
 6 -7 8 0.64 0.15
 6 7 -7 97.33 1.68
 -6 7 7 93.29 2.14
 6 -7 7 96.49 1.76
 -6 7 6 0.23 0.13
 6 7 -6 0.03 0.06
 6 -7 6 0.06 0.08
 6 7 -5 37.92 0.97
 -6 7 5 37.57 1.35
 6 -7 5 37.93 1.06
 -6 7 4 2.02 0.31
 6 -7 4 2.07 0.25
 -6 7 3 91.1 2.07
 -6 7 2 2.12 0.32
 -6 7 1 87.7 1.96
 -6 7 0 0.14 0.1
 -6 7 -1 82.13 1.9
 -6 7 -2 1.49 0.26
 -6 7 -3 97.26 2.02
 -6 7 -4 2.28 0.3
 -6 -7 5 17.5 0.96
 -6 -7 6 0.3 0.15
 -6 -7 7 105.07 2.57
 -6 -7 8 0.78 0.24
 6 7 15 54.47 1.11
 6 7 16 5.07 0.32
 6 8 -17 5.89 0.36
 6 8 -16 14.74 0.62
 6 8 -15 1.53 0.23
 6 8 -14 19.63 0.79
 6 8 -13 6.55 0.47
 6 8 -12 83.93 1.71
 6 -8 12 83.6 1.49
 6 8 -11 2.85 0.32
 6 -8 11 3.09 0.31
 6 8 -10 31.89 1.05
 6 -8 10 31.96 1.01
 6 8 -9 8.66 0.54
 6 -8 9 8.37 0.53
 6 8 -8 51.05 1.28
 6 -8 8 52.78 1.33
 6 8 -7 9.09 0.53
 6 -8 7 9.01 0.55
 6 8 -6 8.16 0.49
 -6 8 6 7.55 0.61
 6 -8 6 7.97 0.53
 6 8 -5 2.88 0.29
 -6 8 5 3.36 0.43
 6 -8 5 3.02 0.32
 6 8 -4 15.98 0.64
 -6 8 4 17.34 0.94
 6 8 -3 10.47 0.5
 6 -8 3 11.26 0.6
 -6 8 3 10.7 0.72
 6 -8 2 67 1.44
 -6 8 2 66.39 1.78
 -6 8 1 0.37 0.15
 6 -8 1 0.33 0.11
 -6 8 0 17.99 0.94
 6 -8 0 18.33 0.73
 -6 8 -1 0.38 0.15
 6 -8 -1 0.54 0.13
 -6 8 -2 60.8 1.68
 6 -8 -2 60.1 1.26
 -6 8 -3 8.86 0.65
 -6 8 -4 12.5 0.74
 -6 -8 7 6.3 0.65
 6 9 -17 0.45 0.1
 6 9 -16 6.39 0.4
 6 9 -15 6.44 0.43
 6 9 -14 7.42 0.48
 6 9 -13 3.01 0.33
 6 9 -12 3.3 0.36
 6 -9 12 2.64 0.26
 6 9 -11 3.59 0.36
 6 -9 11 4.15 0.36
 6 9 -10 2.34 0.3
 6 -9 10 2.49 0.29
 6 9 -9 2.99 0.33
 6 -9 9 3.76 0.36
 6 9 -8 1.02 0.2
 6 -9 8 1.06 0.2
 6 9 -7 7.19 0.5
 6 -9 7 5.96 0.47
 6 9 -6 8.48 0.53
 6 -9 6 8.21 0.54
 6 9 -5 13.57 0.65
 6 -9 5 14.2 0.71
 6 9 -4 2.73 0.3
 6 -9 4 2.91 0.33
 -6 9 4 2.68 0.37
 6 9 -3 16.67 0.71
 6 -9 3 16.56 0.76
 -6 9 3 16.79 0.93
 6 9 -2 3.23 0.29
 6 9 -2 3.13 0.32
 6 -9 2 2.9 0.32
 -6 9 2 2.62 0.38
 -6 9 1 15.58 0.92
 6 -9 1 15.87 0.71
 -6 9 0 0.33 0.15
 6 -9 0 0.4 0.13
 -6 9 -1 16.57 0.92
 6 -9 -1 17.63 0.73
 -6 9 -2 2.56 0.37
 6 -9 -2 2.82 0.28
 6 -9 -3 20.39 0.75
 -6 9 -3 17.01 0.93
 6 10 -16 26.47 0.73
 6 10 -15 8.52 0.47
 6 10 -14 36.75 1.04
 6 10 -13 2.94 0.33
 6 10 -12 52.89 1.34
 6 -10 12 54.06 1.11
 6 10 -11 0.71 0.18
 6 -10 11 1.02 0.17
 6 10 -10 57.27 1.44
 6 -10 10 58.17 1.34
 6 10 -9 8.22 0.55
 6 -10 9 7.74 0.51
 6 -10 8 33.86 1.08
 6 10 -8 35.54 1.13
 6 10 -7 0.4 0.16
 6 -10 7 0.34 0.14
 6 10 -6 58.96 1.46
 6 -10 6 57.63 1.45
 6 10 -5 0.62 0.17
 6 -10 5 0.78 0.19
 6 10 -4 58.94 1.43
 6 -10 4 59.05 1.48
 6 10 -3 0.26 0.1
 6 10 -3 0.2 0.11
 6 -10 3 0.27 0.12
 6 10 -2 16.54 0.76
 6 -10 2 16.2 0.76
 6 10 -2 18 0.71
 6 -10 1 3.62 0.36
 6 10 -1 3.75 0.32
 6 -10 0 110.77 1.93
 6 -10 -1 4.03 0.36
 6 -10 -2 35.73 1.04
 6 -10 -3 0.25 0.1
 6 11 -15 63.66 0.96
 6 11 -15 68.96 1.17
 6 11 -14 0.21 0.14
 6 11 -13 97.05 1.7
 6 11 -12 0.01 0.15
 6 -11 12 0.11 0.07
 6 11 -11 117.28 2.03
 6 -11 11 115.23 1.66
 6 11 -10 0.67 0.19
 6 -11 10 0.61 0.13
 6 11 -9 131.02 2.22
 6 -11 9 130.37 2
 6 11 -8 1.99 0.3
 6 -11 8 2.4 0.3
 6 11 -7 54.19 1.47
 6 -11 7 53.29 1.37
 6 11 -6 4.2 0.42
 6 -11 6 4.61 0.42
 6 11 -5 62.23 1.36
 6 -11 5 60.9 1.5
 6 11 -5 62.68 1.55
 6 11 -4 0.98 0.18
 6 11 -4 0.91 0.2
 6 -11 4 1.01 0.2
 6 11 -3 106.53 2.01
 6 -11 3 103.41 1.97
 6 11 -3 104.48 1.75
 6 11 -2 1.46 0.21
 6 11 -2 1.61 0.26
 6 -11 2 1.68 0.26
 6 -11 1 67.12 1.54
 6 11 -1 71.13 1.4
 6 -11 0 0.97 0.2
 6 -11 -1 79.73 1.62
 6 -11 -2 1.77 0.25
 6 -11 -3 151.05 2.12
 6 12 -14 100.23 1.17
 6 12 -13 -0.07 0.09
 6 12 -13 0.02 0.08
 6 12 -12 116.88 1.51
 6 12 -12 122.51 1.86
 6 12 -11 2.51 0.25
 6 12 -11 2.8 0.31
 6 -12 11 2.53 0.23
 6 12 -10 82.44 1.4
 6 12 -10 83.72 1.7
 6 -12 10 78.6 1.36
 6 12 -9 1.55 0.21
 6 12 -9 1.88 0.28
 6 -12 9 1.66 0.22
 6 12 -8 144.23 1.97
 6 12 -8 143.55 2.34
 6 -12 8 139.82 2.06
 6 12 -7 2.33 0.27
 6 -12 7 2.2 0.28
 6 12 -7 2.14 0.3
 6 12 -6 131.55 2.26
 6 12 -6 132.82 1.95
 6 12 -5 1.21 0.2
 6 12 -5 1.24 0.24
 6 -12 5 1.2 0.22
 6 12 -4 102.81 1.94
 6 12 -4 100.26 1.7
 6 12 -3 0.82 0.17
 6 -12 3 0.92 0.2
 6 -12 2 131.04 2.19
 6 12 -2 128.8 1.9
 6 12 -1 1.19 0.2
 6 -12 1 1.49 0.24
 6 -12 0 36.56 1.11
 6 12 0 35.26 0.95
 6 -12 -1 1.29 0.22
 6 -12 -2 141.83 2.08
 6 -12 -3 0.74 0.16
 6 13 -13 57.45 0.81
 6 13 -12 3.65 0.24
 6 -13 11 32.61 0.68
 6 13 -11 32.43 0.75
 6 13 -10 0.4 0.11
 6 -13 10 0.21 0.08
 6 -13 9 23.88 0.74
 6 13 -9 24.48 0.73
 6 13 -8 0.49 0.13
 6 13 -8 0.38 0.14
 6 -13 8 0.37 0.12
 6 -13 7 68.45 1.4
 6 13 -7 71.03 1.32
 6 -13 6 1.94 0.25
 6 13 -6 1.93 0.23
 6 -13 5 44.54 1.19
 6 13 -5 46.31 1.1
 6 -13 4 3.14 0.33
 6 13 -4 3.34 0.31
 6 -13 3 64.02 1.46
 6 13 -3 62.18 1.28
 6 -13 2 1.37 0.23
 6 13 -2 1.35 0.21
 6 -13 1 47.38 1.24
 6 13 -1 42.63 1.02
 6 -13 0 3.77 0.35
 6 13 0 3.14 0.28
 6 -13 -1 63.17 1.36
 6 13 1 53.37 1.1
 6 -13 -2 1.54 0.22
 6 -13 -3 56.43 1.18
 6 14 -11 1.31 0.13
 6 -14 10 5.29 0.26
 6 14 -10 5.18 0.27
 6 -14 9 1.08 0.14
 6 14 -9 0.96 0.14
 6 -14 8 11.48 0.49
 6 14 -8 11.68 0.46
 6 -14 7 3.93 0.31
 6 14 -7 4.22 0.29
 6 -14 6 20.18 0.71
 6 14 -6 20.49 0.65
 6 14 -5 0.13 0.08
 6 -14 5 0.11 0.09
 6 -14 4 8.15 0.47
 6 14 -4 8.18 0.42
 6 -14 3 1.42 0.21
 6 14 -3 1.43 0.19
 6 -14 2 17.68 0.7
 6 14 -2 16.13 0.59
 6 14 -1 0.08 0.08
 6 -14 1 -0.06 0.12
 6 -14 0 24.17 0.8
 6 14 0 22.18 0.67
 6 14 1 0.14 0.08
 6 -14 -1 -0.1 0.11
 6 -14 -2 20.86 0.68
 6 -14 -3 0.91 0.15
 6 15 -8 0.51 0.1
 6 -15 8 0.41 0.08
 6 -15 7 4.16 0.27
 6 15 -7 4.07 0.24
 6 15 -6 0.55 0.11
 6 -15 6 0.65 0.12
 6 -15 5 7.61 0.4
 6 15 -5 7.08 0.33
 6 -15 4 5.31 0.34
 6 15 -4 4.7 0.28
 6 -15 3 2.98 0.26
 6 15 -3 2.74 0.22
 6 15 -2 0.32 0.1
 6 -15 2 0.12 0.07
 6 15 -1 0.82 0.13
 6 -15 1 0.85 0.15
 6 15 0 1.17 0.15
 6 -15 0 1.22 0.17
 6 -15 -1 2.33 0.22
 6 -15 -2 0.14 0.06
 6 -15 -3 1.39 0.15
 6 -16 6 56.52 0.8
 6 -16 5 0.34 0.08
 6 -16 4 35.69 0.72
 6 16 -4 30.24 0.55
 6 16 -3 0.32 0.08
 6 -16 3 0.48 0.1
 6 -16 2 15.09 0.48
 6 16 -2 12.04 0.37
 6 -16 1 0.09 0.06
 6 -16 0 16.91 0.48
 6 -16 -1 0.19 0.07
 6 -16 -2 10.74 0.33
 7 0 0 4.17 0.41
 7 0 1 4.36 0.43
 7 0 -1 4.59 0.43
 7 0 2 1.04 0.23
 -7 0 2 0.79 0.18
 7 0 -2 0.44 0.14
 7 0 3 2.17 0.32
 -7 0 3 1.93 0.28
 7 0 4 21.18 1.02
 -7 0 4 20.15 0.9
 7 0 5 3.58 0.43
 -7 0 5 4.06 0.43
 7 0 6 3.32 0.43
 -7 0 6 4.38 0.47
 7 0 7 1.85 0.32
 -7 0 7 1.66 0.32
 7 0 8 5.09 0.52
 7 0 8 5.25 0.37
 -7 0 8 5.36 0.55
 7 0 9 0.69 0.2
 -7 0 9 0.71 0.22
 7 0 9 0.81 0.15
 7 0 10 6.95 0.62
 7 0 10 6.42 0.42
 -7 0 10 7.5 0.69
 7 0 11 3.59 0.32
 7 0 -15 16.63 0.83
 7 0 15 15.52 0.6
 7 0 -16 1.11 0.22
 7 0 -17 11.1 0.59
 7 0 -18 5.67 0.37
 7 0 -19 8.76 0.38
 7 1 -19 26.65 0.66
 7 1 -18 13.38 0.57
 7 1 -17 17.73 0.73
 7 1 -16 2.88 0.33
 7 1 -15 13.84 0.74
 7 1 -14 4.25 0.44
 7 -1 11 104.19 1.7
 7 -1 10 5.55 0.57
 7 -1 10 5.37 0.38
 -7 1 10 5.96 0.61
 7 -1 9 96.09 2.34
 7 -1 9 93.41 1.59
 -7 1 9 100.48 2.42
 7 -1 8 4.01 0.49
 7 -1 8 3.78 0.32
 -7 1 8 4.31 0.49
 7 -1 7 13.83 0.88
 -7 1 7 13.21 0.83
 7 -1 6 6.23 0.58
 -7 1 6 6.17 0.57
 7 -1 5 33.46 1.32
 -7 1 5 35.58 1.31
 7 -1 4 3.9 0.45
 -7 1 4 3.85 0.42
 7 -1 3 45.16 1.47
 -7 1 3 43.97 1.27
 7 -1 2 0.29 0.13
 -7 1 2 0.38 0.13
 7 -1 1 87.05 1.94
 -7 1 1 74.84 1.5
 7 -1 0 0.49 0.15
 7 1 0 0.32 0.13
 7 -1 -1 94.41 1.9
 7 1 1 91.08 1.97
 7 1 2 0.17 0.13
 7 -1 -2 0.1 0.08
 7 -1 -3 44.05 1.26
 7 1 3 41.66 1.37
 -7 -1 4 3.96 0.4
 7 1 4 4.88 0.48
 7 1 5 27.92 1.16
 -7 -1 5 25.67 1.01
 -7 -1 6 6.21 0.53
 7 1 6 6.49 0.57
 -7 -1 7 10.7 0.72
 7 1 7 11.75 0.78
 7 1 8 4.84 0.36
 -7 -1 8 5.07 0.51
 7 1 8 5.86 0.56
 7 1 9 79.34 1.47
 -7 -1 9 80.14 2.1
 7 1 9 77.12 2.03
 7 1 10 2.9 0.4
 7 1 10 3.19 0.31
 -7 -1 10 3.14 0.43
 7 1 11 99.52 1.72
 7 -1 -16 4.82 0.44
 7 1 16 4.76 0.32
 7 -1 -17 27.55 0.92
 7 -1 -18 14.39 0.59
 7 -1 -19 25.86 0.65
 7 2 -19 0.87 0.13
 7 2 -18 61.11 1.18
 7 2 -17 2.42 0.28
 7 2 -16 37.74 1.14
 7 2 -15 7.07 0.52
 7 2 -14 51.61 1.44
 7 2 -13 -0.02 0.17
 7 2 -12 108.66 2.13
 7 -2 11 5.01 0.37
 7 -2 10 106.35 2.53
 7 -2 10 102.3 1.69
 7 -2 9 0.8 0.24
 -7 2 9 0.63 0.22
 7 -2 9 0.27 0.11
 7 -2 8 212.2 3.47
 7 -2 8 218.14 2.43
 7 -2 7 1.06 0.26
 -7 2 7 1.06 0.25
 7 -2 7 1.22 0.18
 7 -2 6 63.65 1.88
 -7 2 6 64.74 1.85
 7 -2 5 3.03 0.41
 -7 2 5 2.93 0.37
 -7 2 4 156.02 2.59
 7 -2 4 154.75 2.8
 -7 2 3 6.04 0.49
 7 -2 3 6.63 0.57
 7 -2 2 102.05 2.16
 -7 2 2 94.82 1.85
 7 -2 1 0.28 0.13
 -7 2 1 0.12 0.08
 7 -2 0 253.84 3.32
 7 -2 -1 0.09 0.08
 7 -2 -2 145.78 2.34
 -7 -2 3 4.5 0.39
 7 2 3 5.25 0.5
 7 -2 -3 5.09 0.42
 -7 -2 4 148.06 2.41
 7 2 4 154.5 2.77
 -7 -2 5 1.97 0.3
 7 2 5 2.47 0.37
 -7 -2 6 36.7 1.34
 7 2 6 34.61 1.34
 -7 -2 7 1.15 0.26
 7 2 7 1.75 0.31
 7 2 8 218.89 2.49
 -7 -2 8 236.02 3.67
 -7 -2 9 0.26 0.16
 7 2 9 0.15 0.1
 7 2 10 103.86 1.78
 -7 -2 10 106.69 2.59
 7 2 11 4.82 0.39
 7 -2 -17 2.8 0.3
 7 -2 -18 50.29 1.08
 7 -2 -19 0.9 0.13
 7 3 -19 80.88 1.08
 7 3 -18 1.1 0.17
 7 3 -17 80.19 1.49
 7 3 -16 3.16 0.33
 7 3 -15 111.29 2.02
 7 3 -14 4.56 0.43
 7 3 -13 112.11 2.12
 7 3 -12 1.02 0.21
 7 -3 12 0.89 0.16
 7 -3 11 83.67 1.54
 7 3 -11 86.49 1.83
 7 -3 10 12.18 0.59
 7 3 -10 12.77 0.7
 -7 3 9 197.53 3.38
 7 3 -9 200.36 2.67
 7 -3 9 191 3.47
 -7 3 8 6.06 0.59
 7 -3 8 5.58 0.59
 7 -3 8 5.03 0.38
 -7 3 7 282.62 3.86
 7 -3 7 267.21 2.77
 -7 3 6 0.45 0.17
 -7 3 5 178.36 2.89
 -7 3 4 4.14 0.43
 -7 3 3 134.34 2.4
 -7 3 2 2.52 0.32
 -7 3 1 165.6 2.35
 7 -3 0 0.92 0.22
 -7 3 0 0.48 0.13
 7 -3 -1 231.4 3.03
 7 -3 -2 2.81 0.34
 -7 -3 4 3.83 0.39
 -7 -3 5 181.61 2.92
 -7 -3 6 0.23 0.14
 7 3 7 258.11 2.77
 -7 -3 7 282.08 4.1
 7 3 8 4.67 0.39
 -7 -3 8 4.73 0.54
 7 3 9 186.12 2.42
 -7 -3 9 194.23 3.46
 7 3 10 12.59 0.65
 7 3 11 67.58 1.52
 7 -3 -18 0.89 0.15
 7 -3 -19 63.72 0.92
 7 4 -18 72.2 1.2
 7 4 -17 3.04 0.29
 7 4 -16 51.48 1.25
 7 4 -15 9.33 0.58
 7 4 -14 126.3 2.19
 7 4 -13 0.43 0.16
 7 -4 12 16.61 0.68
 7 4 -12 17 0.82
 7 4 -11 3.62 0.37
 7 -4 11 3.66 0.33
 7 4 -10 144.71 2.31
 7 -4 10 139.42 2.06
 -7 4 9 1.49 0.31
 7 4 -9 1.57 0.24
 7 -4 9 1.83 0.25
 -7 4 8 72.85 1.99
 7 4 -8 77.65 1.57
 7 -4 8 75.63 1.53
 -7 4 7 0.42 0.17
 7 4 -7 0.56 0.14
 7 -4 7 0.53 0.15
 -7 4 6 263.52 3.7
 7 4 -6 262.26 2.63
 -7 4 5 0.65 0.19
 -7 4 4 109.75 2.31
 -7 4 3 0.51 0.15
 -7 4 2 84.2 1.81
 -7 4 1 2.03 0.28
 -7 4 0 47.05 1.29
 7 -4 -2 86.24 1.84
 -7 -4 5 0.67 0.2
 7 4 6 258.35 2.84
 -7 -4 6 265.61 3.71
 -7 -4 7 -0.02 0.07
 7 4 7 0.05 0.08
 7 4 8 89.38 1.75
 -7 -4 8 86.55 2.24
 7 4 9 1.64 0.26
 -7 -4 9 1.96 0.36
 7 4 10 137.37 2.23
 7 -4 -18 65.46 1.13
 7 5 -18 0.34 0.1
 7 5 -17 29.06 0.83
 7 5 -16 7.17 0.46
 7 5 -15 17.21 0.75
 7 5 -14 7.04 0.51
 7 5 -13 11.55 0.67
 7 5 -12 19.58 0.87
 7 -5 12 19.85 0.75
 7 5 -11 57.94 1.48
 7 -5 11 58.12 1.32
 7 -5 10 2.8 0.3
 7 5 -10 3.06 0.35
 7 5 -9 24.94 0.93
 7 -5 9 24.89 0.9
 -7 5 8 0.29 0.17
 7 5 -8 0.69 0.17
 7 -5 8 0.85 0.17
 -7 5 7 7.19 0.65
 7 5 -7 7.57 0.48
 7 5 -6 0 0.05
 7 -5 6 0.17 0.09
 -7 5 5 119.6 2.46
 7 5 -5 114.96 1.71
 7 -5 5 117.4 1.91
 -7 5 4 1.89 0.3
 7 -5 4 2.37 0.27
 -7 5 3 30.16 1.16
 -7 5 2 2.99 0.37
 -7 5 1 11.71 0.7
 -7 5 0 2.24 0.29
 -7 5 -1 9.25 0.58
 7 5 4 2.09 0.29
 7 5 5 123.18 2.08
 -7 -5 6 0 0.09
 7 5 6 0.36 0.16
 7 5 7 12.7 0.69
 -7 -5 7 10.85 0.77
 7 5 8 0.77 0.19
 -7 -5 8 0.82 0.25
 7 -5 -18 0.6 0.11
 7 6 -18 1.34 0.16
 7 6 -17 3.2 0.27
 7 6 -16 15.45 0.64
 7 6 -15 14.5 0.67
 7 6 -14 7.61 0.51
 7 6 -13 14.62 0.73
 7 6 -12 10.08 0.61
 7 -6 12 10.59 0.54
 7 6 -11 11.21 0.64
 7 -6 11 10.92 0.58
 7 6 -10 7.47 0.52
 7 -6 10 6.85 0.48
 7 6 -9 1.99 0.28
 7 -6 9 2.15 0.28
 7 6 -8 0.58 0.14
 7 -6 8 0.65 0.16
 7 6 -7 3.01 0.31
 -7 6 7 3.22 0.41
 7 -6 7 3.03 0.33
 7 6 -6 43.66 1.11
 -7 6 6 40.4 1.44
 7 -6 6 42.23 1.19
 7 6 -5 8.15 0.46
 -7 6 5 7.94 0.63
 7 -6 5 8.44 0.53
 7 6 -4 2.65 0.25
 -7 6 4 3.12 0.4
 7 -6 4 3.21 0.32
 -7 6 3 0.33 0.15
 7 -6 3 0.32 0.12
 7 -6 2 3.87 0.34
 -7 6 2 4.22 0.46
 7 -6 1 3.13 0.31
 -7 6 1 2.42 0.34
 -7 6 0 0.74 0.18
 -7 6 -1 2.86 0.35
 7 -6 -18 0.71 0.11
 7 7 -17 54.91 1.05
 7 7 -16 12.45 0.55
 7 7 -15 37.77 1.02
 7 7 -14 6.16 0.44
 7 7 -13 19.83 0.81
 7 7 -12 5.24 0.44
 7 -7 12 4.55 0.36
 7 7 -11 15.91 0.75
 7 -7 11 16.04 0.71
 7 7 -10 0.21 0.11
 7 -7 10 0.46 0.14
 7 7 -9 43.27 1.22
 7 -7 9 46.71 1.28
 7 7 -8 2.49 0.3
 7 -7 8 2.72 0.32
 7 7 -7 81.79 1.59
 7 -7 7 84.44 1.75
 7 7 -6 5.22 0.39
 7 -7 6 5.71 0.45
 7 -7 5 92.34 1.8
 7 7 -5 93.99 1.58
 7 7 -4 0.3 0.1
 -7 7 4 0.09 0.1
 7 -7 4 0.2 0.1
 7 -7 3 71.9 1.56
 -7 7 3 69.66 1.88
 7 -7 2 2.65 0.31
 -7 7 2 2.76 0.36
 7 -7 1 27.65 0.94
 -7 7 1 25.11 1.09
 7 -7 0 5.86 0.43
 -7 7 0 5.22 0.5
 -7 7 -1 15.77 0.85
 7 -7 -1 17.91 0.72
 7 -7 -2 2.98 0.29
 7 8 -17 4.92 0.3
 7 8 -16 62.16 1.18
 7 8 -15 1.85 0.23
 7 8 -14 66.74 1.4
 7 8 -13 1.86 0.26
 7 8 -12 82.61 1.63
 7 -8 12 85.6 1.49
 7 8 -11 2.54 0.36
 7 -8 11 2.4 0.28
 7 8 -10 66.21 1.5
 7 -8 10 67.48 1.5
 7 8 -9 3.79 0.37
 7 -8 9 3.97 0.38
 7 8 -8 109 1.9
 7 -8 8 113.76 2.05
 7 8 -7 0.45 0.14
 7 -8 7 0.42 0.14
 7 8 -6 135.21 2.02
 7 -8 6 133.61 2.25
 7 8 -5 0.2 0.12
 7 -8 5 0.23 0.12
 7 8 -4 108.91 1.72
 7 -8 4 106.23 1.98
 -7 8 3 1.22 0.26
 7 -8 3 1.17 0.23
 7 -8 2 163.94 2.4
 -7 8 2 154.22 2.79
 7 -8 1 2.74 0.31
 -7 8 1 2.83 0.38
 -7 8 0 25.2 1.13
 7 -8 0 27.55 0.95
 7 -8 -1 2.4 0.28
 -7 8 -1 1.88 0.3
 7 -8 -2 126.84 1.97
 7 9 -16 0.38 0.11
 7 9 -15 65.47 1.27
 7 9 -14 0.33 0.12
 7 9 -13 91.58 1.66
 7 9 -12 0.42 0.15
 7 -9 12 0.4 0.13
 7 9 -11 123.46 2.05
 7 -9 11 127.35 1.93
 7 9 -10 1.04 0.21
 7 -9 10 1.25 0.22
 7 9 -9 127.68 2.1
 7 -9 9 126.18 2.09
 7 -9 8 5.44 0.46
 7 9 -8 5.18 0.44
 7 9 -7 134.77 2.1
 7 -9 7 134.71 2.24
 7 9 -6 1.19 0.22
 7 -9 6 1.39 0.25
 7 9 -5 152.46 2.2
 7 -9 5 147.28 2.38
 7 9 -4 3.32 0.33
 7 -9 4 3.56 0.38
 7 9 -3 76.62 1.53
 7 -9 3 72.82 1.67
 7 -9 2 3.13 0.35
 7 -9 1 136.36 2.21
 7 -9 0 0.19 0.11
 7 -9 -1 132.03 2.1
 7 -9 -2 2.93 0.31
 7 -9 -3 92.74 1.65
 7 10 -15 0.73 0.14
 7 10 -14 47.13 1.09
 7 10 -13 3.75 0.34
 7 -10 12 58.02 1.09
 7 10 -12 61.87 1.39
 7 10 -11 0.08 0.11
 7 -10 11 0.12 0.1
 7 10 -10 60.79 1.43
 7 -10 10 60.91 1.35
 7 10 -9 5.39 0.45
 7 -10 9 5.21 0.42
 7 10 -8 101.99 1.9
 7 -10 8 103.45 1.95
 7 10 -7 1.44 0.25
 7 -10 7 1.51 0.25
 7 10 -6 87.87 1.78
 7 -10 6 85.03 1.81
 7 10 -5 3.48 0.33
 7 10 -5 3.1 0.34
 7 -10 5 3.32 0.37
 7 10 -4 94.59 1.62
 7 10 -4 97.46 1.84
 7 -10 4 93.07 1.92
 7 10 -3 2.34 0.3
 7 -10 3 2.39 0.32
 7 -10 2 14.82 0.76
 7 -10 1 3.29 0.36
 7 -10 0 169.01 2.45
 7 -10 -1 3.42 0.36
 7 -10 -2 13.36 0.66
 7 -10 -3 1.78 0.23
 7 11 -14 3.91 0.23
 7 11 -14 4.27 0.3
 7 11 -13 5.8 0.31
 7 11 -13 5.7 0.38
 7 11 -12 1.63 0.23
 7 -11 12 1.49 0.16
 7 11 -11 8.68 0.52
 7 -11 11 8.56 0.43
 7 11 -10 10.47 0.6
 7 -11 10 9.94 0.51
 7 11 -9 17.48 0.78
 7 -11 9 16.58 0.7
 7 11 -8 2.04 0.24
 7 11 -8 2.32 0.31
 7 -11 8 2.15 0.27
 7 11 -7 27.33 0.86
 7 11 -7 29.12 1.04
 7 -11 7 28.64 1.01
 7 11 -6 2.6 0.28
 7 -11 6 2.77 0.33
 7 11 -6 2.77 0.35
 7 11 -5 53.45 1.39
 7 -11 5 50.27 1.38
 7 11 -5 51.61 1.2
 7 11 -4 2.64 0.34
 7 -11 4 3.03 0.35
 7 11 -4 2.89 0.29
 7 11 -3 19.21 0.8
 7 -11 3 17.72 0.82
 7 -11 2 0.06 0.11
 7 -11 1 4.37 0.41
 7 -11 0 0.14 0.1
 7 -11 -1 1.76 0.25
 7 -11 -2 -0.08 0.09
 7 -11 -3 16.45 0.68
 7 12 -12 26.27 0.76
 7 12 -12 24.85 0.6
 7 12 -11 7.97 0.45
 7 -12 11 7.69 0.35
 7 12 -11 7.69 0.37
 7 12 -10 2.01 0.26
 7 -12 10 1.72 0.2
 7 12 -10 1.62 0.19
 7 12 -9 1.13 0.17
 7 12 -9 1.18 0.22
 7 -12 9 0.99 0.17
 7 12 -8 5.3 0.43
 7 -12 8 5.06 0.38
 7 12 -8 4.61 0.33
 7 12 -7 6.4 0.47
 7 -12 7 5.93 0.44
 7 12 -7 5.79 0.38
 7 12 -6 7.63 0.51
 7 -12 6 6.53 0.47
 7 12 -6 7.52 0.44
 7 12 -5 0.42 0.13
 7 12 -5 0.24 0.12
 7 -12 5 0.13 0.1
 7 -12 4 1.81 0.26
 7 12 -4 2.26 0.24
 7 12 -3 0.59 0.13
 7 -12 3 0.27 0.12
 7 -12 2 9.44 0.58
 7 -12 1 0.09 0.1
 7 -12 0 52.47 1.3
 7 -12 -1 -0.1 0.1
 7 -12 -2 13.01 0.62
 7 -12 -3 0.4 0.12
 7 13 -11 56.2 0.81
 7 -13 10 2.79 0.21
 7 13 -10 2.84 0.21
 7 -13 9 24.87 0.7
 7 13 -9 25.21 0.65
 7 13 -8 0.85 0.14
 7 -13 8 0.63 0.14
 7 -13 7 31.07 0.89
 7 13 -7 31.46 0.78
 7 -13 6 2.08 0.25
 7 13 -6 1.87 0.2
 7 -13 5 7.4 0.48
 7 13 -5 7.62 0.4
 7 13 -4 1.17 0.17
 7 -13 4 1.02 0.2
 7 -13 3 63.95 1.4
 7 13 -3 59.77 1.09
 7 -13 2 3.34 0.33
 7 -13 1 47.27 1.19
 7 -13 0 1.2 0.2
 7 -13 -1 39.42 1.03
 7 -13 -2 4.1 0.32
 7 -13 -3 74.7 1.25
 7 -14 9 1.27 0.13
 7 -14 8 33.94 0.75
 7 14 -8 31.64 0.61
 7 14 -7 0.01 0.06
 7 -14 7 0.03 0.07
 7 -14 6 56.77 1.1
 7 14 -6 53.42 0.87
 7 14 -5 0.77 0.13
 7 -14 5 0.81 0.15
 7 -14 4 91.76 1.5
 7 14 -4 80.89 1.1
 7 -14 3 0.11 0.08
 7 -14 2 86.95 1.46
 7 -14 1 0.76 0.15
 7 -14 0 30.09 0.83
 7 -14 -1 0.72 0.13
 7 -14 -2 87.91 1.27
 7 -15 7 52.86 0.81
 7 -15 6 2.13 0.18
 7 -15 5 117.74 1.38
 7 -15 4 0.57 0.11
 7 -15 3 83.9 1.23
 7 -15 2 0.69 0.13
 7 -15 1 42.79 0.87
 7 -15 0 3.11 0.23
 7 -15 -1 53.16 0.87
 7 -15 -2 0.43 0.08
 8 0 0 10.5 0.74
 8 0 1 1.43 0.27
 8 0 2 116.22 2.49
 8 0 3 2.51 0.38
 8 0 4 164.36 3.08
 8 0 4 159.02 2.11
 8 0 5 0.49 0.19
 -8 0 5 0.63 0.21
 8 0 5 0.6 0.14
 8 0 6 93.82 2.39
 8 0 6 88.7 1.63
 8 0 7 -0.64 0.23
 8 0 7 0.08 0.08
 8 0 8 157.73 2.23
 8 0 8 161.5 3.15
 8 0 9 7 0.48
 8 0 10 124.85 2.01
 8 0 11 1.8 0.24
 8 0 12 172 2.35
 8 0 -14 86.4 1.9
 8 0 -15 0.16 0.14
 8 0 -16 87.35 1.66
 8 0 -17 0.01 0.09
 8 0 -18 79.92 1.24
 8 1 -18 1.98 0.2
 8 1 -17 71.72 1.35
 8 1 -16 1.77 0.25
 8 1 -15 49.44 1.34
 8 1 -14 7.6 0.56
 8 1 -13 112.59 2.19
 8 -1 12 0.75 0.17
 8 -1 11 130.6 2.03
 8 -1 10 0.16 0.09
 8 -1 9 172.89 2.33
 8 -1 8 2.46 0.4
 8 -1 8 2.74 0.3
 -8 1 8 2.66 0.42
 8 -1 7 148.21 3.09
 8 -1 7 145.52 2.13
 8 -1 6 2.09 0.37
 8 -1 6 1.9 0.24
 -8 1 6 2.28 0.35
 8 -1 5 96.24 2.45
 8 -1 5 94.27 1.68
 -8 1 5 92.4 2.16
 8 -1 4 0.59 0.2
 8 -1 4 0.6 0.14
 -8 1 4 0.65 0.19
 8 -1 3 134.23 2.77
 8 -1 2 1.94 0.33
 8 -1 1 129.91 2.6
 8 -1 0 4.79 0.49
 8 -1 -1 131.04 2.48
 8 -1 -2 2.98 0.38
 8 1 2 2.49 0.39
 8 1 3 155.08 2.97
 8 1 4 0.38 0.17
 8 1 4 0.71 0.16
 8 1 5 91.81 1.65
 8 1 5 97.63 2.41
 8 1 6 1.5 0.32
 8 1 6 1.44 0.21
 -8 -1 6 1.27 0.27
 8 1 7 168.64 2.29
 -8 -1 7 172.63 3.15
 8 1 7 173.37 3.28
 8 1 8 3.67 0.35
 -8 -1 8 3.7 0.48
 8 1 8 3.29 0.46
 8 1 9 127.06 2.06
 8 1 10 0.18 0.1
 8 1 11 156.08 2.29
 8 1 12 0.57 0.15
 8 -1 -15 53.09 1.43
 8 -1 -16 1.79 0.25
 8 -1 -17 66.03 1.31
 8 -1 -18 1.94 0.19
 8 2 -18 29.59 0.73
 8 2 -17 7.91 0.44
 8 2 -16 43.11 1.14
 8 2 -15 8.9 0.56
 8 2 -14 32.2 1.11
 8 2 -13 0.36 0.14
 8 -2 12 6.2 0.43
 8 2 -12 5.99 0.5
 8 -2 11 14.71 0.68
 8 2 -11 15.63 0.82
 8 -2 10 10.87 0.6
 8 -2 9 7.61 0.51
 -8 2 8 66.3 2
 8 -2 8 67.25 2.13
 8 -2 8 65 1.46
 -8 2 7 13.17 0.89
 8 -2 7 13.81 0.97
 8 -2 7 12.48 0.64
 -8 2 6 108.89 2.48
 8 -2 6 105.68 2.64
 8 -2 6 102.07 1.78
 8 -2 5 0.8 0.24
 8 -2 5 0.71 0.16
 -8 2 5 0.65 0.19
 8 -2 4 34.42 1.47
 -8 2 4 31.28 1.22
 8 -2 4 32.35 0.98
 8 -2 3 1.33 0.29
 8 -2 3 0.89 0.17
 8 -2 2 36.23 1.46
 8 -2 1 7.75 0.65
 8 -2 0 3.36 0.43
 8 -2 -1 6.29 0.56
 8 -2 -2 41.64 1.38
 8 2 3 0.88 0.17
 8 2 4 41.23 1.1
 8 2 5 1.14 0.2
 8 2 6 106.54 1.85
 8 2 7 11.69 0.64
 -8 -2 7 11.51 0.8
 8 2 8 63.71 1.48
 -8 -2 8 59.21 1.87
 8 2 9 8.86 0.57
 8 2 10 4.41 0.4
 8 2 11 10.35 0.61
 8 2 12 10.61 0.62
 8 -2 -16 43.41 1.19
 8 -2 -17 8.37 0.46
 8 -2 -18 27.72 0.71
 8 3 -18 8.34 0.37
 8 3 -17 4.02 0.31
 8 3 -16 7.32 0.46
 8 3 -15 1.05 0.21
 8 3 -14 4.12 0.4
 8 3 -13 5.89 0.49
 8 -3 12 11.78 0.6
 8 3 -12 11.87 0.69
 8 -3 11 57.45 1.34
 8 3 -11 59.98 1.55
 8 -3 10 1.48 0.23
 8 3 -10 0.92 0.21
 8 -3 9 20.75 0.85
 8 3 -9 20.22 0.88
 8 3 -8 0.04 0.09
 8 -3 8 0.05 0.09
 8 -3 7 9.41 0.79
 -8 3 7 9.95 0.75
 8 3 -7 10.73 0.59
 8 -3 7 10.06 0.58
 8 -3 6 7.25 0.71
 -8 3 6 7.09 0.64
 8 3 -6 7.88 0.49
 8 -3 6 7.72 0.51
 8 -3 5 16.72 1.03
 -8 3 5 17.83 0.98
 8 3 -5 17.14 0.67
 8 -3 5 16.62 0.73
 -8 3 4 -0.09 0.1
 8 -3 4 0.08 0.1
 8 -3 4 0.04 0.07
 8 -3 3 8.45 0.71
 -8 3 3 7.62 0.6
 8 -3 3 7.97 0.49
 8 -3 2 6.95 0.64
 8 -3 2 7.44 0.47
 8 -3 1 7.24 0.65
 8 -3 0 1.44 0.29
 8 -3 -1 6.57 0.57
 8 3 2 6.91 0.48
 8 3 3 7.15 0.49
 8 3 4 0.21 0.12
 8 3 5 16.5 0.76
 8 3 6 6.32 0.48
 8 3 7 9.82 0.59
 8 3 8 -0.28 0.13
 8 3 9 17.65 0.82
 8 3 10 0.73 0.17
 8 3 11 58.28 1.5
 8 -3 -17 4.89 0.35
 8 -3 -18 7.82 0.36
 8 4 -18 14.98 0.47
 8 4 -17 3.83 0.29
 8 4 -16 21.05 0.75
 8 4 -15 4.29 0.37
 8 4 -14 61.42 1.47
 8 4 -13 5.83 0.48
 8 -4 12 89.95 1.61
 8 4 -12 91.73 1.87
 8 -4 11 2.75 0.31
 8 4 -11 2.85 0.34
 8 4 -10 30.08 1.07
 8 -4 10 29.41 1.01
 8 4 -9 6.73 0.5
 8 -4 9 6.48 0.48
 8 4 -8 78.69 1.64
 8 -4 8 76.27 1.64
 8 4 -7 1.06 0.18
 8 -4 7 1.07 0.21
 8 -4 6 21.46 1.23
 -8 4 6 21.06 1.11
 8 4 -6 20.29 0.77
 8 -4 6 20.58 0.85
 8 -4 5 16.02 1.06
 -8 4 5 13.78 0.86
 8 4 -5 14.11 0.63
 8 -4 5 15.95 0.74
 8 -4 4 25.02 1.31
 -8 4 4 23.21 1.07
 8 -4 4 26.28 0.94
 8 -4 3 3.93 0.49
 -8 4 3 3.12 0.39
 8 -4 3 3.62 0.35
 8 4 -2 30.89 1.05
 8 -4 2 32.27 1.4
 8 -4 2 30.27 0.97
 8 -4 1 0.29 0.15
 8 4 -1 0.23 0.11
 8 -4 1 0.14 0.09
 8 -4 0 8.85 0.69
 8 4 0 9.86 0.59
 8 -4 0 8.07 0.48
 8 4 1 0.22 0.13
 8 -4 -1 0.16 0.09
 8 4 2 28.59 1.01
 8 4 3 3.53 0.36
 8 4 4 37.74 1.17
 8 4 5 13.82 0.73
 8 4 6 15.16 0.77
 8 4 7 1.11 0.23
 8 4 8 62.54 1.6
 8 4 9 6.21 0.52
 8 4 10 34.78 1.18
 8 -4 -17 3.65 0.29
 8 -4 -18 6.24 0.3
 8 5 -17 85.15 1.26
 8 5 -16 4.1 0.32
 8 5 -15 78.16 1.48
 8 5 -14 6.14 0.46
 8 -5 13 131.55 1.79
 8 5 -13 131.22 2.12
 8 5 -12 1.51 0.25
 8 -5 12 1.64 0.23
 8 5 -11 67.22 1.59
 8 -5 11 69.66 1.51
 8 5 -10 1.99 0.28
 8 -5 10 1.97 0.27
 8 5 -9 78.89 1.7
 8 -5 9 77.42 1.66
 8 5 -8 6.57 0.48
 8 -5 8 6.24 0.48
 8 5 -7 152.84 2.21
 8 -5 7 149.41 2.37
 8 5 -6 5.03 0.39
 8 -5 6 5.11 0.44
 8 5 -5 140.49 1.94
 8 -5 5 144.77 2.28
 -8 5 4 0.96 0.23
 8 -5 4 0.76 0.19
 8 -5 3 117.27 2
 -8 5 3 104.05 2.22
 8 -5 2 3.14 0.33
 -8 5 2 2.17 0.32
 8 -5 1 131.3 2.8
 8 -5 1 129.28 2.01
 8 -5 0 0.65 0.19
 8 -5 0 0.35 0.14
 8 5 1 118.86 2.16
 8 -5 -1 120.68 1.89
 8 5 2 2.7 0.35
 8 -5 -2 2.58 0.27
 8 5 3 119.46 2.21
 8 5 4 0.58 0.17
 8 5 5 113.82 2.23
 8 5 6 3.91 0.43
 8 5 7 152.34 2.57
 8 -5 -17 73.99 1.21
 8 6 -17 6.01 0.33
 8 6 -16 91.44 1.4
 8 6 -15 6.63 0.42
 8 6 -14 108.9 1.79
 8 6 -13 0.77 0.18
 8 -6 13 0.68 0.14
 8 6 -12 85.93 1.7
 8 -6 12 89.32 1.58
 8 6 -11 1.89 0.27
 8 -6 11 1.66 0.24
 8 6 -10 98.39 1.84
 8 -6 10 100.17 1.86
 8 6 -9 1.02 0.2
 8 -6 9 1.12 0.22
 8 6 -8 64.43 1.45
 8 -6 8 67.74 1.62
 8 6 -7 0.84 0.18
 8 -6 7 0.91 0.2
 8 6 -6 89.25 1.61
 8 -6 6 88.22 1.85
 8 6 -5 1.44 0.21
 8 -6 5 1.97 0.28
 8 -6 4 170.22 2.51
 -8 6 4 157.09 2.79
 8 -6 3 1.47 0.25
 -8 6 3 0.86 0.22
 8 -6 2 192.49 2.58
 -8 6 2 174.67 2.92
 8 -6 1 3.46 0.35
 8 -6 0 69.97 1.51
 8 -6 -1 3.1 0.33
 8 -6 -2 197.41 2.39
 8 -6 -17 6.49 0.33
 8 7 -16 12.24 0.5
 8 7 -15 64.46 1.24
 8 7 -14 1.77 0.23
 8 7 -13 34.98 1.02
 8 -7 13 34.68 0.84
 8 7 -12 3.24 0.32
 8 -7 12 3.69 0.33
 8 7 -11 100.16 1.82
 8 -7 11 102.74 1.77
 8 7 -10 0.4 0.12
 8 -7 10 0.52 0.14
 8 7 -9 63.05 1.45
 8 -7 9 65.94 1.57
 8 7 -8 0.27 0.11
 8 -7 8 0.5 0.16
 8 7 -7 49.42 1.25
 8 -7 7 49.96 1.4
 8 7 -6 -0.06 0.13
 8 -7 6 0.12 0.1
 8 7 -5 68.53 1.38
 8 -7 5 69.91 1.65
 8 -7 4 0.04 0.1
 8 -7 3 216.48 2.9
 8 -7 2 1.84 0.28
 8 -7 1 152.63 2.38
 8 -7 0 1.46 0.25
 8 -7 -1 149.45 2.24
 8 -7 -2 1.86 0.25
 8 8 -16 7.81 0.37
 8 8 -15 5.8 0.36
 8 8 -14 2.04 0.24
 8 8 -13 7.29 0.46
 8 8 -12 23.88 0.85
 8 -8 12 24.06 0.77
 8 8 -11 0.82 0.19
 8 -8 11 0.94 0.19
 8 8 -10 19.81 0.8
 8 -8 10 20.85 0.83
 8 8 -9 0.52 0.15
 8 -8 9 1.09 0.21
 8 8 -8 27.6 0.93
 8 -8 8 28 1.03
 8 8 -7 0.66 0.16
 8 -8 7 0.84 0.2
 8 8 -6 1.33 0.21
 8 -8 6 1.44 0.25
 8 8 -5 5.05 0.39
 8 -8 5 4.76 0.45
 8 -8 4 14.11 0.77
 8 -8 3 4.38 0.43
 8 -8 2 101.55 2
 8 -8 1 2.85 0.34
 8 -8 0 98.16 1.9
 8 -8 -1 2.93 0.32
 8 -8 -2 87.47 1.69
 8 9 -15 2.03 0.21
 8 9 -14 1.37 0.19
 8 9 -13 2.26 0.26
 8 9 -12 1.47 0.22
 8 -9 12 1.54 0.19
 8 9 -11 1.98 0.26
 8 -9 11 1.65 0.22
 8 9 -10 4.09 0.37
 8 -9 10 4.12 0.36
 8 9 -9 5.93 0.44
 8 -9 9 5.46 0.44
 8 9 -8 7.19 0.49
 8 -9 8 7.45 0.53
 8 9 -7 3.91 0.37
 8 -9 7 4.65 0.43
 8 9 -6 2.65 0.3
 8 -9 6 3.21 0.37
 8 9 -5 21.69 0.83
 8 -9 5 21.55 0.94
 8 -9 4 0.49 0.18
 8 -9 3 21.54 0.93
 8 -9 2 1.65 0.27
 8 -9 1 6.1 0.49
 8 -9 0 0.7 0.18
 8 -9 -1 7.57 0.52
 8 -9 -2 1.31 0.23
 8 10 -14 23.67 0.67
 8 10 -13 2.17 0.18
 8 10 -13 2.68 0.26
 8 10 -12 25.17 0.81
 8 -10 12 23.67 0.62
 8 10 -11 1.77 0.24
 8 -10 11 1.78 0.21
 8 10 -10 38.14 1.09
 8 -10 10 37.45 1
 8 10 -9 0.09 0.13
 8 -10 9 0.2 0.11
 8 10 -8 32.53 0.89
 8 10 -8 34.45 1.08
 8 -10 8 32.32 1.06
 8 10 -7 0.42 0.13
 8 -10 7 0.55 0.17
 8 10 -6 20.25 0.83
 8 -10 6 18.74 0.84
 8 10 -5 7.88 0.52
 8 -10 5 8.22 0.57
 8 -10 4 23.41 0.96
 8 -10 3 7.61 0.55
 8 -10 2 69.8 1.64
 8 -10 1 4.11 0.4
 8 -10 0 53.07 1.38
 8 -10 -1 4.6 0.4
 8 -10 -2 63.33 1.43
 8 11 -13 58.46 0.99
 8 11 -12 0.13 0.06
 8 11 -12 0.2 0.09
 8 11 -11 53.5 1.16
 8 -11 11 50.69 0.93
 8 11 -11 51.02 0.88
 8 11 -10 0.26 0.09
 8 11 -10 0.13 0.1
 8 -11 10 0.34 0.1
 8 11 -9 74.53 1.48
 8 -11 9 72.76 1.4
 8 11 -9 71.52 1.18
 8 11 -8 0.97 0.16
 8 11 -8 1.02 0.19
 8 -11 8 1.06 0.19
 8 11 -7 89.1 1.68
 8 -11 7 84 1.66
 8 11 -6 2.01 0.27
 8 -11 6 1.77 0.26
 8 11 -5 89.6 1.66
 8 -11 5 80.82 1.71
 8 -11 4 3.79 0.39
 8 -11 3 66.17 1.57
 8 -11 2 1.46 0.24
 8 -11 1 172.7 2.47
 8 -11 0 0.15 0.1
 8 -11 -1 203.73 2.54
 8 -11 -2 1.14 0.19
 8 -12 10 55.63 0.95
 8 12 -10 52.6 0.79
 8 12 -9 0.25 0.07
 8 12 -9 0.48 0.13
 8 -12 9 0.32 0.1
 8 -12 8 78.19 1.38
 8 12 -8 76.19 1.09
 8 -12 7 2.29 0.26
 8 -12 6 57.72 1.29
 8 -12 5 3.84 0.35
 8 -12 4 87.73 1.68
 8 -12 3 2.85 0.32
 8 -12 2 85.23 1.66
 8 -12 1 1.84 0.25
 8 -12 0 192.27 2.41
 8 -12 -1 1.96 0.24
 8 -12 -2 115.73 1.67
 8 -13 9 23.35 0.58
 8 -13 8 0.04 0.06
 8 -13 7 42.49 0.95
 8 -13 6 1.47 0.19
 8 -13 5 90.23 1.5
 8 -13 4 4.07 0.34
 8 -13 3 59.92 1.25
 8 -13 2 1.53 0.22
 8 -13 1 40.55 1
 8 -13 0 2.3 0.24
 8 -13 -1 38.42 0.91
 8 -13 -2 1.95 0.2
 8 -14 7 0.77 0.11
 8 -14 6 13.76 0.48
 8 -14 5 0.72 0.13
 8 -14 4 13.3 0.51
 8 -14 3 3.64 0.27
 8 -14 2 16.66 0.57
 8 -14 1 0.36 0.1
 8 -14 0 1.13 0.15
 8 -14 -1 0.24 0.07
 8 -15 4 2.84 0.19
 8 -15 3 7.65 0.31
 8 -15 2 2.14 0.17
 8 -15 1 10.16 0.34
 9 0 0 0.83 0.17
 9 0 -1 -0.19 0.11
 9 0 1 0.25 0.12
 9 0 -2 25.86 0.87
 9 0 2 23.98 0.89
 9 0 2 23.88 1.26
 9 0 3 2.01 0.36
 9 0 3 2.06 0.27
 9 0 4 2.14 0.39
 9 0 4 2.61 0.31
 9 0 5 0.18 0.14
 9 0 5 0.31 0.12
 9 0 6 1.32 0.22
 9 0 7 0.12 0.1
 9 0 8 85.05 1.78
 9 0 9 2.65 0.32
 9 0 10 1.32 0.23
 9 0 11 12.26 0.67
 9 0 12 24.37 0.91
 9 0 -13 0.08 0.15
 9 0 13 0.18 0.11
 9 0 -14 0.19 0.11
 9 0 -15 3.2 0.33
 9 0 -16 1.07 0.17
 9 0 -17 17.72 0.59
 9 1 -17 5.68 0.33
 9 1 -16 5.27 0.37
 9 1 -15 22.7 0.83
 9 1 -14 0.32 0.14
 9 -1 13 68.86 1.4
 9 1 -13 59.68 1.5
 9 -1 12 5.97 0.45
 9 1 -12 5.81 0.49
 9 -1 11 49.49 1.31
 9 1 -11 50.52 1.46
 9 -1 10 5.42 0.45
 9 -1 9 38.93 1.2
 9 -1 8 22.64 0.91
 9 -1 7 60.07 1.47
 9 -1 6 4.76 0.42
 9 -1 5 4.87 0.59
 9 -1 5 4.28 0.4
 9 -1 4 1.77 0.37
 9 -1 4 2.08 0.28
 9 -1 3 12.7 0.66
 9 -1 3 12.63 0.92
 9 -1 2 0.37 0.17
 9 -1 2 0.12 0.1
 9 1 -1 40.7 1.14
 9 -1 1 39.66 1.12
 9 -1 1 37.04 1.52
 9 1 0 2.22 0.28
 9 -1 0 2.6 0.29
 9 -1 0 2.24 0.38
 9 1 1 48.51 1.26
 9 -1 -1 46.54 1.16
 9 1 2 0.15 0.1
 9 -1 -2 0.18 0.09
 9 1 3 21.57 0.86
 9 1 4 1.79 0.26
 9 1 5 8.27 0.55
 9 1 6 4.56 0.41
 9 1 7 72.68 1.64
 9 1 8 17.85 0.84
 9 1 9 45.53 1.33
 9 1 10 7.41 0.54
 9 1 11 32.69 1.11
 9 1 12 4 0.38
 9 1 13 64.43 1.4
 9 -1 -14 0.59 0.16
 9 -1 -15 18.54 0.77
 9 -1 -16 7.55 0.45
 9 -1 -17 8.45 0.41
 9 2 -17 2.22 0.2
 9 2 -16 46.27 1.04
 9 2 -15 0.39 0.13
 9 2 -14 107.27 1.89
 9 -2 13 11.88 0.58
 9 2 -13 11.02 0.64
 9 -2 12 84.39 1.63
 9 2 -12 81.21 1.76
 9 -2 11 1.72 0.25
 9 2 -11 2.43 0.33
 9 -2 10 236.74 2.91
 9 2 -10 239.68 3.06
 9 2 -9 0.49 0.17
 9 -2 9 0.7 0.19
 9 -2 8 58.08 1.45
 9 2 -8 60.11 1.51
 9 2 -7 1.6 0.24
 9 -2 7 1.23 0.23
 9 -2 6 123.12 2.14
 9 2 -6 129.16 2.07
 9 -2 5 7 0.52
 9 -2 4 62.83 2.07
 9 -2 4 63.64 1.52
 9 -2 3 8.57 0.76
 9 -2 3 8.81 0.56
 9 -2 2 111.89 2.69
 9 -2 2 116.59 1.99
 9 -2 1 0.86 0.25
 9 2 -1 0.61 0.16
 9 -2 1 0.68 0.17
 9 2 0 149.51 2.31
 9 -2 0 145.1 2.14
 9 -2 -1 0.41 0.18
 9 2 1 0.32 0.12
 9 -2 -1 0.46 0.13
 9 2 2 114.51 2.04
 9 -2 -2 121.78 1.86
 9 2 3 8.97 0.58
 9 2 4 83.88 1.77
 9 2 5 6.74 0.52
 9 2 6 115.84 2.14
 9 2 7 1.6 0.27
 9 2 8 42.13 1.31
 9 2 9 0.87 0.19
 9 2 10 236.27 3.07
 9 2 11 1.09 0.22
 9 2 12 87.06 1.76
 9 -2 -15 0.28 0.13
 9 -2 -16 44.11 1.05
 9 -2 -17 2.28 0.21
 9 3 -17 61.85 1
 9 3 -16 0.17 0.09
 9 3 -15 88.89 1.54
 9 3 -14 3.06 0.33
 9 -3 13 66.18 1.34
 9 3 -13 61.49 1.46
 9 -3 12 2.45 0.28
 9 3 -12 2.14 0.29
 9 -3 11 197.01 2.58
 9 3 -11 199.25 2.73
 9 3 -10 0.39 0.14
 9 -3 10 0.55 0.16
 9 -3 9 123.86 2.12
 9 3 -9 121.85 2.12
 9 3 -8 1.37 0.24
 9 -3 8 1.55 0.25
 9 -3 7 50.62 1.4
 9 3 -7 50.44 1.3
 9 3 -6 0.44 0.13
 9 -3 6 0.48 0.16
 9 -3 5 278.76 3.22
 9 -3 4 1.5 0.25
 9 -3 3 64.93 2.16
 9 -3 3 64.97 1.54
 9 3 -2 2.48 0.32
 9 -3 2 2.29 0.4
 9 -3 2 2.22 0.29
 9 -3 1 88.95 2.39
 9 3 -1 91.48 1.87
 9 -3 1 87.72 1.72
 9 -3 0 10.42 0.79
 9 3 0 10.54 0.65
 9 -3 0 10.12 0.58
 9 3 1 92.77 1.88
 9 -3 -1 95.7 1.72
 9 3 2 2.74 0.34
 9 -3 -2 2.9 0.3
 9 3 3 83.02 1.81
 9 3 4 1.61 0.27
 9 3 5 246.89 3.14
 9 3 6 0.19 0.12
 9 3 7 32 1.15
 9 3 8 1.51 0.26
 9 3 9 102.59 2.09
 9 3 10 0.29 0.15
 9 -3 -16 0.35 0.12
 9 -3 -17 56.68 0.98
 9 4 -17 1.04 0.13
 9 4 -16 75.03 1.22
 9 4 -15 1.01 0.17
 9 4 -14 43.64 1.12
 9 -4 13 5.77 0.39
 9 4 -13 5.62 0.43
 9 -4 12 111.26 1.81
 9 4 -12 111.41 1.96
 9 4 -11 -0.01 0.1
 9 -4 11 -0.11 0.1
 9 -4 10 48.97 1.31
 9 4 -10 49.66 1.34
 9 4 -9 2.67 0.32
 9 -4 9 2.68 0.33
 9 4 -8 107.08 1.94
 9 -4 8 109.93 2.08
 9 4 -7 1.23 0.22
 9 -4 7 1.27 0.24
 9 4 -6 41.31 1.12
 9 -4 6 40.9 1.27
 9 -4 5 -0.02 0.14
 9 -4 4 201.82 2.78
 9 -4 3 3.48 0.37
 9 -4 2 114.15 2.81
 9 -4 2 110 2
 9 -4 1 4.2 0.52
 9 4 -1 4.19 0.44
 9 -4 1 4.08 0.39
 9 4 0 124.42 2.31
 9 -4 0 121.09 2.02
 9 4 1 3.69 0.42
 9 -4 -1 3.76 0.36
 9 4 2 126.74 2.35
 9 -4 -2 133.05 2
 9 4 3 2.86 0.37
 9 4 4 190.82 2.85
 9 4 5 0.09 0.11
 9 4 6 25.28 1.07
 9 4 7 0.98 0.24
 9 4 8 115.44 2.28
 9 4 9 2.48 0.35
 9 -4 -16 78.71 1.31
 9 -4 -17 1.6 0.16
 9 5 -16 2.2 0.21
 9 5 -15 17.05 0.63
 9 5 -14 18.08 0.7
 9 -5 13 42.12 0.98
 9 5 -13 40.67 1.1
 9 -5 12 4.19 0.35
 9 5 -12 3.78 0.36
 9 5 -11 3.25 0.33
 9 -5 11 3.72 0.35
 9 5 -10 6.68 0.48
 9 -5 10 6.84 0.49
 9 5 -9 19.54 0.82
 9 -5 9 20.78 0.89
 9 5 -8 0.82 0.18
 9 -5 8 0.89 0.2
 9 5 -7 42.71 1.16
 9 -5 7 44.16 1.32
 9 5 -6 0.05 0.08
 9 -5 6 0.18 0.14
 9 -5 5 34.66 1.18
 9 -5 4 2.87 0.35
 9 -5 3 67.29 1.64
 9 -5 2 12.06 0.69
 9 -5 1 38.86 1.21
 9 -5 0 3.39 0.35
 9 -5 -1 40.75 1.17
 9 5 2 12.33 0.76
 9 -5 -2 12.44 0.62
 9 5 3 47.87 1.5
 9 5 4 1.89 0.33
 9 5 5 19.47 0.97
 9 -5 -16 0.83 0.14
 9 6 -16 3.02 0.23
 9 6 -15 7.48 0.39
 9 6 -14 2.51 0.26
 9 -6 13 2.97 0.26
 9 6 -13 3.05 0.3
 9 6 -12 3.27 0.32
 9 -6 12 3.34 0.3
 9 6 -11 8.24 0.51
 9 -6 11 8.64 0.52
 9 6 -10 0.51 0.15
 9 -6 10 0.92 0.18
 9 6 -9 6.74 0.47
 9 -6 9 7.22 0.52
 9 6 -8 14.78 0.69
 9 -6 8 15.36 0.77
 9 6 -7 -0.06 0.08
 9 -6 7 -0.01 0.08
 9 6 -6 8.75 0.5
 9 -6 6 8.72 0.6
 9 -6 5 3.9 0.41
 9 -6 4 51.47 1.47
 9 -6 3 2.32 0.32
 9 -6 2 9.49 0.62
 9 -6 1 1.78 0.28
 9 -6 0 29.79 1.06
 9 -6 -1 2.02 0.29
 9 -6 -2 9.87 0.57
 9 -6 -16 2.13 0.19
 9 7 -15 39.38 0.84
 9 7 -14 3.11 0.28
 9 7 -13 35.71 0.94
 9 -7 13 35.11 0.78
 9 7 -12 5.8 0.4
 9 -7 12 5.52 0.36
 9 7 -11 21.73 0.79
 9 -7 11 22.79 0.81
 9 7 -10 3.14 0.32
 9 -7 10 3.17 0.34
 9 7 -9 23.84 0.85
 9 -7 9 24.46 0.94
 9 7 -8 1.91 0.25
 9 -7 8 1.56 0.26
 9 7 -7 63.07 1.37
 9 -7 7 64.91 1.62
 9 7 -6 0.56 0.13
 9 -7 6 1.18 0.24
 9 -7 5 50.4 1.47
 9 -7 4 2.04 0.31
 9 -7 3 19.85 0.91
 9 -7 2 3.94 0.41
 9 -7 1 20.82 0.91
 9 -7 0 0.16 0.12
 9 -7 -1 16.53 0.77
 9 -7 -2 2.74 0.31
 9 8 -14 83.8 1.28
 9 8 -13 1.69 0.2
 9 8 -12 38.65 0.99
 9 -8 12 35.84 0.84
 9 8 -11 0.98 0.19
 9 -8 11 1 0.18
 9 8 -10 51.68 1.22
 9 -8 10 51.06 1.24
 9 8 -9 0.53 0.15
 9 -8 9 0.61 0.17
 9 8 -8 92.65 1.66
 9 -8 8 90.53 1.82
 9 8 -7 1.47 0.22
 9 -8 7 1.95 0.3
 9 8 -6 173.67 2.23
 9 -8 6 170.85 2.66
 9 -8 5 1.82 0.29
 9 -8 4 125.84 2.27
 9 -8 3 9.28 0.62
 9 -8 2 75.22 1.73
 9 -8 1 8.64 0.58
 9 -8 0 148.27 2.35
 9 -8 -1 9.52 0.58
 9 -8 -2 60.43 1.41
 9 9 -13 60.96 1.1
 9 9 -12 0 0.11
 9 -9 12 0.09 0.06
 9 9 -11 79.08 1.42
 9 -9 11 77.7 1.3
 9 9 -10 0.04 0.09
 9 -9 10 0.12 0.09
 9 9 -9 79.49 1.51
 9 -9 9 78 1.53
 9 9 -8 0.13 0.1
 9 -9 8 0.08 0.1
 9 9 -7 83.09 1.57
 9 -9 7 81.23 1.72
 9 9 -6 3.52 0.34
 9 -9 6 2.92 0.34
 9 -9 5 80.68 1.79
 9 -9 4 1.38 0.26
 9 -9 3 99.78 2
 9 -9 2 2.57 0.33
 9 -9 1 134.56 2.26
 9 -9 0 2.93 0.33
 9 -9 -1 128.2 2.07
 9 -9 -2 2.61 0.3
 9 10 -12 29.76 0.75
 9 -10 11 1.03 0.14
 9 10 -11 0.99 0.16
 9 10 -10 53.82 1.15
 9 -10 10 50.55 1.06
 9 10 -9 2.8 0.29
 9 -10 9 2.62 0.27
 9 10 -8 66.9 1.36
 9 -10 8 61.73 1.34
 9 10 -7 1.42 0.22
 9 -10 7 1.27 0.23
 9 -10 6 61 1.47
 9 -10 5 0.14 0.12
 9 -10 4 62.88 1.52
 9 -10 3 0.12 0.12
 9 -10 2 141.09 2.27
 9 -10 1 10.47 0.62
 9 -10 0 13.31 0.67
 9 -10 -1 10.31 0.57
 9 -10 -2 154.34 2.08
 9 11 -10 0.56 0.12
 9 -11 10 0.47 0.11
 9 11 -9 20.49 0.64
 9 -11 9 18.22 0.61
 9 11 -8 4.4 0.32
 9 -11 8 3.98 0.32
 9 11 -7 20.27 0.67
 9 -11 7 17.39 0.7
 9 -11 6 2.37 0.28
 9 -11 5 12.04 0.62
 9 -11 4 0.74 0.18
 9 -11 3 17.39 0.76
 9 -11 2 2.62 0.3
 9 -11 1 19.74 0.78
 9 -11 0 0.13 0.1
 9 -11 -1 22.51 0.78
 9 -11 -2 2.1 0.23
 9 -12 9 5.93 0.3
 9 -12 8 1.09 0.15
 9 -12 7 1.71 0.2
 9 -12 6 1.42 0.2
 9 -12 5 0.73 0.15
 9 -12 4 1.05 0.18
 9 -12 3 3.78 0.33
 9 -12 2 25.85 0.82
 9 -12 1 4.43 0.34
 9 -12 0 0.46 0.13
 9 -12 -1 5.16 0.34
 9 -13 7 17.62 0.5
 9 -13 6 0.45 0.1
 9 -13 5 20.4 0.61
 9 -13 4 5.01 0.32
 9 -13 3 37.97 0.88
 9 -13 2 3.31 0.27
 9 -13 1 45.18 0.93
 9 -13 0 0.19 0.09
 9 -13 -1 57.22 0.91
 9 -14 4 40.27 0.7
 9 -14 3 1.4 0.14
 9 -14 2 77.88 0.97
 10 0 0 99.45 1.95
 10 0 -1 12.07 0.68
 10 0 1 10.99 0.67
 10 0 -2 123.95 2.15
 10 0 2 112.41 2.13
 10 0 3 0.61 0.17
 10 0 4 90.06 1.94
 10 0 5 0.19 0.14
 10 0 6 220.13 2.99
 10 0 7 3.6 0.41
 10 0 8 145.47 2.44
 10 0 9 0.06 0.14
 10 0 10 75.94 1.71
 10 0 -10 73.89 1.7
 10 0 -11 0.62 0.16
 10 0 11 0.55 0.16
 10 0 12 35.5 1.08
 10 0 -12 28.71 1
 10 0 -13 -0.01 0.12
 10 0 -14 64.43 1.33
 10 0 -15 0.16 0.09
 10 0 -16 48.41 0.9
 10 1 -16 1.4 0.16
 10 1 -15 35.89 0.89
 10 1 -14 0.32 0.12
 10 -1 13 53.13 1.2
 10 1 -13 44.06 1.16
 10 -1 12 3.65 0.35
 10 1 -12 2.87 0.32
 10 -1 11 54.25 1.39
 10 1 -11 48.23 1.32
 10 -1 10 1.93 0.28
 10 1 -10 1.94 0.28
 10 -1 9 106.07 2.06
 10 1 -9 96.72 1.9
 10 -1 8 3.47 0.39
 10 1 -8 3.76 0.38
 10 -1 7 181.7 2.73
 10 1 -7 177.37 2.49
 10 -1 6 6.4 0.53
 10 -1 5 80.93 1.83
 10 -1 4 -0.04 0.16
 10 -1 3 74.21 1.74
 10 1 -2 3.51 0.37
 10 -1 2 3.38 0.39
 10 1 -1 66.46 1.61
 10 -1 1 62.01 1.55
 10 1 0 10.74 0.68
 10 -1 0 10.59 0.64
 10 1 1 68.97 1.68
 10 -1 -1 67.64 1.55
 10 1 2 3.32 0.38
 10 -1 -2 2.8 0.31
 10 1 3 86.58 1.89
 10 1 4 0.22 0.12
 10 1 5 74.63 1.81
 10 1 6 5.64 0.5
 10 1 7 146.48 2.55
 10 1 8 3.82 0.42
 10 1 9 124.03 2.27
 10 1 10 1.24 0.25
 10 1 11 35.65 1.16
 10 1 12 3.33 0.35
 10 -1 -12 3.03 0.35
 10 -1 -13 56.75 1.34
 10 -1 -14 0.99 0.18
 10 -1 -15 45.08 1.01
 10 -1 -16 0.71 0.12
 10 2 -16 18.68 0.53
 10 2 -15 1 0.16
 10 2 -14 9.32 0.49
 10 -2 13 2.34 0.26
 10 2 -13 2.2 0.27
 10 -2 12 8.7 0.52
 10 2 -12 8.31 0.52
 10 -2 11 2.31 0.3
 10 2 -11 2.06 0.28
 10 -2 10 26.44 1
 10 2 -10 26.64 0.97
 10 -2 9 3.94 0.4
 10 2 -9 4.41 0.4
 10 -2 8 46.78 1.37
 10 2 -8 46.93 1.28
 10 2 -7 0.48 0.16
 10 -2 7 0.64 0.2
 10 -2 6 74.44 1.75
 10 -2 5 3.79 0.4
 10 -2 4 67.07 1.64
 10 -2 3 0.47 0.16
 10 2 -2 9.83 0.65
 10 -2 2 8.69 0.6
 10 2 -1 0.96 0.22
 10 -2 1 1.47 0.25
 10 2 0 3.22 0.38
 10 -2 0 3.23 0.35
 10 2 1 0.88 0.23
 10 -2 -1 1.21 0.22
 10 2 2 17.74 0.87
 10 -2 -2 17.95 0.78
 10 2 3 0.2 0.13
 10 2 4 67.77 1.74
 10 2 5 3.55 0.41
 10 2 6 57.78 1.6
 10 2 7 0.24 0.12
 10 2 8 40.55 1.35
 10 2 9 4.31 0.45
 10 2 10 23.63 0.99
 10 2 11 3.9 0.4
 10 -2 -13 2.59 0.3
 10 -2 -14 17.02 0.68
 10 -2 -15 0.51 0.13
 10 -2 -16 20.48 0.57
 10 3 -15 1.87 0.19
 10 3 -14 12.69 0.55
 10 3 -13 0.83 0.16
 10 -3 13 1.09 0.17
 10 -3 12 1.8 0.25
 10 3 -12 1.86 0.25
 10 -3 11 2.16 0.28
 10 3 -11 1.63 0.24
 10 -3 10 4.76 0.42
 10 3 -10 4.57 0.4
 10 -3 9 2.61 0.33
 10 3 -9 2.15 0.28
 10 -3 8 2.87 0.35
 10 3 -8 3.03 0.33
 10 3 -7 0.32 0.12
 10 -3 7 0.63 0.18
 10 -3 6 0.29 0.15
 10 -3 5 0.71 0.19
 10 -3 4 8.73 0.62
 10 -3 3 2.01 0.3
 10 3 -2 2.68 0.37
 10 -3 2 2.63 0.33
 10 3 -1 24.99 1.06
 10 -3 1 22.07 0.94
 10 3 0 0.24 0.16
 10 -3 0 0.15 0.11
 10 3 1 25.54 1.08
 10 -3 -1 24.66 0.92
 10 3 2 2.89 0.38
 10 -3 -2 3.4 0.34
 10 3 3 2.32 0.35
 10 3 4 7.9 0.62
 10 3 5 0.21 0.15
 10 3 6 -0.14 0.24
 10 3 7 -0.18 0.19
 10 3 8 3.13 0.39
 10 3 9 2.28 0.33
 10 -3 -14 12.46 0.58
 10 -3 -15 2.27 0.23
 10 4 -15 7.56 0.36
 10 4 -14 16.32 0.59
 10 -4 13 5.69 0.36
 10 4 -13 5.11 0.36
 10 -4 12 22.89 0.79
 10 4 -12 20.72 0.76
 10 -4 11 5.29 0.42
 10 4 -11 5.38 0.41
 10 -4 10 49.68 1.32
 10 4 -10 47.66 1.21
 10 -4 9 2.64 0.33
 10 4 -9 2.46 0.29
 10 -4 8 60.98 1.54
 10 4 -8 60.34 1.37
 10 4 -7 3.18 0.33
 10 -4 7 3.21 0.37
 10 -4 6 6.38 0.53
 10 -4 5 5.08 0.48
 10 -4 4 17.93 0.88
 10 -4 3 2.14 0.32
 10 -4 2 78.35 1.78
 10 -4 1 0.36 0.18
 10 -4 0 80.19 1.75
 10 4 1 0.4 0.21
 10 -4 -1 0.06 0.11
 10 4 2 90.49 2.1
 10 -4 -2 85.44 1.67
 10 4 3 1.86 0.34
 10 4 4 22.51 1.07
 10 4 5 3.79 0.46
 10 4 6 5.55 0.53
 10 4 7 2.89 0.39
 10 -4 -14 20.82 0.73
 10 -4 -15 8.34 0.4
 10 5 -15 41.05 0.79
 10 5 -14 4.61 0.31
 10 -5 13 68.22 1.13
 10 5 -13 62.19 1.19
 10 5 -12 0.8 0.16
 10 -5 12 1.01 0.18
 10 -5 11 73.46 1.47
 10 5 -11 69.81 1.38
 10 5 -10 0.72 0.18
 10 -5 10 0.92 0.2
 10 5 -9 94.27 1.65
 10 -5 9 95.45 1.84
 10 5 -8 2.14 0.26
 10 -5 8 1.98 0.29
 10 5 -7 102.64 1.68
 10 -5 7 105.15 2.07
 10 -5 6 0.77 0.21
 10 -5 5 54.5 1.51
 10 -5 4 5.15 0.47
 10 -5 3 119.81 2.24
 10 -5 2 3.38 0.39
 10 -5 1 68.75 1.65
 10 -5 0 11.54 0.67
 10 -5 -1 81.63 1.73
 10 -5 -2 2.9 0.31
 10 -5 -15 43.2 0.82
 10 6 -14 61.39 1.02
 10 6 -13 0.05 0.09
 10 -6 13 0.22 0.08
 10 -6 12 107.61 1.52
 10 6 -12 101.44 1.51
 10 6 -11 0.26 0.12
 10 -6 11 0.16 0.09
 10 6 -10 103.57 1.64
 10 -6 10 102 1.76
 10 6 -9 1.81 0.24
 10 -6 9 1.94 0.28
 10 6 -8 122.8 1.83
 10 -6 8 129.42 2.19
 10 6 -7 2.44 0.26
 10 -6 7 2.44 0.33
 10 -6 6 111.12 2.14
 10 -6 5 2.78 0.35
 10 -6 4 100.6 2.05
 10 -6 3 9.63 0.64
 10 -6 2 117.29 2.17
 10 -6 1 4.76 0.44
 10 -6 0 159.45 2.45
 10 -6 -1 5.95 0.47
 10 -6 -2 79.05 1.6
 10 7 -13 90.59 1.27
 10 7 -12 2.12 0.22
 10 -7 12 1.89 0.19
 10 7 -11 69.12 1.26
 10 -7 11 68.36 1.27
 10 7 -10 3.04 0.28
 10 -7 10 2.85 0.3
 10 7 -9 51.31 1.14
 10 -7 9 52.17 1.3
 10 7 -8 0.31 0.13
 10 -7 8 0.33 0.13
 10 -7 7 55.13 1.46
 10 -7 6 9.31 0.61
 10 -7 5 73.17 1.72
 10 -7 4 1.16 0.23
 10 -7 3 62.88 1.59
 10 -7 2 0.61 0.19
 10 -7 1 89.42 1.85
 10 -7 0 0.24 0.12
 10 -7 -1 72.97 1.58
 10 -7 -2 0.43 0.15
 10 8 -12 18.15 0.57
 10 -8 12 17.25 0.49
 10 8 -11 4.45 0.31
 10 -8 11 4.15 0.29
 10 8 -10 26.36 0.77
 10 -8 10 24.35 0.78
 10 8 -9 0.95 0.17
 10 -8 9 0.87 0.18
 10 8 -8 9.53 0.49
 10 -8 8 8.91 0.54
 10 -8 7 0.46 0.15
 10 -8 6 27.65 1.01
 10 -8 5 0.48 0.17
 10 -8 4 16.16 0.79
 10 -8 3 1.75 0.27
 10 -8 2 14.4 0.74
 10 -8 1 2.73 0.33
 10 -8 0 1.08 0.21
 10 -8 -1 1.4 0.22
 10 -9 11 0.27 0.08
 10 9 -10 3.89 0.28
 10 -9 10 3.93 0.28
 10 9 -9 2.94 0.26
 10 -9 9 3.65 0.31
 10 -9 8 3.23 0.31
 10 -9 7 9.57 0.55
 10 -9 6 3.06 0.33
 10 -9 5 18.15 0.81
 10 -9 4 0.03 0.11
 10 -9 3 14.21 0.71
 10 -9 2 1.56 0.25
 10 -9 1 5.75 0.44
 10 -9 0 0.11 0.1
 10 -9 -1 5.26 0.39
 10 -10 10 20.44 0.55
 10 -10 9 1.11 0.16
 10 -10 8 38.33 0.94
 10 -10 7 1.99 0.24
 10 -10 6 45.36 1.14
 10 -10 5 0.57 0.16
 10 -10 4 43.3 1.15
 10 -10 3 1.67 0.24
 10 -10 2 42.18 1.13
 10 -10 1 6.27 0.44
 10 -10 0 12.67 0.59
 10 -10 -1 6.04 0.39
 10 -11 8 0.76 0.13
 10 -11 7 59.71 1.1
 10 -11 6 4.54 0.32
 10 -11 5 84.17 1.42
 10 -11 4 0.42 0.13
 10 -11 3 69.16 1.32
 10 -11 2 0.47 0.14
 10 -11 1 43.46 1.01
 10 -11 0 0.15 0.09
 10 -11 -1 53.55 1
 10 -12 7 1.6 0.16
 10 -12 6 90.8 1.19
 10 -12 5 1.59 0.18
 10 -12 4 83.02 1.23
 10 -12 3 8.17 0.39
 10 -12 2 51.42 0.97
 10 -12 1 0.93 0.14
 10 -12 0 66.5 1.01
 11 0 0 -0.23 0.2
 11 0 -1 4.94 0.46
 11 0 1 5.1 0.49
 11 0 2 1.22 0.24
 11 0 3 -0.21 0.2
 11 0 4 0.13 0.17
 11 0 5 11.27 0.73
 11 0 6 1.53 0.28
 11 0 7 7.85 0.61
 11 0 8 14.75 0.81
 11 0 -8 12.5 0.62
 11 0 -9 -0.09 0.12
 11 0 9 0 0.16
 11 0 10 10.63 0.64
 11 0 -10 9 0.52
 11 0 -11 0.95 0.17
 11 0 11 1.36 0.23
 11 0 -12 1.53 0.2
 11 0 -13 0.66 0.12
 11 0 -14 1.7 0.17
 11 1 -14 1.39 0.16
 11 1 -13 19.31 0.63
 11 1 -12 0.49 0.13
 11 -1 12 0.32 0.13
 11 -1 11 12.25 0.64
 11 1 -11 10.38 0.53
 11 -1 10 2.82 0.33
 11 1 -10 2.68 0.28
 11 -1 9 34.25 1.16
 11 1 -9 28.39 0.91
 11 1 -8 0.65 0.15
 11 -1 8 0.65 0.2
 11 -1 7 27.62 1.1
 11 -1 6 2.87 0.38
 11 -1 5 44.6 1.39
 11 -1 4 0.84 0.22
 11 -1 3 88.27 1.96
 11 -1 2 1.98 0.3
 11 1 -2 2.46 0.33
 11 1 -1 32.05 1.18
 11 -1 1 30.56 1.14
 11 1 0 -0.05 0.16
 11 -1 0 0.12 0.13
 11 1 1 20.38 0.97
 11 -1 -1 21.16 0.93
 11 1 2 2.24 0.34
 11 1 3 87.47 2.01
 11 1 4 0.3 0.15
 11 1 5 32.63 1.24
 11 1 6 2.4 0.35
 11 1 7 34.5 1.25
 11 -1 -8 1.31 0.21
 11 1 8 1.97 0.31
 11 1 9 52.41 1.48
 11 -1 -9 42.92 1.16
 11 1 10 3.02 0.36
 11 -1 -10 2.26 0.27
 11 -1 -11 5.07 0.38
 11 -1 -12 1.04 0.17
 11 -1 -13 16.23 0.59
 11 -1 -14 1.92 0.18
 11 2 -14 25.59 0.61
 11 2 -13 2.03 0.2
 11 -2 12 66.83 1.31
 11 2 -12 51.57 1.07
 11 2 -11 0.64 0.14
 11 -2 11 0.61 0.14
 11 -2 10 25.89 0.96
 11 2 -10 22.43 0.78
 11 -2 9 1.63 0.27
 11 2 -9 1.32 0.21
 11 -2 8 44.28 1.34
 11 2 -8 40.73 1.06
 11 -2 7 0.13 0.13
 11 -2 6 70.49 1.74
 11 -2 5 2.73 0.36
 11 -2 4 90.32 1.97
 11 -2 3 3.87 0.42
 11 -2 2 97.79 2.02
 11 2 -1 3.75 0.45
 11 -2 1 3.03 0.37
 11 2 0 139.78 2.58
 11 -2 0 131.64 2.27
 11 2 1 3.24 0.42
 11 -2 -1 3 0.35
 11 2 2 114.69 2.34
 11 2 3 3.34 0.43
 11 2 4 89.53 2.1
 11 2 5 2.38 0.36
 11 2 6 54.47 1.61
 11 2 7 0.01 0.14
 11 2 8 54.84 1.58
 11 2 9 2.48 0.34
 11 -2 -10 21.08 0.81
 11 -2 -11 0.87 0.16
 11 -2 -12 45.51 1.07
 11 -2 -13 2.28 0.23
 11 -2 -14 34.27 0.74
 11 3 -13 66.77 1.07
 11 -3 12 3.7 0.31
 11 3 -12 3.31 0.27
 11 -3 11 77.3 1.49
 11 3 -11 66.76 1.23
 11 3 -10 0.76 0.15
 11 -3 10 0.64 0.18
 11 -3 9 63.59 1.53
 11 3 -9 55.56 1.18
 11 -3 8 1.76 0.27
 11 -3 7 112.02 2.12
 11 -3 6 0.28 0.13
 11 -3 5 81.69 1.87
 11 -3 4 3.49 0.4
 11 -3 3 148.86 2.49
 11 -3 2 1.36 0.26
 11 -3 1 150.53 2.46
 11 -3 0 1.49 0.27
 11 3 1 169.52 2.89
 11 -3 -1 164.6 2.45
 11 3 2 1.05 0.29
 11 3 3 147.2 2.72
 11 3 4 3 0.41
 11 3 5 76.43 1.97
 11 3 6 0.31 0.17
 11 3 7 119.11 2.36
 11 -3 -11 50.49 1.2
 11 -3 -12 2.38 0.25
 11 -3 -13 73.88 1.2
 11 4 -13 2.39 0.19
 11 -4 12 88.59 1.37
 11 4 -12 74.52 1.16
 11 4 -11 0.49 0.12
 11 -4 11 0.76 0.17
 11 -4 10 77.01 1.54
 11 4 -10 68.12 1.23
 11 -4 9 1.95 0.28
 11 4 -9 1.73 0.2
 11 -4 8 38.19 1.2
 11 -4 7 3.31 0.38
 11 -4 6 46.81 1.38
 11 -4 5 0.15 0.12
 11 -4 4 37.92 1.25
 11 -4 3 1.41 0.27
 11 -4 2 90.41 1.9
 11 -4 1 1.73 0.28
 11 -4 0 100.75 1.95
 11 -4 -1 1.95 0.29
 11 -4 -12 66.65 1.23
 11 -4 -13 1.61 0.18
 11 -5 12 3.16 0.25
 11 5 -12 2.94 0.23
 11 -5 11 46.14 1.07
 11 5 -11 41.73 0.87
 11 5 -10 1.07 0.16
 11 -5 10 1.08 0.2
 11 5 -9 22.71 0.68
 11 -5 9 23.45 0.87
 11 -5 8 0.66 0.18
 11 -5 7 21.18 0.89
 11 -5 6 6.01 0.49
 11 -5 5 7.7 0.56
 11 -5 4 1.4 0.26
 11 -5 3 44.33 1.33
 11 -5 2 0.32 0.15
 11 -5 1 21.31 0.9
 11 -5 0 0.63 0.17
 11 -5 -1 16.06 0.73
 11 -5 -12 3.35 0.27
 11 -6 11 4.94 0.33
 11 6 -11 4.27 0.26
 11 6 -10 3.34 0.25
 11 -6 10 3.26 0.3
 11 -6 9 -0.03 0.11
 11 -6 8 8.8 0.55
 11 -6 7 2.97 0.33
 11 -6 6 3.39 0.36
 11 -6 5 0.27 0.15
 11 -6 4 9.01 0.6
 11 -6 3 0.28 0.15
 11 -6 2 6.73 0.51
 11 -6 1 3.34 0.37
 11 -6 0 1.34 0.24
 11 -6 -1 2.64 0.31
 11 -6 -12 9.3 0.39
 11 -7 11 18.97 0.57
 11 -7 10 3.15 0.27
 11 -7 9 19 0.71
 11 -7 8 3.1 0.31
 11 -7 7 22.47 0.85
 11 -7 6 0.27 0.13
 11 -7 5 20.3 0.87
 11 -7 4 1.84 0.28
 11 -7 3 52.68 1.38
 11 -7 2 0.74 0.19
 11 -7 1 53.4 1.35
 11 -7 0 0.25 0.13
 11 -7 -1 42.65 1.11
 11 -8 10 81.49 1.17
 11 -8 9 4.4 0.32
 11 -8 8 46.44 1.07
 11 -8 7 0.67 0.16
 11 -8 6 78.44 1.54
 11 -8 5 2.24 0.29
 11 -8 4 71.84 1.52
 11 -8 3 0.94 0.2
 11 -8 2 63.9 1.42
 11 -8 1 2.95 0.32
 11 -8 0 48.3 1.17
 11 -8 -1 2.52 0.27
 11 -9 9 98.89 1.27
 11 -9 8 0.48 0.12
 11 -9 7 75.71 1.3
 11 -9 6 1.01 0.18
 11 -9 5 81.96 1.49
 11 -9 4 0.1 0.1
 11 -9 3 77.64 1.46
 11 -9 2 1.87 0.24
 11 -9 1 72.26 1.36
 11 -9 0 1.77 0.22
 11 -10 7 0.8 0.13
 11 -10 6 63.08 1.1
 11 -10 5 0.87 0.15
 11 -10 4 48.52 1.04
 11 -10 3 2.7 0.26
 11 -10 2 25.16 0.74
 11 -10 1 0.28 0.1
 11 -10 0 34.67 0.79
 11 -11 5 10.67 0.39
 11 -11 4 1.53 0.17
 11 -11 3 10.26 0.41
 11 -11 2 0.7 0.11
 11 -11 1 7.4 0.32
 12 0 0 151.57 2.54
 12 0 -1 1.22 0.28
 12 0 1 0.2 0.18
 12 0 2 61.48 1.67
 12 0 3 0.1 0.16
 12 0 4 160.74 2.69
 12 0 5 2.73 0.38
 12 0 6 152.42 2.55
 12 0 7 0.82 0.23
 12 0 8 43.81 1.31
 12 0 9 -0.01 0.12
 12 -1 10 1.11 0.22
 12 -1 9 74.28 1.62
 12 -1 8 2.14 0.31
 12 -1 7 52.11 1.43
 12 -1 6 0.37 0.19
 12 -1 5 102.77 2.09
 12 -1 4 3.26 0.4
 12 -1 3 79.36 1.86
 12 -1 2 0.12 0.16
 12 1 -1 61.31 1.62
 12 -1 1 60.6 1.62
 12 1 0 0.3 0.18
 12 -1 0 0.19 0.15
 12 1 1 57.74 1.64
 12 -1 -1 54 1.45
 12 1 2 0.5 0.22
 12 1 3 97.77 2.14
 12 1 4 3.07 0.41
 12 1 5 107.67 2.22
 12 1 6 0.61 0.22
 12 1 7 40.61 1.32
 12 1 8 3.15 0.38
 12 -2 11 2.49 0.25
 12 -2 10 25.04 0.86
 12 -2 9 5.93 0.46
 12 -2 8 24.89 0.95
 12 -2 7 2.61 0.33
 12 -2 6 16.06 0.83
 12 -2 5 5.93 0.51
 12 -2 4 18.32 0.89
 12 -2 3 -0.26 0.2
 12 -2 2 20.95 0.95
 12 -2 1 0.04 0.12
 12 -2 0 24.66 0.98
 12 -2 -1 0.09 0.11
 12 2 2 24.13 1.07
 12 2 3 -0.13 0.22
 12 2 4 20.05 0.99
 12 2 5 4.37 0.47
 12 2 6 16.96 0.89
 12 -3 11 3.4 0.28
 12 -3 10 5.61 0.4
 12 -3 9 3.4 0.34
 12 -3 8 1.38 0.25
 12 -3 7 6.04 0.49
 12 -3 6 0.26 0.14
 12 -3 5 4.29 0.43
 12 -3 4 1.22 0.24
 12 -3 3 3.45 0.38
 12 -3 2 1.18 0.25
 12 -3 1 1.45 0.25
 12 -3 0 -0.17 0.16
 12 -3 -1 1.09 0.22
 12 -4 10 18.33 0.66
 12 -4 9 2.56 0.29
 12 -4 8 14.27 0.69
 12 -4 7 5.79 0.47
 12 -4 6 31.91 1.07
 12 -4 5 0.23 0.13
 12 -4 4 34.78 1.15
 12 -4 3 0.42 0.15
 12 -4 2 31.39 1.09
 12 -4 1 1.37 0.26
 12 -4 0 41.91 1.19
 12 -4 -1 1.26 0.23
 12 -5 10 2.6 0.24
 12 -5 9 83.26 1.46
 12 -5 8 0.64 0.16
 12 -5 7 28.28 0.94
 12 -5 6 1.36 0.24
 12 -5 5 81.88 1.69
 12 -5 4 0.53 0.18
 12 -5 3 44.7 1.26
 12 -5 2 0.45 0.16
 12 -5 1 93.78 1.76
 12 -5 0 0.51 0.17
 12 -6 9 2.48 0.25
 12 -6 8 56.98 1.2
 12 -6 7 1.07 0.19
 12 -6 6 68.96 1.43
 12 -6 5 0.61 0.16
 12 -6 4 72.32 1.53
 12 -6 3 0.08 0.11
 12 -6 2 75.82 1.54
 12 -6 1 1.43 0.23
 12 -6 0 120.34 1.81
 12 -7 8 1.03 0.16
 12 -7 7 55.62 1.13
 12 -7 6 0.41 0.12
 12 -7 5 26.98 0.86
 12 -7 4 -0.02 0.11
 12 -7 3 45.28 1.12
 12 -7 2 1.57 0.23
 12 -7 1 40.96 1.02
 12 -7 0 2.13 0.25
 12 -8 7 0.08 0.08
 12 -8 6 19.54 0.64
 12 -8 5 1.43 0.19
 12 -8 4 13.56 0.56
 12 -8 3 0.35 0.11
 12 -8 2 4.56 0.33
 12 -8 1 0.67 0.14
 12 -8 0 17.53 0.56
 12 -9 5 0.71 0.13
 12 -9 4 1.74 0.19
 12 -9 3 5.66 0.32
 12 -9 2 0.76 0.12
 12 -9 1 0.69 0.11
 13 0 2 2.85 0.35
 13 0 3 1.92 0.3
 13 0 4 10.95 0.67
 13 0 5 3.07 0.36
 13 0 6 1.26 0.25
 13 -1 7 20.23 0.83
 13 -1 6 -0.06 0.17
 13 -1 5 45.08 1.3
 13 -1 4 3.91 0.41
 13 -1 3 30.31 1.09
 13 -1 2 0.87 0.21
 13 -1 1 17.84 0.81
 13 -1 0 0.04 0.14
 13 -2 8 92.58 1.59
 13 -2 7 2.46 0.3
 13 -2 6 75.49 1.59
 13 -2 5 0.41 0.16
 13 -2 4 74.21 1.62
 13 -2 3 0.47 0.17
 13 -2 2 66.12 1.52
 13 -2 1 2.92 0.34
 13 -2 0 28.6 0.95
 13 -3 8 1.7 0.23
 13 -3 7 149.93 2.05
 13 -3 6 4.84 0.4
 13 -3 5 36.73 1.09
 13 -3 4 1.7 0.25
 13 -3 3 110.8 1.92
 13 -3 2 0.33 0.18
 13 -3 1 75.37 1.53
 13 -3 0 0.99 0.19
 13 -4 8 62.99 1.16
 13 -4 7 3.75 0.32
 13 -4 6 81.02 1.5
 13 -4 5 0.3 0.14
 13 -4 4 41.07 1.11
 13 -4 3 0.74 0.18
 13 -4 2 52.94 1.24
 13 -4 1 0.66 0.17
 13 -5 7 9.93 0.47
 13 -5 6 1.96 0.23
 13 -5 5 29.97 0.88
 13 -5 4 1.34 0.21
 13 -5 3 22.59 0.77
 13 -5 2 0.59 0.14
 13 -5 1 13.46 0.56
 13 -6 5 0.39 0.12
 13 -6 4 0.5 0.13
 13 -6 3 1.08 0.18
 13 -6 2 0.61 0.14
 13 -6 1 0.15 0.08

_iucr_refine_instructions_details
;

    Cd112K.res created by SHELXL-2014/7

TITL Cd112K in P2(1)2(1)2(1)
CELL 1.54178 11.5002 14.9226 18.3781 90 90 90
ZERR 4 0.0003 0.0003 0.0004 0 0 0
LATT -1
SYMM 0.5-X,-Y,0.5+Z
SYMM -X,0.5+Y,0.5-Z
SYMM 0.5+X,0.5-Y,-Z
SFAC C H Cd N O
UNIT 128 136 4 16 24
 
L.S. 10
PLAN  20
SIZE 0.2 0.2 0.2
TEMP -161(2)
BOND
fmap 2
acta
REM <olex2.extras>
REM <HklSrc "%.\\1.hkl">
REM </olex2.extras>
 
WGHT    0.067400    0.423700
FVAR       0.11208
CD1   3    0.500750    0.664739    0.497190    11.00000    0.00645    0.00771 =
         0.00229    0.00005   -0.00111    0.00024
N1    4    0.552557    0.271101    0.919190    11.00000    0.00963    0.01054 =
         0.00490    0.00066   -0.00258    0.00098
N2    4    0.437746    0.263451    0.089605    11.00000    0.01368    0.00987 =
         0.00601   -0.00183   -0.00326    0.00026
N3    4    0.189523    0.380526    0.599552    11.00000    0.01783    0.03582 =
         0.02820   -0.00017    0.00736   -0.00912
N4    4    0.674648    0.331246    0.505017    11.00000    0.03048    0.03313 =
         0.03471    0.00025   -0.00239    0.00360
O1    5    0.516787    0.560645    0.595653    11.00000    0.00693    0.01441 =
         0.00896    0.00492   -0.00221   -0.00104
O2    5    0.674690    0.616177    0.543434    11.00000    0.01184    0.02278 =
         0.00982    0.01260   -0.00100   -0.00083
O3    5    0.474150    0.558135    0.404670    11.00000    0.00809    0.01407 =
         0.01038   -0.00532   -0.00131    0.00216
O4    5    0.319750    0.620586    0.455818    11.00000    0.01041    0.02118 =
         0.01009   -0.01301    0.00146    0.00090
O5    5    0.081200    0.315108    0.687072    11.00000    0.03021    0.07088 =
         0.04648    0.03046    0.01120   -0.00413
O6    5    0.554474    0.280387    0.592648    11.00000    0.02487    0.04111 =
         0.05031    0.00666    0.00934   -0.00230
C1    1    0.625949    0.568447    0.591482    11.00000    0.00915    0.00969 =
         0.00814   -0.00125   -0.00066    0.00052
C2    1    0.702302    0.522156    0.645582    11.00000    0.01154    0.01235 =
         0.00580    0.00278   -0.00347    0.00026
C3    1    0.650868    0.468324    0.699233    11.00000    0.00556    0.01087 =
         0.01110    0.00075   -0.00200   -0.00086
AFIX  43
H3    2    0.569535    0.457286    0.698016    11.00000   -1.20000
AFIX   0
C4    1    0.719051    0.430708    0.754691    11.00000    0.01267    0.01196 =
         0.01100    0.00168   -0.00371   -0.00052
C5    1    0.838539    0.445636    0.754432    11.00000    0.01102    0.01816 =
         0.01829    0.00585   -0.00760   -0.00123
AFIX  43
H5    2    0.885434    0.421005    0.791995    11.00000   -1.20000
AFIX   0
C6    1    0.889556    0.496060    0.699903    11.00000    0.00754    0.02353 =
         0.02228    0.00802   -0.00524   -0.00378
AFIX  43
H6    2    0.971457    0.504355    0.699503    11.00000   -1.20000
AFIX   0
C7    1    0.821789    0.534619    0.645757    11.00000    0.00883    0.01878 =
         0.01484    0.00800   -0.00082   -0.00543
AFIX  43
H7    2    0.857370    0.569610    0.608756    11.00000   -1.20000
AFIX   0
C8    1    0.571509    0.315830    0.793755    11.00000    0.00977    0.01151 =
         0.00599    0.00377   -0.00448   -0.00026
AFIX  43
H8    2    0.545594    0.310285    0.744880    11.00000   -1.20000
AFIX   0
C9    1    0.520226    0.265668    0.848110    11.00000    0.00670    0.00997 =
         0.00528    0.00105   -0.00328   -0.00118
AFIX  43
H9    2    0.459528    0.225479    0.835284    11.00000   -1.20000
AFIX   0
C10   1    0.661835    0.374859    0.811065    11.00000    0.00817    0.01020 =
         0.01390    0.00228   -0.00402    0.00197
C11   1    0.695444    0.380643    0.884372    11.00000    0.01188    0.01106 =
         0.01231    0.00156   -0.00727   -0.00462
AFIX  43
H11   2    0.756516    0.419670    0.898772    11.00000   -1.20000
AFIX   0
C12   1    0.638217    0.328640    0.935180    11.00000    0.01110    0.01355 =
         0.00748    0.00278   -0.00779    0.00037
AFIX  43
H12   2    0.661080    0.334025    0.984660    11.00000   -1.20000
AFIX   0
C13   1    0.365221    0.567088    0.410227    11.00000    0.01024    0.00926 =
         0.00597   -0.00069   -0.00016    0.00142
C14   1    0.286820    0.514885    0.361160    11.00000    0.00956    0.01162 =
         0.00428   -0.00120   -0.00101    0.00095
C15   1    0.337543    0.461316    0.307412    11.00000    0.00994    0.00978 =
         0.00892   -0.00093   -0.00032    0.00134
AFIX  43
H15   2    0.419672    0.454807    0.305705    11.00000   -1.20000
AFIX   0
C16   1    0.268529    0.417459    0.256387    11.00000    0.01089    0.01211 =
         0.01071   -0.00092   -0.00245    0.00279
C17   1    0.147530    0.426152    0.260385    11.00000    0.01394    0.01636 =
         0.01601   -0.00597   -0.00699    0.00038
AFIX  43
H17   2    0.099862    0.398388    0.224690    11.00000   -1.20000
AFIX   0
C18   1    0.096716    0.475147    0.316251    11.00000    0.01009    0.02133 =
         0.01747   -0.00328   -0.00565    0.00417
AFIX  43
H18   2    0.014462    0.477729    0.320540    11.00000   -1.20000
AFIX   0
C19   1    0.167055    0.520683    0.366183    11.00000    0.01288    0.01432 =
         0.01039   -0.00352    0.00272    0.00333
AFIX  43
H19   2    0.132495    0.555631    0.403587    11.00000   -1.20000
AFIX   0
C20   1    0.472969    0.258984    0.159442    11.00000    0.00497    0.00946 =
         0.00826   -0.00015   -0.00242    0.00117
AFIX  43
H20   2    0.536451    0.220989    0.171373    11.00000   -1.20000
AFIX   0
C21   1    0.419988    0.307857    0.214792    11.00000    0.01357    0.01346 =
         0.00457   -0.00244   -0.00564    0.00047
AFIX  43
H21   2    0.448200    0.303644    0.263256    11.00000   -1.20000
AFIX   0
C22   1    0.325550    0.362937    0.198985    11.00000    0.00940    0.00770 =
         0.01058   -0.00104   -0.00273   -0.00182
C23   1    0.288073    0.366852    0.126070    11.00000    0.01351    0.00999 =
         0.01225    0.00024   -0.00833    0.00434
AFIX  43
H23   2    0.223489    0.402921    0.112615    11.00000   -1.20000
AFIX   0
C24   1    0.346895    0.317395    0.074780    11.00000    0.01239    0.01078 =
         0.00749   -0.00164   -0.00663    0.00067
AFIX  43
H24   2    0.321793    0.321550    0.025648    11.00000   -1.20000
AFIX   0
 
C25   1    0.176452    0.336225    0.662777    11.00000    0.02263    0.03855 =
         0.02262    0.00071    0.00187   -0.00255
C26   1    0.286987    0.316000    0.704595    11.00000    0.04048    0.06313 =
         0.03654   -0.01237   -0.01304    0.01024
AFIX 137
H26A  2    0.341093    0.283172    0.673183    11.00000   -1.50000
H26B  2    0.268307    0.279472    0.747339    11.00000   -1.50000
H26C  2    0.323026    0.372281    0.720297    11.00000   -1.50000
AFIX   0
C27   1    0.087609    0.401867    0.556268    11.00000    0.03798    0.03885 =
         0.02672    0.00599   -0.00218    0.00006
AFIX 137
H27A  2    0.087611    0.465964    0.544661    11.00000   -1.50000
H27B  2    0.017270    0.387015    0.583850    11.00000   -1.50000
H27C  2    0.089154    0.367025    0.511077    11.00000   -1.50000
AFIX   0
C28   1    0.300318    0.402311    0.566463    11.00000    0.03704    0.03590 =
         0.06841   -0.00111    0.03013   -0.01192
AFIX 137
H28A  2    0.291660    0.455769    0.535967    11.00000   -1.50000
H28B  2    0.326375    0.351918    0.536406    11.00000   -1.50000
H28C  2    0.357866    0.413980    0.604633    11.00000   -1.50000
AFIX   0
 
C29   1    0.655064    0.294450    0.569835    11.00000    0.03738    0.02214 =
         0.03609   -0.00012   -0.00052    0.00040
C30   1    0.760670    0.268518    0.614503    11.00000    0.03498    0.03812 =
         0.03177    0.00112   -0.00396    0.00760
AFIX 137
H30A  2    0.807269    0.224779    0.587450    11.00000   -1.50000
H30B  2    0.735331    0.242053    0.660659    11.00000   -1.50000
H30C  2    0.807671    0.321960    0.624275    11.00000   -1.50000
AFIX   0
C31   1    0.573909    0.359739    0.461751    11.00000    0.03731    0.06772 =
         0.04038    0.01455   -0.00388    0.01928
AFIX 137
H31A  2    0.577023    0.331273    0.413736    11.00000   -1.50000
H31B  2    0.575300    0.425020    0.456009    11.00000   -1.50000
H31C  2    0.502156    0.341943    0.486625    11.00000   -1.50000
AFIX   0
C32   1    0.790877    0.354200    0.478281    11.00000    0.03884    0.03655 =
         0.03154    0.00018    0.00708   -0.00567
AFIX 137
H32A  2    0.792263    0.349671    0.425091    11.00000   -1.50000
H32B  2    0.847989    0.312683    0.499014    11.00000   -1.50000
H32C  2    0.810145    0.415604    0.492850    11.00000   -1.50000
AFIX   0
HKLF 4
 
REM  Cd112K in P2(1)2(1)2(1)
REM R1 =  0.0324 for    4831 Fo > 4sig(Fo)  and  0.0337 for all    5057 data
REM    394 parameters refined using      0 restraints
 
END  
     
WGHT      0.0674      0.4237 

REM Highest difference peak  0.526,  deepest hole -2.210,  1-sigma level  0.102
Q1    1   0.5001  0.2299  0.9598  11.00000  0.05    0.53
Q2    1   0.5777  0.6446  0.5070  11.00000  0.05    0.50
Q3    1   0.4998  0.7631  0.5008  11.00000  0.05    0.50
Q4    1   0.4240  0.6466  0.5114  11.00000  0.05    0.48
Q5    1   0.7266  0.3010  0.5388  11.00000  0.05    0.47
Q6    1   0.4994  0.5976  0.5398  11.00000  0.05    0.45
Q7    1   0.4994  0.6005  0.4550  11.00000  0.05    0.45
Q8    1   0.4207  0.6766  0.4876  11.00000  0.05    0.43
Q9    1   0.4999  0.2328  0.0435  11.00000  0.05    0.43
Q10   1   0.5811  0.6727  0.5093  11.00000  0.05    0.42
Q11   1   0.4954  0.2812  0.9256  11.00000  0.05    0.39
Q12   1   0.3756  0.1613  0.0800  11.00000  0.05    0.39
Q13   1   0.6619  0.2266  0.9989  11.00000  0.05    0.38
Q14   1   0.3354  0.2288  0.0005  11.00000  0.05    0.36
Q15   1   0.6605  0.6002  0.5094  11.00000  0.05    0.35
Q16   1   0.5012  0.5423  0.5691  11.00000  0.05    0.35
Q17   1   0.4401  0.5160  0.5005  11.00000  0.05    0.34
Q18   1   0.4188  0.1616  0.8796  11.00000  0.05    0.34
Q19   1   0.5016  0.5437  0.4307  11.00000  0.05    0.33
Q20   1   0.5827  0.1641  0.1250  11.00000  0.05    0.32

  REM The information below was added by Olex2.
  REM
  REM R1 = 0.0324 for 4831 Fo > 4sig(Fo) and 0.0337 for all 7237 data
  REM n/a parameters refined using n/a restraints
  REM Highest difference peak 0.53, deepest hole -2.21
  REM Mean Shift 0, Max Shift 0.001.

  REM +++ Tabular Listing of Refinement Information +++
  REM R1_all = 0.0337
  REM R1_gt = 0.0324
  REM wR_ref = 0.0944
  REM GOOF = 1.077
  REM Shift_max = 0.001
  REM Shift_mean = 0
  REM Reflections_all = 7237
  REM Reflections_gt = 4831
  REM Parameters = n/a
  REM Hole = -2.21
  REM Peak = 0.53
  REM Flack = 0.016(6)

  
;
_olex2_submission_special_instructions 'No special instructions were received'
