# Supplementary material for: Controlling Thermal Expansion Behaviors of Fence-Like Metal-Organic Frameworks by Varying/Mixing Metal Ions
Source: Front Chem. 2018 Jul 24;6:306. doi: 10.3389/fchem.2018.00306 (PMC6066979; doi:10.3389/fchem.2018.00306)
Supplement: Supplementary file 2 [file Data_Sheet_1.ZIP › Cd112K.res]

    1.res created by SHELXL-2014/7

TITL Cd112K in P2(1)2(1)2(1)
CELL 1.54178 11.5002 14.9226 18.3781 90 90 90
ZERR 4 0.0003 0.0003 0.0004 0 0 0
LATT -1
SYMM 0.5-X,-Y,0.5+Z
SYMM -X,0.5+Y,0.5-Z
SYMM 0.5+X,0.5-Y,-Z
SFAC C H Cd N O
UNIT 128 136 4 16 24
 
L.S. 10
PLAN  20
SIZE 0.2 0.2 0.2
TEMP -161(2)
BOND
fmap 2
acta
REM <olex2.extras>
REM <HklSrc "%.\\1.hkl">
REM </olex2.extras>
 
WGHT    0.067400    0.423700
FVAR       0.11208
CD1   3    0.500750    0.664739    0.497190    11.00000    0.00645    0.00771 =
         0.00229    0.00005   -0.00111    0.00024
N1    4    0.552557    0.271101    0.919190    11.00000    0.00963    0.01054 =
         0.00490    0.00066   -0.00258    0.00098
N2    4    0.437746    0.263451    0.089605    11.00000    0.01368    0.00987 =
         0.00601   -0.00183   -0.00326    0.00026
N3    4    0.189523    0.380526    0.599552    11.00000    0.01783    0.03582 =
         0.02820   -0.00017    0.00736   -0.00912
N4    4    0.674648    0.331246    0.505017    11.00000    0.03048    0.03313 =
         0.03471    0.00025   -0.00239    0.00360
O1    5    0.516787    0.560645    0.595653    11.00000    0.00693    0.01441 =
         0.00896    0.00492   -0.00221   -0.00104
O2    5    0.674690    0.616177    0.543434    11.00000    0.01184    0.02278 =
         0.00982    0.01260   -0.00100   -0.00083
O3    5    0.474150    0.558135    0.404670    11.00000    0.00809    0.01407 =
         0.01038   -0.00532   -0.00131    0.00216
O4    5    0.319750    0.620586    0.455818    11.00000    0.01041    0.02118 =
         0.01009   -0.01301    0.00146    0.00090
O5    5    0.081200    0.315108    0.687072    11.00000    0.03021    0.07088 =
         0.04648    0.03046    0.01120   -0.00413
O6    5    0.554474    0.280387    0.592648    11.00000    0.02487    0.04111 =
         0.05031    0.00666    0.00934   -0.00230
C1    1    0.625949    0.568447    0.591482    11.00000    0.00915    0.00969 =
         0.00814   -0.00125   -0.00066    0.00052
C2    1    0.702302    0.522156    0.645582    11.00000    0.01154    0.01235 =
         0.00580    0.00278   -0.00347    0.00026
C3    1    0.650868    0.468324    0.699233    11.00000    0.00556    0.01087 =
         0.01110    0.00075   -0.00200   -0.00086
AFIX  43
H3    2    0.569535    0.457286    0.698016    11.00000   -1.20000
AFIX   0
C4    1    0.719051    0.430708    0.754691    11.00000    0.01267    0.01196 =
         0.01100    0.00168   -0.00371   -0.00052
C5    1    0.838539    0.445636    0.754432    11.00000    0.01102    0.01816 =
         0.01829    0.00585   -0.00760   -0.00123
AFIX  43
H5    2    0.885434    0.421005    0.791995    11.00000   -1.20000
AFIX   0
C6    1    0.889556    0.496060    0.699903    11.00000    0.00754    0.02353 =
         0.02228    0.00802   -0.00524   -0.00378
AFIX  43
H6    2    0.971457    0.504355    0.699503    11.00000   -1.20000
AFIX   0
C7    1    0.821789    0.534619    0.645757    11.00000    0.00883    0.01878 =
         0.01484    0.00800   -0.00082   -0.00543
AFIX  43
H7    2    0.857370    0.569610    0.608756    11.00000   -1.20000
AFIX   0
C8    1    0.571509    0.315830    0.793755    11.00000    0.00977    0.01151 =
         0.00599    0.00377   -0.00448   -0.00026
AFIX  43
H8    2    0.545594    0.310285    0.744880    11.00000   -1.20000
AFIX   0
C9    1    0.520226    0.265668    0.848110    11.00000    0.00670    0.00997 =
         0.00528    0.00105   -0.00328   -0.00118
AFIX  43
H9    2    0.459528    0.225479    0.835284    11.00000   -1.20000
AFIX   0
C10   1    0.661835    0.374859    0.811065    11.00000    0.00817    0.01020 =
         0.01390    0.00228   -0.00402    0.00197
C11   1    0.695444    0.380643    0.884372    11.00000    0.01188    0.01106 =
         0.01231    0.00156   -0.00727   -0.00462
AFIX  43
H11   2    0.756516    0.419670    0.898772    11.00000   -1.20000
AFIX   0
C12   1    0.638217    0.328640    0.935180    11.00000    0.01110    0.01355 =
         0.00748    0.00278   -0.00779    0.00037
AFIX  43
H12   2    0.661080    0.334025    0.984660    11.00000   -1.20000
AFIX   0
C13   1    0.365221    0.567088    0.410227    11.00000    0.01024    0.00926 =
         0.00597   -0.00069   -0.00016    0.00142
C14   1    0.286820    0.514885    0.361160    11.00000    0.00956    0.01162 =
         0.00428   -0.00120   -0.00101    0.00095
C15   1    0.337543    0.461316    0.307412    11.00000    0.00994    0.00978 =
         0.00892   -0.00093   -0.00032    0.00134
AFIX  43
H15   2    0.419672    0.454807    0.305705    11.00000   -1.20000
AFIX   0
C16   1    0.268529    0.417459    0.256387    11.00000    0.01089    0.01211 =
         0.01071   -0.00092   -0.00245    0.00279
C17   1    0.147530    0.426152    0.260385    11.00000    0.01394    0.01636 =
         0.01601   -0.00597   -0.00699    0.00038
AFIX  43
H17   2    0.099862    0.398388    0.224690    11.00000   -1.20000
AFIX   0
C18   1    0.096716    0.475147    0.316251    11.00000    0.01009    0.02133 =
         0.01747   -0.00328   -0.00565    0.00417
AFIX  43
H18   2    0.014462    0.477729    0.320540    11.00000   -1.20000
AFIX   0
C19   1    0.167055    0.520683    0.366183    11.00000    0.01288    0.01432 =
         0.01039   -0.00352    0.00272    0.00333
AFIX  43
H19   2    0.132495    0.555631    0.403587    11.00000   -1.20000
AFIX   0
C20   1    0.472969    0.258984    0.159442    11.00000    0.00497    0.00946 =
         0.00826   -0.00015   -0.00242    0.00117
AFIX  43
H20   2    0.536451    0.220989    0.171373    11.00000   -1.20000
AFIX   0
C21   1    0.419988    0.307857    0.214792    11.00000    0.01357    0.01346 =
         0.00457   -0.00244   -0.00564    0.00047
AFIX  43
H21   2    0.448200    0.303644    0.263256    11.00000   -1.20000
AFIX   0
C22   1    0.325550    0.362937    0.198985    11.00000    0.00940    0.00770 =
         0.01058   -0.00104   -0.00273   -0.00182
C23   1    0.288073    0.366852    0.126070    11.00000    0.01351    0.00999 =
         0.01225    0.00024   -0.00833    0.00434
AFIX  43
H23   2    0.223489    0.402921    0.112615    11.00000   -1.20000
AFIX   0
C24   1    0.346895    0.317395    0.074780    11.00000    0.01239    0.01078 =
         0.00749   -0.00164   -0.00663    0.00067
AFIX  43
H24   2    0.321793    0.321550    0.025648    11.00000   -1.20000
AFIX   0
 
C25   1    0.176452    0.336225    0.662777    11.00000    0.02263    0.03855 =
         0.02262    0.00071    0.00187   -0.00255
C26   1    0.286987    0.316000    0.704595    11.00000    0.04048    0.06313 =
         0.03654   -0.01237   -0.01304    0.01024
AFIX 137
H26A  2    0.341093    0.283172    0.673183    11.00000   -1.50000
H26B  2    0.268307    0.279472    0.747339    11.00000   -1.50000
H26C  2    0.323026    0.372281    0.720297    11.00000   -1.50000
AFIX   0
C27   1    0.087609    0.401867    0.556268    11.00000    0.03798    0.03885 =
         0.02672    0.00599   -0.00218    0.00006
AFIX 137
H27A  2    0.087611    0.465964    0.544661    11.00000   -1.50000
H27B  2    0.017270    0.387015    0.583850    11.00000   -1.50000
H27C  2    0.089154    0.367025    0.511077    11.00000   -1.50000
AFIX   0
C28   1    0.300318    0.402311    0.566463    11.00000    0.03704    0.03590 =
         0.06841   -0.00111    0.03013   -0.01192
AFIX 137
H28A  2    0.291660    0.455769    0.535967    11.00000   -1.50000
H28B  2    0.326375    0.351918    0.536406    11.00000   -1.50000
H28C  2    0.357866    0.413980    0.604633    11.00000   -1.50000
AFIX   0
 
C29   1    0.655064    0.294450    0.569835    11.00000    0.03738    0.02214 =
         0.03609   -0.00012   -0.00052    0.00040
C30   1    0.760670    0.268518    0.614503    11.00000    0.03498    0.03812 =
         0.03177    0.00112   -0.00396    0.00760
AFIX 137
H30A  2    0.807269    0.224779    0.587450    11.00000   -1.50000
H30B  2    0.735331    0.242053    0.660659    11.00000   -1.50000
H30C  2    0.807671    0.321960    0.624275    11.00000   -1.50000
AFIX   0
C31   1    0.573909    0.359739    0.461751    11.00000    0.03731    0.06772 =
         0.04038    0.01455   -0.00388    0.01928
AFIX 137
H31A  2    0.577023    0.331273    0.413736    11.00000   -1.50000
H31B  2    0.575300    0.425020    0.456009    11.00000   -1.50000
H31C  2    0.502156    0.341943    0.486625    11.00000   -1.50000
AFIX   0
C32   1    0.790877    0.354200    0.478281    11.00000    0.03884    0.03655 =
         0.03154    0.00018    0.00708   -0.00567
AFIX 137
H32A  2    0.792263    0.349671    0.425091    11.00000   -1.50000
H32B  2    0.847989    0.312683    0.499014    11.00000   -1.50000
H32C  2    0.810145    0.415604    0.492850    11.00000   -1.50000
AFIX   0
HKLF 4
 
REM  Cd112K in P2(1)2(1)2(1)
REM R1 =  0.0324 for    4831 Fo > 4sig(Fo)  and  0.0337 for all    5057 data
REM    394 parameters refined using      0 restraints
 
END  
     
WGHT      0.0674      0.4237 

REM Highest difference peak  0.526,  deepest hole -2.210,  1-sigma level  0.102
Q1    1   0.5001  0.2299  0.9598  11.00000  0.05    0.53
Q2    1   0.5777  0.6446  0.5070  11.00000  0.05    0.50
Q3    1   0.4998  0.7631  0.5008  11.00000  0.05    0.50
Q4    1   0.4240  0.6466  0.5114  11.00000  0.05    0.48
Q5    1   0.7266  0.3010  0.5388  11.00000  0.05    0.47
Q6    1   0.4994  0.5976  0.5398  11.00000  0.05    0.45
Q7    1   0.4994  0.6005  0.4550  11.00000  0.05    0.45
Q8    1   0.4207  0.6766  0.4876  11.00000  0.05    0.43
Q9    1   0.4999  0.2328  0.0435  11.00000  0.05    0.43
Q10   1   0.5811  0.6727  0.5093  11.00000  0.05    0.42
Q11   1   0.4954  0.2812  0.9256  11.00000  0.05    0.39
Q12   1   0.3756  0.1613  0.0800  11.00000  0.05    0.39
Q13   1   0.6619  0.2266  0.9989  11.00000  0.05    0.38
Q14   1   0.3354  0.2288  0.0005  11.00000  0.05    0.36
Q15   1   0.6605  0.6002  0.5094  11.00000  0.05    0.35
Q16   1   0.5012  0.5423  0.5691  11.00000  0.05    0.35
Q17   1   0.4401  0.5160  0.5005  11.00000  0.05    0.34
Q18   1   0.4188  0.1616  0.8796  11.00000  0.05    0.34
Q19   1   0.5016  0.5437  0.4307  11.00000  0.05    0.33
Q20   1   0.5827  0.1641  0.1250  11.00000  0.05    0.32

  REM The information below was added by Olex2.
  REM
  REM R1 = 0.0324 for 4831 Fo > 4sig(Fo) and 0.0337 for all 7237 data
  REM n/a parameters refined using n/a restraints
  REM Highest difference peak 0.53, deepest hole -2.21
  REM Mean Shift 0, Max Shift 0.001.

  REM +++ Tabular Listing of Refinement Information +++
  REM R1_all = 0.0337
  REM R1_gt = 0.0324
  REM wR_ref = 0.0944
  REM GOOF = 1.077
  REM Shift_max = 0.001
  REM Shift_mean = 0
  REM Reflections_all = 7237
  REM Reflections_gt = 4831
  REM Parameters = n/a
  REM Hole = -2.21
  REM Peak = 0.53
  REM Flack = 0.016(6)

  
