# Supplementary material for: Controlling Thermal Expansion Behaviors of Fence-Like Metal-Organic Frameworks by Varying/Mixing Metal Ions
Source: Front Chem. 2018 Jul 24;6:306. doi: 10.3389/fchem.2018.00306 (PMC6066979; doi:10.3389/fchem.2018.00306)
Supplement: Supplementary file 2 [file Data_Sheet_1.ZIP › Cd300K.cif]

data_Cd300K
_audit_creation_date              2017-04-15
_audit_creation_method
;
Olex2 1.2
(compiled 2017.03.28 svn.r3405 for OlexSys, GUI svn.r5335)
;
_shelx_SHELXL_version_number      '2014/7'
_publ_contact_author_address      ?
_publ_contact_author_email        ?
_publ_contact_author_id_orcid     ?
_publ_contact_author_name         ''
_publ_contact_author_phone        ?
_publ_section_references
;
Dolomanov, O.V., Bourhis, L.J., Gildea, R.J, Howard, J.A.K. & Puschmann, H.
 (2009), J. Appl. Cryst. 42, 339-341.

Sheldrick, G.M. (2015). Acta Cryst. C71, 3-8.
;
_chemical_name_common             ?
_chemical_name_systematic         ?
_chemical_formula_moiety          'C24 H16 Cd N2 O4, 2(C4 H9 N O)'
_chemical_formula_sum             'C32 H34 Cd N4 O6'
_chemical_formula_weight          683.03
_chemical_absolute_configuration  syn
_chemical_melting_point           ?
_chemical_oxdiff_formula          CdCHNO
loop_
  _atom_type_symbol
  _atom_type_description
  _atom_type_scat_dispersion_real
  _atom_type_scat_dispersion_imag
  _atom_type_scat_source
 'C' 'C' 0.0181 0.0091 'International Tables Vol C Tables 4.2.6.8 and 6.1.1.4'
 'H' 'H' 0.0000 0.0000 'International Tables Vol C Tables 4.2.6.8 and 6.1.1.4'
 'Cd' 'Cd' 0.1185 4.6533 'International Tables Vol C Tables 4.2.6.8 and 6.1.1.4'
 'N' 'N' 0.0311 0.0180 'International Tables Vol C Tables 4.2.6.8 and 6.1.1.4'
 'O' 'O' 0.0492 0.0322 'International Tables Vol C Tables 4.2.6.8 and 6.1.1.4'

_shelx_space_group_comment
;
The symmetry employed for this shelxl refinement is uniquely defined
by the following loop, which should always be used as a source of
symmetry information in preference to the above space-group names.
They are only intended as comments.
;
_space_group_crystal_system       'orthorhombic'
_space_group_IT_number            19
_space_group_name_H-M_alt         'P 21 21 21'
_space_group_name_Hall            'P 2ac 2ab'
loop_
  _space_group_symop_operation_xyz
 'x, y, z'
 '-x+1/2, -y, z+1/2'
 '-x, y+1/2, -z+1/2'
 'x+1/2, -y+1/2, -z'

_cell_length_a                    11.95550(10)
_cell_length_b                    15.3787(2)
_cell_length_c                    17.8504(2)
_cell_angle_alpha                 90
_cell_angle_beta                  90
_cell_angle_gamma                 90
_cell_volume                      3281.98(6)
_cell_formula_units_Z             4
_cell_measurement_reflns_used     4637
_cell_measurement_temperature     300(2)
_cell_measurement_theta_max       73.2770
_cell_measurement_theta_min       4.4360
_shelx_estimated_absorpt_T_max    0.394
_shelx_estimated_absorpt_T_min    0.394
_exptl_absorpt_coefficient_mu     5.718
_exptl_absorpt_correction_T_max   1.00000
_exptl_absorpt_correction_T_min   0.46102
_exptl_absorpt_correction_type    multi-scan
_exptl_absorpt_process_details
;
CrysAlisPro, Agilent Technologies,
Version 1.171.36.32 (release 02-08-2013 CrysAlis171 .NET)
(compiled Aug  2 2013,16:46:58)
Empirical absorption correction using spherical harmonics,
 implemented in SCALE3 ABSPACK scaling algorithm.
;
_exptl_absorpt_special_details    ?
_exptl_crystal_colour             colourless
_exptl_crystal_colour_primary     colourless
_exptl_crystal_density_diffrn     1.382
_exptl_crystal_density_meas       ?
_exptl_crystal_density_method     ?
_exptl_crystal_description        block
_exptl_crystal_F_000              1400
_exptl_crystal_size_max           0.2
_exptl_crystal_size_mid           0.2
_exptl_crystal_size_min           0.2
_exptl_transmission_factor_max    ?
_exptl_transmission_factor_min    ?
_diffrn_reflns_av_R_equivalents   0.0260
_diffrn_reflns_av_unetI/netI      0.0293
_diffrn_reflns_Laue_measured_fraction_full 0.991
_diffrn_reflns_Laue_measured_fraction_max 0.963
_diffrn_reflns_limit_h_max        14
_diffrn_reflns_limit_h_min        -9
_diffrn_reflns_limit_k_max        18
_diffrn_reflns_limit_k_min        -15
_diffrn_reflns_limit_l_max        21
_diffrn_reflns_limit_l_min        -15
_diffrn_reflns_number             7480
_diffrn_reflns_point_group_measured_fraction_full 0.876
_diffrn_reflns_point_group_measured_fraction_max 0.838
_diffrn_reflns_theta_full         67.679
_diffrn_reflns_theta_max          73.730
_diffrn_reflns_theta_min          3.794
_diffrn_ambient_temperature       300(2)
_diffrn_detector_area_resol_mean  10.6525
_diffrn_measured_fraction_theta_full 0.991
_diffrn_measured_fraction_theta_max 0.963
_diffrn_measurement_details
;
#__ type_ start__ end____ width___ exp.time_
  1 omega -114.00  -15.00   1.0000    1.0000
omega____ theta____ kappa____ phi______ frames
    -      -39.6498  -38.0000 -150.0000 99

#__ type_ start__ end____ width___ exp.time_
  2 omega   23.00   90.00   1.0000    1.0000
omega____ theta____ kappa____ phi______ frames
    -       39.6498 -125.0000  -90.0000 67

#__ type_ start__ end____ width___ exp.time_
  3 omega   30.00   72.00   1.0000    2.0000
omega____ theta____ kappa____ phi______ frames
    -      107.7866  -30.0000   90.0000 42

#__ type_ start__ end____ width___ exp.time_
  4 omega  126.00  168.00   1.0000    2.0000
omega____ theta____ kappa____ phi______ frames
    -      107.7866  125.0000   90.0000 42

#__ type_ start__ end____ width___ exp.time_
  5 omega   33.00   95.00   1.0000    2.0000
omega____ theta____ kappa____ phi______ frames
    -      107.7866  -45.0000   30.0000 62

#__ type_ start__ end____ width___ exp.time_
  6 omega   46.00  138.00   1.0000    2.0000
omega____ theta____ kappa____ phi______ frames
    -      107.7866  -61.0000  150.0000 92
;
_diffrn_measurement_device_type   'SuperNova, Dual, Cu at zero, Atlas'
_diffrn_measurement_method        '\w scans'
_diffrn_orient_matrix_UB_11       0.0434855000
_diffrn_orient_matrix_UB_12       0.0112813000
_diffrn_orient_matrix_UB_13       -0.0806608000
_diffrn_orient_matrix_UB_21       -0.0406445000
_diffrn_orient_matrix_UB_22       0.0950511000
_diffrn_orient_matrix_UB_23       0.0000350000
_diffrn_orient_matrix_UB_31       0.1142749000
_diffrn_orient_matrix_UB_32       0.0295393000
_diffrn_orient_matrix_UB_33       0.0307199000
_diffrn_radiation_monochromator   mirror
_diffrn_radiation_type            CuK\a
_diffrn_radiation_wavelength      1.54178
_diffrn_source                    'SuperNova (Cu) X-ray Source'
_reflns_Friedel_coverage          0.555
_reflns_Friedel_fraction_full     0.728
_reflns_Friedel_fraction_max      0.679
_reflns_number_gt                 5206
_reflns_number_total              5552
_reflns_odcompleteness_completeness 98.98
_reflns_odcompleteness_iscentric  1
_reflns_odcompleteness_theta      66.97
_reflns_special_details
;
 Reflections were merged by SHELXL according to the crystal
 class for the calculation of statistics and refinement.
 
 _reflns_Friedel_fraction is defined as the number of unique
 Friedel pairs measured divided by the number that would be
 possible theoretically, ignoring centric projections and
 systematic absences.
;
_reflns_threshold_expression      'I > 2\s(I)'
_computing_cell_refinement
;
CrysAlisPro, Agilent Technologies,
Version 1.171.36.32 (release 02-08-2013 CrysAlis171 .NET)
(compiled Aug  2 2013,16:46:58)
;
_computing_data_collection
;
CrysAlisPro, Agilent Technologies,
Version 1.171.36.32 (release 02-08-2013 CrysAlis171 .NET)
(compiled Aug  2 2013,16:46:58)
;
_computing_data_reduction
;
CrysAlisPro, Agilent Technologies,
Version 1.171.36.32 (release 02-08-2013 CrysAlis171 .NET)
(compiled Aug  2 2013,16:46:58)
;
_computing_molecular_graphics     'Olex2 (Dolomanov et al., 2009)'
_computing_publication_material   'Olex2 (Dolomanov et al., 2009)'
_computing_structure_refinement   'ShelXL (Sheldrick, 2015)'
_computing_structure_solution     ?
_refine_diff_density_max          1.157
_refine_diff_density_min          -2.008
_refine_diff_density_rms          0.096
_refine_ls_abs_structure_details
;
 Flack x determined using 1731 quotients [(I+)-(I-)]/[(I+)+(I-)]
 (Parsons, Flack and Wagner, Acta Cryst. B69 (2013) 249-259).
;
_refine_ls_abs_structure_Flack    -0.006(7)
_refine_ls_extinction_coef        0.0056(3)
_refine_ls_extinction_expression  'Fc^*^=kFc[1+0.001xFc^2^\l^3^/sin(2\q)]^-1/4^'
_refine_ls_extinction_method      'SHELXL-2014/7 (Sheldrick 2014'
_refine_ls_goodness_of_fit_ref    1.051
_refine_ls_hydrogen_treatment     constr
_refine_ls_matrix_type            full
_refine_ls_number_parameters      411
_refine_ls_number_reflns          5552
_refine_ls_number_restraints      26
_refine_ls_R_factor_all           0.0427
_refine_ls_R_factor_gt            0.0405
_refine_ls_restrained_S_all       1.049
_refine_ls_shift/su_max           0.001
_refine_ls_shift/su_mean          0.000
_refine_ls_structure_factor_coef  Fsqd
_refine_ls_weighting_details
'w=1/[\s^2^(Fo^2^)+(0.0831P)^2^+0.0423P] where P=(Fo^2^+2Fc^2^)/3'
_refine_ls_weighting_scheme       calc
_refine_ls_wR_factor_gt           0.1111
_refine_ls_wR_factor_ref          0.1164
_refine_special_details           ?
_olex2_refinement_description
;
1. Fixed Uiso
 At 1.2 times of:
  All C(H) groups
 At 1.5 times of:
  All C(H,H,H) groups, All C(H,H,H,H,H,H) groups
2. Rigid bond restraints
 C29B, N4, N5, C29A
 with sigma for 1-2 distances of 0.01 and sigma for 1-3 distances of 0.01
3. Uiso/Uaniso restraints and constraints
Uanis(C29A) \\sim Ueq, Uanis(N5) \\sim Ueq, Uanis(N4) \\sim Ueq, Uanis(C29B)
\\sim Ueq: with sigma of 0.1 and sigma for terminal atoms of 0.2
4. Others
 Sof(N5)=Sof(C29B)=Sof(H30D)=Sof(H30E)=Sof(H30F)=Sof(H31D)=Sof(H31E)=Sof(H31F)=
 Sof(H32D)=Sof(H32E)=Sof(H32F)=1-FVAR(1)
 Sof(N4)=Sof(C29A)=Sof(H30A)=Sof(H30B)=Sof(H30C)=Sof(H31A)=Sof(H31B)=Sof(H31C)=
 Sof(H32A)=Sof(H32B)=Sof(H32C)=FVAR(1)
5.a Me refined with riding coordinates:
 C30(H30A,H30B,H30C), C30(H30D,H30E,H30F), C31(H31A,H31B,H31C), C31(H31D,H31E,
 H31F), C32(H32A,H32B,H32C), C32(H32D,H32E,H32F)
5.b Aromatic/amide H refined with riding coordinates:
 C3(H3), C5(H5), C6(H6), C7(H7), C8(H8), C9(H9), C11(H11), C12(H12), C15(H15),
 C17(H17), C18(H18), C19(H19), C20(H20), C21(H21), C23(H23), C24(H24)
5.c Idealised Me refined as rotating group:
 C26(H26A,H26B,H26C), C27(H27A,H27B,H27C), C28(H28A,H28B,H28C)
;
_atom_sites_solution_hydrogens    geom
_atom_sites_solution_primary      ?
_atom_sites_solution_secondary    ?
loop_
  _atom_site_label
  _atom_site_type_symbol
  _atom_site_fract_x
  _atom_site_fract_y
  _atom_site_fract_z
  _atom_site_U_iso_or_equiv
  _atom_site_adp_type
  _atom_site_occupancy
  _atom_site_site_symmetry_order
  _atom_site_calc_flag
  _atom_site_refinement_flags_posn
  _atom_site_refinement_flags_adp
  _atom_site_refinement_flags_occupancy
  _atom_site_disorder_assembly
  _atom_site_disorder_group
 Cd1 Cd 0.50318(2) 0.66576(2) 0.49661(2) 0.02969(17) Uani 1 1 d . . . . .
 N1 N 0.5549(4) 0.2706(3) 0.9204(2) 0.0359(9) Uani 1 1 d . . . . .
 N2 N 0.4288(4) 0.2601(3) 0.0914(2) 0.0354(9) Uani 1 1 d . . . . .
 O1 O 0.5220(3) 0.5672(2) 0.5982(2) 0.0409(9) Uani 1 1 d . . . . .
 O2 O 0.6705(3) 0.6254(3) 0.5484(2) 0.0513(11) Uani 1 1 d . . . . .
 O3 O 0.4710(3) 0.5622(2) 0.4036(2) 0.0399(9) Uani 1 1 d . . . . .
 O4 O 0.3273(3) 0.6261(3) 0.4543(2) 0.0532(11) Uani 1 1 d . . . . .
 C1 C 0.6256(4) 0.5770(3) 0.5956(3) 0.0343(10) Uani 1 1 d . . . . .
 C2 C 0.6977(4) 0.5319(3) 0.6520(3) 0.0399(11) Uani 1 1 d . . . . .
 C3 C 0.6494(4) 0.4756(3) 0.7033(3) 0.0372(11) Uani 1 1 d . . . . .
 H3 H 0.5734 0.4632 0.7002 0.045 Uiso 1 1 calc R . . . .
 C4 C 0.7135(5) 0.4374(4) 0.7592(3) 0.0447(12) Uani 1 1 d . . . . .
 C5 C 0.8275(5) 0.4532(5) 0.7618(4) 0.071(2) Uani 1 1 d . . . . .
 H5 H 0.8712 0.4281 0.7991 0.085 Uiso 1 1 calc R . . . .
 C6 C 0.8760(5) 0.5067(6) 0.7086(4) 0.087(3) Uani 1 1 d . . . . .
 H6 H 0.9529 0.5159 0.7094 0.104 Uiso 1 1 calc R . . . .
 C7 C 0.8118(5) 0.5465(5) 0.6543(4) 0.069(2) Uani 1 1 d . . . . .
 H7 H 0.8452 0.5831 0.6194 0.083 Uiso 1 1 calc R . . . .
 C8 C 0.5762(5) 0.3209(4) 0.7940(3) 0.0412(11) Uani 1 1 d . . . . .
 H8 H 0.5538 0.3175 0.7442 0.049 Uiso 1 1 calc R . . . .
 C9 C 0.5266(4) 0.2681(3) 0.8474(3) 0.0406(11) Uani 1 1 d . . . . .
 H9 H 0.4715 0.2292 0.8322 0.049 Uiso 1 1 calc R . . . .
 C10 C 0.6595(5) 0.3789(3) 0.8151(3) 0.0410(12) Uani 1 1 d . . . . .
 C11 C 0.6897(5) 0.3802(3) 0.8906(3) 0.0494(14) Uani 1 1 d . . . . .
 H11 H 0.7459 0.4173 0.9072 0.059 Uiso 1 1 calc R . . . .
 C12 C 0.6359(5) 0.3262(3) 0.9401(3) 0.0468(13) Uani 1 1 d . . . . .
 H12 H 0.6569 0.3284 0.9902 0.056 Uiso 1 1 calc R . . . .
 C13 C 0.3670(4) 0.5722(3) 0.4100(2) 0.0316(9) Uani 1 1 d . . . . .
 C14 C 0.2918(4) 0.5194(3) 0.3615(2) 0.0334(10) Uani 1 1 d . . . . .
 C15 C 0.3379(5) 0.4641(4) 0.3083(3) 0.0368(11) Uani 1 1 d . . . . .
 H15 H 0.4152 0.4578 0.3057 0.044 Uiso 1 1 calc R . . . .
 C16 C 0.2703(5) 0.4182(3) 0.2590(3) 0.0404(12) Uani 1 1 d . . . . .
 C17 C 0.1551(5) 0.4274(4) 0.2634(4) 0.0578(17) Uani 1 1 d . . . . .
 H17 H 0.1091 0.3979 0.2299 0.069 Uiso 1 1 calc R . . . .
 C18 C 0.1086(5) 0.4806(5) 0.3181(4) 0.0650(19) Uani 1 1 d . . . . .
 H18 H 0.0312 0.4855 0.3217 0.078 Uiso 1 1 calc R . . . .
 C19 C 0.1760(5) 0.5262(4) 0.3671(3) 0.0515(14) Uani 1 1 d . . . . .
 H19 H 0.1441 0.5614 0.4037 0.062 Uiso 1 1 calc R . . . .
 C20 C 0.4630(4) 0.2587(3) 0.1629(3) 0.0392(11) Uani 1 1 d . . . . .
 H20 H 0.5222 0.2226 0.1760 0.047 Uiso 1 1 calc R . . . .
 C21 C 0.4134(5) 0.3091(4) 0.2182(3) 0.0398(11) Uani 1 1 d . . . . .
 H21 H 0.4405 0.3073 0.2670 0.048 Uiso 1 1 calc R . . . .
 C22 C 0.3230(4) 0.3625(3) 0.2006(3) 0.0376(11) Uani 1 1 d . . . . .
 C23 C 0.2871(5) 0.3620(3) 0.1265(3) 0.0455(12) Uani 1 1 d . . . . .
 H23 H 0.2263 0.3959 0.1121 0.055 Uiso 1 1 calc R . . . .
 C24 C 0.3415(5) 0.3116(3) 0.0746(3) 0.0433(12) Uani 1 1 d . . . . .
 H24 H 0.3166 0.3132 0.0253 0.052 Uiso 1 1 calc R . . . .
 N3 N 0.2036(11) 0.3681(9) 0.6139(9) 0.186(6) Uani 1 1 d . . . . .
 O5 O 0.0817(8) 0.3030(9) 0.6813(6) 0.222(6) Uani 1 1 d . . . . .
 C25 C 0.1756(16) 0.3253(11) 0.6647(9) 0.191(9) Uani 1 1 d . . . . .
 C26 C 0.2779(12) 0.2866(14) 0.7125(10) 0.233(10) Uani 1 1 d . . . . .
 H26A H 0.3008 0.2320 0.6914 0.350 Uiso 1 1 calc GR . . . .
 H26B H 0.2546 0.2780 0.7634 0.350 Uiso 1 1 calc GR . . . .
 H26C H 0.3394 0.3267 0.7112 0.350 Uiso 1 1 calc GR . . . .
 C27 C 0.0977(12) 0.4020(10) 0.5649(10) 0.195(7) Uani 1 1 d . . . . .
 H27A H 0.0347 0.3646 0.5734 0.293 Uiso 1 1 calc GR . . . .
 H27B H 0.1168 0.4012 0.5127 0.293 Uiso 1 1 calc GR . . . .
 H27C H 0.0790 0.4602 0.5797 0.293 Uiso 1 1 calc GR . . . .
 C28 C 0.3096(11) 0.3993(8) 0.5872(11) 0.230(9) Uani 1 1 d . . . . .
 H28A H 0.3097 0.4617 0.5872 0.344 Uiso 1 1 calc GR . . . .
 H28B H 0.3219 0.3785 0.5371 0.344 Uiso 1 1 calc GR . . . .
 H28C H 0.3682 0.3784 0.6193 0.344 Uiso 1 1 calc GR . . . .
 N4 N 0.682(2) 0.3419(15) 0.5069(18) 0.096(11) Uani 0.46(6) 1 d . U P A 1
 C29A C 0.643(3) 0.3040(19) 0.562(2) 0.112(14) Uani 0.46(6) 1 d . U P A 1
 N5 N 0.713(3) 0.3108(15) 0.5472(15) 0.134(12) Uani 0.54(6) 1 d . U P A 2
 C29B C 0.611(6) 0.324(4) 0.521(3) 0.27(3) Uani 0.54(6) 1 d . U P A 2
 O6 O 0.5617(9) 0.2828(7) 0.5880(6) 0.170(4) Uani 1 1 d . . . . .
 C30 C 0.7616(9) 0.2666(9) 0.6035(9) 0.148(6) Uani 1 1 d . . . . .
 H30A H 0.8257 0.2882 0.5770 0.222 Uiso 0.46(6) 1 calc R . P A 1
 H30B H 0.7641 0.2864 0.6545 0.222 Uiso 0.46(6) 1 calc R . P A 1
 H30C H 0.7620 0.2042 0.6026 0.222 Uiso 0.46(6) 1 calc R . P A 1
 H30D H 0.8410 0.2756 0.6021 0.222 Uiso 0.54(6) 1 calc R . P A 2
 H30E H 0.7327 0.2869 0.6506 0.222 Uiso 0.54(6) 1 calc R . P A 2
 H30F H 0.7458 0.2057 0.5982 0.222 Uiso 0.54(6) 1 calc R . P A 2
 C31 C 0.5721(12) 0.3715(8) 0.4655(8) 0.173(6) Uani 1 1 d . . . . .
 H31A H 0.5915 0.4026 0.4207 0.259 Uiso 0.46(6) 1 calc R . P A 1
 H31B H 0.5284 0.3213 0.4527 0.259 Uiso 0.46(6) 1 calc R . P A 1
 H31C H 0.5294 0.4087 0.4979 0.259 Uiso 0.46(6) 1 calc R . P A 1
 H31D H 0.4924 0.3649 0.4626 0.259 Uiso 0.54(6) 1 calc R . P A 2
 H31E H 0.5901 0.4315 0.4743 0.259 Uiso 0.54(6) 1 calc R . P A 2
 H31F H 0.6054 0.3530 0.4193 0.259 Uiso 0.54(6) 1 calc R . P A 2
 C32 C 0.7916(14) 0.3643(10) 0.4822(8) 0.177(5) Uani 1 1 d . . . . .
 H32A H 0.7868 0.3946 0.4352 0.265 Uiso 0.46(6) 1 calc R . P A 1
 H32B H 0.8267 0.4011 0.5187 0.265 Uiso 0.46(6) 1 calc R . P A 1
 H32C H 0.8350 0.3123 0.4758 0.265 Uiso 0.46(6) 1 calc R . P A 1
 H32D H 0.7431 0.3920 0.4465 0.265 Uiso 0.54(6) 1 calc R . P A 2
 H32E H 0.8366 0.4075 0.5066 0.265 Uiso 0.54(6) 1 calc R . P A 2
 H32F H 0.8391 0.3236 0.4568 0.265 Uiso 0.54(6) 1 calc R . P A 2

loop_
  _atom_site_aniso_label
  _atom_site_aniso_U_11
  _atom_site_aniso_U_22
  _atom_site_aniso_U_33
  _atom_site_aniso_U_23
  _atom_site_aniso_U_13
  _atom_site_aniso_U_12
 Cd1 0.0422(2) 0.0301(2) 0.0168(2) 0.00031(7) -0.00358(13) -0.00031(10)
 N1 0.050(2) 0.0357(19) 0.0216(18) 0.0076(15) -0.0059(16) -0.0044(17)
 N2 0.050(2) 0.0361(19) 0.0197(17) -0.0070(15) -0.0056(17) 0.0088(18)
 O1 0.043(2) 0.0470(18) 0.0322(16) 0.0207(14) -0.0067(15) -0.0002(16)
 O2 0.0438(19) 0.069(3) 0.041(2) 0.035(2) -0.0047(16) -0.0079(19)
 O3 0.042(2) 0.0456(17) 0.0319(16) -0.0200(15) -0.0032(14) -0.0005(15)
 O4 0.0433(19) 0.067(3) 0.050(2) -0.040(2) -0.0050(17) 0.0070(19)
 C1 0.044(2) 0.034(2) 0.024(2) 0.0073(19) -0.0017(19) -0.002(2)
 C2 0.043(2) 0.043(2) 0.034(2) 0.019(2) -0.009(2) -0.005(2)
 C3 0.041(2) 0.038(2) 0.032(2) 0.011(2) -0.004(2) -0.006(2)
 C4 0.049(3) 0.045(2) 0.041(3) 0.019(2) -0.015(2) -0.007(2)
 C5 0.054(3) 0.082(5) 0.076(4) 0.048(4) -0.030(3) -0.015(3)
 C6 0.048(3) 0.117(7) 0.094(5) 0.057(5) -0.029(4) -0.029(4)
 C7 0.051(3) 0.087(5) 0.068(4) 0.045(4) -0.012(3) -0.022(3)
 C8 0.054(3) 0.043(2) 0.026(2) 0.013(2) -0.013(2) -0.008(2)
 C9 0.055(3) 0.043(2) 0.024(2) 0.0079(17) -0.014(2) -0.011(2)
 C10 0.051(3) 0.037(2) 0.034(3) 0.014(2) -0.012(2) -0.001(2)
 C11 0.067(3) 0.043(3) 0.038(3) 0.010(2) -0.020(3) -0.020(3)
 C12 0.073(3) 0.042(2) 0.026(2) 0.007(2) -0.020(2) -0.011(3)
 C13 0.041(2) 0.035(2) 0.0197(19) -0.0088(17) -0.0011(18) 0.0033(19)
 C14 0.038(2) 0.038(2) 0.0233(19) -0.0120(18) -0.0033(17) 0.0040(19)
 C15 0.043(2) 0.038(2) 0.029(2) -0.0117(19) 0.000(2) 0.007(2)
 C16 0.045(3) 0.041(3) 0.035(2) -0.014(2) -0.011(2) 0.0059(19)
 C17 0.045(3) 0.067(4) 0.061(3) -0.033(3) -0.017(3) 0.003(3)
 C18 0.040(3) 0.081(4) 0.074(4) -0.036(4) -0.013(3) 0.014(3)
 C19 0.044(3) 0.062(3) 0.049(3) -0.024(3) 0.000(2) 0.007(2)
 C20 0.052(3) 0.040(2) 0.026(2) -0.0060(18) -0.0134(19) 0.013(2)
 C21 0.052(3) 0.043(2) 0.024(2) -0.0098(19) -0.008(2) 0.006(2)
 C22 0.046(2) 0.034(2) 0.032(2) -0.0126(19) -0.011(2) 0.003(2)
 C23 0.055(3) 0.042(2) 0.040(3) -0.008(2) -0.013(2) 0.013(2)
 C24 0.064(3) 0.039(2) 0.028(2) -0.0060(19) -0.017(2) 0.012(2)
 N3 0.165(10) 0.182(11) 0.210(14) -0.084(10) 0.115(10) -0.079(9)
 O5 0.149(7) 0.331(14) 0.187(10) 0.076(10) 0.060(7) -0.076(9)
 C25 0.223(17) 0.193(15) 0.157(13) -0.062(11) 0.120(14) -0.111(14)
 C26 0.182(14) 0.37(3) 0.145(15) -0.029(17) -0.087(13) 0.052(17)
 C27 0.167(13) 0.187(15) 0.232(19) 0.034(15) -0.010(14) -0.015(12)
 C28 0.179(13) 0.129(10) 0.38(3) -0.034(14) 0.158(16) -0.057(10)
 N4 0.105(16) 0.080(14) 0.103(18) -0.022(10) -0.001(13) 0.012(11)
 C29A 0.12(2) 0.079(14) 0.14(2) -0.050(13) 0.05(2) -0.034(15)
 N5 0.19(3) 0.099(14) 0.116(18) 0.003(12) -0.048(17) 0.050(16)
 C29B 0.27(5) 0.36(6) 0.18(4) 0.02(4) -0.09(4) 0.22(4)
 O6 0.142(8) 0.184(8) 0.186(10) 0.055(8) 0.027(7) 0.011(6)
 C30 0.156(13) 0.189(13) 0.100(10) 0.013(8) -0.031(7) 0.060(11)
 C31 0.190(13) 0.149(11) 0.180(13) 0.030(11) -0.050(11) 0.060(10)
 C32 0.190(14) 0.165(12) 0.175(14) 0.014(12) 0.033(12) -0.017(11)

_geom_special_details
;
 All esds (except the esd in the dihedral angle between two l.s. planes)
 are estimated using the full covariance matrix.  The cell esds are taken
 into account individually in the estimation of esds in distances, angles
 and torsion angles; correlations between esds in cell parameters are only
 used when they are defined by crystal symmetry.  An approximate (isotropic)
 treatment of cell esds is used for estimating esds involving l.s. planes.
;
loop_
  _geom_bond_atom_site_label_1
  _geom_bond_atom_site_label_2
  _geom_bond_distance
  _geom_bond_site_symmetry_2
  _geom_bond_publ_flag
 Cd1 N1 2.297(4) 3_656 ?
 Cd1 N2 2.288(4) 3_655 ?
 Cd1 O1 2.374(3) . ?
 Cd1 O2 2.290(4) . ?
 Cd1 O3 2.332(3) . ?
 Cd1 O4 2.316(4) . ?
 Cd1 C1 2.670(5) . ?
 Cd1 C13 2.666(5) . ?
 N1 Cd1 2.297(4) 3_646 ?
 N1 C9 1.347(6) . ?
 N1 C12 1.339(7) . ?
 N2 Cd1 2.288(4) 3_645 ?
 N2 C20 1.341(6) . ?
 N2 C24 1.345(7) . ?
 O1 C1 1.250(6) . ?
 O2 C1 1.245(6) . ?
 O3 C13 1.257(6) . ?
 O4 C13 1.240(6) . ?
 C1 C2 1.496(6) . ?
 C2 C3 1.386(7) . ?
 C2 C7 1.384(8) . ?
 C3 C4 1.389(7) . ?
 C4 C5 1.386(8) . ?
 C4 C10 1.491(7) . ?
 C5 C6 1.383(9) . ?
 C6 C7 1.379(9) . ?
 C8 C9 1.386(7) . ?
 C8 C10 1.389(8) . ?
 C10 C11 1.395(7) . ?
 C11 C12 1.373(8) . ?
 C13 C14 1.489(6) . ?
 C14 C15 1.389(7) . ?
 C14 C19 1.392(7) . ?
 C15 C16 1.388(7) . ?
 C16 C17 1.388(8) . ?
 C16 C22 1.488(7) . ?
 C17 C18 1.389(9) . ?
 C18 C19 1.382(8) . ?
 C20 C21 1.387(7) . ?
 C21 C22 1.393(7) . ?
 C22 C23 1.392(7) . ?
 C23 C24 1.371(8) . ?
 N3 C25 1.169(19) . ?
 N3 C27 1.625(19) . ?
 N3 C28 1.437(13) . ?
 O5 C25 1.211(15) . ?
 C25 C26 1.61(2) . ?
 N4 C29A 1.23(5) . ?
 N4 C31 1.57(3) . ?
 N4 C32 1.43(2) . ?
 C29A O6 1.12(3) . ?
 C29A C30 1.71(5) . ?
 N5 C29B 1.33(8) . ?
 N5 C30 1.35(3) . ?
 N5 C32 1.70(4) . ?
 C29B O6 1.48(8) . ?
 C29B C31 1.31(4) . ?

loop_
  _geom_angle_atom_site_label_1
  _geom_angle_atom_site_label_2
  _geom_angle_atom_site_label_3
  _geom_angle
  _geom_angle_site_symmetry_1
  _geom_angle_site_symmetry_3
  _geom_angle_publ_flag
 N1 Cd1 O1 89.10(15) 3_656 . ?
 N1 Cd1 O3 152.65(14) 3_656 . ?
 N1 Cd1 O4 96.92(14) 3_656 . ?
 N1 Cd1 C1 95.62(15) 3_656 . ?
 N1 Cd1 C13 124.60(14) 3_656 . ?
 N2 Cd1 N1 96.03(18) 3_655 3_656 ?
 N2 Cd1 O1 153.61(13) 3_655 . ?
 N2 Cd1 O2 97.97(14) 3_655 . ?
 N2 Cd1 O3 90.17(16) 3_655 . ?
 N2 Cd1 O4 105.42(17) 3_655 . ?
 N2 Cd1 C1 125.71(15) 3_655 . ?
 N2 Cd1 C13 99.26(15) 3_655 . ?
 O1 Cd1 C1 27.91(13) . . ?
 O1 Cd1 C13 98.99(14) . . ?
 O2 Cd1 N1 101.19(17) . 3_656 ?
 O2 Cd1 O1 55.66(12) . . ?
 O2 Cd1 O3 104.29(16) . . ?
 O2 Cd1 O4 148.6(2) . . ?
 O2 Cd1 C1 27.76(14) . . ?
 O2 Cd1 C13 128.43(16) . . ?
 O3 Cd1 O1 97.08(18) . . ?
 O3 Cd1 C1 102.27(14) . . ?
 O3 Cd1 C13 28.13(13) . . ?
 O4 Cd1 O1 99.60(16) . . ?
 O4 Cd1 O3 55.81(12) . . ?
 O4 Cd1 C1 125.38(17) . . ?
 O4 Cd1 C13 27.69(14) . . ?
 C13 Cd1 C1 116.29(18) . . ?
 C9 N1 Cd1 121.8(3) . 3_646 ?
 C12 N1 Cd1 119.9(3) . 3_646 ?
 C12 N1 C9 117.0(4) . . ?
 C20 N2 Cd1 122.4(3) . 3_645 ?
 C20 N2 C24 117.3(4) . . ?
 C24 N2 Cd1 119.8(3) . 3_645 ?
 C1 O1 Cd1 89.3(3) . . ?
 C1 O2 Cd1 93.4(3) . . ?
 C13 O3 Cd1 90.9(3) . . ?
 C13 O4 Cd1 92.1(3) . . ?
 O1 C1 Cd1 62.8(2) . . ?
 O1 C1 C2 119.3(4) . . ?
 O2 C1 Cd1 58.9(3) . . ?
 O2 C1 O1 121.6(5) . . ?
 O2 C1 C2 119.0(5) . . ?
 C2 C1 Cd1 176.8(4) . . ?
 C3 C2 C1 119.7(5) . . ?
 C7 C2 C1 120.8(5) . . ?
 C7 C2 C3 119.5(5) . . ?
 C2 C3 C4 120.6(5) . . ?
 C3 C4 C10 119.8(5) . . ?
 C5 C4 C3 119.5(5) . . ?
 C5 C4 C10 120.7(5) . . ?
 C4 C5 C6 119.6(5) . . ?
 C7 C6 C5 120.9(6) . . ?
 C6 C7 C2 119.8(6) . . ?
 C9 C8 C10 119.7(5) . . ?
 N1 C9 C8 122.8(5) . . ?
 C8 C10 C4 121.1(5) . . ?
 C8 C10 C11 117.2(5) . . ?
 C11 C10 C4 121.7(5) . . ?
 C12 C11 C10 119.4(5) . . ?
 N1 C12 C11 123.8(4) . . ?
 O3 C13 Cd1 61.0(2) . . ?
 O3 C13 C14 118.6(4) . . ?
 O4 C13 Cd1 60.2(3) . . ?
 O4 C13 O3 121.2(5) . . ?
 O4 C13 C14 120.3(4) . . ?
 C14 C13 Cd1 179.5(4) . . ?
 C15 C14 C13 119.4(4) . . ?
 C15 C14 C19 119.3(5) . . ?
 C19 C14 C13 121.2(4) . . ?
 C16 C15 C14 121.0(5) . . ?
 C15 C16 C22 119.4(5) . . ?
 C17 C16 C15 119.3(5) . . ?
 C17 C16 C22 121.2(5) . . ?
 C16 C17 C18 119.8(5) . . ?
 C19 C18 C17 120.7(5) . . ?
 C18 C19 C14 119.8(5) . . ?
 N2 C20 C21 122.5(4) . . ?
 C20 C21 C22 120.1(4) . . ?
 C21 C22 C16 120.7(4) . . ?
 C23 C22 C16 122.5(5) . . ?
 C23 C22 C21 116.8(5) . . ?
 C24 C23 C22 119.9(5) . . ?
 N2 C24 C23 123.4(5) . . ?
 C25 N3 C27 112.0(15) . . ?
 C25 N3 C28 134(2) . . ?
 C28 N3 C27 113.7(16) . . ?
 N3 C25 O5 128(2) . . ?
 N3 C25 C26 113.7(18) . . ?
 O5 C25 C26 118.1(17) . . ?
 C29A N4 C31 101(3) . . ?
 C29A N4 C32 135(4) . . ?
 C32 N4 C31 123(3) . . ?
 N4 C29A C30 101(3) . . ?
 O6 C29A N4 143(5) . . ?
 O6 C29A C30 116(3) . . ?
 C29B N5 C32 101(4) . . ?
 C30 N5 C29B 138(6) . . ?
 C30 N5 C32 121(3) . . ?
 N5 C29B O6 91(3) . . ?
 C31 C29B N5 133(8) . . ?
 C31 C29B O6 135(5) . . ?

loop_
  _refln_index_h
  _refln_index_k
  _refln_index_l
  _refln_F_squared_meas
  _refln_F_squared_sigma
 0 0 -2 250.59 1.46
 0 0 -3 0.01 0.03
 0 0 -4 112.4 1.39
 0 0 -5 0.02 0.04
 0 0 -6 65.41 1.28
 0 0 -7 0.04 0.05
 0 0 -8 163.98 2.39
 0 0 -9 -0.03 0.11
 0 0 -10 479.01 4.61
 0 0 12 247.56 3.67
 0 0 13 0.12 0.09
 0 0 14 148.69 2.99
 0 0 15 -0.29 0.17
 0 0 16 68.53 2.14
 0 0 17 -0.26 0.24
 0 0 18 52.82 1.8
 0 0 21 -0.15 0.11
 0 1 -1 260.54 1.4
 0 1 -2 14.67 0.4
 0 1 2 16.85 0.31
 0 -1 -3 136.86 1.26
 0 1 -3 116.94 1.35
 0 1 -4 0.49 0.1
 0 -1 -4 0.48 0.09
 0 -1 -5 157.34 1.75
 0 1 -5 143.43 1.88
 0 -1 -6 12.27 0.54
 0 1 -6 10.39 0.54
 0 -1 -7 128.31 1.9
 0 1 -7 121.94 2.04
 0 1 -8 4.64 0.42
 0 -1 -8 5.1 0.4
 0 1 -9 181.7 2.71
 0 1 10 9.2 0.61
 0 1 -10 10.39 0.71
 0 1 -11 205.73 3.29
 0 1 11 191.42 2.95
 0 1 -12 5.17 0.54
 0 -1 13 193.84 3.15
 0 1 13 189.67 3.23
 0 1 14 7.28 0.68
 0 -1 14 7.53 0.65
 0 1 15 103.26 2.65
 0 -1 15 104.11 2.53
 0 -1 16 0.3 0.15
 0 1 16 0.24 0.17
 0 -1 17 41.66 1.62
 0 1 17 42.58 1.71
 0 1 18 25.25 1.27
 0 1 19 79.23 2.09
 0 -1 20 1.03 0.21
 0 1 21 40.71 1.08
 0 -1 21 38.46 0.92
 0 2 0 110.11 1
 0 2 -1 54.39 0.81
 0 2 2 427.07 1.63
 0 2 -2 432.87 2.69
 0 2 3 124.67 1.01
 0 2 -3 110.61 1.45
 0 2 -4 81.59 1.35
 0 2 4 88.71 0.98
 0 2 5 4.08 0.25
 0 2 -5 4.17 0.35
 0 2 -6 108.77 1.92
 0 2 6 110.52 1.46
 0 2 7 8.32 0.45
 0 2 -7 8.16 0.54
 0 2 8 5.72 0.4
 0 2 -8 5.74 0.5
 0 2 -9 0.34 0.15
 0 2 9 0.27 0.13
 0 2 -10 52.5 1.62
 0 2 -11 9.73 0.74
 0 2 -12 84.95 2.3
 0 -2 13 16.21 0.89
 0 2 13 14.8 0.92
 0 2 -13 14.16 0.98
 0 -2 14 84.27 2.15
 0 2 14 81.75 2.29
 0 2 15 5.59 0.63
 0 -2 15 5.86 0.59
 0 2 16 19.84 1.19
 0 -2 16 21.01 1.13
 0 2 17 12.9 0.96
 0 2 18 55.16 1.88
 0 2 19 8.67 0.71
 0 -2 19 8.43 0.58
 0 -2 20 3.3 0.31
 0 3 0 0.38 0.08
 0 3 -1 89.25 1.24
 0 3 -2 128.73 1.64
 0 3 -3 50.05 1.1
 0 3 3 48.92 0.68
 0 3 4 20.22 0.47
 0 3 -4 18.76 0.71
 0 3 5 104.27 1.18
 0 3 -5 99.62 1.79
 0 3 6 36.78 0.77
 0 3 -6 37.89 1.22
 0 3 -7 -0.41 0.16
 0 3 7 1.21 0.15
 0 3 -8 30.16 1.18
 0 3 8 31.67 0.85
 0 3 -9 23.84 1.12
 0 3 -10 6.36 0.61
 0 3 -11 1.88 0.35
 0 3 -12 16.96 1.08
 0 -3 13 19.23 0.95
 0 3 -13 19.91 1.2
 0 3 13 19.79 1.09
 0 3 14 15.54 1.02
 0 -3 14 15.09 0.89
 0 3 -14 13.98 1
 0 3 15 8.81 0.79
 0 3 16 17.05 1.12
 0 3 17 0.12 0.16
 0 -3 18 2.96 0.35
 0 3 18 3.2 0.47
 0 3 19 2.13 0.35
 0 3 20 27.34 1.09
 0 4 0 171.2 1.83
 0 4 -1 74.1 1.31
 0 4 1 70.29 1.08
 0 4 -2 561.99 3.83
 0 4 -3 0.69 0.15
 0 4 -4 378.45 3.54
 0 4 -5 1.82 0.26
 0 4 6 40.11 0.73
 0 4 -6 41.15 1.33
 0 4 -7 77.72 1.98
 0 4 -8 122.1 2.57
 0 4 -9 7.6 0.66
 0 4 -10 67.06 2.12
 0 4 -11 3 0.46
 0 4 -12 4.8 0.59
 0 4 -13 20.36 1.28
 0 4 13 19.72 1.1
 0 4 14 3.24 0.48
 0 4 -14 2.88 0.5
 0 4 15 2.76 0.45
 0 4 16 78.27 2.39
 0 4 17 6.44 0.69
 0 4 18 49.54 1.79
 0 4 19 8.22 0.67
 0 4 20 20.27 0.92
 0 5 0 1.49 0.2
 0 5 1 80.31 1.4
 0 5 -1 78.34 1.51
 0 5 -2 2.73 0.3
 0 5 2 2.35 0.23
 0 5 -3 418.57 3.91
 0 5 -4 11.64 0.69
 0 5 -5 701.12 5.41
 0 5 -6 25.25 1.13
 0 5 -7 81.9 2.18
 0 5 -8 17.16 1.03
 0 5 -9 139.5 2.97
 0 5 -10 0.76 0.25
 0 5 -11 82.99 2.54
 0 5 -12 1.51 0.35
 0 5 12 1.91 0.33
 0 5 -13 10.96 0.97
 0 5 13 12.19 0.87
 0 5 14 2.35 0.42
 0 5 15 275.63 4.56
 0 5 16 7.82 0.76
 0 5 17 162.71 3.39
 0 5 18 3.45 0.48
 0 5 19 54.34 1.66
 0 5 20 2.71 0.33
 0 6 0 211.79 2.65
 0 6 -1 7.48 0.52
 0 6 1 7.63 0.49
 0 6 2 285.32 2.87
 0 6 -2 303.29 3.52
 0 6 3 2.01 0.23
 0 6 -3 2.14 0.3
 0 6 -4 633.38 5.51
 0 6 -5 18.79 0.96
 0 6 -6 843.19 6.97
 0 6 -7 2.95 0.45
 0 6 -8 153.88 3.31
 0 6 -9 2.88 0.46
 0 6 -10 195.6 3.92
 0 6 -11 0.58 0.25
 0 6 11 0.28 0.14
 0 6 12 18.04 1.03
 0 6 -12 17.74 1.24
 0 6 -13 9.51 0.92
 0 6 13 10.4 0.82
 0 6 13 10.33 0.82
 0 6 14 329.34 4.73
 0 6 15 0.27 0.16
 0 6 16 233.05 4.09
 0 6 17 2.56 0.43
 0 6 18 85.46 2.24
 0 6 19 0.86 0.21
 0 6 20 36.55 1.12
 0 7 0 -0.07 0.07
 0 7 -1 203.35 2.99
 0 7 1 198.06 2.72
 0 7 2 9.28 0.58
 0 7 -2 10.56 0.73
 0 7 -3 314.13 4.03
 0 7 3 281.12 3.11
 0 7 4 23.17 0.85
 0 7 -4 23.02 1.12
 0 7 -5 135.36 2.71
 0 7 -6 0.26 0.15
 0 7 -7 204.76 3.94
 0 7 -8 17.26 1.18
 0 7 -9 263.61 4.57
 0 7 -10 0.22 0.19
 0 7 -11 43.14 2.04
 0 7 11 39.74 1.51
 0 7 12 19.58 1.1
 0 7 -12 18.5 1.32
 0 7 13 261.23 4.17
 0 7 14 2.11 0.38
 0 7 15 124.54 2.96
 0 7 16 0.58 0.2
 0 7 17 60.86 1.95
 0 7 18 2.02 0.35
 0 7 19 38.31 1.26
 0 7 20 5.53 0.4
 0 8 0 88.2 2.05
 0 8 1 0.13 0.09
 0 8 -1 0.19 0.11
 0 8 2 21.65 0.95
 0 8 -2 18.54 1.02
 0 8 -3 10.38 0.79
 0 8 -4 151.48 3.06
 0 8 -5 18.94 1.11
 0 8 -6 3.71 0.53
 0 8 -7 0.37 0.2
 0 8 -8 96.97 2.96
 0 8 9 26.55 1.22
 0 8 -9 25.08 1.49
 0 8 -10 58.38 2.36
 0 8 10 57.49 1.82
 0 8 -11 16.55 1.32
 0 8 11 16.08 0.99
 0 8 12 125.39 2.85
 0 8 13 4.68 0.58
 0 8 14 27.88 1.38
 0 8 15 6.1 0.64
 0 8 16 9.64 0.8
 0 8 17 7.02 0.64
 0 8 18 11.36 0.74
 0 8 19 8.59 0.55
 0 8 20 10.49 0.48
 0 9 0 0.15 0.12
 0 9 -1 12.72 0.87
 0 9 1 13.99 0.83
 0 9 -2 -0.18 0.14
 0 9 -3 8.53 0.75
 0 9 -4 7.86 0.72
 0 9 -5 -0.05 0.12
 0 9 -6 24.88 1.48
 0 9 -7 25.61 1.55
 0 9 8 2.22 0.37
 0 9 -8 1.98 0.45
 0 9 9 11.16 0.83
 0 9 -9 11.33 1.05
 0 9 -10 11.54 1.09
 0 9 10 11.51 0.85
 0 9 11 27.96 1.34
 0 9 12 7.06 0.69
 0 9 13 8.89 0.77
 0 9 14 7.93 0.73
 0 9 15 0.52 0.2
 0 9 16 6.4 0.63
 0 9 17 1.92 0.33
 0 9 18 8.79 0.6
 0 9 19 0.26 0.11
 0 10 -1 2.43 0.41
 0 10 -2 63.49 2.1
 0 10 -3 0.29 0.17
 0 10 -4 26.69 1.45
 0 10 -5 2.98 0.51
 0 10 6 70.97 1.99
 0 10 -6 77.15 2.74
 0 10 -7 38.4 1.98
 0 10 7 37 1.49
 0 10 8 62.97 1.99
 0 10 -8 62.02 2.49
 0 10 9 3.09 0.47
 0 10 -9 2.16 0.5
 0 10 10 34.69 1.51
 0 10 11 4.3 0.54
 0 10 12 87.8 2.4
 0 10 13 4.05 0.53
 0 10 14 20.62 1.12
 0 10 15 4.04 0.49
 0 10 16 16.84 0.94
 0 10 17 4.34 0.43
 0 10 18 8.86 0.53
 0 11 3 108.37 2.44
 0 11 4 1.25 0.25
 0 11 -4 2.11 0.44
 0 11 -5 83.84 2.87
 0 11 5 76.76 2.12
 0 11 6 0.61 0.2
 0 11 -6 0.42 0.23
 0 11 7 50.74 1.82
 0 11 -7 50.05 2.24
 0 11 8 1.25 0.26
 0 11 9 132.19 3
 0 11 10 4.84 0.57
 0 11 11 229.19 3.87
 0 11 12 0.55 0.23
 0 11 13 74.6 2.13
 0 11 14 0.04 0.15
 0 11 15 36.31 1.34
 0 11 16 1.25 0.24
 0 11 17 23.91 0.88
 0 11 18 0.24 0.09
 0 12 1 0.57 0.21
 0 12 2 147.94 2.96
 0 12 3 -0.17 0.2
 0 12 4 144.28 2.98
 0 12 5 3.11 0.45
 0 12 6 81.77 2.32
 0 12 7 -0.07 0.26
 0 12 8 156.25 3.26
 0 12 9 -0.14 0.19
 0 12 10 131.98 2.88
 0 12 11 4.19 0.51
 0 12 12 121.11 2.66
 0 12 13 1.03 0.26
 0 12 14 58.99 1.65
 0 12 15 1.76 0.29
 0 12 16 33.76 1.05
 0 12 17 -0.03 0.09
 0 13 0 -0.5 0.2
 0 13 1 59.75 1.94
 0 13 2 -0.03 0.21
 0 13 3 90.8 2.4
 0 13 4 3.96 0.51
 0 13 5 66.25 2.11
 0 13 6 2.05 0.39
 0 13 7 126.77 2.91
 0 13 8 1.39 0.32
 0 13 9 49.79 1.77
 0 13 10 0.83 0.25
 0 13 11 36.95 1.42
 0 13 12 2.79 0.39
 0 13 13 50.93 1.53
 0 13 13 50.29 1.48
 0 13 14 5.88 0.48
 0 13 15 36.03 1.06
 0 13 16 3.51 0.28
 0 14 0 20.94 1.17
 0 14 -1 -0.07 0.21
 0 14 1 -0.61 0.23
 0 14 2 14.54 0.96
 0 14 3 3.01 0.44
 0 14 4 20.2 1.15
 0 14 5 -0.16 0.18
 0 14 6 63.92 2.04
 0 14 7 7.02 0.67
 0 14 8 2.36 0.41
 0 14 9 2.09 0.35
 0 14 10 5.08 0.52
 0 14 11 1.65 0.3
 0 14 12 5.06 0.47
 0 14 13 0.4 0.15
 0 14 14 14.59 0.63
 0 15 0 0.04 0.12
 0 15 -1 0.89 0.28
 0 15 1 1.06 0.27
 0 15 2 2.17 0.39
 0 15 -2 2.53 0.4
 0 15 -3 1.82 0.36
 0 15 3 2.07 0.39
 0 15 4 -0.05 0.18
 0 15 5 2.32 0.4
 0 15 6 3.99 0.5
 0 15 7 10.03 0.76
 0 15 8 0.46 0.18
 0 15 9 0.75 0.22
 0 15 10 1.88 0.29
 0 15 11 0.3 0.13
 0 15 12 1.38 0.21
 0 15 13 0.12 0.1
 0 16 0 2.49 0.38
 0 16 1 3.38 0.44
 0 16 -1 2.92 0.41
 0 16 -2 15.04 0.9
 0 16 2 15.35 0.93
 0 16 -3 0.04 0.15
 0 16 3 -0.04 0.18
 0 16 4 18.37 0.99
 0 16 -4 18.17 0.99
 0 16 -5 3.83 0.45
 0 16 5 3.61 0.44
 0 16 6 45.22 1.48
 0 16 -6 48.57 1.53
 0 16 -7 -0.2 0.19
 0 16 7 -0.06 0.16
 0 16 8 18.52 0.85
 0 16 -8 20.75 0.91
 0 16 -9 0.41 0.12
 0 16 9 0.41 0.13
 0 16 -10 6.38 0.42
 0 16 10 6.53 0.45
 0 16 11 1.12 0.17
 0 16 11 1.11 0.18
 0 17 0 -0.28 0.19
 0 17 -1 17.61 0.88
 0 17 1 16.34 0.86
 0 17 2 2.04 0.31
 0 17 -2 2.11 0.32
 0 17 -3 52.46 1.47
 0 17 3 54.42 1.53
 0 17 -4 -0.14 0.18
 0 17 4 -0.22 0.19
 0 17 -5 48.92 1.33
 0 17 5 49.9 1.38
 0 17 6 0.21 0.12
 0 17 -6 0.15 0.1
 0 17 -7 39.65 1.06
 0 17 7 38.9 1.09
 0 17 8 0.02 0.08
 0 17 -8 -0.24 0.1
 0 17 9 15.74 0.6
 0 18 0 17.17 0.73
 0 18 -1 1.3 0.22
 0 18 1 0.83 0.18
 0 18 2 49.29 1.22
 0 18 -2 50.55 1.21
 0 18 -3 -0.01 0.09
 0 18 3 -0.29 0.14
 0 18 4 34.86 0.95
 0 18 -4 35.4 0.93
 0 18 5 0.12 0.09
 0 18 6 24.27 0.69
 -1 0 -1 3.3 0.13
 -1 0 -2 0.71 0.08
 1 0 -3 2.19 0.2
 -1 0 -3 2.06 0.15
 -1 0 -4 3.82 0.24
 1 0 -4 4.2 0.31
 -1 0 -5 3.52 0.26
 1 0 -5 3.58 0.31
 -1 0 -6 5.11 0.33
 1 0 -6 4.48 0.37
 -1 0 -7 21.53 0.76
 1 0 -7 22.45 0.89
 -1 0 -8 45.28 1.19
 1 0 -8 46.78 1.35
 -1 0 -9 13.5 0.67
 1 0 10 1.38 0.27
 -1 0 -10 2.19 0.3
 1 0 11 20.1 1.08
 -1 0 -11 20.8 0.96
 1 0 12 2.71 0.41
 1 0 13 27.07 1.22
 -1 0 13 27 1.19
 1 0 14 0.73 0.21
 -1 0 14 0.39 0.17
 1 0 15 25.29 1.28
 -1 0 15 25.55 1.28
 -1 0 16 0.55 0.2
 1 0 16 2.03 0.38
 -1 0 17 11.83 0.87
 1 0 17 10.94 0.85
 -1 0 18 8.45 0.71
 1 0 20 5.08 0.46
 1 0 21 5.87 0.42
 -1 1 21 28.44 0.84
 1 -1 21 28.78 0.86
 1 -1 20 10.38 0.64
 1 -1 19 27.46 1.15
 -1 1 19 25.63 1.17
 -1 1 18 10.85 0.83
 -1 1 17 12.67 0.92
 1 -1 16 12.38 0.88
 -1 1 16 12.34 0.92
 -1 1 15 10.99 0.87
 1 -1 15 9.91 0.79
 -1 1 14 29.75 1.35
 1 -1 14 29.08 1.29
 -1 1 13 38 1.45
 1 -1 13 33.73 1.6
 1 -1 13 37.84 1.41
 1 -1 12 13.96 0.98
 1 1 -10 21.22 1.07
 -1 -1 -10 18.89 0.81
 1 1 -9 170.81 2.85
 -1 -1 -9 171.24 2.34
 -1 -1 -8 1.89 0.23
 1 1 -8 1.56 0.27
 -1 -1 -7 130.09 1.71
 1 1 -7 131.04 2.18
 -1 -1 -6 8.32 0.4
 1 1 -6 7.4 0.48
 1 1 -5 10.87 0.55
 -1 -1 -5 11.32 0.43
 1 1 -4 71.47 1.29
 -1 -1 -4 73.48 0.93
 -1 -1 -3 304.62 1.54
 1 1 -3 286.31 2.36
 -1 -1 -2 7.97 0.19
 1 1 -2 7.39 0.33
 1 1 -1 286.85 1.62
 1 -1 0 4.11 0.17
 -1 1 -1 277.07 1.63
 1 -1 -1 308.22 1.08
 -1 1 -2 8.35 0.32
 -1 1 -3 274.64 2.07
 1 1 3 269.41 2.03
 -1 1 -4 75.25 1.17
 1 1 4 75.07 1.22
 -1 1 -5 26.96 0.76
 1 1 5 28.68 0.83
 1 1 6 9.54 0.52
 -1 1 -6 10.6 0.54
 -1 1 -7 97.64 1.74
 1 1 7 90.86 1.74
 -1 1 -8 0.47 0.14
 1 1 8 0.36 0.12
 -1 1 -9 153 2.5
 1 1 9 143.12 2.5
 1 1 10 19.02 0.97
 -1 1 -10 18.68 0.9
 -1 1 -11 113.31 2.31
 1 1 11 111.9 2.38
 -1 1 -12 18.76 0.99
 1 1 13 38.52 1.47
 -1 1 -13 36.27 1.43
 -1 -1 13 39.1 1.4
 1 1 14 27.54 1.32
 -1 -1 14 28.89 1.28
 1 1 15 11.65 0.89
 -1 -1 15 11.58 0.84
 -1 -1 16 8.38 0.73
 1 1 16 8.23 0.75
 -1 -1 17 19.87 1.11
 1 1 17 19.19 1.14
 1 1 18 14.8 0.97
 1 1 21 31 0.99
 1 -2 21 1.87 0.2
 1 -2 20 63.94 1.46
 -1 2 19 6.19 0.59
 1 -2 19 6.53 0.54
 1 -2 18 81.52 2.03
 -1 2 18 83.18 2.3
 -1 2 17 5.01 0.59
 -1 2 16 58.79 2.05
 -1 2 15 8.87 0.78
 1 -2 15 9.71 0.76
 -1 2 14 62.28 1.99
 1 -2 14 61.15 1.83
 1 -2 13 15.23 0.87
 -1 2 13 14.07 0.9
 1 -2 13 12.65 1.02
 1 2 -11 7.84 0.71
 1 2 -10 230.37 3.74
 1 2 -9 5.4 0.52
 1 2 -8 315.64 3.74
 1 2 -7 15.49 0.8
 1 2 -6 196.11 2.71
 1 2 -5 18.1 0.75
 1 2 -4 359.62 3
 1 2 -3 134.32 1.7
 1 2 -2 584.97 3.22
 1 2 -1 7.25 0.3
 1 2 0 308.92 1.52
 -1 2 -1 6.23 0.3
 1 2 2 599.91 2.98
 -1 2 -2 606.72 3.2
 -1 2 -3 136.56 1.67
 1 2 3 140.47 1.49
 -1 2 -4 293.36 2.67
 1 2 4 304.85 2.42
 -1 2 -5 18.6 0.69
 1 2 5 19.79 0.66
 -1 2 -6 186.19 2.33
 1 2 6 188.19 2.2
 1 2 7 12.41 0.6
 -1 2 -7 12.9 0.69
 1 2 8 305.63 3.19
 -1 2 -8 330.95 3.66
 -1 2 -9 3.51 0.38
 1 2 9 3.58 0.37
 1 2 10 195.28 2.89
 -1 2 -10 212.01 3.27
 -1 2 -11 8.47 0.67
 -1 2 -12 194.66 3.31
 1 2 13 14.55 0.92
 -1 2 -13 13.91 0.93
 -1 -2 13 15.36 0.86
 -1 -2 14 62.49 1.83
 -1 2 -14 58.7 1.93
 1 2 14 60.77 1.98
 1 2 15 6.04 0.66
 -1 -2 15 5.96 0.59
 1 2 16 78.53 2.37
 -1 -2 16 74.94 2.1
 1 2 17 8.76 0.79
 1 2 18 70.22 2.12
 1 2 19 6.2 0.6
 1 2 21 4.23 0.37
 -1 3 20 0.29 0.14
 1 -3 20 0.08 0.09
 -1 3 19 68.47 1.94
 1 -3 19 66.59 1.59
 1 -3 18 -0.07 0.15
 -1 3 18 0.06 0.2
 -1 3 17 171.25 3.47
 1 -3 17 163.38 2.87
 -1 3 16 10.06 0.86
 -1 3 15 111.62 2.81
 1 -3 14 2.33 0.46
 -1 3 14 2.33 0.39
 -1 3 13 147.81 2.94
 1 -3 13 153.14 2.7
 1 3 -12 6.19 0.68
 1 3 -11 181.52 3.6
 1 3 -10 0.23 0.14
 1 3 -9 228.76 3.55
 1 3 -8 2.09 0.33
 1 3 -7 516.89 4.95
 -1 3 6 3.55 0.16
 1 3 -6 3.89 0.4
 1 3 -5 361.95 3.55
 1 3 -4 32.43 1.02
 1 3 -3 946.39 5.08
 1 3 -2 173.39 1.91
 1 3 -1 257.52 1.94
 1 3 0 1.69 0.14
 1 3 1 270.14 1.39
 -1 3 -1 269.36 2.37
 -1 3 -2 169.19 1.94
 1 3 2 167.22 0.94
 1 3 3 969.59 4.21
 -1 3 -3 1000 4.96
 1 3 4 31.96 0.79
 -1 3 -4 31.32 0.98
 1 3 5 406.02 2.99
 -1 3 -5 398.26 3.55
 1 3 6 3.79 0.31
 -1 3 -6 3.37 0.34
 -1 3 -7 524.86 4.57
 1 3 7 513.14 3.82
 -1 3 -8 2.86 0.37
 1 3 8 2.36 0.28
 -1 3 -9 222.82 3.29
 1 3 9 215.59 2.75
 -1 3 -10 0.34 0.15
 -1 3 -11 168.56 3.22
 -1 3 -12 5.38 0.58
 1 3 13 147.89 2.99
 -1 -3 13 146.56 2.59
 -1 3 -13 145.71 3.14
 -1 -3 14 2.37 0.35
 -1 3 -14 1.94 0.37
 1 3 14 2.3 0.38
 1 3 15 132.53 3.06
 1 3 16 9.58 0.84
 1 3 17 143.36 3.17
 1 3 18 0.36 0.19
 1 3 19 62.2 1.84
 1 3 21 52.02 1.26
 -1 4 20 31.69 1.13
 -1 4 19 4.74 0.51
 -1 4 18 68.06 2.08
 1 -4 18 62.52 1.58
 -1 4 17 11.38 0.91
 1 -4 17 11.57 0.73
 -1 4 16 188.62 3.7
 1 -4 16 177.88 2.91
 1 -4 15 19.14 0.95
 -1 4 15 19.07 1.18
 -1 4 14 101.3 2.63
 -1 4 13 2.71 0.41
 1 4 -13 2.55 0.47
 -1 4 12 96.67 2.26
 1 4 -12 103.26 2.86
 1 4 -11 3.3 0.49
 1 4 -10 100.05 2.56
 1 4 -9 8.23 0.72
 1 4 -8 256.07 3.89
 1 4 -7 17.99 0.95
 1 4 -6 671.64 5.51
 1 4 -5 6.39 0.53
 1 4 -4 472.76 4.22
 1 4 -3 20.56 0.8
 1 4 -2 393.31 3.01
 1 4 -1 48.21 0.99
 -1 4 0 15.46 0.61
 1 4 0 15.83 0.52
 1 4 1 50.81 0.8
 -1 4 -1 50.71 1.16
 1 4 2 299.14 1.73
 -1 4 -2 286.14 2.79
 1 4 3 18.69 0.41
 -1 4 -3 20.33 0.79
 1 4 4 457.76 3.06
 -1 4 -4 511.29 4.27
 -1 4 -5 6.94 0.52
 1 4 5 6.99 0.4
 -1 4 -6 761.55 5.53
 1 4 6 736.23 4.26
 1 4 7 17 0.68
 -1 4 -7 16.19 0.85
 -1 4 -8 269.71 3.76
 1 4 8 252.21 2.71
 -1 4 -9 11.45 0.82
 -1 4 -10 87.46 2.27
 -1 4 -11 2.56 0.43
 -1 4 -12 84.82 2.43
 1 4 13 5.4 0.58
 -1 4 -13 5.27 0.62
 1 4 14 125.12 2.94
 -1 4 -14 118.97 3.08
 1 4 15 14.54 1.03
 1 4 16 161.86 3.44
 1 4 17 14.35 1.01
 1 4 18 58.12 1.9
 1 4 19 3.3 0.43
 1 4 20 28.64 1.07
 -1 5 20 10.09 0.62
 -1 5 19 9.29 0.69
 -1 5 18 13.4 0.92
 -1 5 17 40.08 1.68
 -1 5 16 21.91 1.27
 1 -5 15 54.9 1.54
 -1 5 15 58.81 2.08
 1 -5 14 10.54 0.67
 -1 5 14 11.16 0.87
 -1 5 13 28.95 1.34
 1 5 -13 27.43 1.57
 1 5 -12 5.12 0.69
 -1 5 12 4.9 0.53
 1 5 -11 46.61 1.9
 1 5 -10 16.12 1.1
 1 5 -9 58.55 2.07
 1 5 -8 17.32 1.05
 1 5 -7 150.12 2.9
 1 5 -6 15.19 0.91
 1 5 -5 201.51 3.14
 1 5 -4 18.03 0.87
 1 5 -3 200.04 2.64
 1 5 -2 15.21 0.68
 1 5 -1 5.02 0.37
 -1 5 1 3.58 0.32
 1 5 0 5.25 0.35
 -1 5 0 5.53 0.42
 1 5 1 13.39 0.5
 -1 5 -1 12.66 0.64
 -1 5 -2 13.9 0.7
 1 5 2 14.06 0.47
 -1 5 -3 177.76 2.61
 1 5 3 173.29 1.51
 1 5 4 14.24 0.43
 -1 5 -4 15.37 0.82
 -1 5 -5 235.3 3.25
 -1 5 -6 19.5 0.97
 -1 5 -7 143.35 2.67
 -1 5 -8 16.95 1
 -1 5 -9 63.45 2.05
 -1 5 -10 17.53 1.09
 -1 5 -11 38.28 1.67
 1 5 12 5.92 0.57
 -1 5 -12 6.54 0.73
 1 5 12 5.84 0.58
 -1 5 -13 34.45 1.65
 1 5 13 36.85 1.52
 1 5 14 7.67 0.75
 1 5 15 45.07 1.83
 1 5 16 22.43 1.27
 1 5 17 40.9 1.69
 1 5 18 13.78 0.91
 1 5 19 8.59 0.66
 1 5 20 7.58 0.52
 -1 6 20 0.2 0.12
 -1 6 19 13.15 0.79
 -1 6 18 0.62 0.23
 -1 6 17 16.06 1.03
 -1 6 16 1.61 0.38
 -1 6 15 22.05 1.27
 -1 6 14 16.2 1.07
 -1 6 12 3.01 0.43
 1 6 -12 3.12 0.56
 -1 6 11 12.7 0.83
 1 6 -11 11.79 1
 1 6 -10 6.37 0.73
 1 6 -9 16.18 1.15
 1 6 -8 11.17 0.88
 1 6 -7 2.76 0.42
 1 6 -6 1.67 0.33
 1 6 -5 81.89 2.16
 1 6 -4 18.68 0.95
 1 6 -3 3.61 0.39
 1 6 -2 4.2 0.39
 -1 6 2 4.02 0.38
 1 6 -1 6.46 0.46
 -1 6 1 5.94 0.46
 1 6 0 34.18 1
 -1 6 0 34.15 1.14
 1 6 1 7.23 0.43
 -1 6 -1 6.81 0.52
 1 6 2 4.2 0.3
 -1 6 -2 4.33 0.44
 1 6 3 4.95 0.3
 -1 6 -3 5.47 0.5
 -1 6 -4 17.91 0.96
 -1 6 -5 63.89 1.84
 -1 6 -6 2.75 0.4
 -1 6 -7 1.01 0.25
 -1 6 -8 10.85 0.85
 -1 6 -9 17.73 1.16
 -1 6 -10 6.81 0.74
 -1 6 -11 15.5 1.11
 1 6 11 14.93 0.88
 1 6 12 4.09 0.49
 -1 6 -12 4.09 0.63
 1 6 13 8.99 0.77
 1 6 13 7.87 0.72
 -1 6 -13 8.11 0.85
 1 6 14 16.03 1.07
 1 6 15 23 1.31
 1 6 16 0.71 0.25
 1 6 17 14.74 0.99
 1 6 18 0.76 0.24
 1 6 19 14.33 0.8
 1 6 20 0.12 0.09
 -1 7 20 6.33 0.43
 -1 7 19 12.95 0.73
 -1 7 18 10.72 0.76
 -1 7 17 27.31 1.32
 -1 7 16 11.8 0.9
 -1 7 15 54.62 1.96
 -1 7 14 14.88 1.01
 -1 7 13 101.36 2.62
 1 7 -12 4.06 0.64
 -1 7 12 5.14 0.58
 1 7 -11 8.21 0.87
 -1 7 11 8.21 0.7
 1 7 -10 12.04 1.06
 -1 7 10 12.02 0.8
 1 7 -9 27.24 1.56
 1 7 -8 6.73 0.73
 1 7 -7 124.95 2.98
 1 7 -6 9.08 0.81
 1 7 -5 324.35 4.61
 1 7 -4 43.49 1.57
 1 7 -3 177.56 2.94
 -1 7 3 166.04 2.61
 1 7 -2 3.21 0.37
 -1 7 2 3.02 0.36
 -1 7 1 57.9 1.61
 1 7 -1 68.82 1.64
 1 7 0 0.29 0.11
 -1 7 0 0.39 0.14
 -1 7 -1 58.7 1.68
 1 7 1 62.63 1.41
 -1 7 -2 2.78 0.37
 1 7 2 3.5 0.31
 -1 7 -3 169.98 3.03
 -1 7 -4 50.65 1.78
 -1 7 -5 356.15 4.69
 -1 7 -6 7.01 0.67
 -1 7 -7 139.09 3.02
 -1 7 -8 3.82 0.55
 -1 7 -9 13.81 1.08
 -1 7 -10 13.56 1.09
 1 7 10 13.17 0.84
 -1 7 -11 14.16 1.11
 1 7 11 14.69 0.91
 1 7 12 7.64 0.7
 -1 7 -12 7.82 0.87
 1 7 13 91.73 2.46
 1 7 13 93.21 2.48
 1 7 14 14.81 1.02
 1 7 15 48.92 1.88
 1 7 16 9.25 0.8
 1 7 17 27.49 1.3
 1 7 18 11.99 0.78
 1 7 19 13.28 0.72
 1 7 20 6.3 0.4
 -1 8 20 21.39 0.68
 -1 8 19 3.99 0.38
 -1 8 18 46.45 1.48
 -1 8 17 4.88 0.54
 -1 8 16 57.16 1.92
 -1 8 15 4.78 0.57
 -1 8 14 117.84 2.82
 -1 8 13 3.02 0.47
 -1 8 12 237.32 3.94
 -1 8 11 1.24 0.31
 1 8 -11 1.1 0.35
 -1 8 10 91.75 2.31
 1 8 -10 91.78 3
 -1 8 9 6.21 0.58
 1 8 -9 5.75 0.76
 1 8 -8 177.32 3.9
 1 8 -7 1.7 0.35
 1 8 -6 232 4.29
 1 8 -5 1 0.29
 1 8 -4 179.49 3.44
 -1 8 4 153.83 2.67
 -1 8 3 0.23 0.13
 1 8 -3 0.27 0.14
 -1 8 2 296.77 3.84
 1 8 -2 322.58 3.97
 1 8 -1 1.25 0.24
 -1 8 1 0.87 0.22
 1 8 0 274.11 3.33
 -1 8 0 248.77 3.67
 -1 8 -1 1 0.25
 -1 8 -2 283.92 4.14
 -1 8 -3 0.05 0.1
 -1 8 -4 161.82 3.31
 -1 8 -5 0.65 0.23
 -1 8 -6 233.18 4.09
 -1 8 -7 1.65 0.36
 -1 8 -8 188.12 4.07
 -1 8 -9 4.34 0.65
 1 8 9 4.17 0.5
 1 8 10 102.74 2.44
 -1 8 -10 101.3 3.06
 -1 8 -11 2.23 0.46
 1 8 11 2.66 0.41
 1 8 12 204.22 3.62
 1 8 13 2.9 0.45
 1 8 14 104.46 2.64
 1 8 14 103.93 2.66
 1 8 15 3.4 0.48
 1 8 16 60.16 1.95
 1 8 17 5.11 0.54
 1 8 18 47.45 1.45
 1 8 19 4.37 0.38
 -1 9 19 35.21 0.98
 -1 9 18 0.87 0.2
 -1 9 17 46.79 1.53
 -1 9 16 0.2 0.15
 -1 9 15 59.58 1.94
 -1 9 14 0.06 0.22
 -1 9 13 163.47 3.31
 -1 9 12 2.4 0.42
 -1 9 11 316.86 4.49
 1 9 -10 3.59 0.64
 -1 9 10 3.14 0.45
 1 9 -9 253.08 5.15
 -1 9 9 242.05 3.83
 1 9 -8 3.83 0.6
 -1 9 8 3.67 0.47
 1 9 -7 208.9 4.29
 1 9 -6 0.04 0.12
 1 9 -5 139.94 3.4
 1 9 -4 9.04 0.83
 1 9 -3 180.48 3.45
 -1 9 3 168.17 3.02
 1 9 -2 1.4 0.31
 -1 9 2 1.2 0.28
 1 9 -1 421.16 4.58
 -1 9 1 385.98 4.81
 -1 9 0 1.7 0.33
 -1 9 -1 419.45 5.26
 -1 9 -2 1.64 0.34
 -1 9 -3 182.73 3.72
 -1 9 -4 7.28 0.75
 -1 9 -5 162.3 3.57
 -1 9 -6 0.03 0.13
 -1 9 -7 194.2 4.21
 -1 9 -8 3.3 0.59
 1 9 8 3.55 0.46
 -1 9 -9 308.82 5.63
 1 9 9 293.2 4.24
 -1 9 -10 3.56 0.59
 1 9 10 3.7 0.49
 1 9 11 279.26 4.25
 1 9 12 2.19 0.39
 1 9 13 143.68 3.09
 1 9 14 0.16 0.2
 1 9 14 0.23 0.18
 1 9 15 65.63 2.03
 1 9 16 0.13 0.13
 1 9 17 46.81 1.49
 1 9 18 0.66 0.18
 1 9 19 37.67 0.94
 -1 10 18 21.06 0.82
 -1 10 17 1.75 0.29
 -1 10 16 24.09 1.12
 -1 10 15 2.42 0.4
 -1 10 14 46.78 1.7
 -1 10 13 8.27 0.74
 -1 10 12 132.89 2.95
 -1 10 11 6.91 0.68
 -1 10 10 219.38 3.74
 1 10 -9 3.55 0.63
 -1 10 9 3.42 0.49
 1 10 -8 158.09 4.09
 -1 10 8 147.8 3.03
 1 10 -7 0.5 0.24
 -1 10 7 0.19 0.15
 -1 10 6 84.73 2.17
 1 10 -6 84.57 2.74
 1 10 -5 0.58 0.28
 1 10 -4 48.1 2
 1 10 -3 4.65 0.61
 -1 10 1 3.15 0.46
 -1 10 0 355.31 4.96
 -1 10 -1 3.32 0.5
 -1 10 -2 171.38 3.72
 -1 10 -3 4 0.57
 -1 10 -4 49.24 2.03
 -1 10 -5 0.29 0.2
 -1 10 -6 78.08 2.65
 1 10 6 79.09 2.1
 -1 10 -7 0.98 0.33
 1 10 7 0.37 0.14
 -1 10 -8 156.96 4.1
 1 10 8 148.28 3.06
 -1 10 -9 2.03 0.48
 1 10 9 2.19 0.4
 1 10 10 197.81 3.61
 1 10 11 9.92 0.82
 1 10 12 130.37 2.91
 1 10 13 8.69 0.76
 1 10 14 48.46 1.7
 1 10 14 48.78 1.73
 1 10 15 1.51 0.31
 1 10 16 25.78 1.13
 1 10 17 1.41 0.23
 1 10 18 18.75 0.72
 -1 11 18 5.33 0.35
 -1 11 17 6.47 0.47
 -1 11 16 4.71 0.46
 -1 11 15 4.84 0.51
 -1 11 14 8.95 0.71
 -1 11 13 24.39 1.23
 -1 11 12 12.89 0.92
 -1 11 11 31.53 1.41
 -1 11 10 7.2 0.69
 -1 11 9 82.33 2.33
 -1 11 8 7.9 0.73
 1 11 -7 85.23 2.98
 -1 11 7 77.66 2.22
 1 11 -6 2.02 0.45
 -1 11 6 2.66 0.4
 -1 11 5 16.17 0.98
 -1 11 4 1.45 0.29
 -1 11 3 22.77 1.09
 -1 11 -1 38.92 1.75
 -1 11 -2 1.52 0.35
 1 11 2 1.63 0.31
 1 11 3 25.71 1.2
 -1 11 -3 25.78 1.48
 -1 11 -4 2.64 0.48
 1 11 4 2.25 0.37
 -1 11 -5 10.8 1.01
 1 11 5 9.51 0.75
 1 11 6 1.53 0.32
 -1 11 -6 1.09 0.34
 1 11 7 78.98 2.28
 -1 11 -7 88.08 3.1
 1 11 8 9.08 0.78
 1 11 9 63.48 2.08
 1 11 10 4.53 0.56
 1 11 11 39.61 1.6
 1 11 12 16.45 1.02
 1 11 13 27.58 1.26
 1 11 13 28.73 1.32
 1 11 14 8.41 0.67
 1 11 14 8.77 0.71
 1 11 15 6.36 0.57
 1 11 16 4.13 0.41
 1 11 17 4.9 0.38
 -1 12 17 4.99 0.35
 -1 12 16 0.49 0.15
 -1 12 15 7.3 0.56
 -1 12 14 1.31 0.28
 -1 12 13 10.39 0.75
 -1 12 12 2.76 0.42
 -1 12 11 4.56 0.53
 -1 12 10 14.96 0.97
 -1 12 9 2.93 0.44
 -1 12 8 15.89 1.04
 -1 12 7 2.83 0.44
 -1 12 6 9.7 0.81
 -1 12 5 0.17 0.14
 -1 12 4 3.7 0.48
 -1 12 3 2.57 0.39
 -1 12 2 0.79 0.26
 -1 12 1 0.15 0.1
 -1 12 0 9.81 0.76
 1 12 1 0.1 0.14
 1 12 2 0.55 0.18
 1 12 3 2.87 0.42
 1 12 4 4.14 0.5
 -1 12 -5 0.3 0.17
 1 12 5 -0.02 0.16
 1 12 6 8.99 0.78
 1 12 7 3.21 0.46
 1 12 8 17.37 1.1
 1 12 9 2.96 0.46
 1 12 10 14.07 0.95
 1 12 11 2.64 0.42
 1 12 12 2.52 0.41
 1 12 13 12.12 0.82
 1 12 13 13.05 0.81
 1 12 14 1.14 0.26
 1 12 15 7.53 0.55
 1 12 16 0.51 0.13
 -1 13 16 2.47 0.24
 -1 13 15 9.72 0.56
 -1 13 14 6.1 0.49
 -1 13 12 3.36 0.42
 -1 13 11 31.09 1.3
 -1 13 10 1.07 0.26
 -1 13 9 64.23 1.97
 -1 13 8 3.93 0.51
 -1 13 7 30.06 1.41
 -1 13 6 1.18 0.3
 -1 13 5 22.34 1.21
 -1 13 4 -0.11 0.14
 -1 13 3 38.31 1.55
 -1 13 2 1.9 0.35
 -1 13 1 38.76 1.54
 -1 13 0 1.29 0.3
 1 13 0 1.52 0.33
 -1 13 -1 35.51 1.49
 1 13 1 34.38 1.49
 1 13 2 2.34 0.39
 1 13 3 40.63 1.61
 1 13 4 0.11 0.13
 1 13 5 30.16 1.42
 1 13 6 1.11 0.28
 1 13 7 36.88 1.58
 1 13 8 3.09 0.45
 1 13 9 56.42 1.9
 1 13 10 2.42 0.39
 1 13 11 28.14 1.24
 1 13 12 3.47 0.44
 1 13 13 12.09 0.71
 1 13 13 12.28 0.75
 1 13 14 7.23 0.51
 1 13 15 11.18 0.55
 -1 14 14 25.65 0.85
 -1 14 13 2.86 0.32
 -1 14 12 26.46 1.04
 -1 14 11 -0.02 0.17
 -1 14 10 61.96 1.75
 -1 14 9 0.16 0.15
 -1 14 8 82.79 2.17
 -1 14 7 1.86 0.35
 -1 14 6 92.66 2.41
 -1 14 5 0.42 0.22
 -1 14 4 93.5 2.44
 -1 14 3 2.68 0.42
 -1 14 2 55.3 1.85
 1 14 -1 0 0.22
 -1 14 1 -0.57 0.21
 -1 14 0 48.75 1.73
 1 14 0 48.52 1.8
 1 14 1 -0.17 0.22
 -1 14 -2 58.52 1.92
 1 14 2 53.28 1.85
 1 14 3 2.35 0.41
 1 14 4 103.49 2.61
 1 14 5 0.3 0.2
 1 14 6 93.47 2.48
 1 14 7 1.26 0.29
 1 14 8 69.67 2.06
 1 14 9 0.02 0.18
 1 14 10 55.06 1.7
 1 14 11 0.06 0.14
 1 14 12 27.36 1.08
 1 14 12 27.47 1
 1 14 13 3.92 0.35
 1 14 14 30.24 0.84
 -1 15 13 22.33 0.73
 -1 15 12 0.21 0.11
 -1 15 11 28.08 0.99
 -1 15 10 0.05 0.12
 -1 15 9 63.79 1.66
 -1 15 8 -0.09 0.19
 -1 15 7 72.09 1.92
 -1 15 6 0.92 0.24
 -1 15 5 141.79 2.86
 -1 15 4 1.81 0.34
 1 15 -3 72.27 2.18
 -1 15 3 75.12 2.11
 -1 15 2 0.24 0.17
 1 15 -2 0.11 0.18
 -1 15 1 34.14 1.42
 1 15 -1 33.08 1.46
 1 15 0 1.14 0.27
 -1 15 0 1.51 0.3
 1 15 1 38.55 1.55
 -1 15 -1 40.21 1.53
 1 15 2 -0.02 0.21
 -1 15 -2 0.03 0.2
 1 15 3 78.26 2.21
 -1 15 -3 85.8 2.23
 1 15 4 1.34 0.33
 -1 15 -4 1.54 0.33
 -1 15 -5 139.62 2.79
 1 15 5 132.73 2.87
 1 15 6 1.46 0.31
 1 15 7 65.44 1.92
 1 15 8 0.02 0.16
 1 15 9 57.68 1.64
 1 15 10 0.04 0.16
 1 15 11 28.04 1.02
 1 15 12 0.37 0.11
 1 15 12 0.19 0.11
 1 16 -11 1.35 0.19
 -1 16 10 19.85 0.74
 -1 16 9 1.22 0.21
 -1 16 8 36.98 1.15
 -1 16 7 0.45 0.14
 1 16 -6 39.25 1.42
 -1 16 6 40.01 1.32
 1 16 -5 0.4 0.19
 -1 16 5 0.47 0.18
 1 16 -4 73.28 2.01
 -1 16 4 73.56 1.91
 1 16 -3 2.31 0.39
 -1 16 3 1.86 0.33
 -1 16 2 30.29 1.26
 1 16 -2 29.46 1.3
 -1 16 1 2.93 0.4
 1 16 -1 2.83 0.4
 -1 16 0 12.07 0.79
 1 16 0 12.13 0.82
 -1 16 -1 2.38 0.35
 1 16 1 2.76 0.39
 -1 16 -2 38.64 1.38
 1 16 2 37.98 1.46
 1 16 3 2.55 0.4
 -1 16 -3 2.5 0.36
 1 16 4 62.84 1.86
 -1 16 -4 64.03 1.74
 1 16 5 0.39 0.19
 -1 16 -5 0.32 0.13
 1 16 6 37.42 1.36
 -1 16 -6 38.83 1.26
 1 16 7 0.44 0.17
 1 16 8 33.95 1.17
 1 16 9 1.03 0.21
 1 16 10 20.28 0.79
 1 16 11 1.56 0.21
 -1 17 9 6.69 0.36
 1 17 -9 7.1 0.39
 -1 17 8 1.21 0.18
 1 17 -8 1.39 0.21
 -1 17 7 7.87 0.46
 1 17 -7 8.44 0.53
 -1 17 6 -0.05 0.11
 1 17 -6 -0.13 0.14
 -1 17 5 4.39 0.39
 1 17 -5 4.16 0.42
 1 17 -4 0.77 0.2
 -1 17 4 0.53 0.16
 -1 17 3 20.64 0.9
 1 17 -3 18.99 0.91
 -1 17 2 1.51 0.26
 1 17 -2 1.91 0.31
 -1 17 1 3.24 0.37
 1 17 -1 3.09 0.39
 -1 17 0 3.56 0.38
 1 17 0 3.81 0.43
 -1 17 -1 5.13 0.46
 1 17 1 4.88 0.5
 -1 17 -2 1.81 0.28
 1 17 2 1.7 0.3
 -1 17 -3 16.73 0.78
 1 17 3 16.24 0.86
 1 17 4 0.6 0.2
 -1 17 -4 0.63 0.16
 1 17 5 4.34 0.43
 1 17 6 0.04 0.11
 1 17 7 7.94 0.51
 1 17 8 1.27 0.2
 1 17 9 7.33 0.42
 1 18 -6 0.88 0.14
 1 18 -5 0.16 0.1
 -1 18 4 0.46 0.1
 1 18 -4 0.86 0.18
 -1 18 3 0.27 0.1
 1 18 -3 0.18 0.12
 1 18 -2 0.67 0.18
 -1 18 2 0.47 0.13
 -1 18 1 0.33 0.12
 1 18 -1 0.46 0.15
 1 18 0 1.92 0.28
 1 18 1 0.42 0.14
 1 18 2 0.85 0.2
 1 18 3 -0.01 0.11
 1 18 4 0.7 0.16
 1 18 5 0.02 0.08
 1 18 6 0.81 0.14
 1 18 7 0.44 0.11
 2 0 -1 126.8 1.28
 -2 0 -2 581.67 2.51
 -2 0 -3 2.55 0.18
 -2 0 -4 248.26 1.98
 -2 0 -5 0.65 0.11
 2 0 5 0.6 0.15
 2 0 6 305.66 3.46
 -2 0 -6 315.74 2.58
 2 0 7 0.45 0.16
 -2 0 -7 0.25 0.09
 2 0 8 142.88 2.69
 -2 0 -8 134.89 1.9
 -2 0 -9 2.77 0.3
 2 0 9 3.16 0.43
 -2 0 -10 521.7 4.31
 2 0 10 537.71 5.82
 -2 0 -11 0.04 0.08
 2 0 11 -0.11 0.1
 2 0 12 335.07 4.88
 -2 0 -12 354.69 3.95
 2 0 13 2.6 0.37
 -2 0 13 2.68 0.38
 2 0 13 2.48 0.42
 2 0 14 165.32 3.14
 -2 0 14 165.54 3.09
 -2 0 15 0.63 0.19
 2 0 15 0.08 0.13
 2 0 16 37.33 1.57
 -2 0 16 36.89 1.54
 -2 0 17 0.15 0.13
 2 0 17 -0.27 0.17
 -2 0 18 93.45 2.29
 2 0 20 64.32 1.66
 2 0 21 0.18 0.09
 2 -1 21 33.89 0.96
 2 -1 20 9.72 0.63
 2 -1 19 79.62 1.98
 -2 1 19 74.94 1.94
 -2 1 18 0.05 0.15
 -2 1 17 49.65 1.79
 -2 1 16 10.28 0.83
 2 -1 16 9.93 0.79
 2 -1 15 64.8 2
 -2 1 15 66.37 2.08
 -2 1 14 3.82 0.49
 2 -1 14 3.5 0.53
 2 -1 14 3.63 0.46
 -2 1 13 206.78 3.36
 2 -1 13 206.62 3.28
 2 -1 12 5.35 0.66
 2 -1 11 255.07 4.37
 -2 -1 -10 6.03 0.44
 2 -1 10 5.21 0.59
 2 -1 9 337.19 4.46
 -2 -1 -9 348.92 3.11
 -2 -1 -8 34.3 0.92
 -2 -1 -7 261.61 2.39
 2 1 -7 252.58 3.26
 -2 -1 -6 0.94 0.13
 2 1 -6 0.71 0.17
 2 1 -5 302.74 3.2
 -2 -1 -5 324.04 2.17
 -2 -1 -4 1.99 0.14
 2 1 -4 2.12 0.25
 -2 -1 -3 281.59 1.58
 -2 -1 -2 19.93 0.36
 2 -1 1 528.87 2.93
 2 -1 0 104.07 1.19
 2 -1 -1 476.58 2.3
 -2 1 -2 20.74 0.56
 -2 1 -3 358.64 2.41
 -2 1 -4 2.25 0.21
 2 1 4 2.17 0.24
 2 1 5 315.84 3.09
 -2 1 -5 317.47 2.67
 2 1 6 1.57 0.24
 -2 1 -6 1.34 0.19
 2 1 7 258.08 3.22
 -2 1 -7 255.24 2.72
 -2 1 -8 33.66 1.08
 2 1 8 31.38 1.19
 2 1 9 293.36 3.86
 -2 1 -9 289.02 3.21
 2 1 10 3.51 0.44
 -2 1 -10 3.71 0.4
 2 1 11 274.06 4.08
 -2 1 -11 277.67 3.51
 2 1 12 5.21 0.59
 -2 1 -12 5.78 0.53
 -2 -1 13 216.5 3.27
 2 1 13 211.79 3.49
 -2 -1 14 2.48 0.37
 2 1 14 2.36 0.39
 2 1 15 64.55 2.08
 -2 -1 15 64.48 1.94
 2 1 16 12.39 0.92
 -2 -1 16 12.04 0.86
 -2 -1 17 41.31 1.55
 2 1 17 43.61 1.7
 2 1 18 0.26 0.15
 2 1 20 10.73 0.69
 2 1 21 38.51 1.1
 2 -2 21 10.39 0.5
 2 -2 20 18.74 0.81
 -2 2 19 7.06 0.61
 2 -2 19 6.63 0.56
 2 -2 18 15.9 0.93
 -2 2 18 16.83 1.01
 -2 2 17 19.96 1.16
 -2 2 16 23.52 1.28
 -2 2 15 15.19 1.01
 2 -2 14 64.85 1.9
 -2 2 14 67.91 2.06
 2 -2 13 6.41 0.57
 2 -2 13 6.62 0.8
 -2 2 13 7.12 0.64
 2 -2 12 74.92 2.55
 2 -2 11 10.55 0.93
 2 2 -9 8.49 0.71
 2 2 -8 148.67 2.8
 -2 -2 -8 147.13 1.77
 -2 -2 -7 18.44 0.57
 2 2 -7 18.34 0.95
 -2 -2 -6 219.66 1.76
 2 2 -6 212.54 3.04
 -2 -2 -5 1.65 0.13
 2 2 -5 2 0.28
 2 2 -4 122.69 1.93
 -2 -2 -4 138.9 0.98
 2 2 -3 3.58 0.31
 -2 -2 -3 3.73 0.12
 2 2 -2 159.44 1.88
 2 -2 0 440.27 2.5
 2 -2 -1 24 0.48
 -2 2 -2 209.72 2.1
 2 -2 -2 218.67 1.14
 -2 2 -3 3.79 0.29
 2 2 3 4.12 0.32
 2 2 4 168.67 2.16
 -2 2 -4 157.96 1.95
 -2 2 -5 3.05 0.3
 2 2 5 2.56 0.28
 2 2 6 228.24 2.84
 -2 2 -6 223.72 2.6
 -2 2 -7 16.1 0.72
 2 2 7 17.93 0.85
 2 2 8 117.69 2.27
 -2 2 -8 122.22 2.18
 2 2 9 7.18 0.6
 -2 2 -9 7.49 0.58
 2 2 10 2.57 0.37
 -2 2 -10 2.42 0.34
 -2 2 -11 7.7 0.64
 2 2 11 8.14 0.7
 -2 2 -12 80.5 2.08
 -2 -2 13 5.76 0.52
 -2 2 -13 5 0.53
 2 2 13 5.73 0.58
 2 2 14 67.13 2.09
 -2 -2 14 68.52 1.89
 -2 -2 15 17.24 0.97
 2 2 15 16.97 1.08
 -2 -2 16 19.79 1.06
 2 2 16 19.88 1.18
 2 2 17 20.93 1.19
 2 2 18 9.73 0.77
 2 2 21 9.8 0.56
 -2 3 20 6.07 0.49
 2 -3 20 6.55 0.45
 -2 3 19 0.85 0.23
 2 -3 19 1.36 0.26
 2 -3 18 22.33 1.05
 -2 3 18 22.04 1.16
 -2 3 17 1.04 0.28
 2 -3 17 1.52 0.31
 2 -3 16 29.45 1.28
 -2 3 16 29.48 1.44
 -2 3 15 2.19 0.4
 2 -3 14 3.9 0.63
 -2 3 14 5 0.58
 -2 3 13 9.87 0.76
 2 -3 13 10.39 1.02
 2 -3 12 10.22 0.97
 2 3 -10 38.12 1.63
 2 3 -9 37.11 1.53
 2 3 -8 4.63 0.52
 2 3 -7 26.1 1.12
 2 3 -6 8.49 0.61
 2 3 -5 57.68 1.51
 2 3 -4 4.91 0.42
 2 3 -3 106.94 1.77
 2 3 -2 50.48 1.1
 2 3 -1 272.7 2.17
 2 3 0 23.6 0.53
 -2 3 -1 255.23 2.51
 2 3 1 254.62 2.58
 -2 3 -2 53.88 1.21
 2 3 2 52.07 1.14
 -2 3 -3 105.21 1.71
 2 3 3 109.62 1.7
 2 3 4 3.89 0.33
 -2 3 -4 3.97 0.35
 -2 3 -5 59.68 1.43
 2 3 5 59.59 1.37
 -2 3 -6 11.33 0.64
 2 3 6 11.42 0.63
 -2 3 -7 25.26 0.98
 2 3 7 25.88 0.99
 -2 3 -8 4.39 0.44
 2 3 8 3.95 0.41
 2 3 9 32.13 1.2
 -2 3 -9 36.02 1.36
 -2 3 -10 36.8 1.4
 2 3 10 34.35 1.29
 -2 3 -11 11.76 0.81
 -2 3 -12 7.22 0.68
 -2 -3 13 10.38 0.68
 -2 3 -13 10.45 0.81
 2 3 13 11.03 0.82
 -2 -3 14 6.3 0.57
 -2 3 -14 5.73 0.62
 2 3 14 5.51 0.61
 2 3 15 2.79 0.46
 2 3 16 31.66 1.5
 2 3 17 1.83 0.37
 2 3 18 19.82 1.1
 2 3 19 1.13 0.27
 2 3 21 0.45 0.14
 2 -4 20 19.29 0.7
 -2 4 20 18.87 0.84
 -2 4 19 7.04 0.6
 2 -4 19 6.96 0.5
 -2 4 18 18.61 1.06
 2 -4 18 18.43 0.89
 -2 4 17 22.64 1.25
 2 -4 17 21.8 1.04
 2 -4 16 45.63 1.56
 -2 4 16 46.09 1.8
 2 -4 15 14.71 0.87
 -2 4 15 15.11 1.05
 2 -4 14 74.91 1.92
 -2 4 14 73.38 2.22
 2 -4 13 6.59 0.83
 2 -4 13 6.87 0.56
 -2 4 13 7.35 0.66
 2 4 -11 18.34 1.23
 2 4 -10 67.18 2.24
 2 4 -9 3.5 0.5
 2 4 -8 129.15 2.77
 2 4 -7 0.15 0.08
 2 4 -6 196.87 3.16
 2 4 -5 6.27 0.54
 2 4 -4 168.3 2.62
 2 4 -3 28.36 0.98
 2 4 -2 40.53 1.06
 2 4 -1 2.26 0.23
 2 4 0 19.48 0.56
 2 4 1 1.95 0.12
 -2 4 -1 2.2 0.26
 2 -4 -2 44.24 0.5
 -2 4 -2 39.65 1.15
 -2 4 -3 28.58 0.98
 2 4 3 28.35 0.92
 -2 4 -4 184.7 2.61
 2 4 4 170.87 2.25
 -2 4 -5 6.54 0.52
 2 4 5 6.65 0.47
 2 4 6 166.09 2.42
 -2 4 -6 165.34 2.65
 -2 4 -7 1.09 0.23
 2 4 7 0.27 0.11
 -2 4 -8 136.96 2.54
 2 4 8 144.02 2.41
 -2 4 -9 5.25 0.55
 2 4 9 4.03 0.42
 -2 4 -10 71.12 2.11
 -2 4 -11 14.45 0.95
 2 4 12 50.14 1.59
 2 4 12 49.69 1.66
 -2 4 -12 53.71 1.94
 2 4 13 7.32 0.69
 -2 4 -13 7.1 0.71
 2 4 14 84.52 2.42
 2 4 15 17.31 1.12
 2 4 16 34.89 1.59
 2 4 17 19.06 1.14
 2 4 18 15.33 0.95
 2 4 19 6.82 0.57
 2 4 21 6.55 0.43
 -2 5 20 2.67 0.32
 -2 5 19 46.59 1.48
 -2 5 18 3.55 0.46
 2 -5 18 3.08 0.34
 2 -5 17 81.94 1.89
 -2 5 17 88.96 2.44
 2 -5 16 2.27 0.33
 -2 5 16 2.32 0.42
 2 -5 15 135.1 2.54
 -2 5 15 144.79 3.23
 2 -5 14 15.03 0.84
 -2 5 14 14.48 0.99
 2 -5 13 157.24 2.63
 -2 5 13 153.84 3.09
 2 -5 12 2.01 0.28
 2 5 -12 1.78 0.41
 2 5 -11 74.51 2.55
 2 5 -10 1.22 0.33
 2 5 -9 171.72 3.51
 2 5 -8 0.71 0.23
 2 5 -7 416.43 5.1
 2 5 -6 14.32 0.93
 2 5 -5 500.88 5.05
 2 5 -4 2.99 0.36
 2 5 -3 327.71 3.49
 2 5 -2 5.36 0.41
 2 5 -1 106.57 1.65
 2 5 0 3.91 0.27
 -2 5 0 3.22 0.34
 -2 5 -1 88.34 1.85
 2 5 1 85.89 1.04
 2 -5 -2 4.87 0.19
 -2 5 -2 4.72 0.44
 -2 5 -3 370.97 3.89
 -2 5 -4 3.82 0.41
 -2 5 -5 473.01 4.78
 2 5 5 451.83 3.98
 2 5 6 11.93 0.64
 -2 5 -6 12.65 0.81
 2 5 7 386.82 3.79
 -2 5 -7 410.28 4.67
 -2 5 -8 1.15 0.26
 -2 5 -9 186.74 3.42
 -2 5 -10 0.45 0.2
 -2 5 -11 94.44 2.58
 2 5 12 1.87 0.33
 -2 5 -12 2.37 0.45
 2 5 12 2.52 0.38
 -2 5 -13 169.8 3.66
 2 5 13 171.25 3.34
 2 5 13 168.96 3.16
 2 5 14 17.09 1.1
 2 5 15 122.83 2.97
 2 5 16 1.24 0.32
 2 5 17 77.77 2.25
 2 5 18 2.39 0.38
 2 5 19 38.12 1.3
 2 5 21 28.21 0.81
 -2 6 20 43.91 1.16
 -2 6 19 0.7 0.2
 -2 6 18 72.86 2.01
 -2 6 17 0.06 0.15
 -2 6 16 154.32 3.28
 2 -6 16 143.71 2.47
 2 -6 15 0.86 0.2
 -2 6 15 0.49 0.22
 2 -6 14 128.22 2.34
 -2 6 14 135.36 3.01
 2 -6 13 4.16 0.4
 2 6 -12 139.98 3.73
 2 -6 12 133.1 2.23
 -2 6 12 141.91 2.94
 2 -6 11 3.39 0.34
 -2 6 11 3.11 0.41
 2 6 -11 3.58 0.6
 2 6 -10 176.75 3.97
 2 6 -9 4.62 0.6
 2 6 -8 287.9 4.64
 2 6 -7 4.55 0.58
 2 6 -6 277.83 4.28
 2 6 -5 6.35 0.61
 2 6 -4 738.61 5.97
 2 6 -3 22.32 0.99
 2 6 -2 151.12 2.45
 -2 6 1 3.27 0.38
 2 6 -1 3.51 0.33
 -2 6 0 135.29 2.42
 2 6 0 138.39 1.87
 -2 6 -1 3.74 0.41
 2 6 1 4.57 0.28
 -2 6 -2 190.45 3.04
 -2 6 -3 20.81 1.03
 -2 6 -4 686.86 6.06
 -2 6 -5 6.59 0.62
 -2 6 -6 306.93 4.25
 -2 6 -7 4.02 0.5
 -2 6 -8 278.65 4.09
 -2 6 -9 5.16 0.61
 -2 6 -10 195.19 3.92
 2 6 11 3.28 0.42
 -2 6 -11 3.78 0.55
 2 6 12 146.23 2.94
 -2 6 -12 146.77 3.42
 2 6 13 3.15 0.46
 2 6 13 3.67 0.49
 2 6 14 96.61 2.61
 2 6 15 0.55 0.23
 2 6 16 137.93 3.06
 2 6 17 0.03 0.16
 2 6 18 70.6 1.9
 2 6 19 1.04 0.21
 -2 7 20 2.14 0.24
 -2 7 19 45.17 1.32
 -2 7 18 4.4 0.48
 -2 7 17 56.89 1.87
 -2 7 16 1.35 0.33
 -2 7 15 114.96 2.83
 -2 7 14 4.96 0.59
 2 7 -12 2.94 0.56
 -2 7 12 4.95 0.56
 2 7 -11 153.62 4.05
 -2 7 11 143.56 2.91
 -2 7 10 10.69 0.76
 2 7 -10 10.32 0.98
 2 7 -9 187.16 4.01
 2 7 -8 3.03 0.51
 2 7 -7 118.56 3.1
 2 7 -6 3.85 0.55
 2 7 -5 298.05 4.34
 2 7 -4 0.36 0.16
 2 7 -3 427.99 4.64
 2 7 -2 0.4 0.15
 -2 7 2 0.27 0.15
 2 7 -1 203.96 2.82
 -2 7 1 182.02 3.03
 2 7 0 0.35 0.1
 -2 7 0 0.49 0.18
 -2 7 -1 188.18 3.18
 -2 7 -2 0.36 0.16
 -2 7 -3 389.69 4.81
 -2 7 -4 -0.08 0.12
 -2 7 -5 300.56 4.55
 -2 7 -6 4.12 0.53
 -2 7 -7 133.07 3.05
 -2 7 -8 1.81 0.36
 -2 7 -9 228.49 4.27
 2 7 10 11.37 0.78
 -2 7 -10 11.75 1.02
 2 7 11 146.14 2.89
 -2 7 -11 145.45 3.61
 2 7 12 3.4 0.46
 2 7 12 3.34 0.46
 -2 7 -12 3.48 0.56
 2 7 13 25.97 1.29
 2 7 13 26.41 1.32
 2 7 14 4.98 0.6
 2 7 15 98.65 2.62
 2 7 16 0.57 0.23
 2 7 17 61.03 1.86
 2 7 18 4.9 0.48
 2 7 19 46.31 1.25
 -2 8 19 5.75 0.44
 -2 8 18 16.97 0.88
 -2 8 17 5.72 0.57
 -2 8 16 18.27 1.08
 -2 8 15 6.69 0.67
 -2 8 14 27.3 1.37
 -2 8 12 9.4 0.79
 2 8 -11 20.32 1.51
 -2 8 11 20.61 1.14
 2 8 -10 126.79 3.54
 -2 8 10 128.06 2.7
 2 8 -9 1.47 0.39
 -2 8 9 1.92 0.32
 2 8 -8 55.84 2.25
 2 8 -7 9.48 0.92
 2 8 -6 41.42 1.85
 2 8 -5 0.72 0.24
 -2 8 4 11.69 0.82
 2 8 -4 10.27 0.8
 2 8 -3 1.67 0.32
 -2 8 3 1.61 0.3
 -2 8 2 136.01 2.82
 2 8 -2 150.66 2.74
 -2 8 1 0.12 0.1
 2 8 -1 0.39 0.14
 -2 8 0 138.89 2.91
 -2 8 -1 0.19 0.14
 -2 8 -2 125.12 2.88
 -2 8 -3 1.27 0.3
 -2 8 -4 15.83 1.07
 -2 8 -5 0.26 0.14
 -2 8 -6 34.41 1.64
 -2 8 -7 8.52 0.82
 -2 8 -8 60.43 2.22
 -2 8 -9 1.23 0.36
 2 8 9 1.28 0.28
 -2 8 -10 124.57 3.48
 2 8 10 123.77 2.7
 2 8 11 19.95 1.11
 -2 8 -11 20.12 1.37
 2 8 12 3.07 0.44
 2 8 13 11.86 0.89
 2 8 13 11.46 0.86
 2 8 14 19.66 1.13
 2 8 14 19.97 1.16
 2 8 15 8.99 0.78
 2 8 16 17.35 1.01
 2 8 17 4.38 0.48
 2 8 18 19.1 0.86
 2 8 19 7.05 0.43
 -2 9 19 0 0.07
 -2 9 18 5.59 0.47
 -2 9 17 0.04 0.13
 -2 9 16 8.01 0.69
 -2 9 15 0.45 0.2
 -2 9 14 8.18 0.74
 -2 9 12 17.67 1.09
 -2 9 11 25.03 1.27
 2 9 -10 8.48 0.96
 -2 9 10 7.71 0.68
 -2 9 9 10.45 0.78
 2 9 -9 8.37 0.91
 2 9 -8 12.06 1.08
 -2 9 8 12.99 0.86
 2 9 -7 0.35 0.23
 2 9 -6 1.83 0.41
 2 9 -5 0.92 0.29
 2 9 -4 1.09 0.31
 -2 9 4 1.17 0.28
 2 9 -3 16.3 0.99
 -2 9 3 19.53 1.14
 -2 9 2 3.53 0.5
 -2 9 1 4.77 0.58
 -2 9 0 1.87 0.37
 -2 9 -1 3.24 0.5
 -2 9 -2 2.52 0.44
 -2 9 -3 15.46 1.1
 -2 9 -4 0.08 0.18
 -2 9 -5 0.48 0.24
 -2 9 -6 1.15 0.32
 -2 9 -7 0.57 0.24
 2 9 7 1.47 0.3
 2 9 8 11.56 0.83
 -2 9 -8 10.58 1
 -2 9 -9 12.49 1.13
 2 9 9 14.24 0.94
 -2 9 -10 6.37 0.82
 2 9 10 6.73 0.68
 2 9 11 22.3 1.2
 2 9 12 16.61 1.04
 2 9 13 5.77 0.62
 2 9 13 5.24 0.59
 2 9 14 7.29 0.68
 2 9 14 7.05 0.68
 2 9 15 0.67 0.21
 2 9 16 9.87 0.72
 2 9 17 0.1 0.13
 2 9 18 4.71 0.38
 -2 10 18 10.38 0.56
 -2 10 17 5.42 0.48
 -2 10 16 11 0.75
 -2 10 15 2.22 0.37
 -2 10 14 18.25 1.05
 -2 10 12 54.62 1.89
 -2 10 11 11.45 0.86
 -2 10 10 63.81 1.99
 2 10 -9 5.33 0.76
 -2 10 9 5.89 0.61
 2 10 -8 58.43 2.38
 -2 10 8 60.18 1.92
 -2 10 7 4.05 0.48
 2 10 -7 3.98 0.64
 2 10 -6 37.5 1.86
 -2 10 6 36.82 1.43
 -2 10 2 128.59 3.05
 -2 10 1 1.3 0.33
 -2 10 0 86.17 2.62
 -2 10 -1 1.55 0.36
 -2 10 -2 120.67 3.18
 -2 10 -3 0.55 0.2
 -2 10 -4 30.79 1.66
 -2 10 -5 1.23 0.35
 2 10 5 1.42 0.28
 -2 10 -6 30.14 1.67
 2 10 6 31.21 1.33
 -2 10 -7 5.27 0.72
 2 10 7 5.89 0.6
 2 10 8 84.34 2.33
 -2 10 -8 84.96 2.95
 2 10 9 6.39 0.66
 2 10 10 55.24 1.93
 2 10 11 12.72 0.91
 2 10 12 53.72 1.84
 2 10 13 6.8 0.65
 2 10 13 7.28 0.68
 2 10 14 16.25 0.98
 2 10 14 16.07 0.96
 2 10 15 1.99 0.34
 2 10 16 6.56 0.54
 2 10 17 4.9 0.41
 2 10 18 11.01 0.48
 -2 11 17 25.12 0.89
 -2 11 16 0.46 0.14
 -2 11 15 31.7 1.23
 -2 11 14 1.9 0.34
 -2 11 12 4.64 0.54
 -2 11 11 97.09 2.46
 -2 11 10 3.93 0.51
 -2 11 9 120.84 2.75
 -2 11 8 1 0.28
 -2 11 7 152.27 3.09
 -2 11 6 6.57 0.63
 -2 11 5 86.48 2.23
 -2 11 4 1.78 0.32
 -2 11 3 89.1 2.15
 -2 11 0 2.36 0.42
 -2 11 -1 312.35 5.25
 -2 11 -2 3.01 0.55
 2 11 2 3.03 0.43
 -2 11 -3 94.97 2.97
 2 11 3 88.78 2.26
 -2 11 -4 1.64 0.41
 2 11 4 1.19 0.27
 2 11 5 64.44 1.98
 -2 11 -5 68.28 2.56
 2 11 6 6.14 0.63
 -2 11 -6 5.15 0.69
 -2 11 -7 158.98 4.09
 2 11 7 153.42 3.18
 2 11 8 0.21 0.21
 2 11 9 109.81 2.73
 2 11 10 4.86 0.58
 2 11 11 97.82 2.51
 2 11 12 3.62 0.49
 2 11 13 58.5 1.85
 2 11 13 59.78 1.79
 2 11 14 1.25 0.28
 2 11 14 1.32 0.28
 2 11 15 27.51 1.09
 2 11 16 0.09 0.1
 2 11 17 26.61 0.76
 -2 12 17 0.6 0.13
 -2 12 16 35.09 1.06
 -2 12 15 0.98 0.22
 -2 12 14 46.62 1.46
 -2 12 12 55.02 1.75
 -2 12 11 4.08 0.5
 -2 12 10 104.17 2.48
 -2 12 9 1.03 0.25
 -2 12 8 113.08 2.67
 -2 12 7 1.3 0.3
 -2 12 6 169.97 3.28
 -2 12 5 1.64 0.34
 -2 12 4 88.76 2.3
 -2 12 3 1.58 0.31
 -2 12 2 137.47 2.75
 -2 12 1 1.32 0.28
 -2 12 0 234.78 3.57
 -2 12 -1 2.39 0.36
 2 12 2 147.88 3.06
 -2 12 -2 157.52 3.84
 -2 12 -3 2.15 0.49
 2 12 3 1.58 0.33
 -2 12 -4 91.95 2.97
 2 12 4 86.47 2.33
 2 12 5 0.58 0.22
 2 12 6 152.84 3.2
 2 12 7 1.3 0.31
 2 12 8 89.48 2.47
 2 12 9 0.66 0.23
 2 12 10 99.54 2.5
 2 12 11 3.99 0.5
 2 12 12 57.61 1.8
 2 12 12 57.47 1.7
 2 12 13 0.84 0.23
 2 12 13 0.66 0.2
 2 12 14 51.63 1.45
 2 12 15 1.17 0.21
 2 12 16 35.07 0.87
 -2 13 16 2.79 0.25
 -2 13 15 26.08 0.9
 -2 13 14 0.37 0.15
 -2 13 11 43.1 1.49
 -2 13 10 1.59 0.29
 -2 13 9 52.99 1.73
 -2 13 8 2.97 0.43
 -2 13 7 72.46 2.12
 -2 13 6 0.5 0.21
 -2 13 5 128.77 2.84
 -2 13 4 1.02 0.27
 -2 13 3 66.85 2.01
 -2 13 2 1.46 0.31
 -2 13 1 83.73 2.18
 -2 13 0 0.03 0.2
 -2 13 -1 76.59 2.1
 2 13 1 71.69 2.2
 2 13 2 1.63 0.32
 2 13 3 69.54 2.14
 2 13 4 0.98 0.28
 2 13 5 111.8 2.74
 2 13 6 1.24 0.31
 2 13 7 49.87 1.83
 2 13 8 1.77 0.37
 2 13 9 54.15 1.85
 2 13 10 2 0.36
 2 13 11 35.04 1.37
 2 13 12 4.63 0.44
 2 13 12 4.45 0.47
 2 13 13 37.66 1.16
 2 13 13 35.4 1.24
 2 13 14 0.72 0.16
 -2 14 14 7.02 0.45
 -2 14 13 5.22 0.43
 -2 14 11 1.51 0.25
 -2 14 10 10.99 0.71
 -2 14 9 3.06 0.4
 -2 14 8 13.95 0.86
 -2 14 7 1.12 0.26
 -2 14 6 22.08 1.15
 -2 14 5 5.55 0.58
 -2 14 4 37.57 1.51
 -2 14 3 1.11 0.3
 -2 14 2 8.12 0.7
 -2 14 1 0.35 0.18
 2 14 -1 0.25 0.17
 2 14 0 15.41 1.02
 -2 14 0 14.72 0.91
 -2 14 -1 0.4 0.15
 2 14 1 0.33 0.17
 2 14 2 6.23 0.65
 2 14 3 0.74 0.23
 2 14 4 34.85 1.51
 2 14 5 5.67 0.64
 2 14 6 15.74 1.04
 2 14 7 0.69 0.26
 2 14 8 17.17 1.03
 2 14 9 3.52 0.46
 2 14 10 7.42 0.62
 2 14 11 1.14 0.21
 2 14 11 1.32 0.26
 2 14 12 8.42 0.59
 2 14 12 8.72 0.52
 2 14 13 3.63 0.3
 -2 15 13 0.44 0.13
 -2 15 10 1.73 0.26
 -2 15 9 0.49 0.19
 -2 15 8 1.73 0.28
 -2 15 7 1.64 0.29
 -2 15 6 1.11 0.24
 -2 15 5 1.67 0.33
 -2 15 4 0.8 0.24
 -2 15 3 3.74 0.47
 -2 15 2 0.15 0.15
 2 15 -2 0.13 0.16
 -2 15 1 0.35 0.17
 2 15 -1 0.56 0.19
 -2 15 0 0.1 0.13
 2 15 0 -0.06 0.18
 2 15 1 0.9 0.29
 2 15 2 0.31 0.21
 2 15 3 3.49 0.49
 2 15 4 0.47 0.22
 2 15 5 2.26 0.4
 2 15 6 0.83 0.25
 2 15 7 1.27 0.29
 2 15 8 2.18 0.35
 2 15 9 0.63 0.2
 2 15 10 1.81 0.28
 2 15 11 0.72 0.19
 2 15 12 1.35 0.21
 2 16 -11 0.64 0.14
 -2 16 9 0.37 0.12
 -2 16 8 13.71 0.65
 -2 16 7 1.56 0.24
 -2 16 6 13.71 0.72
 -2 16 5 0.33 0.13
 2 16 -5 0.31 0.19
 -2 16 4 28.38 1.11
 2 16 -4 26.91 1.24
 -2 16 3 0.79 0.22
 2 16 -3 1.01 0.25
 -2 16 2 24.67 1.06
 2 16 -2 22.43 1.14
 2 16 -1 -0.13 0.2
 2 16 0 12.42 0.84
 2 16 1 -0.05 0.19
 2 16 2 23.76 1.15
 2 16 3 0.62 0.22
 2 16 4 24.44 1.16
 2 16 5 0.52 0.18
 2 16 6 12.07 0.77
 2 16 7 1.94 0.31
 2 16 8 11.71 0.68
 2 16 9 0.74 0.18
 2 16 10 7.3 0.47
 2 16 11 0.91 0.16
 2 17 -9 18.89 0.67
 2 17 -8 -0.12 0.13
 2 17 -7 30.06 1.01
 2 17 -6 0.24 0.12
 2 17 -5 31.12 1.13
 2 17 -4 0.29 0.15
 2 17 -3 38.41 1.3
 2 17 -2 0.19 0.13
 2 17 -1 42.09 1.39
 2 17 0 -0.04 0.14
 2 17 1 41.54 1.39
 2 17 2 0.21 0.14
 2 17 3 31.79 1.19
 2 17 4 0.65 0.2
 2 17 5 29.22 1.07
 2 17 6 0.57 0.17
 2 17 7 27.04 0.92
 2 17 8 0.16 0.08
 2 17 9 18.69 0.65
 2 18 -6 25.04 0.75
 2 18 -5 0.08 0.09
 2 18 -4 24.07 0.83
 2 18 -3 1.92 0.26
 2 18 -2 42.03 1.17
 2 18 -1 2.01 0.28
 2 18 0 52.01 1.33
 2 18 1 1.87 0.26
 2 18 2 30.22 0.99
 2 18 3 1.75 0.24
 2 18 4 20.68 0.77
 2 18 5 -0.14 0.12
 2 18 6 20.23 0.67
 3 0 0 3.3 0.28
 3 0 -1 1.06 0.15
 3 0 1 1.17 0.18
 -3 0 -2 10.55 0.39
 -3 0 -3 2.05 0.18
 3 0 4 0.94 0.19
 -3 0 -4 0.22 0.07
 -3 0 -5 22.63 0.68
 3 0 5 21.78 0.94
 3 0 6 12.86 0.77
 -3 0 -6 11.62 0.49
 -3 0 -7 22.02 0.73
 3 0 7 23.71 1.11
 3 0 8 41.07 1.55
 -3 0 -8 44.41 1.13
 3 0 9 21.6 1.18
 -3 0 -9 19.51 0.76
 -3 0 -10 3.28 0.35
 3 0 10 5.43 0.62
 3 0 11 15.02 1.07
 3 0 12 17.71 1.21
 3 0 13 18.34 1.26
 3 0 13 19.44 1.03
 -3 0 13 19.93 1.02
 3 0 14 0.86 0.26
 -3 0 14 1.4 0.28
 -3 0 15 3.51 0.46
 3 0 15 3.42 0.46
 -3 0 16 4.36 0.51
 3 0 16 4.59 0.53
 -3 0 17 4.91 0.53
 3 0 19 22.84 1.1
 3 0 20 1.26 0.24
 3 0 21 17.2 0.7
 3 -1 21 7 0.44
 3 -1 20 12.37 0.7
 3 -1 19 15.13 0.88
 -3 1 18 9.91 0.74
 3 -1 18 10.51 0.78
 -3 1 17 41.66 1.58
 -3 1 16 0.44 0.16
 -3 1 15 29.42 1.36
 3 -1 14 7.78 0.8
 -3 1 14 9.14 0.74
 3 -1 14 8.33 0.69
 3 -1 13 50.73 1.62
 -3 1 13 50.88 1.65
 3 -1 13 45.99 2.03
 3 -1 12 28.04 1.56
 3 -1 11 99.54 2.84
 3 -1 10 2.46 0.46
 3 -1 9 212.5 3.92
 -3 -1 -9 200.03 2.26
 3 -1 8 14.75 0.98
 -3 -1 -8 13.85 0.56
 3 -1 7 119.65 2.62
 -3 -1 -7 117.59 1.51
 3 -1 6 1.88 0.32
 -3 -1 -6 2.04 0.19
 3 -1 5 31.31 1.2
 -3 -1 -5 27.69 0.61
 3 -1 4 0.55 0.16
 -3 -1 -4 0.42 0.07
 3 -1 3 34.84 1.07
 -3 -1 -3 31.72 0.58
 -3 -1 -2 0.37 0.07
 3 -1 2 0.23 0.09
 3 -1 1 199.29 2.24
 3 1 -1 196.97 2.16
 3 -1 0 3.59 0.28
 3 -1 -1 223.01 2
 -3 1 -2 0.52 0.11
 3 -1 -2 0.7 0.11
 -3 1 -3 32.54 0.83
 3 1 4 1 0.2
 -3 1 -4 0.57 0.12
 -3 1 -5 46.98 1.07
 3 1 5 46.56 1.39
 -3 1 -6 1.55 0.2
 3 1 6 1.45 0.27
 -3 1 -7 113.81 1.77
 3 1 7 123.17 2.49
 -3 1 -8 14.19 0.68
 3 1 8 16.16 0.94
 3 1 9 180.64 3.35
 -3 1 -9 188.33 2.67
 -3 1 -10 3.42 0.35
 3 1 10 3.87 0.51
 -3 1 -11 95.85 2.07
 3 1 11 101.91 2.75
 3 1 12 25.04 1.41
 3 1 13 44.18 1.86
 -3 -1 13 45.81 1.48
 3 1 13 45.8 1.6
 -3 -1 14 10.47 0.74
 3 1 14 10.42 0.8
 -3 -1 15 40.77 1.51
 3 1 15 39.71 1.6
 3 1 16 2.54 0.42
 -3 -1 16 2.41 0.37
 3 1 17 36.61 1.49
 3 1 19 16.9 0.95
 3 1 20 13.35 0.76
 3 1 21 7.01 0.46
 3 -2 21 2.33 0.25
 3 -2 20 38.72 1.18
 3 -2 19 3.76 0.42
 -3 2 19 3.64 0.42
 -3 2 18 56.68 1.77
 3 -2 18 58.74 1.81
 3 -2 17 2.22 0.39
 -3 2 17 2.27 0.39
 -3 2 16 123.04 2.84
 3 -2 16 124.29 2.78
 -3 2 15 5.61 0.61
 -3 2 14 109.03 2.6
 3 -2 14 91.28 3
 3 -2 13 5.96 0.77
 -3 2 13 7.03 0.63
 3 -2 12 142.75 3.72
 3 -2 11 5.84 0.74
 3 -2 10 405.97 5.86
 3 -2 9 7.1 0.74
 3 -2 8 305.03 4.51
 3 -2 7 19.53 1.09
 3 -2 6 276.67 3.85
 -3 -2 -6 302.22 1.94
 3 -2 5 12.36 0.76
 -3 -2 -5 11.91 0.33
 3 -2 4 143.71 2.41
 -3 -2 -4 148.83 1.01
 -3 -2 -3 5.74 0.18
 3 -2 3 5.79 0.46
 -3 -2 -2 245.1 1.22
 3 -2 2 255.6 2.82
 3 -2 1 12.2 0.54
 3 -2 0 444.93 3.05
 3 -2 -1 14.51 0.5
 -3 2 -2 313.6 2.83
 3 -2 -2 334.24 2.04
 3 2 3 7.78 0.51
 -3 2 -3 7.27 0.44
 -3 2 -4 140.45 1.95
 3 2 4 146.12 2.32
 3 2 5 11.66 0.69
 -3 2 -5 12.58 0.62
 3 2 6 303.84 3.7
 -3 2 -6 336.2 3.42
 3 2 7 19.51 0.98
 -3 2 -7 18.84 0.81
 3 2 8 247.24 3.66
 -3 2 -8 227.35 2.84
 -3 2 -9 3.58 0.4
 3 2 9 3.79 0.48
 3 2 10 383.2 4.92
 -3 2 -10 391.65 4.29
 3 2 11 6.2 0.65
 -3 2 -11 5.67 0.52
 -3 2 -12 165.39 3.01
 3 2 12 168.16 3.44
 -3 -2 13 4.73 0.46
 3 2 13 4.9 0.54
 3 2 14 122.42 2.79
 -3 -2 14 118.49 2.43
 -3 -2 15 8.4 0.67
 3 2 15 8.48 0.76
 3 2 16 114.38 2.75
 3 2 17 1.61 0.31
 3 2 20 38.71 1.27
 3 2 21 2.29 0.26
 3 -3 20 0.71 0.16
 -3 3 19 57.31 1.61
 3 -3 19 58.89 1.57
 3 -3 18 -0.03 0.12
 -3 3 18 0.01 0.13
 3 -3 17 94.09 2.31
 -3 3 17 92.84 2.43
 3 -3 16 1.26 0.29
 -3 3 16 1.31 0.33
 -3 3 15 162.08 3.32
 3 -3 15 165.09 3.12
 3 -3 14 0.81 0.23
 -3 3 14 0.46 0.19
 3 -3 13 136.84 3.92
 -3 3 13 138.31 2.85
 3 -3 12 2.32 0.52
 -3 3 12 2.78 0.37
 3 -3 11 257.73 5.02
 3 -3 10 1.89 0.41
 3 3 -7 399.81 4.74
 3 3 -6 1.82 0.32
 3 3 -5 461.57 4.63
 3 3 -4 1.99 0.29
 3 -3 2 7.63 0.49
 3 -3 1 442.25 3.48
 3 -3 0 33.88 0.83
 3 -3 -1 474.81 2.75
 3 3 1 446.64 3.82
 -3 3 -2 7.77 0.49
 3 3 2 8.15 0.52
 3 -3 -2 9.19 0.32
 -3 3 -3 249.35 2.86
 3 3 3 247.87 2.99
 -3 3 -4 2.52 0.29
 3 3 4 2.93 0.34
 -3 3 -5 501.94 4.24
 3 3 5 492.11 4.43
 -3 3 -6 1.15 0.22
 3 3 6 1.48 0.27
 -3 3 -7 325.99 3.68
 3 3 7 309.95 3.93
 -3 3 -8 0.58 0.18
 3 3 8 0.42 0.16
 -3 3 -9 307.33 3.88
 3 3 9 307.5 4.19
 3 3 10 1.4 0.29
 -3 3 -10 1.33 0.29
 -3 3 -11 243.31 3.61
 3 3 11 259.36 4.05
 3 3 12 2.47 0.37
 -3 3 -12 3.2 0.44
 -3 -3 13 158.04 2.58
 3 3 13 161.65 3.11
 -3 3 -13 155.87 3.06
 3 3 14 0.36 0.18
 3 3 15 162.29 3.33
 3 3 16 1.07 0.27
 3 3 17 83.63 2.29
 3 3 18 0.21 0.14
 3 3 20 0.52 0.16
 3 3 21 37.8 1.02
 3 -4 20 26.84 0.85
 -3 4 20 24.85 0.89
 3 -4 19 3.54 0.38
 -3 4 19 3.23 0.39
 3 -4 18 57.32 1.61
 -3 4 18 59.51 1.81
 -3 4 17 4.99 0.57
 3 -4 17 3.98 0.46
 -3 4 16 86.81 2.42
 3 -4 16 83.99 2.14
 3 -4 15 4.89 0.54
 -3 4 15 4.72 0.59
 -3 4 14 131.27 2.94
 3 -4 14 129.29 2.66
 3 -4 13 8.23 0.97
 3 -4 13 8.02 0.64
 -3 4 13 7.94 0.69
 3 -4 12 126 3.75
 3 -4 12 130.81 2.42
 -3 4 12 122.49 2.56
 3 -4 11 1.09 0.31
 3 4 -9 0.92 0.25
 3 4 -8 187.2 3.65
 3 4 -7 2.08 0.37
 3 4 -6 352.14 4.49
 3 4 -5 19.43 0.99
 3 4 -4 486.77 4.66
 3 4 -3 5.78 0.46
 3 4 -2 375.2 3.47
 3 -4 1 8.46 0.49
 3 -4 0 217.47 2.24
 -3 4 -1 8.41 0.56
 3 -4 -1 9.32 0.39
 -3 4 -2 424.51 4.04
 3 -4 -2 432.12 2.02
 -3 4 -3 6.96 0.52
 3 4 3 7.09 0.52
 3 4 4 473.42 4.34
 -3 4 -4 482.8 4.39
 3 4 5 21.15 0.96
 -3 4 -5 19.68 0.91
 -3 4 -6 285.35 3.67
 3 4 6 280.41 3.58
 -3 4 -7 3.12 0.39
 3 4 7 3.07 0.39
 -3 4 -8 173.95 2.93
 3 4 8 190.09 3.16
 -3 4 -9 1.86 0.32
 3 4 9 1.58 0.29
 -3 4 -10 107.49 2.61
 -3 4 -11 0.74 0.21
 3 4 12 119.46 2.45
 -3 4 -12 120.46 2.77
 3 4 12 117.92 2.58
 -3 4 -13 7.04 0.71
 3 4 13 6.89 0.66
 3 4 14 136.06 3.01
 3 4 15 3.75 0.53
 3 4 16 83.9 2.36
 3 4 17 4.4 0.52
 3 4 18 52.07 1.65
 3 4 20 24.14 0.95
 3 4 21 2.31 0.24
 -3 5 20 9.52 0.53
 3 -5 19 10.72 0.59
 -3 5 19 10.19 0.66
 -3 5 18 8.59 0.69
 3 -5 18 9.33 0.62
 3 -5 17 20.01 0.97
 -3 5 17 19.87 1.12
 3 -5 16 7.27 0.61
 -3 5 16 7.4 0.73
 3 -5 15 22.1 1.06
 -3 5 15 22.46 1.25
 3 -5 14 20.59 1.02
 -3 5 14 20.66 1.18
 3 -5 13 40.15 2.23
 3 -5 13 37.88 1.35
 -3 5 13 40.14 1.58
 3 -5 12 2.19 0.32
 3 -5 12 1.62 0.44
 3 -5 11 28.36 1.06
 3 5 -9 17.24 1.21
 3 5 -8 1.7 0.35
 3 5 -7 39.83 1.71
 3 5 -6 1.08 0.26
 3 5 -5 101.1 2.39
 3 5 -4 2.39 0.34
 3 5 -3 251.6 3.27
 3 5 -2 7.78 0.54
 3 5 -1 100.88 1.65
 3 -5 0 3.08 0.27
 -3 5 0 2.62 0.33
 3 -5 -1 112.22 1.38
 -3 5 -1 104.3 2.12
 -3 5 -2 7.26 0.59
 -3 5 -3 272.39 3.62
 3 5 4 2.69 0.36
 -3 5 -4 2.62 0.37
 3 5 5 70.37 1.75
 -3 5 -5 73.09 1.93
 -3 5 -6 3.3 0.43
 3 5 6 2.36 0.34
 -3 5 -7 55.21 1.76
 3 5 7 52.22 1.56
 -3 5 -8 2.76 0.42
 3 5 8 2.9 0.37
 -3 5 -9 16.65 0.99
 -3 5 -10 6.27 0.66
 3 5 11 21.48 1.02
 -3 5 -11 24.25 1.35
 3 5 12 2.38 0.36
 3 5 12 2.47 0.39
 -3 5 -12 2.79 0.46
 -3 5 -13 34.24 1.62
 3 5 13 36.28 1.53
 3 5 14 16.58 1.07
 3 5 15 25.43 1.32
 3 5 16 6.38 0.65
 3 5 17 21.89 1.13
 3 5 18 9.41 0.68
 3 5 20 8.89 0.54
 -3 6 20 0.62 0.14
 -3 6 19 9.37 0.6
 3 -6 18 0.12 0.1
 -3 6 18 0.27 0.16
 -3 6 17 14.57 0.94
 3 -6 17 13.82 0.76
 3 -6 16 0.77 0.21
 -3 6 16 0.93 0.28
 3 -6 15 13.09 0.8
 -3 6 15 13.56 0.97
 -3 6 14 0.53 0.24
 3 -6 14 0.54 0.17
 3 -6 13 8.97 0.64
 3 -6 12 7.13 0.93
 3 -6 12 7.02 0.55
 3 -6 11 7.67 0.55
 -3 6 11 7.73 0.66
 3 6 -10 6.22 0.78
 3 6 -9 11.75 1.03
 3 6 -8 20.26 1.3
 3 6 -7 19.61 1.25
 3 6 -6 9.98 0.84
 3 6 -5 8.7 0.72
 3 6 -4 9.77 0.71
 3 6 -3 13.51 0.77
 3 6 -2 38.28 1.21
 3 6 -1 3.04 0.3
 -3 6 1 2.58 0.35
 3 -6 0 13.91 0.6
 -3 6 0 12.4 0.8
 3 -6 -1 3.54 0.26
 -3 6 -1 3.51 0.44
 -3 6 -2 41.83 1.5
 -3 6 -3 13.13 0.85
 -3 6 -4 12.35 0.85
 -3 6 -5 11.13 0.83
 -3 6 -6 9.98 0.81
 -3 6 -7 15.22 1
 -3 6 -8 17.45 1.09
 -3 6 -9 13.31 0.95
 -3 6 -10 6.15 0.69
 -3 6 -11 7.49 0.8
 3 6 11 6.69 0.6
 3 6 11 6.03 0.56
 3 6 12 6.1 0.62
 3 6 12 6.37 0.62
 -3 6 -12 5.99 0.68
 3 6 13 11.31 0.83
 3 6 13 11.44 0.87
 3 6 14 0.48 0.21
 3 6 15 11.78 0.89
 3 6 16 0.84 0.26
 3 6 17 13.04 0.85
 3 6 18 0.21 0.13
 3 6 19 8.95 0.53
 3 6 20 1.04 0.18
 -3 7 20 5.05 0.32
 -3 7 19 7.75 0.52
 -3 7 18 7.55 0.6
 3 -7 17 12.59 0.66
 -3 7 17 12.53 0.84
 3 -7 16 11.47 0.69
 -3 7 16 13.04 0.92
 3 -7 15 45.78 1.43
 -3 7 15 47.66 1.78
 -3 7 14 4.16 0.53
 3 -7 14 4.02 0.43
 3 -7 13 39.63 1.33
 3 -7 12 6.48 0.53
 3 -7 11 65.24 1.6
 -3 7 11 69.32 2.04
 -3 7 10 7.81 0.66
 3 -7 10 7.21 0.51
 3 7 -10 7.75 0.9
 3 7 -9 66.15 2.52
 3 7 -8 17.53 1.29
 3 7 -7 98.45 2.86
 3 7 -6 1.27 0.31
 3 7 -5 104.28 2.59
 3 7 -4 1.21 0.27
 3 7 -3 41.5 1.43
 3 7 -2 2.11 0.3
 -3 7 2 2.15 0.35
 -3 7 1 69.79 2.03
 -3 7 0 10.97 0.81
 -3 7 -1 90.22 2.35
 -3 7 -2 2.07 0.37
 -3 7 -3 32.04 1.44
 -3 7 -4 0.77 0.23
 -3 7 -5 100.47 2.64
 -3 7 -6 1.82 0.39
 -3 7 -7 101.45 2.75
 -3 7 -8 14.32 1.04
 -3 7 -9 62.63 2.2
 -3 7 -10 6.55 0.74
 3 7 10 7.76 0.65
 3 7 11 76.75 2.09
 3 7 11 72.33 2.01
 -3 7 -11 77.72 2.65
 3 7 12 3.65 0.47
 3 7 12 3.86 0.5
 3 7 13 29.13 1.35
 3 7 13 30.7 1.42
 3 7 14 5.93 0.63
 3 7 15 42.6 1.65
 3 7 16 11.37 0.82
 3 7 17 13.26 0.81
 3 7 18 7.75 0.55
 -3 8 19 0.77 0.15
 -3 8 18 25.21 1.01
 -3 8 17 2.5 0.37
 -3 8 16 50.39 1.73
 -3 8 15 3.18 0.46
 3 -8 14 125.19 2.29
 -3 8 14 130.58 2.91
 3 -8 13 0.06 0.11
 3 -8 12 84.2 1.88
 -3 8 11 2.42 0.4
 3 -8 11 2.66 0.33
 3 -8 10 174.88 2.55
 -3 8 10 179.48 3.2
 3 8 -10 182.21 4.42
 3 -8 9 10.9 0.61
 -3 8 9 11.99 0.79
 3 8 -9 12.02 1.1
 3 8 -8 128.24 3.6
 3 8 -7 0.62 0.27
 3 8 -6 192.82 3.91
 3 8 -5 11.12 0.88
 3 8 -4 229.15 3.79
 -3 8 3 -0.32 0.18
 3 8 -3 -0.08 0.08
 -3 8 2 215.67 3.77
 -3 8 1 3.72 0.51
 -3 8 0 344.21 4.95
 -3 8 -1 3.75 0.51
 -3 8 -2 192.16 3.63
 -3 8 -3 -0.08 0.12
 -3 8 -4 201.41 3.96
 -3 8 -5 10.42 0.92
 -3 8 -6 216.73 4.33
 -3 8 -7 0.16 0.14
 -3 8 -8 115.31 3.11
 3 8 8 129.26 2.64
 -3 8 -9 10.12 0.93
 3 8 9 12.89 0.86
 -3 8 -10 197.93 4.34
 3 8 10 200.57 3.43
 3 8 11 1.94 0.35
 3 8 12 75.15 2.13
 3 8 12 81.23 2.24
 3 8 13 0.46 0.21
 3 8 13 0.35 0.18
 3 8 14 111.46 2.67
 3 8 15 3.57 0.47
 3 8 16 53.65 1.68
 3 8 17 3.19 0.38
 3 8 18 27.68 0.92
 -3 9 19 46.83 0.98
 -3 9 18 1.28 0.22
 -3 9 17 40.58 1.34
 -3 9 16 0.7 0.21
 -3 9 15 60.76 1.87
 -3 9 14 0.82 0.27
 -3 9 11 73.53 2.16
 -3 9 10 5.61 0.59
 3 9 -9 114.87 3.48
 -3 9 9 113.47 2.52
 3 9 -8 -0.03 0.08
 -3 9 8 0 0.05
 3 9 -7 176.26 4.13
 -3 9 7 172.31 2.98
 -3 9 6 4.28 0.54
 3 9 -6 4.12 0.59
 3 9 -5 144.79 3.3
 -3 9 5 153.48 3.38
 -3 9 4 2.84 0.46
 -3 9 3 297.3 4.71
 -3 9 2 3.83 0.55
 -3 9 1 361.1 5.31
 -3 9 0 1.58 0.37
 -3 9 -1 319.36 4.93
 -3 9 -2 4.98 0.65
 -3 9 -3 236.01 4.41
 -3 9 -4 4.27 0.61
 -3 9 -5 153.89 3.83
 -3 9 -6 4.06 0.62
 -3 9 -7 166.99 3.93
 3 9 7 176.8 3.17
 -3 9 -8 0.18 0.14
 3 9 8 0.45 0.19
 -3 9 -9 107.88 3.27
 3 9 9 116.58 2.69
 3 9 10 4.27 0.53
 3 9 11 86.62 2.35
 3 9 12 0.5 0.21
 3 9 12 0.59 0.23
 3 9 13 143.1 2.98
 3 9 13 147.36 2.98
 3 9 14 0.98 0.24
 3 9 14 1.35 0.31
 3 9 15 60.62 1.78
 3 9 16 0.65 0.19
 3 9 17 38.28 1.13
 3 9 18 0.93 0.15
 -3 10 18 44.05 1.05
 -3 10 17 1.93 0.27
 -3 10 16 27.55 1.14
 -3 10 15 5.02 0.52
 -3 10 14 58.24 1.84
 -3 10 11 1.71 0.34
 -3 10 10 21.72 1.16
 -3 10 9 4.71 0.52
 -3 10 8 105.96 2.46
 -3 10 7 0.55 0.15
 -3 10 6 90.32 2.21
 -3 10 4 137.33 3.37
 -3 10 3 3.92 0.56
 -3 10 2 323.19 5.17
 -3 10 1 2.45 0.47
 -3 10 0 214.46 4.25
 -3 10 -1 1.61 0.37
 -3 10 -2 280.34 4.99
 -3 10 -3 3.14 0.55
 -3 10 -4 120.1 3.47
 3 10 4 112.05 2.46
 -3 10 -5 3.11 0.57
 3 10 5 2.53 0.37
 -3 10 -6 82.37 2.88
 3 10 6 84.73 2.23
 -3 10 -7 0.47 0.2
 3 10 7 0.5 0.2
 -3 10 -8 88.51 2.95
 3 10 8 96.79 2.5
 3 10 9 4.56 0.56
 3 10 10 32.98 1.46
 3 10 11 0.58 0.23
 3 10 12 91.46 2.26
 3 10 12 89.2 2.35
 3 10 13 4.43 0.5
 3 10 13 4.83 0.55
 3 10 14 60.82 1.77
 3 10 14 58.29 1.79
 3 10 15 5.22 0.49
 3 10 16 26.93 0.96
 -3 11 17 14.5 0.64
 -3 11 16 7.82 0.55
 -3 11 15 13.5 0.78
 -3 11 14 6.48 0.59
 -3 11 11 11.36 0.84
 -3 11 10 4.44 0.52
 -3 11 9 2.6 0.4
 -3 11 8 4.05 0.49
 -3 11 7 24.26 1.18
 -3 11 6 7.99 0.67
 -3 11 2 0.96 0.29
 -3 11 1 60.08 2.34
 3 -11 0 1.67 0.25
 -3 11 0 1.82 0.42
 3 -11 -1 63.64 1.55
 -3 11 -1 65.5 2.53
 3 11 2 0.64 0.22
 3 -11 -2 0.61 0.14
 -3 11 -2 0.61 0.18
 3 -11 -3 43.88 1.33
 -3 11 -3 43.09 2.13
 3 11 3 41.21 1.57
 -3 11 -4 1.94 0.47
 3 11 4 2.42 0.39
 -3 11 -5 34.54 1.9
 3 11 5 33.96 1.45
 -3 11 -6 5.98 0.79
 3 11 6 7.16 0.69
 3 11 7 14.8 1
 3 11 8 3.38 0.5
 3 11 9 3.01 0.47
 3 11 10 3.62 0.5
 3 11 11 10.62 0.82
 3 11 12 0.42 0.17
 3 11 12 0.75 0.24
 3 11 13 28.17 1.25
 3 11 13 29.21 1.19
 3 11 14 7.6 0.58
 3 11 15 14.22 0.69
 -3 12 16 0.19 0.09
 -3 12 15 4.8 0.44
 -3 12 14 0.86 0.21
 -3 12 11 3.83 0.46
 -3 12 10 2.68 0.39
 -3 12 9 4.01 0.49
 -3 12 8 7.57 0.67
 -3 12 7 3.02 0.43
 -3 12 6 5.28 0.57
 3 -12 -1 0.23 0.12
 -3 12 -1 0.34 0.19
 3 12 1 0.51 0.24
 -3 12 -2 1.58 0.43
 3 -12 -2 1.37 0.25
 3 12 2 1.43 0.33
 3 12 3 0.14 0.14
 -3 12 -3 0.45 0.24
 3 12 4 1 0.29
 3 12 5 4.09 0.53
 3 12 6 4.18 0.55
 3 12 7 3.36 0.5
 3 12 8 7.13 0.7
 3 12 9 4.05 0.53
 3 12 10 2.3 0.39
 3 12 11 3.12 0.44
 3 12 11 3.56 0.42
 3 12 12 0.5 0.18
 3 12 12 0.29 0.17
 3 12 13 4.81 0.44
 3 12 13 4.29 0.46
 -3 13 15 9.74 0.52
 -3 13 14 2.52 0.3
 -3 13 10 1.61 0.3
 -3 13 9 32.21 1.29
 -3 13 8 5.55 0.55
 -3 13 7 24.61 1.16
 -3 13 6 0.72 0.21
 3 13 1 35.67 1.56
 3 13 2 1.16 0.31
 3 13 3 40.54 1.64
 3 13 4 1.2 0.3
 3 13 5 61.95 2.03
 3 13 6 -0.01 0.15
 3 13 7 22.33 1.22
 3 13 8 4.84 0.58
 3 13 9 28.47 1.32
 3 13 10 0.83 0.25
 3 13 11 9.48 0.69
 3 13 12 1.21 0.25
 3 13 13 3.45 0.38
 -3 14 14 23.47 0.77
 -3 14 13 0.29 0.12
 -3 14 10 31.09 1.11
 -3 14 9 -0.1 0.13
 -3 14 8 66 1.73
 -3 14 7 0.72 0.21
 3 14 -1 3.67 0.51
 3 14 0 29.81 1.42
 3 14 1 3.26 0.49
 3 14 2 88.74 2.4
 3 14 3 1.96 0.35
 3 14 4 118.05 2.78
 3 14 5 0.52 0.21
 3 14 6 56.4 1.9
 3 14 7 0.48 0.21
 3 14 8 56.22 1.8
 3 14 9 0.52 0.2
 3 14 10 30.86 1.21
 3 14 11 0.68 0.19
 3 14 12 17.39 0.8
 -3 15 13 29.96 0.78
 -3 15 12 0.26 0.1
 3 15 -2 2.56 0.43
 3 15 -1 42.26 1.65
 3 15 0 0.33 0.17
 3 15 1 46.38 1.7
 3 15 2 1.98 0.36
 3 15 3 112.5 2.62
 3 15 4 3.58 0.49
 3 15 5 46.27 1.66
 3 15 6 -0.15 0.23
 3 15 7 55.62 1.72
 3 15 8 0.3 0.16
 3 15 9 28.16 1.09
 3 15 10 0 0.13
 3 15 11 24.63 0.89
 3 15 12 0.08 0.08
 -3 16 11 0.45 0.11
 3 16 -11 0.65 0.15
 3 16 -6 24.12 1.11
 3 16 -5 0.86 0.24
 3 16 -4 30 1.29
 3 16 -3 0.74 0.23
 3 16 -2 46.23 1.61
 3 16 -1 0.06 0.17
 3 16 0 27.86 1.24
 3 16 1 0.1 0.16
 3 16 2 43.48 1.54
 3 16 3 1.15 0.26
 3 16 4 25.41 1.16
 3 16 5 0.75 0.22
 3 16 6 27.63 1.13
 3 16 7 0.62 0.18
 3 16 8 19.09 0.83
 3 16 9 0.18 0.1
 3 16 10 19.48 0.73
 3 16 11 0.57 0.12
 3 17 -9 6.33 0.38
 3 17 -8 0.38 0.13
 3 17 -7 1.77 0.26
 3 17 -6 2.48 0.32
 3 17 -5 6.04 0.49
 3 17 -4 0.23 0.11
 3 17 -3 4.89 0.47
 3 17 -2 1.32 0.26
 3 17 -1 9.79 0.67
 3 17 0 0.11 0.14
 3 17 1 9.57 0.66
 3 17 2 1.17 0.26
 3 17 3 3.48 0.4
 3 17 4 0.07 0.11
 3 17 5 4.72 0.43
 3 17 6 2.22 0.28
 3 17 7 2.64 0.29
 3 17 8 0.8 0.15
 3 17 9 5.99 0.35
 3 18 -5 1.06 0.18
 3 18 -4 0.44 0.13
 3 18 -3 0.29 0.12
 3 18 -2 0.88 0.19
 3 18 -1 0.32 0.15
 3 18 0 0.94 0.21
 3 18 1 0.33 0.15
 3 18 2 0.84 0.18
 3 18 3 0.1 0.09
 3 18 4 0.49 0.13
 3 18 5 0.84 0.15
 3 18 6 0.92 0.14
 4 0 0 121.26 1.95
 4 0 -1 56.43 1.25
 4 0 1 57.72 1.4
 4 0 2 382.23 3.8
 4 0 3 1.07 0.22
 -4 0 -3 0.94 0.14
 4 0 4 152.71 2.71
 -4 0 -4 145.83 1.69
 -4 0 -5 3.59 0.28
 4 0 5 2.74 0.38
 4 0 6 363.68 4.62
 -4 0 -6 332.09 2.78
 4 0 7 1.7 0.34
 -4 0 -7 1.51 0.19
 -4 0 -8 638.57 4.25
 4 0 8 655.82 6.8
 4 0 9 0.61 0.18
 4 0 10 127.41 3.3
 4 0 11 13.81 1.13
 4 0 12 235.91 4.8
 4 0 12 220.1 3.21
 4 0 13 -0.01 0.07
 4 0 13 -0.13 0.11
 -4 0 13 0.02 0.08
 -4 0 14 99.89 2.3
 4 0 14 97.33 2.33
 -4 0 15 4.77 0.52
 -4 0 16 73.29 1.99
 -4 0 17 3.33 0.42
 4 0 17 3.43 0.49
 4 0 18 77.13 2.15
 4 0 19 0.1 0.13
 4 0 20 52.23 1.41
 4 0 21 2.37 0.25
 4 -1 21 31.68 0.88
 4 -1 20 4.23 0.41
 4 -1 19 44.15 1.45
 -4 1 18 7 0.57
 4 -1 18 8.27 0.7
 4 -1 17 65.27 2.05
 -4 1 17 58.9 1.77
 -4 1 16 5.41 0.56
 4 -1 16 6.48 0.67
 -4 1 15 68.95 2.01
 -4 1 14 5.47 0.56
 4 -1 13 112.7 3.44
 -4 1 13 114.19 2.43
 4 -1 12 3.47 0.4
 4 -1 12 3.4 0.57
 -4 1 12 3.59 0.41
 4 -1 11 159.44 3.88
 4 -1 10 13.48 1.06
 4 -1 9 161.82 3.59
 4 -1 8 18.43 1.16
 4 -1 7 455.53 5.46
 4 -1 6 14.21 0.92
 -4 -1 -6 12.49 0.44
 -4 -1 -5 254.16 2.07
 4 -1 5 244.1 3.6
 -4 -1 -4 3.74 0.24
 4 -1 4 3.18 0.39
 4 -1 3 182.03 2.8
 -4 -1 -3 182.57 1.69
 4 -1 2 0.67 0.17
 4 -1 1 214.52 2.66
 4 1 -1 217.03 2.63
 4 1 0 32.96 1.04
 4 -1 0 31.92 0.95
 4 -1 -1 194.15 2.26
 4 1 1 190.83 2.63
 4 -1 -2 0.47 0.11
 -4 1 -2 0.14 0.07
 -4 1 -3 164.53 2.1
 4 1 3 168.52 2.7
 4 1 4 4.7 0.47
 -4 1 -4 4.37 0.35
 4 1 5 247.04 3.59
 -4 1 -5 242.9 2.58
 4 1 6 14.74 0.92
 -4 1 -6 14.68 0.67
 -4 1 -7 405.7 3.54
 4 1 7 434.75 5.25
 4 1 8 16.05 1.06
 -4 1 -8 13.86 0.65
 4 1 9 151.55 3.36
 -4 1 -9 153.4 2.42
 4 1 10 14.48 1.09
 -4 1 -10 13.42 0.71
 4 1 11 152.65 3.6
 4 1 12 2.56 0.47
 4 1 12 1.91 0.31
 4 1 13 121.69 3.29
 4 1 13 119.96 2.56
 -4 -1 13 120.32 2.34
 4 1 14 7.18 0.65
 -4 -1 14 8 0.63
 -4 -1 15 77.86 1.99
 4 1 15 80.17 2.19
 -4 -1 16 7.07 0.59
 4 1 18 5.19 0.58
 4 1 19 50.48 1.62
 4 1 20 4.32 0.42
 4 1 21 29.07 0.87
 4 -2 21 7.69 0.42
 4 -2 20 14.3 0.71
 4 -2 19 13.33 0.78
 -4 2 18 14.31 0.82
 4 -2 18 15.63 0.92
 4 -2 17 6.95 0.66
 -4 2 17 6.44 0.6
 -4 2 16 17.5 1.03
 4 -2 16 19.79 1.14
 4 -2 15 15.58 1.01
 -4 2 15 14.9 0.96
 -4 2 14 25.64 1.23
 4 -2 14 29.25 1.35
 4 -2 13 8.41 0.96
 -4 2 13 8.07 0.66
 -4 2 12 29.76 1.21
 4 -2 12 29.86 1.76
 4 -2 11 8.74 0.93
 4 -2 10 65.64 2.49
 4 -2 9 16.58 1.18
 4 -2 8 48.36 1.98
 4 -2 7 0.89 0.24
 4 -2 6 189.68 3.5
 4 -2 5 2.72 0.39
 4 -2 4 107.77 2.31
 -4 -2 -4 108.41 0.98
 4 -2 3 1.63 0.27
 -4 -2 -3 1.65 0.12
 4 -2 2 45.7 1.31
 -4 -2 -2 43.29 0.67
 4 -2 1 1.61 0.24
 4 -2 0 207.44 2.41
 4 2 0 202.59 2.72
 4 2 1 1.53 0.25
 4 -2 -1 1.43 0.2
 -4 2 -2 23.27 0.85
 4 -2 -2 25.04 0.71
 4 2 2 25.88 1.02
 -4 2 -3 2.1 0.27
 4 2 3 3.1 0.38
 -4 2 -4 92.9 1.76
 4 2 4 89.31 2.07
 -4 2 -5 3.91 0.37
 4 2 5 3.77 0.45
 -4 2 -6 170.77 2.47
 4 2 6 172.32 3.11
 4 2 7 1.08 0.28
 -4 2 -7 0.89 0.19
 4 2 8 39.58 1.61
 -4 2 -8 37.34 1.19
 4 2 9 13.24 0.97
 -4 2 -9 12.58 0.73
 4 2 10 68.44 2.27
 -4 2 -10 70 1.82
 4 2 11 9.28 0.86
 -4 2 -11 8.17 0.62
 4 2 12 32.48 1.29
 4 2 12 34.55 1.69
 4 2 13 9.24 0.72
 4 2 14 37.32 1.51
 -4 -2 14 36.29 1.28
 4 2 15 17.43 1.04
 4 2 16 20.04 1.1
 4 2 19 10.52 0.73
 4 2 20 15.59 0.77
 4 2 21 7.13 0.43
 4 -3 20 8.26 0.51
 -4 3 19 1.9 0.26
 4 -3 19 1.77 0.28
 4 -3 18 16.48 0.91
 -4 3 18 15.72 0.87
 4 -3 17 0.94 0.28
 -4 3 17 0.73 0.21
 -4 3 16 12.22 0.88
 4 -3 16 12.02 0.87
 4 -3 15 4.27 0.53
 -4 3 15 3.87 0.5
 -4 3 14 23.83 1.22
 4 -3 14 26.11 1.27
 4 -3 13 1.13 0.26
 -4 3 13 1.09 0.26
 4 -3 13 1.91 0.46
 4 -3 12 14.75 1.29
 4 -3 12 14.49 0.86
 -4 3 12 14.2 0.85
 4 -3 11 1.13 0.22
 4 -3 11 1.24 0.37
 4 -3 10 1.59 0.42
 4 -3 9 30.55 1.71
 4 -3 8 10.71 0.97
 4 -3 7 3.54 0.54
 4 -3 6 7.97 0.75
 4 -3 5 29.54 1.36
 4 -3 4 8.36 0.68
 4 -3 3 79.36 1.88
 4 -3 2 0.6 0.16
 -4 -3 -2 0.84 0.07
 4 -3 1 2.5 0.3
 4 -3 0 0.24 0.09
 4 3 1 2.57 0.34
 4 -3 -1 2.84 0.26
 -4 3 -2 0.36 0.13
 4 3 2 0.32 0.15
 4 -3 -2 0.41 0.09
 -4 3 -3 85.33 1.84
 4 3 3 83.26 1.98
 -4 3 -4 6.57 0.52
 4 3 4 7.1 0.59
 -4 3 -5 30.03 1.12
 4 3 5 30.88 1.3
 -4 3 -6 6.22 0.51
 4 3 6 6.54 0.6
 -4 3 -7 3.99 0.44
 4 3 7 3.25 0.45
 -4 3 -8 10.33 0.69
 4 3 8 11.44 0.86
 -4 3 -9 24.33 1.06
 4 3 9 27.04 1.37
 -4 3 -10 3.28 0.42
 4 3 10 3.76 0.51
 -4 3 -11 0.4 0.16
 4 3 11 0.47 0.2
 -4 3 -12 14.16 0.89
 4 3 12 14.91 0.89
 4 3 13 3.27 0.44
 4 3 14 24.01 1.22
 4 3 15 2.95 0.44
 4 3 16 11.03 0.82
 4 3 17 0.52 0.18
 4 3 19 2.09 0.32
 4 3 20 7.81 0.53
 4 3 21 0.32 0.1
 4 -4 20 9.53 0.51
 -4 4 19 7.01 0.51
 4 -4 19 7.51 0.54
 4 -4 18 15.01 0.84
 -4 4 18 13.6 0.8
 4 -4 17 8.68 0.69
 -4 4 17 8.3 0.69
 4 -4 16 39.21 1.49
 -4 4 16 39.25 1.57
 4 -4 15 20.15 1.08
 -4 4 15 18.72 1.11
 4 -4 14 34.03 1.4
 -4 4 14 33.95 1.48
 4 -4 13 10.68 0.77
 -4 4 13 10.3 0.78
 4 -4 12 28.43 1.83
 4 -4 12 30.32 1.25
 -4 4 12 28.84 1.24
 4 -4 11 7.18 0.93
 4 -4 11 8.07 0.61
 4 -4 10 109.52 3.49
 4 -4 9 3.81 0.64
 4 -4 8 94.78 2.94
 4 -4 7 0.36 0.2
 4 -4 6 76.01 2.36
 4 -4 5 2.35 0.39
 4 -4 4 129.12 2.72
 4 -4 3 19.5 0.99
 4 -4 2 30.08 1.1
 4 -4 1 3.67 0.35
 4 -4 0 46.89 1.16
 -4 4 -1 3.58 0.39
 4 -4 -1 3.9 0.29
 -4 4 -2 46.3 1.43
 4 4 2 47.5 1.51
 4 -4 -2 50.66 0.89
 -4 4 -3 22.84 1.03
 4 4 3 20.1 0.97
 -4 4 -4 134.75 2.49
 4 4 4 134.13 2.57
 4 4 5 2.3 0.36
 -4 4 -5 2.53 0.36
 -4 4 -6 70.09 1.89
 4 4 6 69.56 2.01
 -4 4 -7 0.62 0.19
 4 4 7 0.46 0.19
 -4 4 -8 88.35 2.19
 4 4 8 91.17 2.43
 -4 4 -9 2.95 0.4
 4 4 9 3.44 0.47
 -4 4 -10 97.55 2.43
 4 4 10 99.8 2.64
 -4 4 -11 6.19 0.64
 4 4 12 35.62 1.4
 -4 4 -12 34.49 1.46
 4 4 13 10.51 0.8
 4 4 14 27.32 1.32
 4 4 15 18.26 1.07
 4 4 16 35.72 1.45
 4 4 17 9.48 0.71
 4 4 19 6.46 0.54
 4 4 20 8.51 0.53
 4 -5 19 28.67 0.96
 -4 5 19 27.28 0.96
 4 -5 18 2.15 0.3
 -4 5 18 1.94 0.31
 4 -5 17 55.37 1.64
 -4 5 17 55.97 1.77
 4 -5 16 9.8 0.73
 -4 5 16 9.77 0.79
 4 -5 15 73.42 2.02
 -4 5 15 77.28 2.26
 4 -5 14 3.86 0.47
 -4 5 14 4.14 0.52
 4 -5 13 102.28 2.3
 -4 5 13 104.01 2.51
 4 -5 12 4.98 0.8
 4 -5 12 4.43 0.47
 4 -5 11 136.8 4.15
 4 -5 11 128.05 2.37
 4 -5 10 2.98 0.35
 4 -5 10 2.84 0.6
 4 -5 9 228.11 4.93
 4 -5 8 0.83 0.31
 4 -5 7 238.49 4.5
 4 -5 6 3.75 0.54
 4 -5 5 134.88 3.03
 4 -5 4 0.56 0.2
 4 -5 3 307.52 4.05
 4 -5 2 14.24 0.8
 4 -5 1 163.13 2.42
 4 -5 0 2.86 0.29
 4 -5 -1 126.25 1.64
 -4 5 -1 116.58 2.46
 -4 5 -2 14.02 0.87
 -4 5 -3 332.62 4.2
 4 5 4 1.12 0.26
 -4 5 -4 1.41 0.29
 4 5 5 120.85 2.58
 -4 5 -5 124.58 2.66
 -4 5 -6 3.97 0.49
 4 5 6 3.38 0.44
 -4 5 -7 262.1 4.14
 4 5 7 232.54 3.76
 -4 5 -8 1.49 0.32
 4 5 8 1.43 0.3
 4 5 9 215.74 3.63
 -4 5 -9 219.29 3.71
 -4 5 -10 2.2 0.39
 4 5 11 109.57 2.3
 -4 5 -11 115.08 2.92
 4 5 12 5.14 0.54
 -4 5 -12 5.16 0.62
 4 5 12 5.18 0.53
 4 5 13 98.43 2.44
 4 5 14 3.5 0.48
 4 5 15 74.59 2.13
 4 5 16 9.12 0.72
 4 5 17 58.83 1.69
 4 5 19 30.42 1.09
 4 5 20 1.65 0.22
 4 -6 19 0.07 0.08
 -4 6 19 -0.04 0.12
 4 -6 18 42.04 1.23
 -4 6 18 42.3 1.35
 4 -6 17 1.01 0.22
 -4 6 17 1.06 0.26
 4 -6 16 65.91 1.79
 -4 6 16 67.37 2.03
 4 -6 15 1.1 0.25
 -4 6 15 1.17 0.29
 4 -6 14 90.6 2.19
 -4 6 14 90.86 2.42
 4 -6 13 1.56 0.29
 -4 6 13 1.62 0.33
 4 -6 12 145.54 2.67
 4 -6 11 -0.07 0.17
 4 -6 11 0.43 0.17
 4 -6 10 176.72 4.64
 4 -6 10 168.26 2.63
 4 -6 9 0.03 0.19
 4 -6 8 249.53 5.06
 4 -6 7 3.44 0.58
 4 -6 6 263.06 4.63
 4 -6 5 2.65 0.45
 4 -6 4 185.27 3.43
 4 -6 3 13.34 0.86
 4 -6 2 453.94 4.65
 4 -6 1 19.02 0.85
 4 -6 0 104.31 1.72
 -4 6 0 91.95 2.36
 -4 6 -1 15.05 0.95
 -4 6 -2 382.82 4.89
 -4 6 -3 14.01 0.95
 -4 6 -4 199.94 3.53
 -4 6 -5 2.68 0.43
 -4 6 -6 240.08 4.02
 -4 6 -7 3.2 0.49
 -4 6 -8 265.14 4.37
 4 6 8 261.38 4.07
 -4 6 -9 0 0.12
 -4 6 -10 157.71 3.46
 4 6 10 168.85 2.89
 4 6 11 0.84 0.22
 -4 6 -11 0.53 0.23
 4 6 12 138.56 2.78
 4 6 13 1.06 0.25
 4 6 14 107.36 2.56
 4 6 15 1.08 0.29
 4 6 16 69.43 1.91
 4 6 17 0.66 0.19
 4 6 19 -0.08 0.13
 4 6 20 33.05 0.82
 -4 7 19 21.61 0.74
 4 -7 18 1.29 0.2
 -4 7 18 1.05 0.21
 4 -7 17 36.23 1.16
 -4 7 17 36.63 1.34
 4 -7 16 5.05 0.48
 -4 7 16 5.1 0.55
 4 -7 15 51.74 1.57
 -4 7 15 54.21 1.85
 4 -7 14 10.26 0.72
 -4 7 14 10.42 0.82
 4 -7 13 49.78 1.57
 4 -7 12 4.9 0.49
 4 -7 11 152.27 2.64
 4 -7 11 159.76 4.62
 4 -7 10 5.79 0.84
 4 -7 10 5.82 0.5
 -4 7 10 5.66 0.56
 4 -7 9 139.36 2.33
 4 -7 9 144.35 4.09
 4 -7 8 3.95 0.66
 4 -7 4 14.79 1.01
 4 -7 3 193.67 3.32
 4 -7 2 12.5 0.79
 -4 7 1 302.84 4.61
 4 -7 1 350.46 3.79
 -4 7 0 4.41 0.55
 -4 7 -1 258.21 4.32
 -4 7 -2 11.18 0.89
 -4 7 -3 149.88 3.24
 -4 7 -4 14.74 1.05
 -4 7 -5 188.34 3.75
 -4 7 -6 4.82 0.62
 -4 7 -7 139.33 3.35
 -4 7 -8 3.07 0.5
 -4 7 -9 141.8 3.32
 4 7 9 166.17 2.94
 -4 7 -10 8.37 0.85
 4 7 10 8.78 0.69
 4 7 11 146.79 2.84
 4 7 12 5.92 0.6
 4 7 13 48 1.69
 4 7 13 46.14 1.67
 4 7 14 7.85 0.68
 4 7 15 49.04 1.65
 4 7 16 4.87 0.48
 4 7 17 39.03 1.2
 4 7 19 24.51 0.78
 -4 8 18 7.67 0.5
 -4 8 17 8.43 0.62
 4 -8 16 17.91 0.8
 -4 8 16 19.78 1.03
 4 -8 15 6.18 0.51
 -4 8 15 6.58 0.63
 4 -8 14 6.89 0.56
 -4 8 14 7.34 0.67
 4 -8 13 16.35 0.88
 4 -8 12 17.41 0.91
 4 -8 11 4.1 0.43
 4 -8 10 47.26 1.42
 4 -8 10 44.9 2.39
 -4 8 10 46.29 1.62
 4 -8 9 4.08 0.41
 4 -8 9 3.77 0.69
 4 -8 8 28.79 1.04
 4 -8 8 27.6 1.76
 4 -8 7 4.6 0.7
 4 -8 4 62 2.09
 4 -8 3 -0.05 0.08
 -4 8 3 0.18 0.16
 -4 8 2 38.1 1.73
 -4 8 1 2.31 0.44
 -4 8 0 51.44 2.05
 -4 8 -1 2.32 0.45
 -4 8 -2 36.59 1.74
 -4 8 -3 0.34 0.19
 -4 8 -4 60.67 2.24
 -4 8 -5 2.04 0.42
 -4 8 -6 48 2.1
 -4 8 -7 5.07 0.68
 -4 8 -8 28.87 1.61
 4 8 8 31.2 1.32
 -4 8 -9 1.84 0.4
 4 8 9 3.48 0.45
 4 8 10 50.89 1.72
 4 8 11 6.72 0.62
 4 8 12 22.79 1.17
 4 8 13 16.7 1
 4 8 18 8.15 0.47
 -4 9 18 10.29 0.52
 -4 9 17 2.14 0.29
 -4 9 16 5.1 0.5
 -4 9 15 6.22 0.59
 4 -9 14 10.37 0.65
 -4 9 14 10.18 0.78
 4 -9 13 4.27 0.44
 4 -9 12 15.27 0.82
 4 -9 11 7.22 0.57
 4 -9 10 6.19 0.52
 -4 9 10 6.78 0.64
 4 -9 9 0.11 0.18
 4 -9 9 1.09 0.22
 4 -9 8 5.06 0.45
 4 -9 8 3.86 0.66
 4 -9 7 0.5 0.15
 4 -9 7 1.03 0.2
 4 -9 6 2.21 0.46
 4 -9 6 1.87 0.26
 -4 9 6 2.16 0.42
 -4 9 5 2.29 0.45
 4 -9 5 2.58 0.46
 4 -9 4 2.05 0.38
 -4 9 4 3.22 0.54
 -4 9 3 7.53 0.8
 -4 9 2 3.32 0.56
 -4 9 1 7.59 0.83
 -4 9 0 0.98 0.31
 -4 9 -1 6.61 0.79
 -4 9 -2 3.47 0.56
 -4 9 -3 7.31 0.84
 -4 9 -4 1.78 0.41
 -4 9 -5 3.72 0.6
 4 -9 -5 2.2 0.31
 -4 9 -6 0.99 0.31
 4 9 6 1.36 0.27
 -4 9 -7 -0.46 0.25
 4 9 7 0.6 0.2
 -4 9 -8 4.76 0.68
 4 9 8 4.91 0.55
 4 9 9 1.56 0.33
 4 9 10 7.29 0.67
 4 9 11 6.95 0.66
 4 9 12 16.86 1.01
 4 9 13 3.92 0.48
 -4 10 17 4.24 0.36
 -4 10 16 7.87 0.57
 -4 10 15 5.78 0.53
 -4 10 14 27.92 1.22
 4 -10 12 30.83 1.12
 4 -10 11 7.98 0.58
 4 -10 10 47.52 1.41
 -4 10 10 50.96 1.72
 4 -10 9 4.95 0.46
 4 -10 8 37.68 1.23
 4 -10 7 2.2 0.29
 4 -10 7 0.54 0.26
 4 -10 6 36.38 1.82
 4 -10 6 37.21 1.18
 -4 10 5 0.64 0.26
 4 -10 5 0.77 0.16
 4 -10 4 29.78 1.03
 -4 10 4 37.47 1.88
 -4 10 3 1.97 0.48
 4 -10 3 1.79 0.26
 4 -10 2 54.43 1.37
 -4 10 2 64.37 2.48
 -4 10 1 0.28 0.24
 -4 10 0 102.41 3.13
 4 -10 -1 0.32 0.13
 -4 10 -1 0.05 0.14
 4 -10 -2 50.98 1.44
 4 10 2 48.81 1.66
 -4 10 -2 50.98 2.28
 4 -10 -3 2.68 0.34
 -4 10 -3 2 0.47
 4 10 3 2.81 0.4
 -4 10 -4 33.29 1.86
 4 -10 -4 31.44 1.16
 4 10 4 31.93 1.34
 -4 10 -5 0.89 0.33
 4 -10 -5 0.93 0.2
 4 10 5 1.08 0.27
 -4 10 -6 37.47 1.98
 4 10 6 37.34 1.5
 4 10 7 1.2 0.28
 -4 10 -7 1.18 0.36
 4 10 8 35.28 1.5
 4 10 9 3.47 0.48
 4 10 10 40.01 1.58
 4 10 11 8.51 0.73
 4 10 12 24.25 1.19
 4 10 13 6.43 0.61
 -4 11 16 0.86 0.19
 -4 11 15 23.76 0.98
 -4 11 14 1.17 0.25
 4 -11 8 0.11 0.15
 4 -11 7 112.96 2.1
 4 -11 6 0.54 0.12
 4 -11 5 103.03 1.98
 4 -11 4 -0.05 0.09
 4 -11 3 103.95 2
 -4 11 3 121.25 3.42
 -4 11 2 2.53 0.5
 4 -11 2 2.21 0.28
 4 -11 1 109.23 2.04
 -4 11 1 121.09 3.4
 4 -11 0 5.15 0.45
 -4 11 0 6 0.8
 4 -11 -1 107.33 2.14
 -4 11 -1 110.61 3.42
 4 -11 -2 2.42 0.32
 -4 11 -2 2 0.49
 4 11 2 1.64 0.3
 -4 11 -3 118.15 3.57
 4 11 3 112.88 2.64
 4 -11 -3 116.02 2.24
 -4 11 -4 0.66 0.3
 4 -11 -4 0.65 0.19
 4 11 4 0.61 0.2
 4 11 5 99.32 2.51
 4 11 6 0.53 0.21
 4 11 7 107.47 2.67
 4 11 8 0.68 0.22
 4 11 9 92.26 2.44
 4 11 10 0.99 0.26
 4 11 11 55.32 1.79
 4 11 12 6.83 0.61
 4 11 13 70.83 1.87
 -4 12 16 47.03 1.01
 -4 12 15 0.14 0.1
 -4 12 14 31.86 1.11
 4 -12 4 127.62 2.21
 4 -12 3 0.6 0.16
 4 -12 2 76.81 1.76
 4 -12 1 1.33 0.24
 4 -12 0 123.4 2.31
 4 -12 -1 1.56 0.27
 4 12 1 1.51 0.31
 4 -12 -2 91.58 1.99
 4 12 2 87.31 2.4
 4 -12 -3 0.78 0.2
 4 12 3 0.51 0.16
 4 12 4 143.63 3.05
 4 12 5 0.71 0.25
 4 12 6 118.93 2.83
 4 12 7 0.3 0.18
 4 12 8 93.1 2.46
 4 12 9 0.1 0.15
 4 12 10 53.83 1.75
 4 12 11 0.06 0.17
 4 12 12 62.56 1.72
 4 12 13 2.31 0.32
 -4 13 15 31.39 0.82
 -4 13 14 1.75 0.24
 -4 13 13 21.94 0.9
 4 -13 2 1.7 0.27
 4 -13 1 53.69 1.5
 4 -13 0 1.7 0.27
 4 13 0 2.09 0.38
 4 -13 -1 59.03 1.59
 4 13 1 56.45 1.96
 4 -13 -2 1.66 0.28
 4 13 2 1.33 0.3
 4 13 3 72.7 2.17
 4 13 4 0.32 0.15
 4 13 5 89.23 2.42
 4 13 6 0.6 0.19
 4 13 7 64.38 2.03
 4 13 8 2.25 0.38
 4 13 9 32.06 1.34
 4 13 10 1.34 0.28
 4 13 11 40.49 1.36
 4 13 12 2.51 0.33
 -4 14 13 2.9 0.29
 4 14 -1 1.12 0.28
 4 14 0 2.94 0.45
 4 14 1 0.8 0.27
 4 14 2 21.37 1.17
 4 14 3 1.43 0.31
 4 14 4 13.4 0.92
 4 14 5 -0.16 0.21
 4 14 6 14.82 0.95
 4 14 7 1.76 0.34
 4 14 8 8.71 0.69
 4 14 9 0.95 0.24
 4 14 10 10.17 0.66
 4 14 11 2.79 0.34
 4 14 12 11.06 0.59
 -4 15 12 2.31 0.23
 4 15 -3 2.57 0.43
 4 15 -2 0.15 0.15
 4 15 -1 3.32 0.48
 4 15 0 1.23 0.3
 4 15 1 3.17 0.45
 4 15 2 0.24 0.18
 4 15 3 1.37 0.3
 4 15 4 1.29 0.3
 4 15 5 2.34 0.38
 4 15 6 0.3 0.19
 4 15 7 0.47 0.21
 4 15 8 0.81 0.22
 4 15 9 0.49 0.17
 4 15 10 2.3 0.28
 4 15 11 0.64 0.15
 4 16 -10 6.01 0.42
 4 16 -9 0.9 0.19
 4 16 -8 8.44 0.58
 4 16 -7 -0.11 0.19
 4 16 -6 12.21 0.76
 4 16 -5 0.06 0.18
 4 16 -4 17.1 0.94
 4 16 -3 0.83 0.23
 4 16 -2 21.08 1.06
 4 16 -1 0.04 0.17
 4 16 0 18.56 0.98
 4 16 1 0.05 0.15
 4 16 2 16.24 0.91
 4 16 3 1.09 0.26
 4 16 4 17.49 0.92
 4 16 5 0.02 0.13
 4 16 6 11.64 0.7
 4 16 7 -0.1 0.13
 4 16 8 8.44 0.52
 4 16 9 0.98 0.18
 4 16 10 7.66 0.41
 4 17 -8 0.36 0.1
 4 17 -7 15.48 0.67
 4 17 -6 0.18 0.1
 4 17 -5 23.67 0.91
 4 17 -4 0.05 0.11
 4 17 -3 28.07 1.04
 4 17 -2 0.54 0.18
 4 17 -1 40.23 1.28
 4 17 0 0.22 0.14
 4 17 1 34.5 1.19
 4 17 2 0.58 0.17
 4 17 3 28.29 1.04
 4 17 4 0.12 0.11
 4 17 5 25.75 0.91
 4 17 6 0.43 0.13
 4 17 7 15.05 0.6
 4 17 8 0.39 0.1
 4 18 -4 21.07 0.7
 4 18 -3 -0.11 0.11
 4 18 -2 25.75 0.84
 4 18 -1 0.36 0.13
 4 18 0 34.09 0.98
 4 18 1 0.3 0.11
 4 18 2 24.21 0.8
 4 18 3 -0.08 0.1
 4 18 4 21.07 0.67
 5 0 0 0.21 0.11
 5 0 -1 0.12 0.09
 5 0 1 -0.03 0.09
 5 0 2 41.89 1.43
 -5 0 -3 0.1 0.06
 5 0 3 0.02 0.09
 5 0 4 4.78 0.52
 -5 0 -4 4.39 0.34
 5 0 5 1.04 0.27
 -5 0 -5 1.04 0.17
 -5 0 -6 35.37 0.99
 5 0 6 34.66 1.57
 5 0 7 10.5 0.91
 5 0 8 9.61 0.92
 5 0 9 7.25 0.83
 5 0 10 3 0.55
 5 0 11 9.5 1
 5 0 12 1.1 0.36
 5 0 13 8.73 0.95
 5 0 15 5.81 0.64
 5 0 16 5.64 0.64
 5 0 17 19.56 1.14
 5 0 18 1.94 0.34
 5 0 19 9.84 0.67
 5 0 20 0.18 0.11
 5 -1 20 10.15 0.59
 5 -1 19 22.18 0.99
 5 -1 18 11.33 0.79
 5 -1 17 19.26 1.1
 5 -1 16 18.17 1.12
 5 -1 15 29.02 1.42
 5 -1 14 0.9 0.26
 5 -1 13 30.73 1.87
 5 -1 13 33.98 1.47
 5 -1 12 7.37 0.93
 5 -1 11 39.46 2.11
 5 -1 10 5.35 0.75
 5 -1 9 29.16 1.69
 5 -1 8 17.04 1.24
 5 -1 7 31.31 1.6
 5 -1 6 38.66 1.71
 5 -1 5 117.67 2.82
 5 -1 4 0.84 0.24
 -5 -1 -4 0.68 0.12
 5 -1 3 95.07 2.27
 -5 -1 -3 102.32 1.46
 5 -1 2 8.08 0.63
 5 1 -1 157.75 2.54
 5 -1 1 158.82 2.6
 5 -1 0 0.24 0.12
 5 1 0 0.4 0.14
 5 -1 -1 171.33 2.4
 5 1 1 174.69 2.87
 -5 1 -2 8.94 0.52
 5 -1 -2 9.29 0.54
 5 1 2 9.78 0.7
 -5 1 -3 123.43 1.98
 5 1 3 117.86 2.51
 -5 1 -4 0.59 0.15
 5 1 4 0.49 0.18
 -5 1 -5 118.81 1.96
 5 1 5 114.25 2.72
 5 1 6 35.06 1.56
 -5 1 -6 34.37 1.05
 5 1 7 23.17 1.33
 -5 1 -7 20.14 0.82
 5 1 8 14.7 1.1
 -5 1 -8 13.59 0.67
 5 1 9 33.24 1.71
 5 1 10 8.54 0.89
 5 1 11 30.22 1.71
 5 1 12 7.61 0.88
 5 1 13 34.77 1.86
 5 1 16 17.09 1.1
 5 1 17 14.19 0.96
 5 1 18 9.27 0.74
 5 1 19 18.04 0.91
 5 1 20 9.25 0.56
 5 -2 20 41.83 1.15
 5 -2 19 3.79 0.41
 5 -2 18 71.2 1.92
 -5 2 17 3.25 0.39
 5 -2 17 3.27 0.45
 -5 2 16 39.11 1.42
 5 -2 16 43.91 1.69
 5 -2 15 5.3 0.61
 -5 2 15 5.13 0.53
 5 -2 14 90.01 2.47
 -5 2 14 82.92 2.13
 5 -2 13 4.99 0.57
 5 -2 12 82.35 3.15
 5 -2 12 85.48 2.22
 5 -2 11 2.87 0.39
 5 -2 11 2.53 0.55
 5 -2 10 110.67 3.43
 5 -2 9 4.62 0.69
 5 -2 8 125.72 3.41
 5 -2 7 0.14 0.16
 5 -2 6 185.18 3.71
 5 -2 5 12.24 0.92
 5 -2 4 259.02 4
 5 -2 3 15.38 0.92
 5 -2 2 356.23 4.14
 -5 -2 -2 366.63 2.35
 5 -2 1 2.68 0.34
 5 2 0 207.53 3.11
 5 -2 0 207.36 2.72
 5 2 1 3.58 0.42
 5 -2 -1 4.11 0.37
 -5 2 -2 367.05 3.75
 5 2 2 366.22 4.4
 -5 2 -3 13.29 0.72
 5 2 3 14.3 0.9
 -5 2 -4 268.16 3.19
 5 2 4 268.68 4.09
 -5 2 -5 12.12 0.69
 5 2 5 11.54 0.85
 -5 2 -6 162.89 2.56
 5 2 6 163.75 3.37
 -5 2 -7 0.49 0.15
 5 2 7 0.36 0.18
 -5 2 -8 123.03 2.27
 5 2 8 132.32 3.28
 -5 2 -9 4.71 0.44
 5 2 9 5.95 0.72
 5 2 10 106.66 3.11
 5 2 11 3.41 0.57
 5 2 12 74.39 2.63
 5 2 14 93.99 2.22
 5 2 17 2.11 0.38
 5 2 18 71.28 2.01
 5 2 19 3.35 0.4
 5 2 20 41.08 1.15
 5 -3 20 0.67 0.16
 5 -3 19 67.59 1.64
 5 -3 18 0.85 0.22
 -5 3 18 0.02 0.08
 5 -3 17 83.51 2.17
 -5 3 17 78.16 1.9
 5 -3 16 1.24 0.28
 -5 3 16 1.07 0.23
 5 -3 15 99.25 2.5
 -5 3 15 96.65 2.36
 5 -3 14 4.49 0.54
 -5 3 14 4.61 0.51
 5 -3 13 131.25 2.84
 -5 3 13 123.97 2.63
 5 -3 12 1.65 0.32
 5 -3 12 2.05 0.5
 5 -3 11 104.6 3.54
 5 -3 11 111.54 2.4
 5 -3 10 5.42 0.77
 5 -3 10 5.13 0.5
 5 -3 9 176.92 4.27
 5 -3 8 0.59 0.24
 5 -3 7 139.18 3.44
 5 -3 6 0.41 0.2
 5 -3 5 325.25 4.75
 5 -3 4 11.29 0.84
 5 -3 3 462.79 5.07
 5 -3 2 2.09 0.33
 5 -3 1 219.13 3.06
 5 -3 0 11.19 0.64
 5 3 1 262.84 3.72
 5 -3 -1 271.21 2.88
 -5 3 -2 2.99 0.38
 5 3 2 3.02 0.41
 -5 3 -3 474.59 4.73
 5 3 3 440.44 5.08
 -5 3 -4 15.73 0.85
 5 3 4 15.45 0.99
 -5 3 -5 321.69 3.87
 5 3 5 323.63 4.63
 5 3 6 0.33 0.17
 -5 3 -6 0.2 0.13
 -5 3 -7 134.65 2.62
 5 3 7 139.89 3.27
 5 3 8 1.41 0.34
 -5 3 -8 0.73 0.19
 -5 3 -9 136.89 2.55
 5 3 9 152.6 3.56
 -5 3 -10 4.64 0.5
 5 3 10 5.49 0.7
 5 3 11 116.83 3.24
 5 3 17 82.7 2.25
 5 3 18 0.31 0.17
 5 3 19 66.93 1.66
 5 3 20 0.61 0.15
 5 -4 20 29.83 0.84
 5 -4 19 0.9 0.2
 5 -4 18 52.18 1.54
 -5 4 18 49.69 1.34
 5 -4 17 1.96 0.34
 -5 4 17 1.73 0.29
 -5 4 16 65.34 1.9
 5 -4 16 64.96 1.94
 -5 4 15 5.96 0.59
 5 -4 15 6.42 0.63
 5 -4 14 77.92 2.17
 -5 4 14 77.69 2.17
 5 -4 13 3.26 0.44
 -5 4 13 2.81 0.41
 5 -4 12 98.28 2.32
 5 -4 12 93.67 3.46
 -5 4 12 97.01 2.25
 5 -4 11 7.65 0.98
 5 -4 11 9.8 0.7
 -5 4 11 8.63 0.64
 5 -4 10 126.37 3.84
 5 -4 10 133.57 2.45
 5 -4 9 4.4 0.7
 5 -4 8 128.02 3.61
 5 -4 7 0.38 0.21
 5 -4 6 130.47 3.28
 5 -4 5 10.73 0.88
 5 -4 4 293.18 4.32
 5 -4 3 1.2 0.27
 5 -4 2 133.05 2.58
 5 -4 1 10.11 0.65
 5 -4 0 267.13 3.05
 -5 4 -1 10.51 0.74
 5 -4 -1 12.02 0.59
 -5 4 -2 163.68 2.9
 5 4 2 169.7 3.23
 -5 4 -3 0.98 0.24
 5 4 3 0.98 0.24
 -5 4 -4 276.2 3.86
 5 4 4 263.22 4.07
 5 4 5 10.29 0.83
 -5 4 -5 11.13 0.79
 5 4 6 134.44 3.09
 -5 4 -6 128.03 2.66
 5 4 7 0.51 0.2
 -5 4 -7 0.35 0.19
 -5 4 -8 109.7 2.53
 5 4 8 110.1 2.94
 -5 4 -9 4.59 0.52
 5 4 9 4.31 0.58
 -5 4 -10 104.81 2.52
 5 4 10 110.72 3.02
 -5 4 -11 8.54 0.76
 5 4 17 2.22 0.37
 5 4 18 52.53 1.6
 5 4 19 1.31 0.23
 5 4 20 28.3 0.83
 5 -5 19 12.05 0.61
 -5 5 18 5.34 0.43
 5 -5 18 6.25 0.51
 -5 5 17 10.93 0.71
 5 -5 17 12.9 0.8
 -5 5 16 14.76 0.9
 5 -5 16 13.96 0.88
 5 -5 15 31.01 1.35
 -5 5 15 30.04 1.33
 5 -5 14 4.65 0.53
 -5 5 14 4.31 0.53
 5 -5 13 22.28 1.13
 -5 5 13 21.4 1.13
 5 -5 12 10.49 0.76
 -5 5 12 10.11 0.75
 5 -5 11 50.41 2.53
 5 -5 11 53.59 1.64
 5 -5 10 8.14 1.02
 5 -5 10 8.58 0.63
 5 -5 9 79.27 1.82
 5 -5 9 73.66 2.89
 5 -5 8 1.99 0.46
 5 -5 7 24.77 1.57
 5 -5 6 8.94 0.87
 5 -5 5 115.87 2.97
 5 -5 4 3.43 0.47
 5 -5 3 8.41 0.7
 5 -5 2 12.38 0.79
 5 -5 1 71.16 1.78
 5 -5 0 2.82 0.32
 -5 5 -1 72.9 2.12
 -5 5 -2 14.85 0.96
 -5 5 -3 27.32 1.31
 5 5 4 6.18 0.65
 -5 5 -4 5.5 0.61
 5 5 5 118.47 2.85
 -5 5 -5 122.89 2.81
 5 5 6 12.06 0.91
 -5 5 -6 11.96 0.88
 -5 5 -7 24.95 1.3
 5 5 7 22.43 1.26
 -5 5 -8 2.44 0.41
 5 5 8 2.93 0.47
 -5 5 -9 69.59 2.15
 5 5 9 71.77 2.33
 -5 5 -10 7.61 0.72
 -5 5 -11 42.92 1.78
 5 5 18 7.28 0.57
 5 5 19 11.88 0.61
 5 -6 19 4.5 0.33
 5 -6 18 0.42 0.15
 -5 6 18 0.54 0.15
 5 -6 17 12.35 0.73
 -5 6 17 11.3 0.71
 5 -6 16 1.31 0.27
 -5 6 16 1.7 0.31
 5 -6 15 10.1 0.75
 -5 6 15 10.94 0.81
 5 -6 14 5.42 0.56
 -5 6 14 5.34 0.59
 5 -6 13 7.37 0.64
 -5 6 13 6.94 0.65
 5 -6 12 5.86 0.56
 5 -6 11 9.2 0.69
 5 -6 10 19.42 1.57
 5 -6 10 21.4 1
 5 -6 9 4.09 0.42
 5 -6 9 3.59 0.66
 5 -6 8 3.45 0.38
 5 -6 8 2.74 0.6
 5 -6 7 3.99 0.64
 5 -6 6 9.73 0.97
 5 -6 5 2.38 0.45
 5 -6 4 17.52 1.11
 5 -6 3 11.27 0.82
 5 -6 2 11.38 0.77
 5 -6 1 10.69 0.69
 -5 6 0 0.85 0.26
 -5 6 -1 11.12 0.88
 -5 6 -2 12.19 0.94
 -5 6 -3 12.89 0.96
 -5 6 -4 16.66 1.06
 -5 6 -5 3.54 0.52
 -5 6 -6 9.53 0.84
 -5 6 -7 4.14 0.58
 -5 6 -8 3.78 0.54
 5 6 8 4.29 0.59
 -5 6 -9 4.71 0.59
 -5 6 -10 19.67 1.2
 5 6 11 8.27 0.64
 5 6 12 5.78 0.55
 5 6 17 11.38 0.72
 5 6 18 0.65 0.16
 5 6 19 5.4 0.36
 5 -7 18 3.34 0.31
 -5 7 18 2.86 0.28
 5 -7 17 13.72 0.71
 -5 7 17 13.26 0.73
 5 -7 16 7.2 0.57
 -5 7 16 7.03 0.59
 5 -7 15 26.05 1.14
 -5 7 15 25.65 1.21
 5 -7 14 5.24 0.53
 -5 7 14 6.14 0.61
 5 -7 13 48.05 1.6
 -5 7 13 47.25 1.68
 5 -7 12 8.29 0.67
 5 -7 11 25.59 1.14
 5 -7 10 5.1 0.81
 5 -7 10 5.91 0.54
 5 -7 9 11.65 1.21
 5 -7 9 12.63 0.76
 5 -7 8 1.19 0.39
 5 -7 8 0.61 0.17
 5 -7 7 68.45 2.74
 5 -7 7 56.53 1.48
 5 -7 6 2.92 0.55
 5 -7 5 91.8 2.8
 5 -7 4 9.65 0.84
 5 -7 3 99.79 2.49
 -5 7 2 1.24 0.33
 5 -7 2 0.68 0.2
 -5 7 1 78 2.52
 -5 7 0 2.16 0.43
 -5 7 -1 64.77 2.32
 -5 7 -2 0.89 0.27
 -5 7 -3 84.12 2.65
 -5 7 -4 9.99 0.91
 -5 7 -5 82.82 2.62
 -5 7 -6 4.09 0.6
 -5 7 -7 58.26 2.31
 -5 7 -8 1.94 0.42
 5 7 8 1.83 0.31
 -5 7 -9 18.22 1.22
 5 7 9 19.52 0.99
 -5 7 -10 4.25 0.57
 5 7 10 5.05 0.51
 5 7 11 32.79 1.33
 5 7 12 7.42 0.65
 5 7 17 13.37 0.71
 5 7 18 3.79 0.33
 -5 8 18 32.59 0.83
 -5 8 17 0.73 0.18
 5 -8 17 0.54 0.14
 5 -8 16 38.12 1.2
 -5 8 16 39.09 1.32
 5 -8 15 1.71 0.28
 -5 8 15 1.94 0.33
 5 -8 14 78.99 1.94
 -5 8 14 80.17 2.12
 5 -8 13 6.04 0.56
 -5 8 13 5.78 0.58
 5 -8 12 95.95 2.21
 5 -8 11 3.36 0.43
 5 -8 10 57.11 1.67
 5 -8 9 6.86 0.91
 5 -8 9 6.59 0.56
 5 -8 8 109.51 3.65
 5 -8 8 108.38 2.17
 5 -8 7 4.32 0.68
 5 -8 7 3.4 0.37
 5 -8 6 99.78 3.17
 5 -8 6 103.89 2
 5 -8 5 2.88 0.51
 5 -8 4 163.02 3.42
 -5 8 3 7.6 0.83
 -5 8 2 169.01 3.93
 -5 8 1 0.42 0.21
 -5 8 0 193.67 4.27
 -5 8 -1 1.22 0.35
 -5 8 -2 136.89 3.54
 -5 8 -3 4.98 0.67
 -5 8 -4 144.57 3.69
 5 -8 -5 3.28 0.37
 -5 8 -5 3.72 0.6
 -5 8 -6 99.04 3.09
 5 -8 -6 108.62 2.2
 -5 8 -7 3.41 0.6
 5 8 7 3.6 0.46
 5 8 8 108.97 2.46
 -5 8 -8 98.72 3.04
 5 8 9 9.32 0.73
 5 8 10 61.76 1.85
 5 8 11 3.62 0.47
 5 8 12 103.47 2.4
 5 8 16 38.04 1.16
 5 8 17 0.23 0.11
 -5 9 17 46.22 1.13
 5 -9 16 0.57 0.14
 -5 9 16 0.3 0.15
 5 -9 15 63.11 1.52
 -5 9 15 62.9 1.73
 5 -9 14 -0.09 0.11
 -5 9 14 -0.24 0.15
 5 -9 13 70.15 1.79
 -5 9 13 68.47 1.96
 5 -9 12 1.26 0.25
 5 -9 11 117.62 2.39
 5 -9 10 7.67 0.61
 5 -9 9 158.05 2.72
 5 -9 8 0.3 0.13
 5 -9 7 123.85 3.63
 5 -9 7 135.84 2.43
 5 -9 6 3.59 0.39
 5 -9 6 3.49 0.58
 -5 9 6 3.7 0.59
 5 -9 5 110.55 2.09
 -5 9 5 131.89 3.61
 5 -9 4 4.37 0.41
 -5 9 4 4.66 0.69
 5 -9 3 171.86 2.5
 -5 9 3 205.2 4.45
 -5 9 2 2.45 0.49
 -5 9 1 190.02 4.43
 -5 9 0 2.24 0.47
 -5 9 -1 172.66 4.19
 -5 9 -2 1.93 0.43
 5 -9 -2 1.95 0.28
 5 -9 -3 149.67 2.54
 -5 9 -3 142.39 3.83
 5 -9 -4 4.04 0.43
 5 9 4 3.84 0.45
 -5 9 -4 3.92 0.63
 5 -9 -5 116.01 2.3
 5 9 5 116.43 2.51
 -5 9 -6 4.17 0.71
 5 9 6 3.76 0.47
 -5 9 -7 130.22 3.64
 5 9 7 143.22 2.9
 5 9 8 0.11 0.14
 5 9 9 155.82 3.05
 5 9 10 9.14 0.73
 5 9 11 133.61 2.71
 5 9 12 0.53 0.2
 5 9 13 69.09 1.88
 -5 10 16 41.69 1.14
 -5 10 15 0.79 0.19
 5 -10 14 46.31 1.25
 -5 10 14 41.49 1.4
 5 -10 13 0.17 0.11
 -5 10 13 0.3 0.17
 5 -10 12 31.03 1.16
 5 -10 11 8.67 0.63
 5 -10 10 99.67 2.14
 5 -10 9 1.62 0.29
 5 -10 8 77.12 1.86
 5 -10 7 3.54 0.4
 5 -10 6 114.33 2.22
 -5 10 6 139.13 3.67
 -5 10 5 1.7 0.43
 5 -10 5 2.05 0.3
 5 -10 4 63.81 1.62
 -5 10 4 76.19 2.8
 -5 10 3 0.19 0.2
 5 -10 3 0.04 0.11
 5 -10 2 78.49 1.77
 -5 10 2 93.1 3.18
 5 -10 1 3.38 0.37
 -5 10 1 3.64 0.63
 5 -10 0 90.6 1.9
 -5 10 0 105.92 3.42
 5 -10 -1 3.97 0.41
 -5 10 -1 4.08 0.65
 5 -10 -2 68.25 1.75
 5 10 2 63.5 1.93
 -5 10 -2 68.04 2.74
 5 -10 -3 0.02 0.1
 -5 10 -3 0.32 0.21
 5 10 3 0.33 0.14
 -5 10 -4 60.51 2.58
 5 10 4 61.85 1.88
 5 -10 -4 61.2 1.68
 5 -10 -5 1.61 0.28
 5 10 5 1.56 0.3
 -5 10 -5 1.87 0.48
 5 10 6 128.35 2.8
 5 10 7 3.85 0.5
 5 10 8 73.93 2.15
 5 10 9 1.38 0.32
 5 10 10 107.08 2.49
 5 10 11 6.84 0.62
 5 10 12 33.34 1.32
 5 10 13 -0.05 0.16
 -5 11 16 2.15 0.22
 -5 11 15 21.71 0.85
 -5 11 14 1.85 0.29
 -5 11 13 11.99 0.75
 5 -11 12 5.19 0.43
 5 -11 11 3.09 0.36
 5 -11 10 3.76 0.4
 5 -11 9 30.89 1.15
 5 -11 8 3.71 0.41
 5 -11 7 25.15 1.05
 5 -11 6 1.84 0.3
 5 -11 5 37.14 1.27
 5 -11 4 0.24 0.12
 5 -11 3 4.44 0.44
 5 -11 2 1.64 0.27
 -5 11 2 2.06 0.48
 5 -11 1 35.63 1.23
 -5 11 1 40.27 2.07
 5 -11 0 0.36 0.15
 -5 11 0 -0.31 0.21
 5 -11 -1 32.02 1.22
 5 11 1 30.9 1.41
 -5 11 -1 34.44 1.98
 5 -11 -2 1.77 0.29
 5 11 2 2.11 0.38
 5 -11 -3 6.18 0.54
 5 11 3 5.52 0.6
 5 -11 -4 0.35 0.16
 5 11 4 0.11 0.14
 5 11 5 43.65 1.66
 5 11 6 1.82 0.37
 5 11 7 24.89 1.27
 5 11 8 3.6 0.47
 5 11 9 38.66 1.53
 5 11 10 2.65 0.4
 5 11 11 3.88 0.45
 5 11 12 5.66 0.52
 -5 12 15 3.26 0.28
 -5 12 14 5.92 0.44
 -5 12 13 2.5 0.32
 5 -12 9 5.55 0.46
 5 -12 8 3.4 0.38
 5 -12 7 2.91 0.36
 5 -12 6 2.02 0.31
 5 -12 5 1.02 0.23
 5 -12 4 1.43 0.26
 5 -12 3 0.18 0.1
 5 -12 2 9.51 0.65
 5 -12 1 0.15 0.08
 5 -12 0 1.15 0.24
 5 -12 -1 0.35 0.16
 5 12 1 0.1 0.14
 5 -12 -2 8.82 0.64
 5 12 2 9.35 0.78
 5 -12 -3 0.03 0.11
 5 12 3 0.2 0.17
 5 12 4 1.26 0.32
 5 12 5 1.47 0.34
 5 12 6 2.42 0.43
 5 12 7 2.93 0.43
 5 12 8 2.83 0.44
 5 12 9 5.16 0.55
 5 12 10 4.63 0.5
 5 12 11 2.72 0.36
 5 12 12 6.05 0.5
 -5 13 14 2.49 0.24
 -5 13 13 9.05 0.52
 5 -13 6 0.83 0.19
 5 -13 5 13.3 0.73
 5 -13 4 1.49 0.26
 5 -13 3 32.78 1.18
 5 -13 2 -0.02 0.13
 5 -13 1 22.45 1.01
 5 -13 0 1.59 0.28
 5 13 0 1.19 0.29
 5 -13 -1 25.67 1.06
 5 13 1 25.16 1.3
 5 -13 -2 -0.05 0.11
 5 13 2 -0.07 0.18
 5 13 3 28.31 1.35
 5 13 4 1.31 0.31
 5 13 5 10.8 0.83
 5 13 6 0.64 0.21
 5 13 7 22.3 1.15
 5 13 8 0.9 0.25
 5 13 9 24.44 1.09
 5 13 10 2 0.31
 5 13 11 26.2 1
 5 13 12 1.34 0.22
 -5 14 12 23.5 0.79
 5 -14 3 0.11 0.1
 5 -14 2 47.81 1.36
 5 14 -2 47.97 1.79
 5 -14 1 0.53 0.17
 5 14 -1 0.64 0.24
 5 14 0 45.19 1.7
 5 -14 0 45.48 1.34
 5 14 1 0.96 0.27
 5 14 2 46.43 1.69
 5 14 3 0.31 0.19
 5 14 4 36.67 1.48
 5 14 5 2.51 0.4
 5 14 6 51.1 1.68
 5 14 7 0.98 0.24
 5 14 8 45.3 1.44
 5 14 9 1.03 0.23
 5 14 10 37.57 1.15
 5 14 11 0.32 0.11
 -5 15 11 31.68 0.83
 5 15 -4 -0.1 0.21
 5 15 -3 44.93 1.6
 5 15 -2 0.48 0.19
 5 15 -1 58.43 1.82
 5 15 0 -0.04 0.19
 5 15 1 55.72 1.76
 5 15 2 0.95 0.26
 5 15 3 37.98 1.43
 5 15 4 0.03 0.16
 5 15 5 46.75 1.52
 5 15 6 1.26 0.26
 5 15 7 41.93 1.32
 5 15 8 0.17 0.11
 5 15 9 35.66 1.03
 5 15 10 0.62 0.14
 5 16 -9 0.55 0.15
 5 16 -8 16.2 0.73
 5 16 -7 1.05 0.21
 5 16 -6 13.57 0.74
 5 16 -5 0.88 0.2
 5 16 -4 31.58 1.19
 5 16 -3 0.96 0.23
 5 16 -2 29.5 1.17
 5 16 -1 0.18 0.16
 5 16 0 34.25 1.26
 5 16 1 0.36 0.14
 5 16 2 26.37 1.1
 5 16 3 0.54 0.18
 5 16 4 30.71 1.13
 5 16 5 1.23 0.24
 5 16 6 14.45 0.71
 5 16 7 0.54 0.13
 5 16 8 15.34 0.61
 5 16 9 0.29 0.1
 5 17 -7 1.73 0.2
 5 17 -6 0.6 0.14
 5 17 -5 2.61 0.28
 5 17 -4 0.82 0.18
 5 17 -3 8.1 0.53
 5 17 -2 -0.03 0.11
 5 17 -1 6.51 0.48
 5 17 0 -0.05 0.12
 5 17 1 6.3 0.47
 5 17 2 -0.01 0.12
 5 17 3 7.95 0.51
 5 17 4 0.72 0.16
 5 17 5 2.86 0.28
 5 17 6 1 0.16
 6 0 0 523.68 5.02
 6 0 1 1.47 0.3
 6 0 -1 2.26 0.34
 -6 0 -2 309.45 3.15
 6 0 2 314.03 4.39
 -6 0 -3 5.07 0.4
 6 0 3 5.17 0.58
 -6 0 -4 184.74 2.38
 6 0 4 180.57 3.62
 6 0 5 2.46 0.47
 6 0 6 242.91 4.58
 6 0 7 13.2 1.11
 6 0 8 148.23 3.83
 6 0 9 0.55 0.25
 6 0 10 112.83 3.54
 6 0 10 103.61 2.32
 6 0 11 2.61 0.56
 6 0 11 2.2 0.36
 6 0 12 111.86 2.68
 6 0 12 110.94 3.6
 6 0 13 -0.09 0.19
 6 0 14 79.57 2.39
 6 0 15 1.23 0.33
 6 0 16 93.53 2.48
 6 0 17 1.25 0.29
 6 0 18 53.96 1.65
 6 0 19 2.45 0.33
 6 0 20 67.5 1.37
 6 -1 20 0.59 0.13
 6 -1 19 42.56 1.29
 6 -1 18 8.66 0.67
 6 -1 17 62.82 1.91
 6 -1 16 2.73 0.42
 6 -1 15 63.62 2.08
 6 -1 14 1.89 0.37
 6 -1 13 59.3 2.02
 6 -1 12 2.44 0.42
 6 -1 11 83.25 3.2
 6 -1 11 82.03 2.2
 6 -1 10 5.35 0.8
 6 -1 10 5.09 0.52
 6 -1 9 61.96 2.61
 6 -1 8 1.62 0.42
 6 -1 7 169.52 4.03
 6 -1 6 7.46 0.82
 6 -1 5 159.53 3.57
 6 -1 4 11.5 0.91
 -6 -1 -3 190.8 2.2
 6 -1 3 173.34 3.4
 6 -1 2 0.66 0.22
 -6 -1 -2 0.37 0.12
 6 -1 1 337.58 4.28
 6 1 0 3.94 0.47
 6 -1 0 4.76 0.49
 6 -1 -1 366.27 3.9
 6 1 1 355.03 4.48
 -6 1 -2 0.6 0.16
 6 1 2 0.83 0.25
 -6 1 -3 173.53 2.59
 6 1 3 173.97 3.44
 -6 1 -4 11.73 0.66
 6 1 4 12.33 0.97
 -6 1 -5 159.49 2.43
 6 1 5 154.18 3.41
 -6 1 -6 6.63 0.49
 6 1 6 7.06 0.78
 6 1 7 155.46 3.8
 6 1 8 1.32 0.33
 6 1 9 77.33 2.84
 6 1 10 6.61 0.59
 6 1 10 7.08 0.87
 6 1 11 77.07 2.13
 6 1 11 83.24 3.05
 6 1 12 2.77 0.55
 6 1 12 2.91 0.44
 6 1 13 57.9 2
 6 1 14 1.7 0.37
 6 1 15 58.96 2.05
 6 1 16 1.78 0.38
 6 1 17 66.76 1.98
 6 1 18 8.54 0.66
 6 1 19 40.6 1.26
 6 1 20 0.5 0.14
 6 -2 20 6.16 0.4
 6 -2 19 9.16 0.6
 6 -2 18 22.56 1.05
 6 -2 17 8.37 0.7
 6 -2 16 34.65 1.48
 6 -2 15 4.68 0.57
 6 -2 14 33.05 1.49
 6 -2 13 13.89 0.96
 6 -2 12 37.07 1.52
 6 -2 11 5.77 0.86
 6 -2 11 4.76 0.53
 6 -2 10 6.11 0.86
 6 -2 10 5.78 0.55
 6 -2 9 13.43 1.26
 6 -2 8 34.34 1.93
 6 -2 7 4.12 0.65
 6 -2 6 108.5 3.12
 6 -2 5 1.96 0.41
 6 -2 4 93.49 2.64
 6 -2 3 2.52 0.42
 6 -2 2 128.05 2.77
 6 -2 1 8.97 0.68
 6 2 0 8.26 0.69
 6 -2 0 9.04 0.65
 6 2 1 8.06 0.68
 6 -2 -1 7.97 0.55
 -6 2 -2 141.6 2.6
 6 -2 -2 143.8 2.28
 -6 2 -3 3.69 0.42
 6 2 3 3.41 0.49
 -6 2 -4 97.93 2.08
 6 2 4 95.04 2.64
 6 2 5 1.69 0.38
 -6 2 -5 1.95 0.3
 6 2 6 105.86 3.03
 -6 2 -6 99.73 2.09
 -6 2 -7 2.81 0.37
 6 2 7 3.22 0.55
 -6 2 -8 28.61 1.13
 6 2 8 30.76 1.69
 6 2 9 14.42 1.19
 6 2 10 11.13 1.06
 6 2 11 6.05 0.81
 6 2 12 39.56 2.06
 6 2 14 27.48 1.4
 6 2 15 5.8 0.64
 6 2 16 37.94 1.59
 6 2 17 6.08 0.6
 6 2 18 20.97 1
 6 2 19 9.83 0.6
 6 2 20 6.45 0.4
 6 -3 19 1 0.19
 6 -3 18 7.91 0.61
 6 -3 17 1.02 0.27
 6 -3 16 2.81 0.42
 6 -3 15 3.74 0.5
 6 -3 14 14.45 0.98
 6 -3 13 0.53 0.17
 6 -3 12 8.35 0.71
 6 -3 11 0.83 0.35
 6 -3 11 1.52 0.3
 6 -3 10 10.27 1.15
 6 -3 10 9.72 0.71
 6 -3 9 1.13 0.44
 6 -3 9 1.02 0.24
 6 -3 8 11.69 1.15
 6 -3 7 7.24 0.86
 6 -3 6 3.02 0.54
 6 -3 5 5.82 0.7
 6 -3 4 0.6 0.24
 6 -3 3 0.86 0.25
 6 -3 2 0.8 0.25
 6 -3 1 44.3 1.51
 6 -3 0 3.98 0.43
 6 3 1 43.33 1.71
 6 -3 -1 46.88 1.33
 -6 3 -2 1.07 0.26
 6 3 2 1.07 0.29
 6 -3 -2 1.27 0.2
 6 3 3 0.28 0.17
 -6 3 -3 1.11 0.26
 -6 3 -4 1.4 0.28
 6 3 4 1.11 0.29
 6 3 5 8.29 0.82
 -6 3 -5 6.43 0.57
 6 3 6 1.87 0.4
 -6 3 -6 1.42 0.29
 -6 3 -7 8.75 0.69
 6 3 7 9.14 0.9
 -6 3 -8 10.18 0.74
 6 3 8 11.87 1.06
 6 3 9 0.75 0.29
 -6 3 -9 0.95 0.23
 6 3 10 8.91 0.95
 6 3 11 1.11 0.33
 6 3 14 15.77 1.05
 6 3 15 5.2 0.6
 6 3 16 4.26 0.53
 6 3 17 1.77 0.32
 6 3 18 6.61 0.55
 6 3 19 1.05 0.19
 6 -4 19 9.93 0.56
 6 -4 18 21.45 0.95
 6 -4 17 2.25 0.36
 6 -4 16 17.62 1.01
 6 -4 15 9.66 0.79
 6 -4 14 8 0.72
 6 -4 13 5.91 0.62
 6 -4 12 32.57 1.41
 6 -4 11 2.26 0.37
 6 -4 10 64.14 2.92
 6 -4 10 64.53 1.84
 6 -4 9 11.73 0.75
 6 -4 9 9.78 1.09
 6 -4 8 11.69 1.16
 6 -4 7 6.03 0.8
 6 -4 6 19.06 1.36
 6 -4 5 0.49 0.22
 6 -4 4 48.15 1.96
 6 -4 3 1.02 0.29
 6 -4 2 135.86 2.83
 6 -4 1 4.03 0.45
 6 -4 0 173.93 2.74
 -6 4 -1 4.22 0.52
 6 -4 -1 4.86 0.42
 -6 4 -2 143.52 2.97
 -6 4 -3 0.64 0.22
 6 4 3 0.26 0.17
 -6 4 -4 60.08 1.93
 6 4 4 56.92 2.08
 6 4 5 0.88 0.29
 -6 4 -5 0.6 0.23
 6 4 6 21.19 1.31
 -6 4 -6 22.89 1.17
 -6 4 -7 7.05 0.67
 6 4 7 6.04 0.72
 -6 4 -8 12.18 0.87
 6 4 8 13.56 1.12
 -6 4 -9 9.35 0.75
 6 4 9 10.49 0.99
 -6 4 -10 55.61 1.8
 6 4 10 61.57 2.4
 6 4 11 1.86 0.41
 6 4 15 12.32 0.89
 6 4 16 16.28 0.98
 6 4 17 2.41 0.37
 6 4 18 19.79 0.88
 6 4 19 7.34 0.45
 6 -5 19 28.25 0.86
 6 -5 18 1.9 0.28
 6 -5 17 53 1.57
 6 -5 16 2.53 0.39
 6 -5 15 101.09 2.45
 6 -5 14 4.41 0.54
 6 -5 13 41.72 1.6
 6 -5 12 1.19 0.29
 6 -5 11 103.74 2.43
 6 -5 10 10.18 1.16
 6 -5 10 11.15 0.77
 6 -5 9 70.98 1.86
 6 -5 9 68.14 2.93
 6 -5 8 3.87 0.67
 6 -5 8 3.59 0.4
 6 -5 7 53.72 2.39
 6 -5 6 0.2 0.18
 6 -5 5 171.17 3.91
 6 -5 4 1.58 0.37
 6 -5 3 228.65 3.98
 6 -5 2 9.09 0.73
 6 -5 1 180.13 2.98
 -6 5 0 4.52 0.56
 -6 5 -1 179.24 3.61
 -6 5 -2 9.61 0.84
 -6 5 -3 216.31 3.96
 -6 5 -4 1.75 0.36
 6 5 5 200.3 4.12
 -6 5 -5 204.42 3.83
 6 5 6 1.76 0.39
 -6 5 -6 0.45 0.2
 -6 5 -7 41.82 1.74
 6 5 7 40.39 1.85
 -6 5 -8 3.93 0.54
 6 5 8 3.84 0.57
 -6 5 -9 71.52 2.22
 6 5 9 73.31 2.48
 -6 5 -10 7.15 0.68
 6 5 10 8.05 0.84
 6 5 15 76.46 2.11
 6 5 16 3.44 0.43
 6 5 17 49.16 1.46
 6 5 18 1.09 0.21
 6 -6 18 39.2 1.11
 6 -6 17 2.11 0.3
 6 -6 16 93.12 2.14
 6 -6 15 0.61 0.22
 -6 6 15 0.72 0.21
 6 -6 14 116.18 2.59
 -6 6 14 114.66 2.47
 6 -6 13 5.83 0.6
 -6 6 13 5.43 0.55
 6 -6 12 128.56 2.75
 6 -6 11 0.21 0.13
 6 -6 10 106.64 2.4
 6 -6 9 4.5 0.75
 6 -6 9 4.55 0.49
 6 -6 8 121.79 2.4
 6 -6 8 113.61 3.69
 6 -6 7 0.36 0.2
 6 -6 7 0.32 0.13
 6 -6 6 116.34 3.4
 6 -6 5 2.07 0.44
 6 -6 4 162.09 3.61
 6 -6 3 5.82 0.65
 6 -6 2 244.97 3.75
 -6 6 1 12.33 1
 -6 6 0 193.6 4.04
 -6 6 -1 14.75 1.1
 -6 6 -2 234.55 4.41
 -6 6 -3 8.32 0.82
 -6 6 -4 170.59 3.67
 -6 6 -5 0.99 0.3
 -6 6 -6 127.95 3.24
 -6 6 -7 1.46 0.37
 -6 6 -8 117.54 3.07
 -6 6 -9 3.21 0.5
 6 6 15 0.17 0.13
 6 6 16 80.58 1.9
 6 6 17 1.96 0.28
 6 6 18 37.65 0.95
 6 -7 18 5.57 0.37
 6 -7 17 37.5 1.14
 6 -7 16 1.73 0.29
 -6 7 16 1.85 0.28
 6 -7 15 42.49 1.45
 -6 7 15 42.33 1.39
 6 -7 14 3.27 0.43
 -6 7 14 3.64 0.45
 -6 7 13 133.19 2.68
 6 -7 13 136.12 2.76
 6 -7 12 1.19 0.28
 -6 7 12 1.24 0.28
 6 -7 11 92.04 2.27
 6 -7 10 2.92 0.4
 6 -7 9 89.41 2.14
 6 -7 8 4.35 0.46
 6 -7 8 3.98 0.7
 6 -7 7 118.36 2.31
 6 -7 7 104.15 3.37
 6 -7 6 2.37 0.32
 6 -7 6 1.56 0.4
 6 -7 5 47.65 1.38
 6 -7 5 43.81 1.97
 6 -7 4 3.92 0.57
 6 -7 3 112.08 2.8
 -6 7 2 5.37 0.71
 -6 7 1 124.27 3.44
 -6 7 0 1.5 0.38
 -6 7 -1 120.1 3.4
 -6 7 -2 5.26 0.7
 -6 7 -3 127.1 3.43
 -6 7 -4 6.07 0.74
 6 -7 -5 33 1.21
 -6 7 -5 27.37 1.57
 6 -7 -6 0.68 0.18
 -6 7 -6 0.73 0.28
 -6 7 -7 128.37 3.49
 -6 7 -8 4.72 0.66
 6 7 16 1.59 0.25
 6 -8 17 5.62 0.39
 6 -8 16 8.8 0.57
 -6 8 16 8.08 0.51
 6 -8 15 6.46 0.53
 -6 8 15 6.61 0.53
 6 -8 14 15.03 0.86
 -6 8 14 14.64 0.85
 6 -8 13 3.28 0.43
 -6 8 13 2.5 0.37
 6 -8 12 70.38 1.95
 6 -8 11 3.26 0.43
 6 -8 10 27.35 1.21
 6 -8 9 4.88 0.51
 6 -8 8 50.08 1.58
 6 -8 7 2.2 0.33
 6 -8 7 1.9 0.47
 6 -8 6 9.01 0.65
 6 -8 6 7.79 0.87
 6 -8 5 2.19 0.31
 6 -8 5 1.52 0.37
 6 -8 4 13.68 0.75
 -6 8 4 14.93 1.21
 6 -8 3 8.19 0.58
 -6 8 3 8.58 0.97
 6 -8 2 53.06 1.43
 -6 8 2 60.22 2.52
 -6 8 1 0.47 0.3
 6 -8 1 0.43 0.14
 6 -8 0 23.74 0.96
 -6 8 0 24.51 1.62
 -6 8 -1 0.83 0.35
 6 -8 -1 0.47 0.15
 6 -8 -2 56.5 1.51
 -6 8 -2 54.17 2.36
 6 -8 -3 8.32 0.6
 -6 8 -3 6.7 0.81
 6 -8 -4 9.89 0.68
 -6 8 -4 7.47 0.87
 6 -8 -5 3.23 0.39
 -6 8 -5 2.94 0.55
 6 -8 -6 6.42 0.55
 -6 8 -6 6.21 0.8
 -6 8 -7 0.61 0.29
 6 -9 16 6.55 0.42
 -6 9 16 5.75 0.39
 6 -9 15 2.56 0.31
 -6 9 15 2.36 0.3
 6 -9 14 5.11 0.47
 -6 9 14 4.87 0.47
 6 -9 13 0.73 0.21
 -6 9 13 0.45 0.18
 6 -9 12 2.22 0.35
 6 -9 11 7.7 0.64
 6 -9 10 5.19 0.53
 6 -9 9 0.37 0.17
 6 -9 8 3.39 0.43
 6 -9 7 5.28 0.52
 6 -9 6 7.5 0.6
 6 -9 5 9.43 0.66
 -6 9 5 13.23 1.22
 -6 9 4 3.65 0.65
 6 -9 4 3.17 0.37
 6 -9 3 7.32 0.56
 -6 9 3 8.68 0.98
 6 -9 2 2.44 0.33
 -6 9 2 2.91 0.57
 6 -9 1 1.72 0.28
 -6 9 1 2.62 0.57
 6 -9 0 2.2 0.31
 -6 9 0 2.67 0.57
 6 -9 -1 3.36 0.38
 -6 9 -1 2 0.52
 6 -9 -2 2.22 0.32
 -6 9 -2 2.59 0.54
 6 9 2 1.95 0.35
 6 -9 -3 9.5 0.68
 6 9 3 9 0.69
 -6 9 -3 8.45 0.96
 6 -9 -4 3.77 0.43
 -6 9 -4 3.05 0.59
 6 9 4 3.37 0.43
 -6 9 -5 8.19 0.95
 6 -9 -5 8.81 0.66
 6 9 5 8.71 0.7
 6 9 6 9.67 0.75
 6 9 7 5.34 0.56
 6 9 8 2.39 0.38
 6 9 9 1.88 0.32
 6 9 10 5.4 0.53
 6 9 11 8.54 0.66
 6 -10 15 4.2 0.33
 -6 10 15 4.05 0.35
 6 -10 14 19.92 0.81
 -6 10 14 20.03 0.88
 6 -10 13 2.64 0.33
 -6 10 13 2.89 0.36
 6 -10 12 22.5 0.99
 6 -10 11 0.51 0.17
 6 -10 10 23.07 1.06
 6 -10 9 3.1 0.4
 6 -10 8 25.5 1.12
 6 -10 7 2.27 0.34
 6 -10 6 33.17 1.25
 6 -10 5 0.88 0.22
 6 -10 4 52.46 1.56
 6 -10 3 -0.06 0.12
 6 -10 2 18.85 0.93
 -6 10 2 22.93 1.65
 6 -10 1 4.45 0.45
 -6 10 1 5.29 0.78
 6 -10 0 62.89 1.67
 -6 10 0 74.66 2.99
 6 10 1 5.32 0.58
 -6 10 -1 5.63 0.8
 6 -10 -1 5.51 0.51
 6 -10 -2 34.04 1.29
 6 10 2 34.17 1.41
 -6 10 -2 36.47 2.08
 6 -10 -3 0.01 0.11
 6 10 3 -0.06 0.19
 6 -10 -4 53.65 1.63
 6 10 4 56.17 1.8
 6 -10 -5 1.08 0.25
 6 10 5 1.39 0.29
 6 10 6 36.84 1.49
 6 10 7 2.87 0.43
 6 10 8 26.17 1.23
 6 10 9 3 0.42
 6 10 10 20.35 1.01
 6 10 11 0.63 0.2
 6 10 12 15.43 0.81
 -6 11 14 1.24 0.2
 6 -11 13 45.48 1.18
 -6 11 13 44.89 1.29
 6 -11 12 0.55 0.15
 6 -11 11 59.63 1.55
 6 -11 10 0.31 0.14
 6 -11 9 75.19 1.85
 6 -11 8 2.96 0.38
 6 -11 7 50.03 1.53
 6 -11 6 1.54 0.28
 6 -11 5 63.13 1.73
 6 -11 4 0.3 0.14
 6 -11 3 73.47 1.87
 6 -11 2 4.08 0.45
 6 -11 1 48.02 1.5
 6 -11 0 1.19 0.25
 6 -11 -1 60.67 1.75
 6 11 1 59.49 1.94
 6 -11 -2 4.94 0.5
 6 11 2 4.71 0.55
 6 -11 -3 93.72 2.15
 6 11 3 94.4 2.38
 6 -11 -4 0.06 0.12
 6 11 4 -0.05 0.2
 6 11 5 65.59 2.01
 6 11 6 0.91 0.26
 6 11 7 44.14 1.62
 6 11 8 3.26 0.44
 6 11 9 70.47 1.9
 6 11 10 0.43 0.16
 6 11 11 51.54 1.48
 6 11 12 0.57 0.17
 -6 12 13 0.55 0.15
 -6 12 12 51.74 1.36
 6 -12 11 1.79 0.25
 6 -12 10 57.62 1.45
 6 -12 9 -0.01 0.12
 6 -12 8 92.23 1.97
 6 -12 7 0.23 0.12
 6 -12 6 70.34 1.78
 6 -12 5 0.29 0.13
 6 -12 4 72.81 1.82
 6 -12 3 2.8 0.36
 6 -12 2 90.93 2.07
 6 -12 1 3.81 0.43
 6 -12 0 24.31 1.1
 6 12 0 22.35 1.22
 6 12 1 2.8 0.42
 6 -12 -1 2.77 0.38
 6 -12 -2 96.51 2.17
 6 12 2 97.33 2.46
 6 -12 -3 3.23 0.41
 6 12 3 3.56 0.49
 6 12 4 79.63 2.21
 6 12 5 0.71 0.25
 6 12 6 70.3 2.05
 6 12 7 0.32 0.17
 6 12 8 90.42 2.18
 6 12 9 0.41 0.16
 6 12 10 50.68 1.44
 6 12 11 0.97 0.21
 -6 13 12 1.38 0.2
 6 -13 9 27.51 0.91
 6 -13 8 0.87 0.19
 6 -13 7 62.76 1.53
 6 -13 6 -0.07 0.15
 6 -13 5 36.22 1.23
 6 -13 4 3.66 0.41
 6 -13 3 61.78 1.66
 6 -13 2 0.27 0.14
 6 -13 1 26.13 1.1
 6 13 -1 25.38 1.29
 6 -13 0 4.99 0.49
 6 13 0 4.9 0.56
 6 -13 -1 32.65 1.22
 6 13 1 30.4 1.37
 6 -13 -2 0.25 0.16
 6 13 2 0.14 0.19
 6 13 3 54.41 1.81
 6 13 4 3.89 0.5
 6 13 5 37.07 1.47
 6 13 6 -0.11 0.18
 6 13 7 63.69 1.81
 6 13 8 1.34 0.27
 6 13 9 27.32 1.04
 6 13 10 0.4 0.15
 6 13 11 17.43 0.7
 -6 14 11 0.69 0.14
 6 -14 6 15.41 0.72
 6 -14 5 0.15 0.1
 6 -14 4 10.53 0.63
 6 -14 3 0.53 0.17
 6 14 -3 0.4 0.21
 6 -14 2 8.06 0.57
 6 14 -2 8.8 0.73
 6 -14 1 0.25 0.13
 6 14 -1 0.29 0.17
 6 -14 0 9.69 0.62
 6 14 0 9.58 0.74
 6 14 1 0.18 0.14
 6 14 2 9.84 0.75
 6 14 3 0.48 0.21
 6 14 4 7.8 0.65
 6 14 5 0.25 0.16
 6 14 6 15.55 0.85
 6 14 7 0.84 0.21
 6 14 8 9.86 0.6
 6 14 9 1.31 0.21
 6 14 10 2 0.23
 6 15 -10 0.79 0.16
 6 15 -9 2.64 0.3
 6 15 -8 0.55 0.17
 6 15 -7 0.75 0.2
 6 15 -6 0.9 0.24
 6 15 -5 1.68 0.3
 6 15 -4 1.29 0.28
 6 -15 3 0.24 0.1
 6 15 -3 0.37 0.17
 6 -15 2 0.75 0.16
 6 15 -2 1.04 0.26
 6 15 -1 0.27 0.16
 6 15 0 0.29 0.14
 6 15 1 0.35 0.19
 6 15 2 0.66 0.2
 6 15 3 0.28 0.17
 6 15 4 1.16 0.25
 6 15 5 1.89 0.3
 6 15 6 0.39 0.16
 6 15 7 0.44 0.14
 6 15 8 0.81 0.15
 6 15 9 1.96 0.21
 6 16 -8 11.24 0.51
 6 16 -7 0.35 0.13
 6 16 -6 16.64 0.73
 6 16 -5 0.41 0.14
 6 16 -4 13.27 0.69
 6 16 -3 0.58 0.16
 6 16 -2 6.07 0.49
 6 16 -1 -0.04 0.14
 6 16 0 8.6 0.59
 6 16 1 -0.02 0.13
 6 16 2 4.26 0.41
 6 16 3 0.69 0.17
 6 16 4 11.74 0.61
 6 16 5 0.39 0.13
 6 16 6 15.06 0.6
 6 17 -4 0.13 0.08
 6 17 -3 19.67 0.69
 6 17 -2 1.2 0.19
 6 17 -1 17.61 0.68
 6 17 0 -0.1 0.11
 6 17 1 14.85 0.62
 6 17 2 0.94 0.16
 6 17 3 17.37 0.61
 7 0 0 -0.01 0.08
 7 0 1 8.36 0.74
 7 0 2 1.88 0.38
 -7 0 -2 1.83 0.28
 7 0 3 0.21 0.15
 7 0 4 14.32 1.13
 7 0 5 14.12 1.16
 7 0 6 0.04 0.12
 7 0 7 5.39 0.78
 7 0 8 1.46 0.42
 7 0 9 0.95 0.35
 7 0 9 0.67 0.21
 7 0 10 2.37 0.54
 7 0 10 2.19 0.36
 7 0 11 3.27 0.46
 7 0 12 5.88 0.63
 7 0 13 9.8 0.82
 7 0 14 9.07 0.79
 7 0 15 12 0.89
 7 0 16 2.52 0.4
 7 0 17 13.38 0.85
 7 0 18 5.33 0.48
 7 0 19 6.83 0.47
 7 -1 19 17.88 0.75
 7 -1 18 10.1 0.67
 7 -1 17 12.58 0.82
 7 -1 16 10.42 0.8
 7 -1 15 14.27 0.97
 7 -1 14 7.8 0.73
 7 -1 13 9.86 0.82
 7 -1 12 7.22 0.7
 7 -1 11 61.8 1.94
 7 -1 10 4.48 0.51
 7 -1 10 3.88 0.72
 7 -1 9 68.35 1.86
 7 -1 9 76.17 3.09
 7 -1 8 2.8 0.36
 7 -1 8 2.16 0.53
 7 -1 7 19.19 1.47
 7 -1 6 8.36 0.92
 7 -1 5 32.43 1.76
 7 -1 4 4.23 0.6
 7 -1 3 49.26 2.01
 7 -1 2 0.29 0.18
 7 -1 1 89.05 2.41
 7 1 0 4.17 0.53
 7 -1 0 3.9 0.49
 7 -1 -1 87.49 2.16
 7 1 1 84.4 2.37
 -7 1 -2 0.58 0.19
 7 1 2 0.52 0.22
 -7 1 -3 42.89 1.43
 7 1 3 41.62 1.86
 -7 1 -4 5.44 0.5
 7 1 4 5.03 0.67
 7 1 5 24.77 1.53
 7 1 6 8.23 0.93
 7 1 7 21.18 1.53
 7 1 8 4.39 0.7
 7 1 9 58.03 1.72
 7 1 9 66.45 2.8
 7 1 10 2.89 0.6
 7 1 10 2.1 0.34
 7 1 11 55.72 1.86
 7 1 12 9.7 0.81
 7 1 13 14.04 0.98
 7 1 14 6.8 0.69
 7 1 15 17.64 1.07
 7 1 16 8.09 0.69
 7 1 17 17.09 0.94
 7 1 18 11.55 0.7
 7 1 19 17.35 0.72
 7 -2 19 1.77 0.25
 7 -2 18 38.31 1.27
 7 -2 17 6.82 0.61
 7 -2 16 31.26 1.37
 7 -2 15 3.14 0.46
 7 -2 14 45.89 1.77
 7 -2 13 1.27 0.33
 7 -2 12 77 2.24
 7 -2 11 6.34 0.63
 7 -2 10 107.7 3.77
 7 -2 10 105.7 2.45
 7 -2 9 2.03 0.51
 7 -2 9 1.86 0.33
 7 -2 8 171.02 4.55
 7 -2 8 156.89 2.73
 7 -2 7 5.17 0.77
 7 -2 6 63.75 2.58
 7 -2 5 2.17 0.46
 7 -2 4 157.87 3.74
 7 -2 3 0.96 0.28
 7 -2 2 125.42 3.02
 7 -2 1 3.27 0.46
 7 -2 0 250.63 3.72
 -7 2 -1 3.73 0.46
 7 2 1 3.64 0.54
 7 -2 -1 3.51 0.41
 -7 2 -2 163.47 3.01
 7 2 2 152.83 3.38
 7 2 3 0.15 0.15
 -7 2 -3 0.19 0.14
 -7 2 -4 162.91 2.91
 7 2 4 161.58 3.79
 7 2 5 1.42 0.38
 -7 2 -5 1.3 0.28
 7 2 6 43.59 2.1
 -7 2 -6 41.26 1.43
 7 2 7 5.89 0.8
 7 2 8 189.66 4.57
 7 2 9 1.61 0.47
 7 2 9 1.7 0.3
 7 2 10 86.69 2.23
 7 2 10 95.86 3.33
 7 2 11 5.2 0.58
 7 2 12 69.35 2.14
 7 2 13 2.11 0.38
 7 2 14 49.1 1.8
 7 2 15 2 0.36
 7 2 16 36.37 1.43
 7 2 17 6.44 0.56
 7 2 18 33.48 1.14
 7 2 19 1.94 0.24
 7 -3 19 46.89 1.14
 7 -3 18 0.46 0.16
 7 -3 17 50.82 1.59
 7 -3 16 3.36 0.46
 7 -3 15 76.73 2.2
 7 -3 14 3.87 0.52
 7 -3 13 86.21 2.41
 7 -3 12 1.97 0.38
 7 -3 11 87.16 2.34
 7 -3 10 9.63 1.16
 7 -3 10 9.74 0.76
 7 -3 9 164.38 4.68
 7 -3 9 157.3 2.91
 7 -3 8 14.42 1.35
 7 -3 8 13.98 0.83
 7 -3 7 195.18 4.78
 7 -3 7 183.48 2.85
 7 -3 6 1.93 0.46
 7 -3 5 168.15 4
 7 -3 4 2.64 0.48
 7 -3 3 129.74 3.21
 7 -3 2 6.33 0.66
 7 -3 1 199.48 3.53
 7 -3 0 3.58 0.44
 -7 3 -1 212.04 3.7
 7 -3 -1 207.2 2.99
 -7 3 -2 6.28 0.63
 7 3 2 6.33 0.74
 -7 3 -3 172.61 3.32
 7 3 3 161.06 3.67
 7 3 4 2.05 0.45
 -7 3 -4 2.73 0.42
 7 3 5 163.2 3.86
 -7 3 -5 167.92 3.15
 7 3 6 2.8 0.54
 -7 3 -6 2.72 0.4
 -7 3 -7 196.59 3.4
 7 3 7 204.01 4.63
 7 3 8 12.51 1.17
 7 3 9 170.25 4.34
 7 3 10 9.4 0.72
 7 3 10 11.35 1.11
 7 3 11 59.32 1.89
 7 3 12 0.24 0.13
 7 3 13 83.22 2.34
 7 3 14 5.1 0.58
 7 3 15 76.82 2.13
 7 3 16 2.63 0.38
 7 3 17 41.65 1.35
 7 3 18 0.18 0.1
 7 -4 19 0.27 0.09
 7 -4 18 35.14 1.13
 7 -4 17 1.53 0.28
 7 -4 16 41.18 1.51
 7 -4 15 5.6 0.6
 7 -4 14 96.87 2.51
 7 -4 13 2.23 0.42
 7 -4 12 36.46 1.54
 7 -4 11 3.62 0.49
 7 -4 10 110.76 2.56
 7 -4 9 4.4 0.5
 7 -4 9 3.71 0.7
 7 -4 8 67.68 2.91
 7 -4 8 67.83 1.86
 7 -4 7 4.4 0.71
 7 -4 7 5.71 0.52
 7 -4 6 191.48 4.57
 7 -4 5 0.81 0.29
 7 -4 4 107.56 3.05
 7 -4 3 3.55 0.53
 7 -4 2 99.15 2.59
 7 -4 1 1.69 0.35
 7 -4 0 72.34 1.92
 -7 4 -1 1.32 0.34
 -7 4 -2 97.96 2.68
 -7 4 -3 4.69 0.58
 7 4 4 135.07 3.56
 -7 4 -4 134.79 3.1
 7 4 5 0.38 0.27
 -7 4 -5 0.23 0.17
 7 4 6 205.91 4.41
 -7 4 -6 206.82 3.7
 -7 4 -7 4.92 0.58
 7 4 7 4.96 0.7
 -7 4 -8 75.65 2.19
 7 4 8 78.81 2.86
 7 4 9 3.32 0.59
 7 4 11 3.11 0.43
 7 4 12 20.54 1.12
 7 4 13 1.96 0.37
 7 4 14 87.86 2.28
 7 4 15 6.14 0.58
 7 4 16 36.18 1.3
 7 4 17 1.55 0.26
 7 4 18 32.04 0.94
 7 -5 18 1.75 0.25
 7 -5 17 14.48 0.78
 7 -5 16 6.7 0.59
 7 -5 15 17.32 1
 7 -5 14 5.96 0.61
 7 -5 13 22.01 1.19
 7 -5 12 19.56 1.12
 7 -5 11 46.46 1.7
 7 -5 10 2.91 0.43
 7 -5 9 26.76 1.9
 7 -5 9 29.12 1.27
 7 -5 8 2.65 0.59
 7 -5 8 2.93 0.4
 7 -5 7 12.27 1.21
 7 -5 7 12.94 0.79
 7 -5 6 0.95 0.33
 7 -5 6 0.85 0.21
 7 -5 5 94.63 3.04
 7 -5 5 97.89 2.02
 7 -5 4 2.68 0.5
 7 -5 3 30.18 1.52
 7 -5 2 0.97 0.26
 -7 5 0 0.59 0.26
 -7 5 -1 12.31 1.01
 -7 5 -2 1.99 0.42
 -7 5 -3 29.99 1.57
 -7 5 -4 2.94 0.49
 -7 5 -5 108.59 2.93
 7 -5 -6 0.1 0.12
 -7 5 -6 0.19 0.16
 -7 5 -7 20.03 1.25
 7 5 7 19.97 1.43
 -7 5 -8 2.74 0.45
 7 5 8 3.2 0.58
 -7 5 -9 27.12 1.37
 7 5 9 30.04 1.74
 7 5 13 17 0.98
 7 5 14 4.09 0.47
 7 5 15 14.95 0.84
 7 5 16 7.57 0.55
 7 5 17 12.03 0.61
 7 -6 18 0.86 0.16
 7 -6 17 2.64 0.32
 7 -6 16 2.75 0.37
 7 -6 15 7.63 0.64
 7 -6 14 3.03 0.45
 7 -6 13 19.75 1.1
 7 -6 12 15.05 0.97
 7 -6 11 8.01 0.71
 7 -6 10 3.56 0.47
 7 -6 9 2.31 0.38
 7 -6 8 -0.81 0.32
 7 -6 8 -0.11 0.15
 7 -6 7 1.81 0.31
 7 -6 7 1.25 0.36
 7 -6 6 13.49 1.2
 7 -6 6 16.42 0.89
 7 -6 5 7.23 0.83
 7 -6 5 8.36 0.61
 7 -6 4 1.88 0.29
 7 -6 4 1.7 0.38
 7 -6 3 -0.15 0.13
 -7 6 1 1.17 0.35
 -7 6 0 0.64 0.27
 -7 6 -1 1.21 0.36
 -7 6 -2 2.41 0.48
 -7 6 -3 0.66 0.29
 7 -6 -4 2.47 0.33
 -7 6 -4 2.88 0.5
 7 -6 -5 6.49 0.54
 -7 6 -5 6.58 0.78
 -7 6 -6 12.8 1.06
 7 -6 -6 14.29 0.82
 -7 6 -7 2.19 0.46
 -7 6 -8 -0.43 0.24
 7 -7 17 23.46 0.83
 7 -7 16 6.5 0.52
 7 -7 15 28.87 1.16
 7 -7 14 7.87 0.65
 7 -7 13 14.02 0.89
 7 -7 12 8.42 0.72
 7 -7 11 6.87 0.64
 7 -7 10 1.8 0.34
 7 -7 9 26.89 1.24
 7 -7 8 1.41 0.3
 7 -7 7 43.31 2.24
 7 -7 7 49.74 1.61
 7 -7 6 5 0.72
 7 -7 6 6.04 0.57
 7 -7 5 63.12 2.42
 7 -7 5 71.39 1.85
 7 -7 4 0.24 0.13
 7 -7 3 57.81 1.58
 -7 7 3 64.81 2.61
 7 -7 2 6.15 0.51
 -7 7 2 7.14 0.9
 7 -7 1 28.61 1.1
 -7 7 1 32.85 1.88
 -7 7 0 0.44 0.3
 7 -7 0 0.42 0.14
 7 -7 -1 20.7 0.94
 -7 7 -1 20.53 1.49
 7 7 1 21.5 1
 7 -7 -2 6.61 0.53
 -7 7 -2 5.89 0.79
 -7 7 -3 53.38 2.36
 7 -7 -3 54.37 1.56
 7 -7 -4 0.13 0.13
 -7 7 -4 0.1 0.15
 -7 7 -5 83.62 2.84
 7 -7 -5 86.2 2.04
 -7 7 -6 6.28 0.79
 7 -7 -6 5.79 0.54
 7 -8 16 42.48 1.15
 7 -8 15 1.87 0.29
 7 -8 14 43.93 1.44
 7 -8 13 3.07 0.41
 7 -8 12 51.73 1.7
 7 -8 11 2.59 0.4
 7 -8 10 48.13 1.67
 7 -8 9 0.33 0.16
 7 -8 8 85.59 2.19
 7 -8 7 1.83 0.33
 7 -8 6 117.25 2.47
 7 -8 5 3.76 0.44
 7 -8 4 89 2.06
 -7 8 4 103.41 3.47
 7 -8 3 3.94 0.42
 -7 8 3 4.76 0.77
 7 -8 2 120.34 2.35
 -7 8 2 138.9 3.99
 7 -8 1 3.45 0.39
 -7 8 1 3.96 0.68
 7 -8 0 28.87 1.15
 -7 8 0 32.24 1.96
 7 -8 -1 1.82 0.29
 -7 8 -1 2.06 0.53
 -7 8 -2 107.8 3.5
 7 -8 -2 104.95 2.22
 7 -8 -3 3.03 0.39
 -7 8 -3 2.68 0.53
 7 -8 -4 111.23 2.38
 -7 8 -4 110.95 3.49
 7 -8 -5 4.25 0.48
 -7 8 -5 3.62 0.62
 7 -8 -6 115.22 2.43
 7 -9 16 0.28 0.09
 7 -9 15 41.75 1.14
 7 -9 14 1.35 0.24
 7 -9 13 55.48 1.58
 7 -9 12 0.64 0.19
 7 -9 11 84.31 2.11
 7 -9 10 0.52 0.18
 7 -9 9 95.14 2.28
 7 -9 8 6.39 0.6
 7 -9 7 94.47 2.25
 7 -9 6 4.68 0.5
 7 -9 5 118.63 2.43
 7 -9 4 3.57 0.43
 7 -9 3 59.46 1.7
 7 -9 2 2.35 0.33
 7 -9 1 113.19 2.34
 -7 9 1 134.38 4.12
 -7 9 0 0.12 0.21
 7 -9 0 0.07 0.15
 7 -9 -1 105.94 2.27
 -7 9 -1 114.69 3.75
 7 -9 -2 1.47 0.28
 7 -9 -3 81.02 2.06
 7 -9 -4 4.06 0.46
 7 -9 -5 113.12 2.44
 7 -10 15 1.49 0.19
 7 -10 14 29.75 0.95
 7 -10 13 1 0.2
 7 -10 12 37.2 1.24
 7 -10 11 0.7 0.21
 7 -10 10 62.69 1.75
 7 -10 9 2.12 0.35
 7 -10 8 69.99 1.89
 7 -10 7 3.4 0.43
 7 -10 6 67.56 1.87
 7 -10 5 5.73 0.55
 7 -10 4 64.11 1.8
 7 -10 3 3.87 0.45
 7 -10 2 14.87 0.87
 7 -10 1 0.2 0.14
 7 -10 0 136.25 2.61
 7 10 0 138.68 2.87
 7 -10 -1 0.8 0.23
 7 10 1 0.83 0.22
 7 -10 -2 21.18 1.07
 7 -10 -3 2.24 0.36
 7 -10 -4 64.93 1.83
 7 -10 -5 5.41 0.54
 7 -11 13 5.86 0.41
 7 -11 12 0.9 0.19
 7 -11 11 11.36 0.67
 7 -11 10 5.62 0.5
 7 -11 9 22.21 1.01
 7 -11 8 2.01 0.33
 7 -11 7 25.82 1.13
 7 -11 6 2.01 0.33
 7 -11 5 29.77 1.23
 7 -11 4 1.69 0.3
 7 -11 3 12.43 0.79
 7 -11 2 -0.02 0.16
 7 -11 1 4.67 0.5
 7 11 -1 4.31 0.52
 7 -11 0 0.07 0.13
 7 11 0 0.16 0.14
 7 -11 -1 3.08 0.42
 7 11 1 3.55 0.46
 7 -11 -2 0.02 0.15
 7 11 2 -0.2 0.15
 7 11 3 14.13 0.9
 7 -11 -3 12.59 0.81
 7 -11 -4 0.98 0.25
 7 11 4 0.8 0.26
 7 11 5 33.57 1.37
 7 -12 12 3.8 0.3
 7 -12 11 3.96 0.35
 7 -12 10 0.42 0.15
 7 -12 9 1.78 0.28
 7 -12 8 3.2 0.38
 7 -12 7 3.59 0.41
 7 -12 6 3.38 0.4
 7 -12 5 0.52 0.18
 7 -12 4 1.25 0.27
 7 -12 3 -0.02 0.13
 7 -12 2 2.84 0.38
 7 12 -2 2.58 0.43
 7 -12 1 0.23 0.15
 7 12 -1 0.34 0.17
 7 -12 0 25.57 1.15
 7 12 0 25.33 1.24
 7 -12 -1 0.45 0.19
 7 12 1 0.22 0.15
 7 -12 -2 2.11 0.33
 7 12 2 2.43 0.39
 7 -12 -3 -0.11 0.16
 7 12 3 0.05 0.13
 7 12 4 1.31 0.28
 7 12 5 -0.09 0.13
 7 12 6 4.74 0.49
 7 12 7 3.83 0.42
 7 -13 10 2.35 0.24
 7 -13 9 9.06 0.52
 7 -13 8 0.92 0.19
 7 -13 7 12.11 0.67
 7 -13 6 1.29 0.24
 7 -13 5 2.21 0.32
 7 -13 4 0.48 0.18
 7 -13 3 18.62 0.92
 7 13 -3 20.05 1.09
 7 -13 2 2.07 0.32
 7 13 -2 2.12 0.36
 7 -13 1 31.45 1.21
 7 13 -1 30.1 1.31
 7 -13 0 0.07 0.14
 7 13 0 -0.03 0.16
 7 -13 -1 28.22 1.13
 7 13 1 28.73 1.25
 7 -13 -2 2.5 0.34
 7 13 2 2.38 0.37
 7 13 3 23.12 1.1
 7 13 4 1.02 0.26
 7 13 5 3.88 0.45
 7 13 6 1.24 0.24
 7 13 7 12.53 0.68
 7 -14 8 17.75 0.64
 7 -14 7 0.32 0.11
 7 -14 6 27.8 0.93
 7 14 -6 27.42 1.12
 7 -14 5 -0.12 0.1
 7 14 -5 -0.1 0.15
 7 -14 4 29.87 1.03
 7 14 -4 31.48 1.24
 7 -14 3 1.92 0.27
 7 14 -3 1.64 0.29
 7 14 -2 42.63 1.45
 7 -14 2 41.55 1.24
 7 -14 1 1 0.21
 7 14 -1 0.83 0.21
 7 -14 0 23.29 0.94
 7 14 0 24.11 1.09
 7 14 1 0.52 0.18
 7 14 2 41.89 1.4
 7 14 3 2.21 0.33
 7 14 4 35.75 1.22
 7 14 5 0.04 0.12
 7 14 6 22.36 0.86
 7 14 7 0.36 0.12
 7 15 -8 0.53 0.13
 7 15 -7 22.11 0.8
 7 15 -6 1.08 0.2
 7 -15 5 44.34 0.97
 7 15 -5 46.78 1.28
 7 -15 4 0.55 0.12
 7 15 -4 0.26 0.12
 7 -15 3 34.35 0.94
 7 15 -3 35.98 1.17
 7 15 -2 0.29 0.13
 7 15 -1 24.39 0.98
 7 15 0 1.79 0.28
 7 15 1 25.84 1
 7 15 2 0.38 0.14
 7 15 3 34.48 1.09
 7 15 4 0.1 0.11
 7 15 5 40.95 1.04
 7 15 6 1.54 0.2
 7 16 -4 19.36 0.69
 7 16 -3 0.06 0.09
 7 16 -2 17.17 0.69
 7 16 -1 1.65 0.23
 7 16 0 14.6 0.64
 7 16 1 1.63 0.22
 7 16 2 17.08 0.64
 7 16 3 0.3 0.11
 8 0 0 22.93 1.32
 8 0 1 0.79 0.27
 8 0 2 134.44 3.4
 8 0 3 8.68 0.91
 8 0 4 173.74 4.26
 8 0 5 8.9 0.98
 8 0 6 100.53 3.44
 8 0 6 90.74 2.04
 8 0 7 1.45 0.42
 8 0 7 1.3 0.26
 8 0 8 115.11 2.43
 8 0 8 132.95 4.2
 8 0 9 8.7 0.71
 8 0 10 121.2 2.71
 8 0 11 0.42 0.23
 8 0 12 91.42 2.47
 8 0 13 6.58 0.67
 8 0 14 58.83 1.96
 8 0 15 1.83 0.35
 8 0 16 55.27 1.71
 8 0 17 1.52 0.28
 8 0 18 49.52 1.25
 8 -1 18 2.2 0.28
 8 -1 17 50.59 1.49
 8 -1 16 3.54 0.45
 8 -1 15 45.34 1.66
 8 -1 14 3.87 0.51
 8 -1 13 58.44 1.98
 8 -1 12 1.72 0.37
 8 -1 11 76.04 2.24
 8 -1 10 3.69 0.51
 8 -1 9 134.13 2.77
 8 -1 8 5.92 0.57
 8 -1 8 5.9 0.88
 8 -1 7 116.83 2.37
 8 -1 7 119.87 2.38
 8 -1 6 6.68 0.53
 8 -1 6 8.24 1
 8 -1 6 6.73 0.54
 8 -1 5 86.59 3.1
 8 -1 4 2.96 0.56
 8 -1 3 128.95 3.49
 8 -1 2 2.82 0.51
 8 -1 1 70.99 2.31
 8 -1 0 0.6 0.22
 -8 1 -1 72.1 2.08
 8 1 1 72.61 2.48
 -8 1 -2 2.97 0.42
 8 1 2 2.53 0.48
 8 1 3 159.3 3.88
 8 1 4 2.73 0.55
 8 1 5 85.93 3.09
 8 1 6 8 0.97
 8 1 6 7.08 0.59
 8 1 7 154.31 4.34
 8 1 8 7.22 0.61
 8 1 8 8.65 1.05
 8 1 9 92.1 2.23
 8 1 10 1.79 0.34
 8 1 11 83.48 2.27
 8 1 12 1 0.29
 8 1 13 62.11 2.01
 8 1 14 4.57 0.54
 8 1 15 42.45 1.57
 8 1 16 2.69 0.38
 8 1 17 47 1.38
 8 1 18 2.12 0.26
 8 -2 18 16.38 0.73
 8 -2 17 6.51 0.54
 8 -2 16 28.45 1.23
 8 -2 15 7.56 0.68
 8 -2 14 21.08 1.18
 8 -2 13 0.58 0.25
 8 -2 12 7.48 0.72
 8 -2 11 14.12 0.97
 8 -2 10 11.81 0.86
 8 -2 9 3.31 0.45
 8 -2 8 62.75 1.86
 8 -2 8 63.97 2.93
 8 -2 7 13.33 0.82
 8 -2 7 13.33 1.31
 8 -2 6 70.61 1.81
 8 -2 6 74.6 2.91
 8 -2 5 2.36 0.51
 8 -2 4 37.16 1.95
 8 -2 3 2.9 0.51
 8 -2 2 31.2 1.61
 8 -2 1 1.41 0.32
 8 -2 0 8.47 0.73
 -8 2 -1 0.65 0.22
 -8 2 -2 43.15 1.67
 8 2 2 44.02 2.03
 -8 2 -3 2.52 0.4
 8 2 3 2.67 0.52
 8 2 4 48.78 2.2
 8 2 5 1.89 0.45
 8 2 5 2.12 0.32
 8 2 6 87.7 3.14
 8 2 6 85.58 2.12
 8 2 7 14.54 1.33
 8 2 8 62.8 2.79
 8 2 9 4.94 0.51
 8 2 10 4.91 0.53
 8 2 11 8.97 0.73
 8 2 12 9.08 0.75
 8 2 13 0.8 0.26
 8 2 14 21.98 1.14
 8 2 15 8.08 0.66
 8 2 16 25.37 1.08
 8 2 17 6.25 0.49
 8 2 18 14.43 0.61
 8 -3 18 7.37 0.48
 8 -3 17 1.36 0.25
 8 -3 16 6.56 0.59
 8 -3 15 2.15 0.38
 8 -3 14 2.77 0.44
 8 -3 13 3.17 0.46
 8 -3 12 4.5 0.57
 8 -3 11 47.05 1.78
 8 -3 10 8.24 0.73
 8 -3 9 8.07 0.71
 8 3 -8 -0.25 0.13
 8 -3 8 0.25 0.16
 8 3 -7 5.4 0.56
 8 -3 7 4.55 0.5
 8 -3 7 4.49 0.74
 8 3 -6 7.92 0.68
 8 -3 6 5.99 0.55
 8 -3 6 5.84 0.83
 8 -3 5 12.89 0.75
 8 -3 5 12.29 1.16
 8 -3 4 0.79 0.29
 8 -3 3 3.82 0.6
 8 -3 2 3.27 0.5
 8 -3 1 1.03 0.27
 8 -3 0 0.31 0.14
 -8 3 0 -0.06 0.11
 -8 3 -1 3.01 0.49
 -8 3 -2 3.65 0.53
 -8 3 -3 4.49 0.57
 8 3 3 2.95 0.55
 8 3 4 0.65 0.18
 8 3 4 0.84 0.31
 -8 3 -4 0.52 0.24
 8 3 5 13.9 1.21
 -8 3 -5 14.41 0.97
 8 3 5 14.17 0.85
 8 3 6 5.7 0.8
 8 3 7 5.06 0.75
 8 3 8 0.02 0.13
 8 3 11 38.36 1.46
 8 3 12 3.1 0.44
 8 3 13 1.91 0.35
 8 3 14 3.45 0.45
 8 3 15 2.65 0.36
 8 3 16 6.66 0.53
 8 3 17 2.78 0.31
 8 -4 18 7.82 0.47
 8 -4 17 2.76 0.34
 8 -4 16 8.98 0.66
 8 -4 15 3.35 0.45
 8 -4 14 32.06 1.42
 8 -4 13 4.21 0.54
 8 -4 12 64.73 2.08
 8 -4 11 9.13 0.78
 8 -4 10 16.73 1.04
 8 -4 9 8.02 0.71
 8 -4 8 57.97 1.84
 8 -4 7 0.87 0.34
 8 -4 7 0.29 0.15
 8 -4 6 22.79 1.07
 8 -4 6 22.02 1.62
 8 -4 5 10.34 0.7
 8 -4 5 9.68 1.03
 8 -4 4 9.64 0.66
 8 -4 4 9.53 0.94
 8 4 -3 4.66 0.48
 8 -4 3 4.02 0.42
 8 -4 3 4.02 0.59
 8 -4 2 34.27 1.62
 -8 4 0 27.79 1.59
 -8 4 -1 1 0.31
 8 4 2 39.93 1.36
 -8 4 -2 37.61 1.81
 8 4 3 4.82 0.48
 -8 4 -3 4.3 0.59
 8 -4 -4 16.93 0.85
 -8 4 -4 16.47 1.13
 8 4 4 16.56 0.92
 8 -4 -5 10.24 0.67
 8 4 5 10.46 1.1
 -8 4 -5 9.17 0.82
 8 -4 -6 17.06 0.87
 8 4 6 19.01 1.49
 -8 4 -6 17.51 1.13
 8 4 7 0.38 0.24
 8 4 13 4.97 0.52
 8 4 14 32.78 1.24
 8 4 15 1.91 0.29
 8 4 16 5.85 0.45
 8 -5 17 45.62 1.26
 8 -5 16 0.57 0.2
 8 -5 15 36.9 1.38
 8 -5 14 6.29 0.62
 8 -5 13 103.83 2.55
 8 -5 12 4.93 0.59
 8 -5 11 53 1.86
 8 -5 10 4.34 0.54
 8 -5 9 47.91 1.72
 8 -5 8 5.55 0.57
 8 -5 7 117.64 2.56
 8 -5 7 109.92 3.7
 8 -5 6 0.65 0.29
 8 -5 6 0.88 0.22
 8 5 -5 106.95 2.21
 8 -5 5 101.41 2.26
 8 5 -4 5.82 0.52
 8 -5 4 4.95 0.49
 8 -5 4 5.95 0.74
 8 -5 3 66.32 1.74
 8 -5 3 68.11 2.37
 8 5 -2 7.66 0.59
 8 -5 2 6.57 0.54
 8 -5 1 98.1 2.04
 -8 5 1 97.94 3.15
 8 5 0 2.09 0.32
 8 -5 0 1.61 0.26
 8 5 1 106.56 2.23
 8 -5 -1 99.97 2.05
 -8 5 -1 99.62 3.11
 8 -5 -2 6.68 0.53
 -8 5 -2 6.5 0.79
 8 5 2 6.73 0.57
 8 -5 -3 80.78 1.89
 -8 5 -3 75.45 2.61
 8 5 3 81.77 2.05
 8 -5 -4 4.79 0.49
 -8 5 -4 4.72 0.63
 8 5 4 4.51 0.51
 8 -5 -5 95.07 2.1
 -8 5 -5 92.4 2.81
 8 -5 -6 1.01 0.23
 -8 5 -6 0.71 0.26
 8 -6 17 1.07 0.19
 8 -6 16 52.2 1.43
 8 -6 15 5.06 0.5
 8 -6 14 64.46 1.87
 8 -6 13 1.46 0.34
 8 -6 12 75.77 2.16
 8 -6 11 5.56 0.6
 8 -6 10 61.1 1.96
 8 -6 9 2.09 0.38
 8 -6 8 66.19 1.99
 8 -6 7 3.45 0.44
 8 -6 6 111.79 2.49
 8 -6 6 100.78 3.34
 8 -6 5 0.41 0.2
 8 -6 5 0.82 0.21
 8 -6 4 145.05 2.69
 8 6 -3 4.06 0.42
 8 -6 3 3.62 0.42
 8 6 -2 133.94 2.45
 -8 6 2 133.51 3.89
 8 6 -1 7.34 0.58
 8 -6 1 6.64 0.56
 -8 6 1 7.06 0.92
 8 6 0 95.56 2.11
 8 -6 0 89.28 2.01
 -8 6 0 92 3.16
 8 -6 -1 6.72 0.55
 -8 6 -1 7.25 0.9
 8 6 1 7.83 0.63
 8 -6 -2 129.9 2.43
 -8 6 -2 130.25 3.69
 8 6 2 135.44 2.66
 8 -6 -3 2.92 0.38
 -8 6 -3 3.09 0.57
 8 -6 -4 129.81 2.55
 -8 6 -4 116.46 3.31
 8 -6 -5 1.8 0.31
 -8 6 -5 1.78 0.44
 8 -6 -6 128.22 2.54
 8 -7 16 3.65 0.35
 8 -7 15 34.95 1.21
 8 -7 14 0.69 0.21
 8 -7 13 29.41 1.27
 8 -7 12 5.08 0.57
 8 -7 11 73.09 2.11
 8 -7 10 2.11 0.37
 8 -7 9 49.32 1.74
 8 -7 8 1.43 0.31
 8 -7 7 34.35 1.41
 8 -7 6 1.85 0.34
 8 -7 5 55.97 1.74
 8 -7 4 1.76 0.31
 8 -7 3 153.74 2.77
 -8 7 3 188.15 4.86
 8 7 -2 1.03 0.23
 -8 7 2 1 0.38
 8 -7 2 0.73 0.21
 8 -7 1 94.01 2.14
 8 7 -1 94.44 2.14
 8 -7 0 11.18 0.74
 -8 7 0 11.6 1.18
 8 7 0 11.46 0.76
 8 -7 -1 94.44 2.12
 -8 7 -1 100.55 3.43
 -8 7 -2 0.86 0.34
 8 -7 -2 0.34 0.15
 8 -7 -3 133.44 2.63
 -8 7 -3 128.76 3.69
 8 -7 -4 2.03 0.34
 8 -7 -5 73.98 1.95
 8 -7 -6 2.41 0.37
 8 -8 16 7.13 0.42
 8 -8 15 3.35 0.35
 8 -8 14 5.49 0.49
 8 -8 13 5.43 0.52
 8 -8 12 13.35 0.84
 8 -8 11 2.55 0.4
 8 -8 10 24.33 1.19
 8 -8 9 2.01 0.36
 8 -8 8 19.71 1.08
 8 -8 7 1.54 0.32
 8 -8 6 2.39 0.38
 8 -8 5 1.33 0.27
 8 -8 4 9.42 0.72
 8 -8 3 1.72 0.32
 8 -8 2 78.97 2.02
 8 -8 1 1.75 0.31
 8 -8 0 59.87 1.74
 8 -8 -1 1.76 0.32
 8 -8 -2 70.83 1.94
 8 -8 -3 2.42 0.36
 8 -8 -4 18.08 1
 8 -8 -5 1.78 0.33
 8 -9 15 0.73 0.15
 8 -9 14 3.6 0.36
 8 -9 13 0.94 0.22
 8 -9 12 2.25 0.33
 8 -9 11 0.15 0.15
 8 -9 10 2.34 0.36
 8 -9 9 5.72 0.57
 8 -9 8 2.82 0.4
 8 -9 7 4.45 0.5
 8 -9 6 1.67 0.31
 8 -9 5 10.55 0.76
 8 -9 4 1.14 0.28
 8 -9 3 14.89 0.9
 8 -9 2 3.09 0.42
 8 -9 1 12.12 0.81
 8 -9 0 0.7 0.21
 8 -9 -1 12.49 0.82
 8 -9 -2 2.01 0.34
 8 -9 -3 13.05 0.86
 8 -9 -4 1.24 0.28
 8 -9 -5 8.63 0.68
 8 -10 14 7.88 0.44
 8 -10 13 1.49 0.23
 8 -10 12 9.71 0.62
 8 -10 11 0.99 0.23
 8 -10 10 16.84 0.89
 8 -10 9 1.32 0.28
 8 -10 8 23.99 1.12
 8 -10 7 0.97 0.24
 8 -10 6 15.63 0.92
 8 -10 5 6.71 0.6
 8 -10 4 18.11 0.99
 8 -10 3 4.72 0.51
 8 -10 2 41.75 1.49
 8 -10 1 0.08 0.14
 8 -10 0 7.53 0.65
 8 -10 -1 0.25 0.14
 8 -10 -2 36.5 1.42
 8 -10 -3 3.83 0.46
 8 -10 -4 15.01 0.89
 8 -11 13 19.98 0.66
 8 -11 12 0.39 0.13
 8 -11 11 29.49 1.03
 8 -11 10 1.25 0.25
 8 -11 9 42.7 1.36
 8 -11 8 0.06 0.14
 8 -11 7 43.07 1.44
 8 -11 6 3.24 0.42
 8 -11 5 30.24 1.25
 8 -11 4 5.52 0.54
 8 -11 3 43.91 1.49
 8 -11 2 0.19 0.16
 8 -11 1 81.79 2.06
 8 -11 0 0.33 0.17
 8 -11 -1 86.85 2.16
 8 -11 -2 0.24 0.14
 8 -11 -3 38.97 1.41
 8 -11 -4 4.65 0.48
 8 -12 11 1.07 0.18
 8 -12 10 31.63 0.98
 8 -12 9 0.8 0.18
 8 -12 8 42.41 1.28
 8 -12 7 1.12 0.23
 8 -12 6 33.85 1.21
 8 -12 5 5.51 0.5
 8 -12 4 46.85 1.49
 8 12 -4 46.75 1.57
 8 -12 3 0.04 0.13
 8 12 -3 -0.12 0.16
 8 -12 2 52.41 1.6
 8 12 -2 52.07 1.63
 8 -12 1 3.02 0.4
 8 -12 0 112.12 2.36
 8 -12 -1 3.24 0.41
 8 -12 -2 62.3 1.72
 8 -12 -3 -0.02 0.16
 8 -13 9 15.43 0.63
 8 13 -9 14.8 0.64
 8 -13 8 0.77 0.16
 8 13 -8 0.89 0.19
 8 -13 7 20.94 0.84
 8 13 -7 21.08 0.89
 8 -13 6 2.83 0.33
 8 13 -6 3.02 0.37
 8 -13 5 34.85 1.17
 8 13 -5 33.83 1.2
 8 -13 4 0.05 0.12
 8 13 -4 0.12 0.13
 8 -13 3 35.4 1.23
 8 13 -3 35.88 1.26
 8 -13 2 1.4 0.27
 8 13 -2 1.63 0.28
 8 -13 1 24.26 1.02
 8 13 -1 25.33 1.06
 8 -13 0 0.93 0.22
 8 -13 -1 23.06 0.98
 8 -14 7 0.87 0.15
 8 14 -7 0.67 0.15
 8 14 -6 7.06 0.46
 8 -14 6 7.11 0.44
 8 -14 5 0.3 0.11
 8 14 -5 0.5 0.16
 8 -14 4 14.44 0.67
 8 14 -4 13.95 0.68
 8 -14 3 0.31 0.13
 8 14 -3 0.17 0.12
 8 -14 2 10.35 0.59
 8 14 -2 10.69 0.61
 8 -14 1 0.23 0.13
 8 14 -1 0.04 0.14
 9 0 0 -0.19 0.14
 9 0 1 0.43 0.18
 9 0 -1 0.18 0.14
 9 0 2 8.8 0.7
 9 0 2 7.59 0.88
 9 0 3 1.37 0.27
 9 0 -3 1.71 0.34
 9 0 3 1.33 0.38
 9 0 4 0.76 0.22
 9 0 4 0.63 0.29
 9 0 5 0.32 0.17
 9 0 5 0.25 0.2
 9 0 6 1.12 0.26
 9 0 6 1.43 0.43
 9 0 7 0.44 0.19
 9 0 8 104.22 2.41
 9 0 9 5.92 0.61
 9 0 10 1.7 0.34
 9 0 11 5.84 0.62
 9 0 12 9.66 0.78
 9 0 13 0.4 0.18
 9 0 -14 -0.04 0.09
 9 0 14 0.2 0.15
 9 0 15 5.28 0.52
 9 0 16 1.82 0.28
 9 0 17 11.43 0.57
 9 -1 17 5.94 0.43
 9 -1 16 6.5 0.53
 9 -1 15 12.9 0.81
 9 -1 14 1.91 0.35
 9 -1 13 32.05 1.42
 9 1 -12 5.44 0.56
 9 -1 12 6.03 0.63
 9 -1 11 38.09 1.58
 9 -1 10 5.05 0.58
 9 -1 9 36.14 1.5
 9 -1 8 6.03 0.6
 9 -1 7 47.84 1.61
 9 -1 6 2.75 0.38
 9 -1 6 2.83 0.62
 9 -1 6 2.85 0.4
 9 -1 5 8.08 0.64
 9 1 -5 9.42 0.8
 9 -1 5 7.99 0.61
 9 -1 5 7.58 0.97
 9 -1 4 0.03 0.13
 9 1 -4 0.31 0.15
 9 -1 4 0.27 0.17
 9 -1 3 19.22 1
 9 -1 3 17.07 1.32
 9 -1 2 1.05 0.25
 9 1 -2 0.95 0.25
 9 -1 2 0.86 0.28
 9 -1 1 30.55 1.33
 9 1 -1 31.63 1.38
 9 1 0 1.72 0.32
 9 -1 0 1.61 0.33
 9 1 1 30.36 1.29
 9 -1 -1 35.62 1.51
 9 1 2 1.59 0.3
 9 -1 -2 1.76 0.36
 9 1 2 1.02 0.35
 9 1 3 19.78 1.03
 9 1 3 17.99 1.41
 9 1 4 0.36 0.18
 9 1 4 0.33 0.22
 9 1 5 5.57 0.84
 9 1 5 5 0.52
 9 1 6 3.35 0.66
 9 1 6 3.6 0.46
 9 1 9 40.46 1.5
 9 1 10 5.56 0.57
 9 1 11 26.8 1.27
 9 1 12 3.16 0.43
 9 1 13 27.3 1.25
 9 1 14 2.62 0.38
 9 1 15 9.5 0.66
 9 -1 -15 7.38 0.51
 9 1 16 7.6 0.53
 9 1 17 7.67 0.44
 9 -2 17 3.1 0.32
 9 -2 16 28.58 1.09
 9 -2 15 1.49 0.3
 9 -2 14 55.42 1.79
 9 -2 13 7.05 0.68
 9 -2 12 63.7 2.05
 9 2 -11 0.74 0.2
 9 -2 11 0.94 0.3
 9 2 -10 161.74 3.2
 9 -2 10 156.67 3.2
 9 2 -9 2.99 0.46
 9 -2 9 3.02 0.45
 9 2 -8 59.68 2.02
 9 -2 8 53 1.79
 9 2 -7 2.91 0.45
 9 -2 7 2.04 0.35
 9 -2 6 88.33 2.15
 9 -2 6 87.1 2.05
 9 -2 5 7.2 0.59
 9 -2 5 6.02 0.56
 9 -2 5 7.33 0.95
 9 -2 4 32.1 1.27
 9 -2 4 29.24 1.17
 9 -2 4 30.42 1.83
 9 -2 3 6.09 0.57
 9 2 -3 7.04 0.66
 9 -2 3 5.23 0.49
 9 -2 3 4.76 0.71
 9 -2 2 78.21 2.08
 9 2 -2 86.1 2.27
 9 2 -1 4.25 0.5
 9 -2 1 4.45 0.51
 9 -2 1 3.12 0.52
 9 -2 0 112.75 2.65
 9 2 0 106.05 2.43
 9 2 1 3.88 0.47
 -9 2 -1 2.92 0.48
 9 -2 -1 4.11 0.53
 9 2 2 84.84 2.15
 9 2 3 6.12 0.58
 9 2 4 41.55 1.5
 9 2 4 40.72 2.21
 9 2 5 7.01 0.93
 9 2 5 7.43 0.66
 9 2 6 94.92 3.37
 9 2 11 0.28 0.2
 9 2 12 59.4 1.82
 9 2 13 5.78 0.56
 9 2 14 55.65 1.63
 9 2 15 2.01 0.31
 9 2 16 23.94 0.86
 9 -3 17 35.21 1.02
 9 -3 16 0.39 0.18
 9 -3 15 51.51 1.59
 9 -3 14 3.06 0.44
 9 -3 13 52.27 1.8
 9 -3 12 5.97 0.64
 9 -3 11 145.49 3.12
 9 -3 10 3.46 0.5
 9 3 -9 96.6 2.38
 9 -3 9 92.32 2.43
 9 3 -8 3.32 0.45
 9 -3 8 2.91 0.44
 9 3 -7 60.35 1.95
 9 -3 7 53.85 1.77
 9 3 -6 4.11 0.51
 9 -3 6 3.73 0.47
 9 -3 5 172.98 3.02
 9 -3 5 173.47 4.5
 9 -3 4 3.54 0.42
 9 3 -4 4.24 0.51
 9 -3 4 3.17 0.4
 9 -3 4 3.56 0.61
 9 -3 3 61.12 1.77
 9 -3 3 58.35 1.65
 9 3 -2 3.44 0.45
 9 -3 2 3.1 0.43
 9 -3 2 2.67 0.35
 9 -3 2 2.8 0.47
 9 3 -1 94.62 2.3
 9 -3 1 77.85 1.84
 9 -3 1 96.51 2.37
 -9 3 1 73.3 2.59
 9 3 0 12.28 0.83
 9 -3 0 12.48 0.89
 9 -3 0 9.16 0.62
 -9 3 0 9.88 0.96
 9 3 1 97.91 2.32
 9 -3 -1 108.98 2.68
 9 3 2 4.15 0.48
 -9 3 -2 3.89 0.61
 9 3 3 76.29 2.03
 9 3 4 3.18 0.45
 9 3 5 177 4.73
 9 3 5 173.15 3.24
 9 -4 17 1.15 0.19
 9 -4 16 37.96 1.21
 9 -4 15 0.55 0.2
 9 -4 14 34.7 1.38
 9 -4 13 9.59 0.77
 9 -4 12 73.9 2.17
 9 -4 11 1.43 0.34
 9 -4 10 36.71 1.56
 9 -4 9 1.61 0.34
 9 -4 8 73.62 2.15
 9 4 -7 2.19 0.36
 9 -4 7 1.97 0.35
 9 4 -6 50.43 1.69
 9 -4 6 46.92 1.65
 9 4 -5 1.6 0.32
 9 -4 5 1.43 0.29
 9 -4 4 131.12 2.62
 9 -4 4 124.23 3.53
 9 -4 3 2.15 0.34
 9 4 -3 2.27 0.36
 9 -4 3 2.23 0.44
 9 -4 3 1.72 0.3
 9 4 -2 63.35 1.87
 9 -4 2 60.99 1.81
 9 4 -1 9.19 0.72
 9 -4 1 9.47 0.75
 9 -4 1 8.5 0.63
 -9 4 1 8.8 0.97
 9 4 0 83.27 2.14
 9 -4 0 88.87 2.39
 9 -4 0 74.37 1.84
 -9 4 0 74.29 2.73
 9 4 1 9.67 0.73
 9 -4 -1 9.05 0.63
 -9 4 -1 8.65 0.94
 9 4 2 68.5 1.94
 9 -4 -2 67.34 1.76
 -9 4 -2 62.99 2.42
 9 4 3 1.77 0.34
 -9 4 -3 1.79 0.41
 9 -4 -3 1.05 0.24
 9 -4 -4 126.92 2.45
 9 4 4 133.54 2.83
 9 -4 -5 0.81 0.22
 9 -5 16 0.71 0.18
 9 -5 15 14.6 0.81
 9 -5 14 10.67 0.76
 9 -5 13 30.83 1.34
 9 -5 12 2.07 0.39
 9 -5 11 7.14 0.69
 9 -5 10 5.22 0.6
 9 -5 9 6.45 0.65
 9 -5 8 2.49 0.42
 9 -5 7 35.79 1.49
 9 5 -6 0.98 0.23
 9 -5 6 0.94 0.25
 9 5 -5 33.02 1.31
 9 -5 5 31.62 1.34
 9 5 -4 3.15 0.42
 9 -5 4 3 0.41
 9 5 -3 61.94 1.82
 9 -5 3 57.07 1.71
 9 5 -2 0.38 0.16
 9 -5 2 0.52 0.16
 -9 5 2 0.39 0.28
 9 5 -1 35.8 1.39
 9 -5 1 35.78 1.43
 9 -5 1 33.84 1.29
 -9 5 1 36.2 2.05
 9 5 0 6.78 0.61
 9 -5 0 7.36 0.68
 9 -5 0 6.48 0.57
 -9 5 0 6.21 0.85
 9 5 1 37.51 1.44
 9 -5 -1 36.7 1.33
 -9 5 -1 39.27 2.08
 9 5 2 1.25 0.29
 9 -5 -2 1.07 0.25
 9 -5 -3 51.74 1.64
 -9 5 -3 49.03 2.2
 9 5 3 52.82 1.78
 9 -5 -4 2.06 0.33
 9 -5 -5 18.49 0.96
 9 -6 16 0.28 0.11
 9 -6 15 5.12 0.46
 9 -6 14 5.7 0.53
 9 -6 13 2.32 0.38
 9 -6 12 3.66 0.48
 9 -6 11 8.38 0.73
 9 -6 10 0.74 0.26
 9 -6 9 5.68 0.63
 9 -6 8 8.6 0.74
 9 -6 7 0.02 0.13
 9 -6 6 4.91 0.55
 9 -6 5 2.88 0.42
 9 6 -4 27.92 1.17
 9 -6 4 26.98 1.22
 9 6 -3 2.34 0.36
 9 -6 3 2.29 0.37
 9 6 -2 11.16 0.76
 9 -6 2 11.21 0.78
 9 6 -1 0.49 0.2
 9 -6 1 0.13 0.11
 9 -6 0 9.76 0.78
 9 -6 0 9.36 0.7
 9 6 0 8.95 0.7
 9 6 1 0.58 0.21
 9 -6 -1 0.58 0.19
 9 -6 -2 11.8 0.79
 9 6 2 12.56 0.88
 9 -6 -3 1.87 0.34
 9 -6 -4 28.18 1.23
 9 -6 -5 3.49 0.43
 9 -7 15 14.65 0.68
 9 -7 14 1.64 0.28
 9 -7 13 10.79 0.72
 9 -7 12 4.39 0.5
 9 -7 11 14.05 0.91
 9 -7 10 2.9 0.42
 9 -7 9 19.28 1.09
 9 -7 8 4.56 0.54
 9 -7 7 37.76 1.52
 9 -7 6 0.43 0.17
 9 -7 5 34.74 1.42
 9 -7 4 2.42 0.38
 9 -7 3 15.39 0.94
 9 7 -3 16.86 0.91
 9 -7 2 1.93 0.35
 9 7 -2 2 0.34
 9 -7 1 5.46 0.56
 9 7 -1 5.2 0.54
 9 -7 0 5.26 0.54
 9 7 0 5.7 0.59
 9 -7 -1 4.72 0.52
 9 -7 -2 1.19 0.27
 9 -7 -3 21.74 1.11
 9 -7 -4 3.69 0.46
 9 -7 -5 29.8 1.26
 9 -8 15 3.53 0.3
 9 -8 14 35.6 1.1
 9 -8 13 0.92 0.21
 9 -8 12 20.96 0.99
 9 -8 11 1.74 0.32
 9 -8 10 35.42 1.4
 9 -8 9 1.04 0.25
 9 -8 8 49.98 1.7
 9 -8 7 3.49 0.46
 9 -8 6 91.6 2.32
 9 -8 5 0.67 0.19
 9 -8 4 70.91 2.02
 9 -8 3 5.01 0.54
 9 -8 2 34.46 1.4
 9 -8 1 2.59 0.39
 9 -8 0 65.2 1.89
 9 -8 -1 4.04 0.49
 9 -8 -2 27.9 1.27
 9 -8 -3 7.26 0.65
 9 -8 -4 64.17 1.86
 9 -8 -5 0.28 0.16
 9 -9 14 0.26 0.11
 9 -9 13 26.62 0.95
 9 -9 12 0.28 0.14
 9 -9 11 35.72 1.27
 9 -9 10 1.4 0.29
 9 -9 9 48.43 1.59
 9 -9 8 1.46 0.31
 9 -9 7 57.01 1.79
 9 -9 6 2.9 0.41
 9 -9 5 64.76 1.92
 9 -9 4 3.34 0.44
 9 -9 3 76.15 2.07
 9 -9 2 6.71 0.62
 9 -9 1 72.06 1.99
 9 -9 0 0.3 0.17
 9 -9 -1 65.68 1.94
 9 -9 -2 7.4 0.66
 9 -9 -3 65.53 1.89
 9 -9 -4 3.41 0.44
 9 -10 13 0.98 0.17
 9 -10 12 13.18 0.65
 9 -10 11 0.43 0.14
 9 -10 10 28.41 1.1
 9 -10 9 2.09 0.32
 9 -10 8 38.34 1.37
 9 -10 7 0.72 0.22
 9 -10 6 28.19 1.22
 9 -10 5 0.82 0.23
 9 -10 4 35.37 1.38
 9 -10 3 2.2 0.34
 9 -10 2 77.44 2.04
 9 -10 1 3.5 0.45
 9 -10 0 15.53 0.94
 9 -10 -1 2.37 0.38
 9 -10 -2 74.97 2.01
 9 -10 -3 2.67 0.38
 9 -10 -4 37.92 1.39
 9 -11 11 1.26 0.2
 9 -11 10 0.61 0.17
 9 -11 9 12.43 0.7
 9 -11 8 1.38 0.26
 9 -11 7 10.73 0.7
 9 -11 6 0.72 0.21
 9 -11 5 7.79 0.62
 9 -11 4 0.98 0.23
 9 -11 3 11.56 0.77
 9 -11 2 1.2 0.28
 9 -11 1 17.95 0.98
 9 -11 0 0.19 0.14
 9 -11 -1 18.79 0.98
 9 -11 -2 0.83 0.22
 9 -11 -3 14.28 0.83
 9 -12 10 3.02 0.28
 9 -12 9 1.94 0.25
 9 -12 8 0.64 0.17
 9 -12 7 0.9 0.21
 9 -12 6 0.42 0.16
 9 -12 5 1.11 0.24
 9 -12 4 0.46 0.2
 9 -12 3 1 0.25
 9 -12 2 3.48 0.42
 9 -12 1 0.33 0.15
 9 -12 0 0.83 0.22
 9 -12 -1 0.45 0.18
 9 -12 -2 2.63 0.35
 9 -13 8 0.68 0.13
 9 -13 7 4.02 0.34
 9 -13 6 0.59 0.15
 9 -13 5 8.86 0.56
 9 -13 4 0.11 0.12
 9 -13 3 10.49 0.63
 9 -13 2 1.57 0.26
 9 -13 1 13.57 0.72
 9 -13 0 0.65 0.18
 9 -14 6 15.84 0.55
 9 -14 5 0.21 0.09
 9 -14 4 15.41 0.62
 9 -14 3 0.49 0.14
 9 -14 2 22.84 0.79
 10 0 0 72.68 2.2
 10 0 1 0.7 0.21
 10 0 -1 0.67 0.22
 10 0 2 75.6 2.17
 10 0 -2 80.89 2.42
 10 0 3 4.03 0.51
 10 0 -3 4.9 0.62
 10 0 4 54.81 1.78
 10 0 -4 66.57 2.28
 10 0 -5 4.2 0.6
 10 0 5 3.23 0.46
 10 0 -6 131.98 3.26
 10 0 6 112.55 2.63
 10 0 -7 12.6 1.01
 10 0 -8 122.04 3.07
 10 0 -9 0.59 0.24
 10 0 9 0.76 0.26
 10 0 -10 47.13 1.81
 10 0 10 49.05 1.66
 10 0 -11 7.49 0.7
 10 0 11 7.19 0.64
 10 0 -12 24.54 1.15
 10 0 12 30.44 1.27
 10 0 -13 0.44 0.15
 10 0 13 0.48 0.17
 10 0 14 45.99 1.37
 10 0 15 1.61 0.24
 10 -1 15 22.6 0.9
 10 -1 14 0.12 0.13
 10 -1 13 28.3 1.2
 10 1 -12 1.8 0.3
 10 -1 12 2.01 0.34
 10 1 -11 25.58 1.21
 10 -1 11 29.65 1.32
 10 1 -10 4.73 0.56
 10 -1 10 4.19 0.5
 10 1 -9 81.2 2.38
 10 -1 9 82.2 2.23
 10 1 -8 4.84 0.61
 10 -1 8 4.44 0.52
 10 1 -7 120.92 3
 10 -1 7 117.44 2.58
 10 1 -6 6.7 0.73
 10 -1 6 6.36 0.62
 10 1 -5 72.06 2.33
 10 -1 5 61 1.85
 10 -1 4 2.82 0.42
 10 1 -4 3.12 0.48
 10 -1 3 50.18 1.72
 10 1 -3 57.52 2.04
 10 -1 2 2.84 0.44
 10 1 -2 3.56 0.51
 10 -1 1 43.07 1.66
 10 1 -1 43.55 1.71
 10 1 0 1.78 0.35
 10 -1 0 1.88 0.37
 10 1 1 50.06 1.78
 10 -1 -1 52.05 1.92
 10 1 2 1.73 0.34
 10 -1 -2 2 0.41
 10 1 3 60.71 1.92
 10 -1 -3 72.05 2.38
 10 1 4 2.31 0.39
 10 -1 -4 2.72 0.49
 10 -1 -5 71.83 2.42
 10 1 5 62.61 1.97
 10 -1 -12 1.45 0.3
 10 1 12 1.91 0.31
 10 -1 -13 28.1 1.16
 10 1 13 37.44 1.27
 10 -1 -14 0.24 0.12
 10 1 14 0.23 0.13
 10 -2 15 3.26 0.36
 10 -2 14 5.31 0.51
 10 -2 13 2.97 0.41
 10 -2 12 3.7 0.47
 10 2 -11 1.46 0.28
 10 -2 11 2.1 0.37
 10 2 -10 31.5 1.34
 10 -2 10 35.12 1.48
 10 2 -9 6.21 0.64
 10 -2 9 6.55 0.65
 10 2 -8 24.29 1.28
 10 -2 8 24.57 1.23
 10 2 -7 1.87 0.39
 10 -2 7 1.7 0.32
 10 2 -6 38.38 1.64
 10 -2 6 36.46 1.45
 10 -2 6 33.58 1.35
 10 -2 5 4.23 0.48
 10 2 -5 5.38 0.62
 10 -2 5 4.8 0.51
 10 -2 4 43.97 1.56
 10 -2 4 45.5 1.52
 10 -2 3 1.13 0.27
 10 2 -3 1.23 0.32
 10 -2 2 11.17 0.83
 10 2 -2 10.96 0.85
 10 2 -1 0.36 0.17
 10 -2 1 0.36 0.18
 10 2 0 6.81 0.66
 10 -2 0 6.81 0.69
 10 2 1 -0.02 0.2
 10 -2 -1 0.08 0.15
 10 2 2 12.48 0.89
 10 -2 -2 15.25 1.09
 10 2 3 0.79 0.24
 10 -2 -3 0.94 0.31
 10 -2 -4 53.44 2.09
 10 2 4 48.02 1.74
 10 2 5 5.08 0.59
 10 -2 -14 6.01 0.48
 10 -2 -15 1.65 0.21
 10 -3 15 2.35 0.3
 10 -3 14 7.39 0.59
 10 -3 13 2.95 0.4
 10 -3 12 2.83 0.42
 10 -3 11 1.83 0.36
 10 3 -10 0.42 0.16
 10 -3 10 0.74 0.27
 10 3 -9 -0.09 0.1
 10 -3 9 0.22 0.15
 10 3 -8 4.64 0.53
 10 -3 8 4.14 0.53
 10 3 -7 0.4 0.19
 10 -3 7 0.14 0.14
 10 3 -6 0.79 0.26
 10 -3 6 0.48 0.21
 10 3 -5 4.41 0.55
 10 -3 5 5.23 0.56
 10 -3 5 3.74 0.44
 10 -3 4 3.6 0.45
 10 3 -4 4.18 0.52
 10 -3 4 3.44 0.45
 10 -3 3 4.43 0.5
 10 3 -3 5.05 0.57
 10 -3 3 4.93 0.5
 10 3 -2 0.43 0.22
 10 -3 2 0.56 0.19
 10 -3 2 0.63 0.2
 10 3 -1 7.43 0.69
 10 -3 1 7.39 0.69
 10 -3 1 5.47 0.51
 10 3 0 0.04 0.13
 10 -3 0 0.07 0.15
 10 3 1 6.47 0.64
 10 -3 -1 7.8 0.76
 10 3 2 0.84 0.26
 10 -3 -2 1 0.3
 10 -3 -3 5.57 0.69
 10 3 3 5.17 0.58
 10 3 4 3.87 0.52
 10 -3 -14 4.06 0.4
 10 -3 -15 2.03 0.23
 10 -4 15 4.08 0.38
 10 -4 14 12.41 0.74
 10 -4 13 5.87 0.56
 10 -4 12 16.69 0.98
 10 -4 11 2.35 0.4
 10 -4 10 28.58 1.35
 10 -4 9 3.7 0.5
 10 4 -8 29.42 1.24
 10 -4 8 31.87 1.43
 10 4 -7 6.57 0.61
 10 -4 7 6.12 0.62
 10 4 -6 7.41 0.67
 10 -4 6 7.33 0.66
 10 4 -5 1.3 0.29
 10 -4 5 1.54 0.3
 10 4 -4 17.28 1.03
 10 -4 4 17.06 0.98
 10 -4 3 3.09 0.41
 10 4 -3 3.67 0.49
 10 -4 3 3.14 0.42
 10 4 -2 34.11 1.44
 10 -4 2 32.69 1.37
 10 -4 2 31.81 1.3
 10 4 -1 5.15 0.57
 10 -4 1 4.72 0.56
 10 -4 1 4.74 0.51
 10 4 0 24.96 1.25
 10 -4 0 26.37 1.34
 10 -4 0 22.73 1.06
 10 4 1 5.37 0.58
 10 -4 -1 5.99 0.67
 10 -4 -1 5.04 0.51
 10 -4 -2 46.06 1.89
 10 -4 -2 40.53 1.44
 10 4 2 42.66 1.64
 10 4 3 2.46 0.42
 10 -4 -15 2.53 0.26
 10 -5 15 19.71 0.77
 10 -5 14 1.8 0.29
 10 -5 13 33.47 1.26
 10 -5 12 2.64 0.4
 10 -5 11 54.72 1.79
 10 -5 10 2.75 0.44
 10 -5 9 57.96 1.9
 10 -5 8 3.36 0.46
 10 5 -7 55.43 1.63
 10 -5 7 62.07 1.97
 10 5 -6 2.36 0.36
 10 -5 6 2.72 0.41
 10 5 -5 30.38 1.29
 10 -5 5 28.1 1.29
 10 5 -4 0.73 0.22
 10 -5 4 0.52 0.15
 10 5 -3 65.72 1.94
 10 -5 3 65.93 1.93
 10 5 -2 3.7 0.48
 10 -5 2 3.25 0.43
 10 -5 2 3.28 0.43
 10 5 -1 47.23 1.67
 10 -5 1 48.76 1.71
 10 -5 1 47 1.6
 10 5 0 12.85 0.88
 10 -5 0 13.12 0.92
 10 -5 0 11.82 0.79
 10 -5 -1 58.88 2.04
 10 -5 -1 55.49 1.71
 10 5 1 57.15 1.89
 10 -5 -2 2.55 0.46
 10 -5 -2 1.69 0.33
 10 5 2 2.09 0.39
 10 -5 -3 55.17 1.71
 10 -5 -4 1.27 0.28
 10 -5 -15 16.88 0.63
 10 -6 14 33.91 1.08
 10 -6 13 2.15 0.33
 10 -6 12 54.91 1.64
 10 -6 11 1.86 0.35
 10 -6 10 47.37 1.66
 10 -6 9 2.45 0.41
 10 -6 8 68.33 2.05
 10 -6 7 2.64 0.42
 10 -6 6 63.26 1.96
 10 6 -5 1.97 0.31
 10 -6 5 1.94 0.37
 10 6 -4 49.5 1.59
 10 -6 4 53.8 1.79
 10 6 -3 4.23 0.49
 10 -6 3 3.85 0.47
 10 -6 2 78.87 2.13
 10 6 -2 78.9 2.1
 10 6 -1 1.26 0.29
 10 -6 1 1.25 0.29
 10 -6 0 88.92 2.31
 10 -6 0 85.26 2.16
 10 6 0 88.39 2.31
 10 -6 -1 2.17 0.4
 10 -6 -1 1.92 0.34
 10 6 1 2.41 0.42
 10 -6 -2 57.75 1.81
 10 -6 -2 58.39 2.05
 10 -6 -3 5.79 0.57
 10 -6 -4 47.56 1.58
 10 -7 14 3.58 0.33
 10 -7 13 41.21 1.24
 10 -7 12 1.81 0.3
 10 -7 11 29.24 1.2
 10 -7 10 2.4 0.38
 10 -7 9 26.55 1.22
 10 -7 8 0.76 0.24
 10 -7 7 42.1 1.58
 10 -7 6 3.54 0.48
 10 -7 5 64.87 1.97
 10 7 -4 0.74 0.2
 10 -7 4 1.17 0.28
 10 -7 3 20.8 1.11
 10 7 -3 20.64 1.04
 10 -7 2 4.05 0.5
 10 7 -2 4.41 0.51
 10 -7 1 68.68 1.96
 10 -7 0 0.1 0.15
 10 -7 -1 56.07 1.82
 10 -7 -1 58.52 1.82
 10 -7 -2 4.6 0.56
 10 -7 -2 4.92 0.54
 10 -7 -3 17.3 0.97
 10 -7 -3 16.7 1.07
 10 -7 -4 0.7 0.21
 10 -8 13 1.65 0.24
 10 -8 12 11.84 0.68
 10 -8 11 2.44 0.34
 10 -8 10 6.48 0.57
 10 -8 9 1.44 0.31
 10 -8 8 5.03 0.54
 10 -8 7 0.79 0.25
 10 -8 6 19.54 1.06
 10 -8 5 1.78 0.33
 10 -8 4 15.68 0.96
 10 -8 3 1.07 0.26
 10 -8 2 6.31 0.6
 10 -8 1 0.55 0.21
 10 -8 0 9.86 0.75
 10 -8 -1 0.41 0.18
 10 -8 -2 7.28 0.64
 10 -8 -2 6.69 0.62
 10 -8 -3 1.35 0.29
 10 -8 -3 1.48 0.29
 10 -8 -4 13.65 0.84
 10 -9 12 1.21 0.21
 10 -9 11 0.44 0.14
 10 -9 10 1.71 0.28
 10 -9 9 1.72 0.3
 10 -9 8 0.78 0.24
 10 -9 7 4.25 0.48
 10 -9 6 1.33 0.29
 10 -9 5 3.47 0.44
 10 -9 4 0.16 0.14
 10 -9 3 3.26 0.43
 10 -9 2 1.87 0.34
 10 -9 1 3.61 0.45
 10 -9 0 2.51 0.4
 10 -9 -1 2.71 0.4
 10 -9 -2 1.88 0.32
 10 -9 -3 2.26 0.35
 10 -9 -4 0.25 0.18
 10 -10 11 0.17 0.09
 10 -10 10 7.61 0.51
 10 -10 9 0.8 0.21
 10 -10 8 15.52 0.81
 10 -10 7 2.62 0.35
 10 -10 6 12.02 0.75
 10 -10 5 2.19 0.35
 10 -10 4 22.79 1.07
 10 -10 3 0.26 0.17
 10 -10 2 15.36 0.9
 10 -10 1 1.69 0.32
 10 -10 0 8.32 0.66
 10 -10 -1 0.98 0.24
 10 -10 -2 11.93 0.76
 10 -10 -3 0.64 0.21
 10 -10 -6 9.65 0.63
 10 -10 -11 0.07 0.08
 10 -11 10 0.17 0.1
 10 -11 9 18.53 0.75
 10 -11 8 2.11 0.28
 10 -11 7 22.98 0.94
 10 -11 6 2.15 0.31
 10 -11 5 33.8 1.2
 10 -11 4 1.09 0.26
 10 -11 3 39.85 1.37
 10 -11 2 0.97 0.24
 10 -11 1 20.53 0.98
 10 -11 0 2.27 0.34
 10 -11 -1 19.64 0.93
 10 -11 -2 0.42 0.18
 10 -11 -8 1.4 0.19
 10 -12 8 19.74 0.72
 10 -12 7 0.94 0.18
 10 -12 6 29.49 1
 10 -12 5 0.81 0.2
 10 -12 4 35.57 1.16
 10 -12 3 3.36 0.37
 10 -12 2 29.53 1.06
 10 -12 1 0.52 0.16
 10 -12 0 20.01 0.87
 10 -13 6 0.53 0.12
 10 -13 5 16.14 0.63
 10 -13 4 2.61 0.27
 10 -13 3 15.64 0.67
 10 -13 2 -0.05 0.13
 11 0 0 0.14 0.14
 11 0 1 0.1 0.16
 11 0 -1 0.28 0.21
 11 0 2 5.25 0.59
 11 0 -2 5.59 0.65
 11 0 3 0.27 0.19
 11 0 -3 0.37 0.22
 11 0 4 0.07 0.15
 11 0 -4 -0.07 0.2
 11 0 -5 6.79 0.73
 11 0 5 6.47 0.65
 11 0 -6 2.49 0.45
 11 0 -7 4.49 0.59
 11 0 -8 6.76 0.7
 11 0 -9 -0.1 0.16
 11 0 -10 8.53 0.7
 11 0 -11 1.35 0.26
 11 0 -12 0.49 0.14
 11 0 -13 0.68 0.15
 11 -1 13 10.39 0.58
 11 1 -12 0.9 0.18
 11 -1 12 1.28 0.24
 11 1 -11 2.49 0.33
 11 -1 11 4.11 0.43
 11 1 -10 1.29 0.27
 11 -1 10 2.04 0.33
 11 1 -9 12.38 0.87
 11 1 -8 1.16 0.3
 11 1 -7 13.81 0.99
 11 1 -6 2.67 0.45
 11 1 -5 24.53 1.35
 11 -1 5 22.66 1.17
 11 1 -4 2.85 0.47
 11 -1 4 1.8 0.35
 11 -1 3 29.3 1.35
 11 1 -3 32.48 1.53
 11 -1 2 0.29 0.16
 11 1 -2 0.33 0.19
 11 -1 1 15.92 1.04
 11 1 -1 16.41 1.08
 11 1 0 2.05 0.38
 11 -1 0 2.18 0.41
 11 1 1 11.06 0.86
 11 -1 -1 11.61 0.93
 11 1 2 0.25 0.18
 11 -1 -2 0.25 0.2
 11 1 3 27.7 1.34
 11 -1 -3 29.48 1.52
 11 -1 -4 2.56 0.47
 11 1 4 2.72 0.45
 11 -1 -5 22.69 1.36
 11 1 5 21.49 1.2
 11 -1 -6 1.84 0.4
 11 -1 -7 17.11 1.16
 11 -1 -8 1.73 0.39
 11 -1 -9 21.06 1.21
 11 -1 -10 1.1 0.28
 11 -1 -11 2.08 0.34
 11 -1 -12 1.32 0.24
 11 -1 -13 4.83 0.39
 11 -2 13 2.6 0.31
 11 -2 12 31.26 1.15
 11 2 -11 1.26 0.22
 11 -2 11 1.79 0.31
 11 2 -10 6.01 0.53
 11 -2 10 8.15 0.66
 11 2 -9 1.18 0.26
 11 -2 9 2.02 0.35
 11 2 -8 28.23 1.29
 11 -2 8 32.59 1.34
 11 2 -7 1.99 0.37
 11 -2 7 1.87 0.32
 11 2 -6 46.04 1.75
 11 -2 6 46.04 1.56
 11 -2 5 0.82 0.21
 11 2 -5 0.89 0.27
 11 -2 4 61.36 1.87
 11 2 -4 70.13 2.2
 11 -2 3 5.7 0.6
 11 2 -3 6.88 0.7
 11 -2 2 49.84 1.78
 11 2 -2 54.12 1.92
 11 2 -1 5.39 0.63
 11 -2 1 4.14 0.54
 11 2 0 49.63 1.82
 11 -2 0 48.55 1.84
 11 2 1 3.75 0.52
 11 -2 -1 4.21 0.58
 11 2 2 57.2 1.93
 11 -2 -2 60.89 2.17
 11 -2 -3 5.03 0.67
 11 2 3 4.96 0.6
 11 -2 -4 65.63 2.31
 11 2 4 62.5 2.06
 11 -2 -5 0.25 0.19
 11 -2 -6 35.56 1.72
 11 -2 -7 2.1 0.42
 11 -2 -8 37.68 1.71
 11 -2 -9 1.6 0.34
 11 -2 -10 6.58 0.66
 11 -2 -11 1.1 0.26
 11 -2 -12 19.77 0.95
 11 -2 -13 1.38 0.22
 11 -2 -14 12.61 0.51
 11 -3 13 31.24 1.05
 11 -3 12 2.54 0.35
 11 -3 11 36.81 1.34
 11 3 -10 0.7 0.17
 11 -3 10 1.06 0.26
 11 3 -9 20.41 0.96
 11 -3 9 25.43 1.19
 11 3 -8 2.53 0.37
 11 -3 8 3.74 0.47
 11 3 -7 62.36 1.9
 11 -3 7 67.7 1.95
 11 3 -6 2.44 0.41
 11 -3 6 1.91 0.34
 11 3 -5 35.62 1.51
 11 -3 5 36.94 1.43
 11 -3 5 34.84 1.34
 11 -3 4 4.46 0.49
 11 3 -4 5.24 0.59
 11 -3 4 4.4 0.49
 11 -3 3 64.3 1.9
 11 3 -3 68.47 2.14
 11 3 -2 6.62 0.67
 11 -3 2 6.33 0.64
 11 3 -1 81.46 2.33
 11 -3 1 75.4 2.23
 11 3 0 1.9 0.36
 11 -3 0 1.94 0.39
 11 3 1 88.72 2.4
 11 -3 -1 90.93 2.57
 11 -3 -2 5.96 0.69
 11 3 2 5.81 0.63
 11 -3 -3 69.78 2.36
 11 3 3 67.26 2.13
 11 -3 -4 3.41 0.54
 11 -3 -5 27.14 1.49
 11 -3 -6 2.58 0.49
 11 -3 -7 62.31 2.23
 11 -3 -8 4.21 0.57
 11 -3 -9 17.31 1.11
 11 -3 -10 0.79 0.24
 11 -3 -11 24.75 1.17
 11 -3 -12 1.38 0.26
 11 -3 -13 24.96 0.92
 11 -3 -14 1.11 0.16
 11 -4 13 1.71 0.25
 11 -4 12 31.33 1.14
 11 -4 11 1.39 0.28
 11 -4 10 38.22 1.42
 11 -4 9 1.96 0.34
 11 4 -8 18.85 0.92
 11 -4 8 24.19 1.17
 11 4 -7 2.51 0.37
 11 -4 7 2.6 0.41
 11 4 -6 32.44 1.33
 11 -4 6 36.24 1.45
 11 4 -5 1.36 0.3
 11 -4 5 1.5 0.32
 11 4 -4 20.73 1.12
 11 -4 4 22.89 1.13
 11 -4 3 3.86 0.46
 11 4 -3 4.11 0.51
 11 -4 3 4.08 0.49
 11 4 -2 70.7 2.1
 11 -4 2 65.89 1.94
 11 -4 2 71.87 1.96
 11 4 -1 1.92 0.36
 11 -4 1 1.78 0.35
 11 -4 1 1.49 0.3
 11 4 0 46.01 1.71
 11 -4 0 47.08 1.77
 11 4 1 2.02 0.4
 11 -4 -1 2.23 0.43
 11 -4 -2 66.38 2.22
 11 4 2 66.79 2.11
 11 -4 -3 3.29 0.52
 11 -4 -4 12.18 0.98
 11 -4 -5 0.33 0.18
 11 -4 -6 33.89 1.65
 11 -4 -7 3.41 0.52
 11 -4 -8 18.54 1.17
 11 -4 -9 1.3 0.31
 11 -4 -10 23.85 1.21
 11 -4 -11 1.29 0.29
 11 -4 -12 24.44 1.04
 11 -4 -13 1.08 0.21
 11 -5 13 14.35 0.68
 11 -5 12 2.25 0.31
 11 -5 11 20.78 0.98
 11 -5 10 1.08 0.27
 11 -5 9 10.38 0.76
 11 -5 8 0.87 0.25
 11 5 -7 5.73 0.5
 11 -5 7 6.97 0.64
 11 5 -6 2.17 0.33
 11 -5 6 2.52 0.4
 11 5 -5 6.43 0.58
 11 -5 5 6.99 0.65
 11 5 -4 0.36 0.17
 11 -5 4 -0.09 0.19
 11 5 -3 20.76 1.09
 11 -5 3 21.95 1.12
 11 5 -2 2.42 0.39
 11 -5 2 2.25 0.35
 11 -5 2 2.03 0.36
 11 -5 1 16.55 0.96
 11 -5 1 18.1 0.99
 11 5 -1 18.32 1.06
 11 5 0 0.07 0.17
 11 -5 0 0.48 0.2
 11 -5 0 0.2 0.14
 11 -5 -1 13.28 0.94
 11 -5 -1 12.98 0.84
 11 5 1 13.87 0.96
 11 -5 -2 2.1 0.4
 11 -5 -2 2.2 0.34
 11 -5 -3 13.6 0.81
 11 -5 -3 14.99 1.06
 11 -5 -4 0.07 0.15
 11 -5 -5 4.81 0.62
 11 -5 -6 2.64 0.46
 11 -5 -7 8.21 0.78
 11 -5 -10 0.65 0.22
 11 -5 -11 13.96 0.83
 11 -5 -12 1.87 0.29
 11 -5 -13 8.64 0.51
 11 -6 13 3.53 0.32
 11 -6 12 7.34 0.52
 11 -6 11 1.79 0.3
 11 -6 10 0.32 0.15
 11 -6 9 0.25 0.16
 11 -6 8 1.22 0.29
 11 -6 7 1.3 0.3
 11 -6 6 0.78 0.23
 11 6 -5 1.55 0.28
 11 -6 5 1.4 0.29
 11 -6 4 7.59 0.66
 11 6 -4 6.53 0.57
 11 6 -3 0.38 0.14
 11 -6 3 0.84 0.24
 11 -6 2 2.63 0.39
 11 6 -2 2.34 0.37
 11 6 -1 0.4 0.18
 11 -6 1 0.62 0.23
 11 -6 0 0.13 0.13
 11 -6 0 0.62 0.2
 11 -6 -1 0.31 0.17
 11 -6 -1 0.51 0.22
 11 -6 -2 2.8 0.42
 11 -6 -2 2.49 0.37
 11 -6 -3 0.74 0.24
 11 -6 -3 0.69 0.19
 11 -6 -4 7.1 0.7
 11 -6 -5 0.96 0.28
 11 -6 -6 0.6 0.24
 11 -6 -7 0.86 0.26
 11 -6 -10 0.54 0.21
 11 -6 -11 1.15 0.25
 11 -6 -12 6.07 0.47
 11 -6 -13 1.87 0.22
 11 -7 12 0.9 0.2
 11 -7 11 7.89 0.55
 11 -7 10 1.44 0.28
 11 -7 9 10.18 0.7
 11 -7 8 1.59 0.31
 11 -7 7 9.57 0.72
 11 -7 6 1.43 0.31
 11 -7 5 6.31 0.6
 11 -7 4 1.32 0.29
 11 -7 3 14.04 0.88
 11 -7 2 2.54 0.4
 11 -7 1 23.19 1.13
 11 -7 0 0.55 0.21
 11 -7 -1 17.09 0.92
 11 -7 -1 19.78 1.03
 11 -7 -2 2.39 0.37
 11 -7 -2 1.66 0.29
 11 -7 -3 12.86 0.78
 11 -7 -3 12.65 0.86
 11 -7 -4 0.95 0.24
 11 -7 -5 5.49 0.59
 11 -7 -6 1.22 0.29
 11 -7 -7 5.51 0.58
 11 -7 -8 0.71 0.2
 11 -7 -9 5.63 0.54
 11 -7 -10 1.27 0.26
 11 -7 -11 5.93 0.47
 11 -7 -12 0.37 0.12
 11 -8 11 0.29 0.13
 11 -8 10 32.39 1.11
 11 -8 9 2.56 0.35
 11 -8 8 24.36 1.06
 11 -8 7 1.29 0.28
 11 -8 6 22.14 1.06
 11 -8 5 3.33 0.42
 11 -8 4 35.21 1.34
 11 -8 3 1.58 0.32
 11 -8 2 36.53 1.39
 11 -8 1 1.84 0.33
 11 -8 0 32.03 1.3
 11 -8 -1 0.88 0.22
 11 -8 -2 26.56 1.14
 11 -8 -3 1.13 0.24
 11 -8 -3 1.18 0.25
 11 -8 -4 22.01 1.05
 11 -8 -5 2.81 0.39
 11 -8 -6 20.27 1.02
 11 -8 -7 0.86 0.23
 11 -8 -8 19.05 0.93
 11 -8 -9 1.22 0.24
 11 -8 -10 23.14 0.9
 11 -8 -11 0.23 0.11
 11 -9 10 1.02 0.19
 11 -9 9 35.59 1.11
 11 -9 8 0.46 0.17
 11 -9 7 32.06 1.16
 11 -9 6 1.94 0.31
 11 -9 5 37.31 1.32
 11 -9 4 1.78 0.32
 11 -9 3 38.01 1.37
 11 -9 2 1.34 0.28
 11 -9 1 27.46 1.18
 11 -9 0 5.42 0.52
 11 -9 -1 24.18 1.05
 11 -9 -2 0.69 0.19
 11 -9 -4 1.79 0.27
 11 -9 -5 25.94 0.98
 11 -9 -6 2.09 0.3
 11 -9 -7 28.78 1.02
 11 -9 -8 0.37 0.15
 11 -9 -9 26.37 0.87
 11 -9 -10 0.43 0.11
 11 -10 9 0.6 0.15
 11 -10 8 30.75 0.99
 11 -10 7 0.45 0.16
 11 -10 6 23.86 0.97
 11 -10 5 0.49 0.18
 11 -10 4 22.25 0.99
 11 -10 3 2.11 0.32
 11 -10 2 18.09 0.9
 11 -10 1 1.06 0.23
 11 -10 0 11.84 0.71
 11 -10 -1 1.38 0.26
 11 -10 -7 0.46 0.11
 11 -11 7 11.78 0.58
 11 -11 6 0.17 0.1
 11 -11 5 5.73 0.45
 11 -11 4 0.5 0.17
 11 -11 3 5.85 0.47
 11 -11 2 0.61 0.16
 11 -11 1 3.08 0.34
 11 -11 0 0.11 0.11
 11 -12 5 0.11 0.1
 11 -12 4 0.1 0.08
 11 -12 3 0.93 0.17
 11 -12 2 0.74 0.16
 12 0 0 44.1 1.73
 12 0 1 3.8 0.51
 12 0 -1 4 0.54
 12 0 2 33.72 1.47
 12 0 -2 35.15 1.57
 12 0 3 0.77 0.25
 12 0 -3 1.53 0.36
 12 0 -4 73.2 2.26
 12 0 4 76.66 2.2
 12 0 -5 5.03 0.6
 12 0 -6 35.24 1.52
 12 0 -7 0.44 0.22
 12 0 -8 16.77 0.97
 12 0 -9 1.25 0.27
 12 0 -10 24.99 1.01
 12 0 -11 1.96 0.26
 12 0 -12 8.76 0.43
 12 1 -11 11.27 0.55
 12 1 -10 2.2 0.29
 12 1 -9 21.75 0.99
 12 1 -8 0.33 0.18
 12 1 -7 17.26 1
 12 1 -6 1.35 0.32
 12 1 -5 35.67 1.52
 12 1 -4 4.36 0.57
 12 -1 4 4.65 0.54
 12 1 -3 38.12 1.6
 12 -1 3 35.49 1.46
 12 -1 2 1.2 0.28
 12 1 -2 1.16 0.32
 12 -1 1 34.93 1.5
 12 1 -1 35.51 1.55
 12 1 0 3.08 0.48
 12 -1 0 3.22 0.48
 12 1 1 31.31 1.43
 12 -1 -1 31.35 1.47
 12 1 2 1.6 0.35
 12 -1 -2 1.78 0.38
 12 -1 -3 43.29 1.76
 12 1 3 44.25 1.69
 12 -1 -4 3.43 0.51
 12 -1 -5 36.75 1.62
 12 -1 -6 1.28 0.32
 12 -1 -7 13 0.92
 12 -1 -8 0.6 0.21
 12 -1 -9 22.99 1.09
 12 -1 -10 2.22 0.32
 12 -1 -11 11.98 0.64
 12 -1 -12 1.1 0.17
 12 2 -10 9.51 0.54
 12 2 -9 1.79 0.29
 12 2 -8 9.18 0.66
 12 2 -7 0.68 0.22
 12 2 -6 3.78 0.48
 12 2 -5 2.56 0.41
 12 2 -4 6.77 0.66
 12 -2 4 6.36 0.6
 12 -2 3 1.6 0.33
 12 2 -3 1.36 0.33
 12 -2 2 8.68 0.72
 12 2 -2 9.71 0.8
 12 2 -1 0.12 0.19
 12 -2 1 -0.01 0.18
 12 2 0 18.37 1.09
 12 -2 0 17.65 1.08
 12 2 1 -0.04 0.21
 12 -2 -1 0.04 0.16
 12 -2 -2 10.19 0.85
 12 2 2 11.05 0.85
 12 -2 -3 1.82 0.4
 12 2 3 1.35 0.33
 12 -2 -4 6.86 0.7
 12 -2 -5 1.31 0.33
 12 -2 -6 3.46 0.5
 12 -2 -7 1.27 0.31
 12 -2 -8 6.98 0.65
 12 -2 -9 1.74 0.32
 12 -2 -10 10.81 0.7
 12 -2 -11 1.55 0.25
 12 -2 -12 4.28 0.33
 12 -3 11 0.13 0.1
 12 -3 10 2 0.28
 12 3 -9 2.54 0.29
 12 -3 9 4.01 0.4
 12 3 -8 1.21 0.23
 12 -3 8 1.89 0.3
 12 3 -7 0.7 0.19
 12 3 -6 -0.01 0.14
 12 3 -5 2.1 0.35
 12 -3 4 0.2 0.13
 12 3 -4 0.27 0.16
 12 3 -3 2.18 0.38
 12 -3 3 2.34 0.36
 12 -3 2 0.06 0.12
 12 3 -2 0.21 0.16
 12 3 -1 1.09 0.29
 12 -3 1 0.59 0.21
 12 3 0 0.41 0.22
 12 -3 0 0.18 0.13
 12 3 1 0.68 0.24
 12 -3 -1 0.83 0.26
 12 3 2 0.13 0.17
 12 -3 -2 0.25 0.18
 12 -3 -3 2.27 0.41
 12 -3 -4 0.15 0.14
 12 -3 -5 1.75 0.35
 12 -3 -6 -0.07 0.18
 12 -3 -7 0.75 0.25
 12 -3 -8 1.39 0.29
 12 -3 -9 3.49 0.44
 12 -3 -10 1.51 0.27
 12 -3 -11 0.52 0.14
 12 -3 -12 1.89 0.23
 12 -4 11 2.73 0.3
 12 -4 10 3.6 0.37
 12 -4 9 1.44 0.26
 12 4 -8 2.45 0.3
 12 -4 8 3.13 0.39
 12 4 -7 0.54 0.17
 12 -4 7 0.64 0.24
 12 4 -6 14.91 0.83
 12 -4 6 18.18 0.93
 12 4 -5 1.09 0.26
 12 -4 5 1.49 0.27
 12 4 -4 12.18 0.81
 12 -4 4 14.85 0.83
 12 -4 3 0.32 0.14
 12 4 -3 0.49 0.21
 12 4 -2 7.68 0.67
 12 -4 2 8.34 0.65
 12 4 -1 0.3 0.2
 12 -4 1 0.34 0.14
 12 -4 0 21.24 1.11
 12 4 0 23.55 1.21
 12 -4 -1 0.25 0.17
 12 4 1 0.63 0.25
 12 -4 -2 10.51 0.82
 12 -4 -3 0.7 0.24
 12 -4 -4 13.95 0.98
 12 -4 -5 1.95 0.38
 12 -4 -6 14.41 0.97
 12 -4 -7 0.22 0.14
 12 -4 -8 0.56 0.19
 12 -4 -9 1.17 0.26
 12 -4 -10 1.57 0.26
 12 -4 -11 1.57 0.24
 12 -4 -12 7.03 0.41
 12 -5 10 2.66 0.32
 12 -5 9 21.71 0.92
 12 -5 8 0.79 0.22
 12 -5 7 14.43 0.82
 12 5 -7 10.61 0.6
 12 -5 6 4.96 0.49
 12 5 -6 3.93 0.4
 12 -5 5 35.56 1.3
 12 5 -5 31.98 1.2
 12 5 -4 1.62 0.3
 12 -5 4 1.59 0.3
 12 -5 3 15.82 0.88
 12 5 -3 13.74 0.85
 12 5 -2 1.11 0.28
 12 -5 2 0.97 0.22
 12 -5 2 1.02 0.25
 12 -5 1 48.95 1.53
 12 5 -1 50.16 1.73
 12 -5 0 1.36 0.29
 12 -5 -1 45.29 1.57
 12 -5 -2 1.28 0.29
 12 -5 -3 17.51 1.02
 12 -5 -4 1.83 0.37
 12 -5 -5 31.4 1.39
 12 -5 -6 4.23 0.51
 12 -5 -7 10.26 0.76
 12 -5 -8 0.19 0.12
 12 -5 -9 10.33 0.69
 12 -5 -10 1.26 0.22
 12 -5 -11 21.07 0.79
 12 -6 10 33.31 1
 12 -6 9 1.8 0.27
 12 -6 8 22.86 0.96
 12 -6 7 2.28 0.33
 12 -6 6 25.6 1.08
 12 -6 5 3.57 0.42
 12 -6 4 27.74 1.16
 12 -6 3 1.22 0.26
 12 -6 2 34.4 1.3
 12 -6 1 2.16 0.34
 12 -6 0 40.28 1.31
 12 -6 0 45.37 1.43
 12 -6 -1 2.58 0.35
 12 -6 -1 2.58 0.34
 12 -6 -2 26.25 1.14
 12 -6 -3 1.21 0.26
 12 -6 -4 24.99 1.15
 12 -6 -5 3.08 0.42
 12 -6 -6 19.89 1.01
 12 -6 -7 1.65 0.31
 12 -6 -8 15.31 0.82
 12 -6 -9 1 0.21
 12 -6 -10 25.22 0.89
 12 -6 -11 0.94 0.17
 12 -7 9 24.97 0.88
 12 -7 8 3.19 0.35
 12 -7 7 21.77 0.93
 12 -7 6 0.25 0.15
 12 -7 5 18.12 0.9
 12 -7 4 2.06 0.32
 12 -7 3 20.49 0.98
 12 -7 2 0.67 0.18
 12 -7 1 19.31 0.94
 12 -7 0 3.79 0.42
 12 -7 -1 14.93 0.78
 12 -7 -2 0.87 0.2
 12 -7 -3 15 0.79
 12 -7 -4 1.64 0.28
 12 -7 -5 15.67 0.83
 12 -7 -6 0.28 0.16
 12 -7 -7 15.3 0.77
 12 -7 -8 1.63 0.26
 12 -7 -9 18.58 0.75
 12 -7 -10 1.01 0.17
 12 -8 8 10.53 0.58
 12 -8 7 0.19 0.13
 12 -8 6 10.28 0.63
 12 -8 5 0.35 0.15
 12 -8 4 7.86 0.59
 12 -8 3 0.71 0.2
 12 -8 2 1.25 0.25
 12 -8 1 0.94 0.22
 12 -8 0 4.97 0.45
 12 -8 -1 0.6 0.18
 12 -8 -4 4.99 0.39
 12 -8 -5 0.58 0.15
 12 -8 -6 9.18 0.53
 12 -8 -7 0.14 0.11
 12 -8 -8 7 0.42
 12 -9 7 1.58 0.23
 12 -9 6 0.11 0.11
 12 -9 5 0.32 0.12
 12 -9 4 0.54 0.17
 12 -9 3 1.65 0.26
 12 -9 2 0.36 0.14
 12 -9 1 0.26 0.14
 12 -9 0 0.05 0.09
 12 -10 5 0.58 0.14
 12 -10 4 9.38 0.52
 12 -10 3 0.8 0.18
 12 -10 2 4.54 0.38
 12 -10 1 0.22 0.1
 13 0 0 -0.14 0.19
 13 0 1 -0.04 0.13
 13 0 -1 -0.14 0.17
 13 0 2 0.48 0.2
 13 0 -2 0.47 0.18
 13 0 -3 0.96 0.27
 13 0 -4 2.28 0.37
 13 0 -5 0.6 0.21
 13 0 -6 0.23 0.16
 13 0 -7 0.06 0.13
 13 0 -8 0.17 0.11
 13 0 -9 0.84 0.17
 13 0 -10 0.72 0.13
 13 1 -9 3.72 0.32
 13 1 -8 1.22 0.22
 13 1 -7 4.33 0.43
 13 1 -6 0.16 0.12
 13 1 -5 15.85 0.9
 13 1 -4 1.47 0.3
 13 1 -3 6.31 0.6
 13 1 -2 2 0.36
 13 -1 2 1.99 0.34
 13 1 -1 5.19 0.55
 13 -1 1 5.93 0.58
 13 1 0 0 0.15
 13 -1 0 -0.09 0.19
 13 -1 -1 5.54 0.57
 13 1 1 6.02 0.61
 13 -1 -2 2.12 0.36
 13 1 2 2.36 0.39
 13 -1 -3 4.15 0.51
 13 -1 -4 1.19 0.29
 13 -1 -5 12.59 0.82
 13 -1 -6 0.14 0.1
 13 -1 -7 3.64 0.42
 13 -1 -8 1.49 0.26
 13 -1 -9 3.63 0.35
 13 -1 -10 0.36 0.11
 13 2 -9 0.75 0.14
 13 2 -8 16.37 0.7
 13 2 -7 1.86 0.28
 13 2 -6 19.08 0.9
 13 2 -5 1.27 0.27
 13 2 -4 21.02 1.03
 13 2 -3 1.3 0.29
 13 2 -2 23.45 1.14
 13 -2 2 23.93 1.1
 13 -2 1 2.25 0.37
 13 2 -1 2.03 0.36
 13 -2 0 9.85 0.73
 13 2 0 10.65 0.79
 13 -2 -1 1.83 0.34
 13 2 1 2.14 0.4
 13 -2 -2 22.97 1.14
 13 -2 -3 0.81 0.26
 13 -2 -4 18.51 1.01
 13 -2 -5 0.91 0.25
 13 -2 -6 17.28 0.93
 13 -2 -7 2.24 0.33
 13 -2 -8 17.69 0.84
 13 -2 -9 0.97 0.19
 13 -2 -10 7.29 0.42
 13 3 -8 2.33 0.26
 13 3 -7 30.07 0.99
 13 3 -6 2.84 0.34
 13 3 -5 10.67 0.69
 13 3 -4 1.3 0.27
 13 3 -3 34.64 1.32
 13 -3 2 1.5 0.27
 13 3 -2 1.28 0.29
 13 -3 1 22.38 1.03
 13 3 -1 24.38 1.17
 13 -3 0 1.97 0.33
 13 3 0 2.24 0.4
 13 -3 -1 21.93 1.06
 13 -3 -2 0.94 0.25
 13 -3 -3 34.69 1.36
 13 -3 -4 1.33 0.29
 13 -3 -5 10.03 0.72
 13 -3 -6 3.17 0.4
 13 -3 -7 26.16 1.06
 13 -3 -8 1.55 0.25
 13 -3 -9 18.14 0.75
 13 -3 -10 1.6 0.2
 13 4 -7 3.23 0.3
 13 4 -6 16.44 0.75
 13 4 -5 1.07 0.22
 13 4 -4 12.07 0.73
 13 4 -3 2.08 0.34
 13 4 -2 18.54 0.98
 13 -4 2 17.21 0.82
 13 -4 1 0.43 0.18
 13 -4 0 22.09 0.98
 13 -4 -1 0.17 0.11
 13 -4 -2 16.69 0.89
 13 -4 -3 1.67 0.3
 13 -4 -4 12.98 0.79
 13 -4 -5 1.16 0.26
 13 -4 -6 14.92 0.81
 13 -4 -7 2.26 0.31
 13 -4 -8 11.09 0.62
 13 -4 -9 1.43 0.21
 13 -5 1 4.96 0.41
 13 -5 0 0.02 0.1
 13 -5 -1 5.63 0.47
 13 -5 -2 0.37 0.14
 13 -5 -3 2.58 0.33
 13 -5 -4 0.53 0.17
 13 -5 -5 6.27 0.51
 13 -5 -6 0.69 0.18
 13 -5 -7 3.49 0.35
 13 -5 -8 1.85 0.24
 13 -5 -9 3.1 0.27
 13 -6 -1 0.1 0.08
 13 -6 -2 0.06 0.09
 13 -6 -3 0.27 0.13
 13 -6 -4 0.02 0.11
 13 -6 -5 0.04 0.09
 13 -6 -6 0.32 0.1
 13 -6 -7 0.82 0.16
 13 -6 -8 0.2 0.08
 13 -7 4 0.18 0.1
 13 -7 3 4.96 0.37
 13 -7 2 0.62 0.15
 13 -7 -3 3.25 0.27
 13 -7 -4 0.02 0.06
 13 -7 -5 3.91 0.3
 14 0 0 13.97 0.8
 14 0 -1 3.73 0.42
 14 0 -2 14.48 0.79
 14 0 -3 2.16 0.31
 14 0 -4 20.15 0.88
 14 0 -5 0.41 0.14
 14 0 -6 6.73 0.45
 14 0 -7 0.09 0.08
 14 1 -6 -0.05 0.07
 14 1 -5 8.66 0.54
 14 1 -4 0.84 0.2
 14 1 -3 14.58 0.78
 14 1 -2 1.7 0.29
 14 1 -1 11.53 0.73
 14 -1 0 3.33 0.39
 14 -1 -1 13.15 0.75
 14 -1 -2 1.64 0.29
 14 -1 -3 12.51 0.7
 14 -1 -4 0.89 0.2
 14 -1 -5 8.56 0.54
 14 -1 -6 0.15 0.09
 14 -1 -7 9.43 0.48
 14 2 -6 2.36 0.26
 14 2 -5 0.17 0.1
 14 2 -4 2.12 0.28
 14 2 -3 0.94 0.23
 14 2 -2 6.51 0.53
 14 -2 0 6.15 0.5
 14 -2 -1 0.57 0.17
 14 -2 -2 6.12 0.49
 14 -2 -3 0.41 0.14
 14 -2 -4 1.73 0.26
 14 -2 -5 0.08 0.08
 14 -2 -6 2.14 0.25
 14 -2 -7 0.79 0.14
 14 -3 0 0.09 0.1
 14 -3 -1 0.45 0.15
 14 -3 -2 0.33 0.14
 14 -3 -3 -0.05 0.12
 14 -3 -4 0.03 0.1
 14 -3 -5 0.09 0.09
 14 -3 -6 1.46 0.2
 14 -4 -1 0.22 0.09
 14 -4 -2 1.47 0.22
 14 -4 -3 0.36 0.12
 14 -4 -4 2.8 0.28
 14 -4 -5 0.38 0.12

_iucr_refine_instructions_details
;

    Cd300K.res created by SHELXL-2014/7

TITL Cd300K in P2(1)2(1)2(1)
CELL 1.54178 11.9555 15.3787 17.8504 90 90 90
ZERR 4 0.0001 0.0002 0.0002 0 0 0
LATT -1
SYMM 0.5-X,-Y,0.5+Z
SYMM -X,0.5+Y,0.5-Z
SYMM 0.5+X,0.5-Y,-Z
SFAC C H Cd N O
UNIT 128 136 4 16 24
DELU C29B N4 N5 C29A
ISOR C29A N5 N4 C29B
 
L.S. 100
PLAN  20
SIZE 0.2 0.2 0.2
TEMP 27(2)
BOND
fmap 2
acta
REM <olex2.extras>
REM <HklSrc "%.\\1.hkl">
REM </olex2.extras>
 
WGHT    0.083100    0.042300
EXTI    0.005568
FVAR       0.15143   0.45898
CD1   3    0.503182    0.665756    0.496613    11.00000    0.04215    0.03011 =
         0.01681    0.00031   -0.00358   -0.00031
N1    4    0.554940    0.270576    0.920421    11.00000    0.05033    0.03570 =
         0.02157    0.00764   -0.00586   -0.00443
N2    4    0.428811    0.260109    0.091386    11.00000    0.05041    0.03605 =
         0.01966   -0.00695   -0.00564    0.00878
O1    5    0.521962    0.567200    0.598185    11.00000    0.04346    0.04700 =
         0.03216    0.02074   -0.00669   -0.00023
O2    5    0.670514    0.625436    0.548421    11.00000    0.04378    0.06950 =
         0.04057    0.03525   -0.00469   -0.00786
O3    5    0.470975    0.562231    0.403630    11.00000    0.04210    0.04561 =
         0.03187   -0.01996   -0.00324   -0.00049
O4    5    0.327330    0.626079    0.454303    11.00000    0.04328    0.06685 =
         0.04955   -0.03969   -0.00499    0.00696
C1    1    0.625640    0.577014    0.595587    11.00000    0.04422    0.03443 =
         0.02419    0.00728   -0.00174   -0.00166
C2    1    0.697692    0.531873    0.652014    11.00000    0.04283    0.04290 =
         0.03383    0.01850   -0.00936   -0.00535
C3    1    0.649427    0.475567    0.703304    11.00000    0.04142    0.03848 =
         0.03165    0.01134   -0.00398   -0.00600
AFIX  43
H3    2    0.573407    0.463246    0.700243    11.00000   -1.20000
AFIX   0
C4    1    0.713522    0.437377    0.759223    11.00000    0.04851    0.04505 =
         0.04062    0.01876   -0.01501   -0.00666
C5    1    0.827541    0.453230    0.761827    11.00000    0.05366    0.08199 =
         0.07603    0.04781   -0.03046   -0.01450
AFIX  43
H5    2    0.871216    0.428106    0.799112    11.00000   -1.20000
AFIX   0
C6    1    0.875986    0.506680    0.708599    11.00000    0.04825    0.11737 =
         0.09418    0.05746   -0.02920   -0.02862
AFIX  43
H6    2    0.952861    0.515867    0.709428    11.00000   -1.20000
AFIX   0
C7    1    0.811846    0.546535    0.654314    11.00000    0.05079    0.08719 =
         0.06838    0.04504   -0.01167   -0.02161
AFIX  43
H7    2    0.845205    0.583138    0.619375    11.00000   -1.20000
AFIX   0
C8    1    0.576192    0.320879    0.793974    11.00000    0.05396    0.04307 =
         0.02645    0.01324   -0.01273   -0.00772
AFIX  43
H8    2    0.553784    0.317502    0.744168    11.00000   -1.20000
AFIX   0
C9    1    0.526648    0.268054    0.847414    11.00000    0.05508    0.04286 =
         0.02376    0.00792   -0.01396   -0.01090
AFIX  43
H9    2    0.471516    0.229209    0.832219    11.00000   -1.20000
AFIX   0
C10   1    0.659473    0.378898    0.815129    11.00000    0.05127    0.03737 =
         0.03449    0.01433   -0.01179   -0.00097
C11   1    0.689746    0.380181    0.890614    11.00000    0.06670    0.04342 =
         0.03797    0.01007   -0.02045   -0.02014
AFIX  43
H11   2    0.745916    0.417296    0.907248    11.00000   -1.20000
AFIX   0
C12   1    0.635905    0.326186    0.940116    11.00000    0.07253    0.04189 =
         0.02603    0.00711   -0.01966   -0.01061
AFIX  43
H12   2    0.656901    0.328370    0.990247    11.00000   -1.20000
AFIX   0
C13   1    0.367020    0.572230    0.409980    11.00000    0.04059    0.03457 =
         0.01970   -0.00876   -0.00111    0.00335
C14   1    0.291794    0.519448    0.361504    11.00000    0.03847    0.03835 =
         0.02332   -0.01201   -0.00333    0.00398
C15   1    0.337898    0.464133    0.308315    11.00000    0.04272    0.03812 =
         0.02946   -0.01174    0.00034    0.00680
AFIX  43
H15   2    0.415158    0.457775    0.305716    11.00000   -1.20000
AFIX   0
C16   1    0.270348    0.418195    0.258975    11.00000    0.04545    0.04059 =
         0.03505   -0.01360   -0.01100    0.00588
C17   1    0.155067    0.427354    0.263426    11.00000    0.04538    0.06677 =
         0.06123   -0.03288   -0.01734    0.00297
AFIX  43
H17   2    0.109054    0.397936    0.229925    11.00000   -1.20000
AFIX   0
C18   1    0.108574    0.480574    0.318050    11.00000    0.03953    0.08105 =
         0.07429   -0.03619   -0.01277    0.01367
AFIX  43
H18   2    0.031234    0.485513    0.321672    11.00000   -1.20000
AFIX   0
C19   1    0.176021    0.526244    0.367054    11.00000    0.04353    0.06186 =
         0.04900   -0.02433    0.00031    0.00651
AFIX  43
H19   2    0.144140    0.561433    0.403651    11.00000   -1.20000
AFIX   0
C20   1    0.462991    0.258713    0.162949    11.00000    0.05204    0.03972 =
         0.02577   -0.00602   -0.01337    0.01281
AFIX  43
H20   2    0.522216    0.222569    0.176038    11.00000   -1.20000
AFIX   0
C21   1    0.413393    0.309114    0.218194    11.00000    0.05232    0.04276 =
         0.02432   -0.00982   -0.00761    0.00603
AFIX  43
H21   2    0.440538    0.307264    0.266993    11.00000   -1.20000
AFIX   0
C22   1    0.323004    0.362471    0.200647    11.00000    0.04586    0.03449 =
         0.03236   -0.01256   -0.01117    0.00264
C23   1    0.287091    0.362023    0.126473    11.00000    0.05471    0.04192 =
         0.03981   -0.00847   -0.01281    0.01328
AFIX  43
H23   2    0.226293    0.395859    0.112105    11.00000   -1.20000
AFIX   0
C24   1    0.341460    0.311637    0.074628    11.00000    0.06385    0.03867 =
         0.02752   -0.00601   -0.01661    0.01152
AFIX  43
H24   2    0.316622    0.313176    0.025274    11.00000   -1.20000
AFIX   0
 
N3    4    0.203576    0.368091    0.613923    11.00000    0.16526    0.18183 =
         0.20979   -0.08356    0.11479   -0.07869
O5    5    0.081684    0.302966    0.681339    11.00000    0.14889    0.33114 =
         0.18673    0.07621    0.06047   -0.07613
C25   1    0.175603    0.325277    0.664701    11.00000    0.22292    0.19347 =
         0.15684   -0.06248    0.11967   -0.11129
C26   1    0.277903    0.286615    0.712457    11.00000    0.18249    0.37228 =
         0.14550   -0.02895   -0.08735    0.05212
AFIX 137
H26A  2    0.300840    0.232029    0.691367    11.00000   -1.50000
H26B  2    0.254630    0.277989    0.763389    11.00000   -1.50000
H26C  2    0.339426    0.326701    0.711177    11.00000   -1.50000
AFIX   0
C27   1    0.097679    0.402000    0.564905    11.00000    0.16738    0.18705 =
         0.23161    0.03422   -0.01038   -0.01475
AFIX 137
H27A  2    0.034699    0.364558    0.573421    11.00000   -1.50000
H27B  2    0.116813    0.401237    0.512678    11.00000   -1.50000
H27C  2    0.078961    0.460240    0.579656    11.00000   -1.50000
AFIX   0
C28   1    0.309643    0.399271    0.587167    11.00000    0.17879    0.12879 =
         0.38126   -0.03435    0.15817   -0.05704
AFIX 137
H28A  2    0.309662    0.461695    0.587245    11.00000   -1.50000
H28B  2    0.321915    0.378545    0.537108    11.00000   -1.50000
H28C  2    0.368193    0.378399    0.619280    11.00000   -1.50000
AFIX   0
 
PART 1
N4    4    0.681863    0.341912    0.506919    21.00000    0.10543    0.07980 =
         0.10329   -0.02166   -0.00150    0.01234
C29A  1    0.642534    0.304003    0.561663    21.00000    0.12017    0.07918 =
         0.13677   -0.05007    0.05417   -0.03422
PART 0
PART 2
N5    4    0.713001    0.310847    0.547186   -21.00000    0.18746    0.09856 =
         0.11568    0.00281   -0.04756    0.04966
C29B  1    0.610846    0.323964    0.520598   -21.00000    0.26971    0.36093 =
         0.17735    0.02307   -0.09234    0.22382
PART 0
O6    5    0.561666    0.282807    0.588020    11.00000    0.14189    0.18365 =
         0.18582    0.05513    0.02673    0.01059
C30   1    0.761622    0.266596    0.603544    11.00000    0.15554    0.18852 =
         0.10041    0.01263   -0.03149    0.06011
PART 1
AFIX  33
H30A  2    0.825732    0.288177    0.577032    21.00000   -1.50000
H30B  2    0.764059    0.286403    0.654520    21.00000   -1.50000
H30C  2    0.762012    0.204182    0.602623    21.00000   -1.50000
AFIX  33
PART 0
PART 2
H30D  2    0.841040    0.275649    0.602080   -21.00000   -1.50000
H30E  2    0.732666    0.286879    0.650564   -21.00000   -1.50000
H30F  2    0.745822    0.205711    0.598170   -21.00000   -1.50000
AFIX   0
PART 0
C31   1    0.572109    0.371492    0.465512    11.00000    0.18970    0.14856 =
         0.18044    0.03039   -0.05015    0.05978
PART 1
AFIX  33
H31A  2    0.591545    0.402584    0.420731    21.00000   -1.50000
H31B  2    0.528434    0.321278    0.452660    21.00000   -1.50000
H31C  2    0.529374    0.408663    0.497877    21.00000   -1.50000
AFIX  33
PART 0
PART 2
H31D  2    0.492382    0.364898    0.462560   -21.00000   -1.50000
H31E  2    0.590132    0.431452    0.474346   -21.00000   -1.50000
H31F  2    0.605420    0.352959    0.419256   -21.00000   -1.50000
AFIX   0
PART 0
C32   1    0.791558    0.364312    0.482158    11.00000    0.19042    0.16523 =
         0.17525    0.01367    0.03295   -0.01679
PART 1
AFIX  33
H32A  2    0.786821    0.394603    0.435241    21.00000   -1.50000
H32B  2    0.826650    0.401062    0.518729    21.00000   -1.50000
H32C  2    0.835041    0.312348    0.475836    21.00000   -1.50000
AFIX  33
PART 0
PART 2
H32D  2    0.743144    0.391999    0.446494   -21.00000   -1.50000
H32E  2    0.836646    0.407473    0.506606   -21.00000   -1.50000
H32F  2    0.839126    0.323574    0.456751   -21.00000   -1.50000
AFIX   0
HKLF 4
 
REM  Cd300K in P2(1)2(1)2(1)
REM R1 =  0.0405 for    5206 Fo > 4sig(Fo)  and  0.0427 for all    5552 data
REM    411 parameters refined using     26 restraints
 
END  
     
WGHT      0.0832      0.0507 

REM Highest difference peak  1.157,  deepest hole -2.008,  1-sigma level  0.096
Q1    1   0.3980  0.6638  0.4977  11.00000  0.05    1.02
Q2    1   0.6084  0.6637  0.5000  11.00000  0.05    0.91
Q3    1   0.4376  0.6649  0.5267  11.00000  0.05    0.84
Q4    1   0.4301  0.6659  0.4684  11.00000  0.05    0.71
Q5    1   0.0010  0.5063  0.5027  11.00000  0.05    0.68
Q6    1   0.5686  0.6680  0.4681  11.00000  0.05    0.59
Q7    1   0.4970  0.2333  0.9617  11.00000  0.05    0.48
Q8    1   0.5006  0.5780  0.5284  11.00000  0.05    0.46
Q9    1   0.5036  0.5587  0.4933  11.00000  0.05    0.43
Q10   1   0.5027  0.2641  0.0300  11.00000  0.05    0.42
Q11   1   0.5782  0.5633  0.5740  11.00000  0.05    0.36
Q12   1   0.4246  0.5642  0.5850  11.00000  0.05    0.27
Q13   1   0.5757  0.5653  0.4125  11.00000  0.05    0.27
Q14   1   0.4163  0.5661  0.4304  11.00000  0.05    0.26
Q15   1   0.2289  0.4360  0.2332  11.00000  0.05    0.25
Q16   1   0.2766  0.5250  0.3456  11.00000  0.05    0.25
Q17   1  -0.0122  0.3949  0.4031  11.00000  0.05    0.24
Q18   1   0.5456  0.2585  0.0987  11.00000  0.05    0.23
Q19   1   0.6772  0.4966  0.6794  11.00000  0.05    0.23
Q20   1   0.3655  0.3754  0.1806  11.00000  0.05    0.23

  REM The information below was added by Olex2.
  REM
  REM R1 = 0.0405 for 5206 Fo > 4sig(Fo) and 0.0427 for all 7501 data
  REM n/a parameters refined using n/a restraints
  REM Highest difference peak 1.16, deepest hole -2.01
  REM Mean Shift 0, Max Shift -0.001.

  REM +++ Tabular Listing of Refinement Information +++
  REM R1_all = 0.0427
  REM R1_gt = 0.0405
  REM wR_ref = 0.1164
  REM GOOF = 1.051
  REM Shift_max = -0.001
  REM Shift_mean = 0
  REM Reflections_all = 7501
  REM Reflections_gt = 5206
  REM Parameters = n/a
  REM Hole = -2.01
  REM Peak = 1.16
  REM Flack = -0.006(7)

  
;
_olex2_submission_special_instructions 'No special instructions were received'
