# Supplementary material for: Controlling Thermal Expansion Behaviors of Fence-Like Metal-Organic Frameworks by Varying/Mixing Metal Ions
Source: Front Chem. 2018 Jul 24;6:306. doi: 10.3389/fchem.2018.00306 (PMC6066979; doi:10.3389/fchem.2018.00306)
Supplement: Supplementary file 2 [file Data_Sheet_1.ZIP › Cd300K.res]

    1.res created by SHELXL-2014/7

TITL Cd300K in P2(1)2(1)2(1)
CELL 1.54178 11.9555 15.3787 17.8504 90 90 90
ZERR 4 0.0001 0.0002 0.0002 0 0 0
LATT -1
SYMM 0.5-X,-Y,0.5+Z
SYMM -X,0.5+Y,0.5-Z
SYMM 0.5+X,0.5-Y,-Z
SFAC C H Cd N O
UNIT 128 136 4 16 24
DELU C29B N4 N5 C29A
ISOR C29A N5 N4 C29B
 
L.S. 100
PLAN  20
SIZE 0.2 0.2 0.2
TEMP 27(2)
BOND
fmap 2
acta
REM <olex2.extras>
REM <HklSrc "%.\\1.hkl">
REM </olex2.extras>
 
WGHT    0.083100    0.042300
EXTI    0.005568
FVAR       0.15143   0.45898
CD1   3    0.503182    0.665756    0.496613    11.00000    0.04215    0.03011 =
         0.01681    0.00031   -0.00358   -0.00031
N1    4    0.554940    0.270576    0.920421    11.00000    0.05033    0.03570 =
         0.02157    0.00764   -0.00586   -0.00443
N2    4    0.428811    0.260109    0.091386    11.00000    0.05041    0.03605 =
         0.01966   -0.00695   -0.00564    0.00878
O1    5    0.521962    0.567200    0.598185    11.00000    0.04346    0.04700 =
         0.03216    0.02074   -0.00669   -0.00023
O2    5    0.670514    0.625436    0.548421    11.00000    0.04378    0.06950 =
         0.04057    0.03525   -0.00469   -0.00786
O3    5    0.470975    0.562231    0.403630    11.00000    0.04210    0.04561 =
         0.03187   -0.01996   -0.00324   -0.00049
O4    5    0.327330    0.626079    0.454303    11.00000    0.04328    0.06685 =
         0.04955   -0.03969   -0.00499    0.00696
C1    1    0.625640    0.577014    0.595587    11.00000    0.04422    0.03443 =
         0.02419    0.00728   -0.00174   -0.00166
C2    1    0.697692    0.531873    0.652014    11.00000    0.04283    0.04290 =
         0.03383    0.01850   -0.00936   -0.00535
C3    1    0.649427    0.475567    0.703304    11.00000    0.04142    0.03848 =
         0.03165    0.01134   -0.00398   -0.00600
AFIX  43
H3    2    0.573407    0.463246    0.700243    11.00000   -1.20000
AFIX   0
C4    1    0.713522    0.437377    0.759223    11.00000    0.04851    0.04505 =
         0.04062    0.01876   -0.01501   -0.00666
C5    1    0.827541    0.453230    0.761827    11.00000    0.05366    0.08199 =
         0.07603    0.04781   -0.03046   -0.01450
AFIX  43
H5    2    0.871216    0.428106    0.799112    11.00000   -1.20000
AFIX   0
C6    1    0.875986    0.506680    0.708599    11.00000    0.04825    0.11737 =
         0.09418    0.05746   -0.02920   -0.02862
AFIX  43
H6    2    0.952861    0.515867    0.709428    11.00000   -1.20000
AFIX   0
C7    1    0.811846    0.546535    0.654314    11.00000    0.05079    0.08719 =
         0.06838    0.04504   -0.01167   -0.02161
AFIX  43
H7    2    0.845205    0.583138    0.619375    11.00000   -1.20000
AFIX   0
C8    1    0.576192    0.320879    0.793974    11.00000    0.05396    0.04307 =
         0.02645    0.01324   -0.01273   -0.00772
AFIX  43
H8    2    0.553784    0.317502    0.744168    11.00000   -1.20000
AFIX   0
C9    1    0.526648    0.268054    0.847414    11.00000    0.05508    0.04286 =
         0.02376    0.00792   -0.01396   -0.01090
AFIX  43
H9    2    0.471516    0.229209    0.832219    11.00000   -1.20000
AFIX   0
C10   1    0.659473    0.378898    0.815129    11.00000    0.05127    0.03737 =
         0.03449    0.01433   -0.01179   -0.00097
C11   1    0.689746    0.380181    0.890614    11.00000    0.06670    0.04342 =
         0.03797    0.01007   -0.02045   -0.02014
AFIX  43
H11   2    0.745916    0.417296    0.907248    11.00000   -1.20000
AFIX   0
C12   1    0.635905    0.326186    0.940116    11.00000    0.07253    0.04189 =
         0.02603    0.00711   -0.01966   -0.01061
AFIX  43
H12   2    0.656901    0.328370    0.990247    11.00000   -1.20000
AFIX   0
C13   1    0.367020    0.572230    0.409980    11.00000    0.04059    0.03457 =
         0.01970   -0.00876   -0.00111    0.00335
C14   1    0.291794    0.519448    0.361504    11.00000    0.03847    0.03835 =
         0.02332   -0.01201   -0.00333    0.00398
C15   1    0.337898    0.464133    0.308315    11.00000    0.04272    0.03812 =
         0.02946   -0.01174    0.00034    0.00680
AFIX  43
H15   2    0.415158    0.457775    0.305716    11.00000   -1.20000
AFIX   0
C16   1    0.270348    0.418195    0.258975    11.00000    0.04545    0.04059 =
         0.03505   -0.01360   -0.01100    0.00588
C17   1    0.155067    0.427354    0.263426    11.00000    0.04538    0.06677 =
         0.06123   -0.03288   -0.01734    0.00297
AFIX  43
H17   2    0.109054    0.397936    0.229925    11.00000   -1.20000
AFIX   0
C18   1    0.108574    0.480574    0.318050    11.00000    0.03953    0.08105 =
         0.07429   -0.03619   -0.01277    0.01367
AFIX  43
H18   2    0.031234    0.485513    0.321672    11.00000   -1.20000
AFIX   0
C19   1    0.176021    0.526244    0.367054    11.00000    0.04353    0.06186 =
         0.04900   -0.02433    0.00031    0.00651
AFIX  43
H19   2    0.144140    0.561433    0.403651    11.00000   -1.20000
AFIX   0
C20   1    0.462991    0.258713    0.162949    11.00000    0.05204    0.03972 =
         0.02577   -0.00602   -0.01337    0.01281
AFIX  43
H20   2    0.522216    0.222569    0.176038    11.00000   -1.20000
AFIX   0
C21   1    0.413393    0.309114    0.218194    11.00000    0.05232    0.04276 =
         0.02432   -0.00982   -0.00761    0.00603
AFIX  43
H21   2    0.440538    0.307264    0.266993    11.00000   -1.20000
AFIX   0
C22   1    0.323004    0.362471    0.200647    11.00000    0.04586    0.03449 =
         0.03236   -0.01256   -0.01117    0.00264
C23   1    0.287091    0.362023    0.126473    11.00000    0.05471    0.04192 =
         0.03981   -0.00847   -0.01281    0.01328
AFIX  43
H23   2    0.226293    0.395859    0.112105    11.00000   -1.20000
AFIX   0
C24   1    0.341460    0.311637    0.074628    11.00000    0.06385    0.03867 =
         0.02752   -0.00601   -0.01661    0.01152
AFIX  43
H24   2    0.316622    0.313176    0.025274    11.00000   -1.20000
AFIX   0
 
N3    4    0.203576    0.368091    0.613923    11.00000    0.16526    0.18183 =
         0.20979   -0.08356    0.11479   -0.07869
O5    5    0.081684    0.302966    0.681339    11.00000    0.14889    0.33114 =
         0.18673    0.07621    0.06047   -0.07613
C25   1    0.175603    0.325277    0.664701    11.00000    0.22292    0.19347 =
         0.15684   -0.06248    0.11967   -0.11129
C26   1    0.277903    0.286615    0.712457    11.00000    0.18249    0.37228 =
         0.14550   -0.02895   -0.08735    0.05212
AFIX 137
H26A  2    0.300840    0.232029    0.691367    11.00000   -1.50000
H26B  2    0.254630    0.277989    0.763389    11.00000   -1.50000
H26C  2    0.339426    0.326701    0.711177    11.00000   -1.50000
AFIX   0
C27   1    0.097679    0.402000    0.564905    11.00000    0.16738    0.18705 =
         0.23161    0.03422   -0.01038   -0.01475
AFIX 137
H27A  2    0.034699    0.364558    0.573421    11.00000   -1.50000
H27B  2    0.116813    0.401237    0.512678    11.00000   -1.50000
H27C  2    0.078961    0.460240    0.579656    11.00000   -1.50000
AFIX   0
C28   1    0.309643    0.399271    0.587167    11.00000    0.17879    0.12879 =
         0.38126   -0.03435    0.15817   -0.05704
AFIX 137
H28A  2    0.309662    0.461695    0.587245    11.00000   -1.50000
H28B  2    0.321915    0.378545    0.537108    11.00000   -1.50000
H28C  2    0.368193    0.378399    0.619280    11.00000   -1.50000
AFIX   0
 
PART 1
N4    4    0.681863    0.341912    0.506919    21.00000    0.10543    0.07980 =
         0.10329   -0.02166   -0.00150    0.01234
C29A  1    0.642534    0.304003    0.561663    21.00000    0.12017    0.07918 =
         0.13677   -0.05007    0.05417   -0.03422
PART 0
PART 2
N5    4    0.713001    0.310847    0.547186   -21.00000    0.18746    0.09856 =
         0.11568    0.00281   -0.04756    0.04966
C29B  1    0.610846    0.323964    0.520598   -21.00000    0.26971    0.36093 =
         0.17735    0.02307   -0.09234    0.22382
PART 0
O6    5    0.561666    0.282807    0.588020    11.00000    0.14189    0.18365 =
         0.18582    0.05513    0.02673    0.01059
C30   1    0.761622    0.266596    0.603544    11.00000    0.15554    0.18852 =
         0.10041    0.01263   -0.03149    0.06011
PART 1
AFIX  33
H30A  2    0.825732    0.288177    0.577032    21.00000   -1.50000
H30B  2    0.764059    0.286403    0.654520    21.00000   -1.50000
H30C  2    0.762012    0.204182    0.602623    21.00000   -1.50000
AFIX  33
PART 0
PART 2
H30D  2    0.841040    0.275649    0.602080   -21.00000   -1.50000
H30E  2    0.732666    0.286879    0.650564   -21.00000   -1.50000
H30F  2    0.745822    0.205711    0.598170   -21.00000   -1.50000
AFIX   0
PART 0
C31   1    0.572109    0.371492    0.465512    11.00000    0.18970    0.14856 =
         0.18044    0.03039   -0.05015    0.05978
PART 1
AFIX  33
H31A  2    0.591545    0.402584    0.420731    21.00000   -1.50000
H31B  2    0.528434    0.321278    0.452660    21.00000   -1.50000
H31C  2    0.529374    0.408663    0.497877    21.00000   -1.50000
AFIX  33
PART 0
PART 2
H31D  2    0.492382    0.364898    0.462560   -21.00000   -1.50000
H31E  2    0.590132    0.431452    0.474346   -21.00000   -1.50000
H31F  2    0.605420    0.352959    0.419256   -21.00000   -1.50000
AFIX   0
PART 0
C32   1    0.791558    0.364312    0.482158    11.00000    0.19042    0.16523 =
         0.17525    0.01367    0.03295   -0.01679
PART 1
AFIX  33
H32A  2    0.786821    0.394603    0.435241    21.00000   -1.50000
H32B  2    0.826650    0.401062    0.518729    21.00000   -1.50000
H32C  2    0.835041    0.312348    0.475836    21.00000   -1.50000
AFIX  33
PART 0
PART 2
H32D  2    0.743144    0.391999    0.446494   -21.00000   -1.50000
H32E  2    0.836646    0.407473    0.506606   -21.00000   -1.50000
H32F  2    0.839126    0.323574    0.456751   -21.00000   -1.50000
AFIX   0
HKLF 4
 
REM  Cd300K in P2(1)2(1)2(1)
REM R1 =  0.0405 for    5206 Fo > 4sig(Fo)  and  0.0427 for all    5552 data
REM    411 parameters refined using     26 restraints
 
END  
     
WGHT      0.0832      0.0507 

REM Highest difference peak  1.157,  deepest hole -2.008,  1-sigma level  0.096
Q1    1   0.3980  0.6638  0.4977  11.00000  0.05    1.02
Q2    1   0.6084  0.6637  0.5000  11.00000  0.05    0.91
Q3    1   0.4376  0.6649  0.5267  11.00000  0.05    0.84
Q4    1   0.4301  0.6659  0.4684  11.00000  0.05    0.71
Q5    1   0.0010  0.5063  0.5027  11.00000  0.05    0.68
Q6    1   0.5686  0.6680  0.4681  11.00000  0.05    0.59
Q7    1   0.4970  0.2333  0.9617  11.00000  0.05    0.48
Q8    1   0.5006  0.5780  0.5284  11.00000  0.05    0.46
Q9    1   0.5036  0.5587  0.4933  11.00000  0.05    0.43
Q10   1   0.5027  0.2641  0.0300  11.00000  0.05    0.42
Q11   1   0.5782  0.5633  0.5740  11.00000  0.05    0.36
Q12   1   0.4246  0.5642  0.5850  11.00000  0.05    0.27
Q13   1   0.5757  0.5653  0.4125  11.00000  0.05    0.27
Q14   1   0.4163  0.5661  0.4304  11.00000  0.05    0.26
Q15   1   0.2289  0.4360  0.2332  11.00000  0.05    0.25
Q16   1   0.2766  0.5250  0.3456  11.00000  0.05    0.25
Q17   1  -0.0122  0.3949  0.4031  11.00000  0.05    0.24
Q18   1   0.5456  0.2585  0.0987  11.00000  0.05    0.23
Q19   1   0.6772  0.4966  0.6794  11.00000  0.05    0.23
Q20   1   0.3655  0.3754  0.1806  11.00000  0.05    0.23

  REM The information below was added by Olex2.
  REM
  REM R1 = 0.0405 for 5206 Fo > 4sig(Fo) and 0.0427 for all 7501 data
  REM n/a parameters refined using n/a restraints
  REM Highest difference peak 1.16, deepest hole -2.01
  REM Mean Shift 0, Max Shift -0.001.

  REM +++ Tabular Listing of Refinement Information +++
  REM R1_all = 0.0427
  REM R1_gt = 0.0405
  REM wR_ref = 0.1164
  REM GOOF = 1.051
  REM Shift_max = -0.001
  REM Shift_mean = 0
  REM Reflections_all = 7501
  REM Reflections_gt = 5206
  REM Parameters = n/a
  REM Hole = -2.01
  REM Peak = 1.16
  REM Flack = -0.006(7)

  
