# Supplementary material for: Controlling Thermal Expansion Behaviors of Fence-Like Metal-Organic Frameworks by Varying/Mixing Metal Ions
Source: Front Chem. 2018 Jul 24;6:306. doi: 10.3389/fchem.2018.00306 (PMC6066979; doi:10.3389/fchem.2018.00306)
Supplement: Supplementary file 2 [file Data_Sheet_1.ZIP › Co112K.cif]

data_Co112K
_audit_creation_date              2017-04-14
_audit_creation_method
;
Olex2 1.2
(compiled 2017.03.28 svn.r3405 for OlexSys, GUI svn.r5335)
;
_shelx_SHELXL_version_number      '2014/7'
_publ_contact_author_address      ?
_publ_contact_author_email        ?
_publ_contact_author_id_orcid     ?
_publ_contact_author_name         ''
_publ_contact_author_phone        ?
_publ_section_references
;
Dolomanov, O.V., Bourhis, L.J., Gildea, R.J, Howard, J.A.K. & Puschmann, H.
 (2009), J. Appl. Cryst. 42, 339-341.

Sheldrick, G.M. (2015). Acta Cryst. C71, 3-8.
;
_chemical_name_common             ?
_chemical_name_systematic         ?
_chemical_formula_moiety          'C24 H16 Co N2 O4, 2(C4 H9 N O)'
_chemical_formula_sum             'C32 H34 Co N4 O6'
_chemical_formula_weight          629.56
_chemical_absolute_configuration  syn
_chemical_melting_point           ?
_chemical_oxdiff_formula          CoCHNO
loop_
  _atom_type_symbol
  _atom_type_description
  _atom_type_scat_dispersion_real
  _atom_type_scat_dispersion_imag
  _atom_type_scat_source
 'C' 'C' 0.0181 0.0091 'International Tables Vol C Tables 4.2.6.8 and 6.1.1.4'
 'H' 'H' 0.0000 0.0000 'International Tables Vol C Tables 4.2.6.8 and 6.1.1.4'
 'Co' 'Co' -2.3653 3.6143
 'International Tables Vol C Tables 4.2.6.8 and 6.1.1.4'
 'N' 'N' 0.0311 0.0180 'International Tables Vol C Tables 4.2.6.8 and 6.1.1.4'
 'O' 'O' 0.0492 0.0322 'International Tables Vol C Tables 4.2.6.8 and 6.1.1.4'

_shelx_space_group_comment
;
The symmetry employed for this shelxl refinement is uniquely defined
by the following loop, which should always be used as a source of
symmetry information in preference to the above space-group names.
They are only intended as comments.
;
_space_group_crystal_system       'orthorhombic'
_space_group_IT_number            19
_space_group_name_H-M_alt         'P 21 21 21'
_space_group_name_Hall            'P 2ac 2ab'
loop_
  _space_group_symop_operation_xyz
 'x, y, z'
 '-x+1/2, -y, z+1/2'
 '-x, y+1/2, -z+1/2'
 'x+1/2, -y+1/2, -z'

_cell_length_a                    11.5495(2)
_cell_length_b                    15.3560(3)
_cell_length_c                    17.2435(3)
_cell_angle_alpha                 90
_cell_angle_beta                  90
_cell_angle_gamma                 90
_cell_volume                      3058.21(10)
_cell_formula_units_Z             4
_cell_measurement_reflns_used     2517
_cell_measurement_temperature     112(2)
_cell_measurement_theta_max       73.3020
_cell_measurement_theta_min       4.5930
_shelx_estimated_absorpt_T_max    0.446
_shelx_estimated_absorpt_T_min    0.446
_exptl_absorpt_coefficient_mu     4.815
_exptl_absorpt_correction_T_max   1.00000
_exptl_absorpt_correction_T_min   0.71882
_exptl_absorpt_correction_type    multi-scan
_exptl_absorpt_process_details
;
CrysAlisPro, Agilent Technologies,
Version 1.171.36.32 (release 02-08-2013 CrysAlis171 .NET)
(compiled Aug  2 2013,16:46:58)
Empirical absorption correction using spherical harmonics,
 implemented in SCALE3 ABSPACK scaling algorithm.
;
_exptl_absorpt_special_details    ?
_exptl_crystal_colour             colourless
_exptl_crystal_colour_primary     colourless
_exptl_crystal_density_diffrn     1.367
_exptl_crystal_density_meas       ?
_exptl_crystal_density_method     ?
_exptl_crystal_description        block
_exptl_crystal_F_000              1316
_exptl_crystal_size_max           0.2
_exptl_crystal_size_mid           0.2
_exptl_crystal_size_min           0.2
_exptl_transmission_factor_max    ?
_exptl_transmission_factor_min    ?
_diffrn_reflns_av_R_equivalents   0.0359
_diffrn_reflns_av_unetI/netI      0.0523
_diffrn_reflns_Laue_measured_fraction_full 0.991
_diffrn_reflns_Laue_measured_fraction_max 0.967
_diffrn_reflns_limit_h_max        12
_diffrn_reflns_limit_h_min        -14
_diffrn_reflns_limit_k_max        18
_diffrn_reflns_limit_k_min        -15
_diffrn_reflns_limit_l_max        14
_diffrn_reflns_limit_l_min        -20
_diffrn_reflns_number             6884
_diffrn_reflns_point_group_measured_fraction_full 0.817
_diffrn_reflns_point_group_measured_fraction_max 0.784
_diffrn_reflns_theta_full         67.679
_diffrn_reflns_theta_max          73.596
_diffrn_reflns_theta_min          3.854
_diffrn_ambient_temperature       112(2)
_diffrn_detector_area_resol_mean  10.6525
_diffrn_measured_fraction_theta_full 0.991
_diffrn_measured_fraction_theta_max 0.967
_diffrn_measurement_details
;
#__ type_ start__ end____ width___ exp.time_
  1 omega  -57.00   23.00   1.0000    1.5000
omega____ theta____ kappa____ phi______ frames
    -      -39.3998   19.0000  120.0000 80

#__ type_ start__ end____ width___ exp.time_
  2 omega  -22.00   25.00   1.0000    1.5000
omega____ theta____ kappa____ phi______ frames
    -      -39.3998   38.0000 -150.0000 47

#__ type_ start__ end____ width___ exp.time_
  3 omega  -48.00   -1.00   1.0000    1.5000
omega____ theta____ kappa____ phi______ frames
    -      -39.3998   38.0000   30.0000 47

#__ type_ start__ end____ width___ exp.time_
  4 omega   38.00   82.00   1.0000    5.0000
omega____ theta____ kappa____ phi______ frames
    -      107.7866  -30.0000 -120.0000 44

#__ type_ start__ end____ width___ exp.time_
  5 omega   77.00  178.00   1.0000    5.0000
omega____ theta____ kappa____ phi______ frames
    -      107.7866   61.0000 -180.0000 101

#__ type_ start__ end____ width___ exp.time_
  6 omega   18.00  105.00   1.0000    5.0000
omega____ theta____ kappa____ phi______ frames
    -      107.7866    0.0000   30.0000 87
;
_diffrn_measurement_device_type   'SuperNova, Dual, Cu at zero, Atlas'
_diffrn_measurement_method        '\w scans'
_diffrn_orient_matrix_UB_11       -0.0704701000
_diffrn_orient_matrix_UB_12       0.0765492000
_diffrn_orient_matrix_UB_13       -0.0332009000
_diffrn_orient_matrix_UB_21       0.0796365000
_diffrn_orient_matrix_UB_22       0.0023058000
_diffrn_orient_matrix_UB_23       -0.0716888000
_diffrn_orient_matrix_UB_31       -0.0803908000
_diffrn_orient_matrix_UB_32       -0.0648602000
_diffrn_orient_matrix_UB_33       -0.0417650000
_diffrn_radiation_monochromator   mirror
_diffrn_radiation_type            CuK\a
_diffrn_radiation_wavelength      1.54178
_diffrn_source                    'SuperNova (Cu) X-ray Source'
_reflns_Friedel_coverage          0.447
_reflns_Friedel_fraction_full     0.593
_reflns_Friedel_fraction_max      0.552
_reflns_number_gt                 3609
_reflns_number_total              4835
_reflns_odcompleteness_completeness 99.13
_reflns_odcompleteness_iscentric  1
_reflns_odcompleteness_theta      66.97
_reflns_special_details
;
 Reflections were merged by SHELXL according to the crystal
 class for the calculation of statistics and refinement.
 
 _reflns_Friedel_fraction is defined as the number of unique
 Friedel pairs measured divided by the number that would be
 possible theoretically, ignoring centric projections and
 systematic absences.
;
_reflns_threshold_expression      'I > 2\s(I)'
_computing_cell_refinement
;
CrysAlisPro, Agilent Technologies,
Version 1.171.36.32 (release 02-08-2013 CrysAlis171 .NET)
(compiled Aug  2 2013,16:46:58)
;
_computing_data_collection
;
CrysAlisPro, Agilent Technologies,
Version 1.171.36.32 (release 02-08-2013 CrysAlis171 .NET)
(compiled Aug  2 2013,16:46:58)
;
_computing_data_reduction
;
CrysAlisPro, Agilent Technologies,
Version 1.171.36.32 (release 02-08-2013 CrysAlis171 .NET)
(compiled Aug  2 2013,16:46:58)
;
_computing_molecular_graphics     'Olex2 (Dolomanov et al., 2009)'
_computing_publication_material   'Olex2 (Dolomanov et al., 2009)'
_computing_structure_refinement   'ShelXL (Sheldrick, 2015)'
_computing_structure_solution     ?
_refine_diff_density_max          0.394
_refine_diff_density_min          -0.664
_refine_diff_density_rms          0.060
_refine_ls_abs_structure_details
;
 Classical Flack method preferred over Parsons because s.u. lower.
;
_refine_ls_abs_structure_Flack    -0.017(4)
_refine_ls_extinction_coef        .
_refine_ls_extinction_method      none
_refine_ls_goodness_of_fit_ref    0.976
_refine_ls_hydrogen_treatment     constr
_refine_ls_matrix_type            full
_refine_ls_number_parameters      410
_refine_ls_number_reflns          4835
_refine_ls_number_restraints      0
_refine_ls_R_factor_all           0.0561
_refine_ls_R_factor_gt            0.0396
_refine_ls_restrained_S_all       0.976
_refine_ls_shift/su_max           0.001
_refine_ls_shift/su_mean          0.000
_refine_ls_structure_factor_coef  Fsqd
_refine_ls_weighting_details
'w=1/[\s^2^(Fo^2^)+(0.0512P)^2^] where P=(Fo^2^+2Fc^2^)/3'
_refine_ls_weighting_scheme       calc
_refine_ls_wR_factor_gt           0.0943
_refine_ls_wR_factor_ref          0.1046
_refine_special_details           ?
_olex2_refinement_description
;
1. Fixed Uiso
 At 1.2 times of:
  All C(H) groups
 At 1.5 times of:
  All C(H,H,H) groups, All C(H,H,H,H,H,H) groups
2. Others
 Sof(N5)=Sof(C29B)=Sof(H30D)=Sof(H30E)=Sof(H30F)=Sof(H31D)=Sof(H31E)=Sof(H31F)=
 Sof(H32D)=Sof(H32E)=Sof(H32F)=1-FVAR(1)
 Sof(C29A)=Sof(N4)=Sof(H30A)=Sof(H30B)=Sof(H30C)=Sof(H31A)=Sof(H31B)=Sof(H31C)=
 Sof(H32A)=Sof(H32B)=Sof(H32C)=FVAR(1)
3.a Me refined with riding coordinates:
 C30(H30A,H30B,H30C), C30(H30D,H30E,H30F), C31(H31A,H31B,H31C), C31(H31D,H31E,
 H31F), C32(H32A,H32B,H32C), C32(H32D,H32E,H32F)
3.b Aromatic/amide H refined with riding coordinates:
 C3(H3), C5(H5), C6(H6), C7(H7), C8(H8), C9(H9), C11(H11), C12(H12), C15(H15),
 C17(H17), C18(H18), C19(H19), C20(H20), C21(H21), C23(H23), C24(H24)
3.c Idealised Me refined as rotating group:
 C26(H26A,H26B,H26C), C27(H27A,H27B,H27C), C28(H28A,H28B,H28C)
;
_atom_sites_solution_hydrogens    geom
_atom_sites_solution_primary      ?
_atom_sites_solution_secondary    ?
loop_
  _atom_site_label
  _atom_site_type_symbol
  _atom_site_fract_x
  _atom_site_fract_y
  _atom_site_fract_z
  _atom_site_U_iso_or_equiv
  _atom_site_adp_type
  _atom_site_occupancy
  _atom_site_site_symmetry_order
  _atom_site_calc_flag
  _atom_site_refinement_flags_posn
  _atom_site_refinement_flags_adp
  _atom_site_refinement_flags_occupancy
  _atom_site_disorder_assembly
  _atom_site_disorder_group
 Co1 Co 0.49898(5) 0.32941(3) 0.50181(3) 0.01362(14) Uani 1 1 d . . . . .
 N1 N 0.4506(3) 0.7380(2) 0.08160(17) 0.0159(7) Uani 1 1 d . . . . .
 N2 N 0.5563(3) 0.7401(2) 0.91449(17) 0.0165(7) Uani 1 1 d . . . . .
 N3 N 0.8066(4) 0.6206(3) 0.4052(2) 0.0405(10) Uani 1 1 d . . . . .
 O1 O 0.4939(2) 0.43261(17) 0.40972(14) 0.0171(5) Uani 1 1 d . . . . .
 O2 O 0.3397(2) 0.36702(18) 0.45767(14) 0.0185(6) Uani 1 1 d . . . . .
 O3 O 0.5095(2) 0.43145(18) 0.59252(14) 0.0174(6) Uani 1 1 d . . . . .
 O4 O 0.6612(2) 0.36301(18) 0.54462(15) 0.0188(6) Uani 1 1 d . . . . .
 O5 O 0.9250(3) 0.6952(4) 0.3266(3) 0.0702(15) Uani 1 1 d . . . . .
 O6 O 0.4464(3) 0.7189(3) 0.4166(2) 0.0489(10) Uani 1 1 d . . . . .
 C1 C 0.3859(3) 0.4226(3) 0.4122(2) 0.0161(8) Uani 1 1 d . . . . .
 C2 C 0.3088(3) 0.4736(3) 0.3591(2) 0.0174(8) Uani 1 1 d . . . . .
 C3 C 0.3586(3) 0.5308(3) 0.3062(2) 0.0161(8) Uani 1 1 d . . . . .
 H3 H 0.4397 0.5411 0.3073 0.019 Uiso 1 1 calc R . . . .
 C4 C 0.2895(3) 0.5734(3) 0.2514(2) 0.0187(8) Uani 1 1 d . . . . .
 C5 C 0.1698(3) 0.5600(3) 0.2521(2) 0.0232(9) Uani 1 1 d . . . . .
 H5 H 0.1220 0.5883 0.2151 0.028 Uiso 1 1 calc R . . . .
 C6 C 0.1211(3) 0.5054(3) 0.3068(2) 0.0263(10) Uani 1 1 d . . . . .
 H6 H 0.0395 0.4979 0.3082 0.032 Uiso 1 1 calc R . . . .
 C7 C 0.1904(4) 0.4612(3) 0.3601(2) 0.0233(9) Uani 1 1 d . . . . .
 H7 H 0.1563 0.4228 0.3969 0.028 Uiso 1 1 calc R . . . .
 C8 C 0.4336(3) 0.6882(3) 0.2134(2) 0.0190(8) Uani 1 1 d . . . . .
 H8 H 0.4597 0.6915 0.2656 0.023 Uiso 1 1 calc R . . . .
 C9 C 0.4835(3) 0.7393(3) 0.1570(2) 0.0174(8) Uani 1 1 d . . . . .
 H9 H 0.5443 0.7776 0.1718 0.021 Uiso 1 1 calc R . . . .
 C10 C 0.3437(3) 0.6312(3) 0.1931(2) 0.0184(8) Uani 1 1 d . . . . .
 C11 C 0.3094(4) 0.6298(3) 0.1154(2) 0.0212(8) Uani 1 1 d . . . . .
 H11 H 0.2484 0.5925 0.0991 0.025 Uiso 1 1 calc R . . . .
 C12 C 0.3647(3) 0.6830(3) 0.0626(2) 0.0188(8) Uani 1 1 d . . . . .
 H12 H 0.3408 0.6805 0.0099 0.023 Uiso 1 1 calc R . . . .
 C13 C 0.6177(3) 0.4205(3) 0.5891(2) 0.0150(7) Uani 1 1 d . . . . .
 C14 C 0.6960(3) 0.4739(3) 0.6387(2) 0.0168(8) Uani 1 1 d . . . . .
 C15 C 0.6478(3) 0.5306(3) 0.6926(2) 0.0171(8) Uani 1 1 d . . . . .
 H15 H 0.5662 0.5380 0.6943 0.020 Uiso 1 1 calc R . . . .
 C16 C 0.7181(3) 0.5771(3) 0.7444(2) 0.0168(8) Uani 1 1 d . . . . .
 C17 C 0.8376(3) 0.5664(3) 0.7402(2) 0.0213(9) Uani 1 1 d . . . . .
 H17 H 0.8863 0.5959 0.7760 0.026 Uiso 1 1 calc R . . . .
 C18 C 0.8866(3) 0.5126(3) 0.6837(2) 0.0224(9) Uani 1 1 d . . . . .
 H18 H 0.9684 0.5084 0.6793 0.027 Uiso 1 1 calc R . . . .
 C19 C 0.8159(3) 0.4653(3) 0.6342(2) 0.0186(8) Uani 1 1 d . . . . .
 H19 H 0.8492 0.4269 0.5971 0.022 Uiso 1 1 calc R . . . .
 C20 C 0.5195(3) 0.7387(3) 0.8405(2) 0.0172(8) Uani 1 1 d . . . . .
 H20 H 0.4565 0.7751 0.8263 0.021 Uiso 1 1 calc R . . . .
 C21 C 0.5689(3) 0.6868(3) 0.7844(2) 0.0193(8) Uani 1 1 d . . . . .
 H21 H 0.5390 0.6868 0.7330 0.023 Uiso 1 1 calc R . . . .
 C22 C 0.6632(3) 0.6344(3) 0.8034(2) 0.0180(8) Uani 1 1 d . . . . .
 C23 C 0.7029(3) 0.6369(3) 0.8801(2) 0.0182(8) Uani 1 1 d . . . . .
 H23 H 0.7676 0.6029 0.8955 0.022 Uiso 1 1 calc R . . . .
 C24 C 0.6467(3) 0.6895(3) 0.9329(2) 0.0193(8) Uani 1 1 d . . . . .
 H24 H 0.6735 0.6898 0.9850 0.023 Uiso 1 1 calc R . . . .
 C25 C 0.8263(4) 0.6718(4) 0.3445(3) 0.0428(13) Uani 1 1 d . . . . .
 C26 C 0.7243(5) 0.6988(5) 0.2961(3) 0.0536(16) Uani 1 1 d . . . . .
 H26A H 0.6883 0.6471 0.2731 0.080 Uiso 1 1 calc GR . . . .
 H26B H 0.7503 0.7380 0.2548 0.080 Uiso 1 1 calc GR . . . .
 H26C H 0.6677 0.7290 0.3289 0.080 Uiso 1 1 calc GR . . . .
 C27 C 0.9031(5) 0.5915(4) 0.4530(3) 0.0486(14) Uani 1 1 d . . . . .
 H27A H 0.9757 0.6141 0.4315 0.073 Uiso 1 1 calc GR . . . .
 H27B H 0.9054 0.5277 0.4534 0.073 Uiso 1 1 calc GR . . . .
 H27C H 0.8930 0.6131 0.5060 0.073 Uiso 1 1 calc GR . . . .
 C28 C 0.6900(5) 0.5911(4) 0.4259(4) 0.0606(18) Uani 1 1 d . . . . .
 H28A H 0.6376 0.6412 0.4280 0.091 Uiso 1 1 calc GR . . . .
 H28B H 0.6921 0.5626 0.4767 0.091 Uiso 1 1 calc GR . . . .
 H28C H 0.6623 0.5497 0.3868 0.091 Uiso 1 1 calc GR . . . .
 C29A C 0.3417(10) 0.7069(6) 0.4382(6) 0.036(2) Uani 0.646(16) 1 d . . P A 1
 N4 N 0.3186(6) 0.6623(4) 0.5039(4) 0.036(2) Uani 0.646(16) 1 d . . P A 1
 N5 N 0.2729(12) 0.6990(9) 0.4627(8) 0.036(5) Uani 0.354(16) 1 d . . P A 2
 C29B C 0.3916(14) 0.6854(11) 0.4662(11) 0.040(5) Uani 0.354(16) 1 d . . P A 2
 C30 C 0.2359(5) 0.7432(4) 0.3955(3) 0.0550(17) Uani 1 1 d . . . . .
 H30A H 0.1652 0.7256 0.4228 0.083 Uiso 0.646(16) 1 calc R . P A 1
 H30B H 0.2405 0.8069 0.3939 0.083 Uiso 0.646(16) 1 calc R . P A 1
 H30C H 0.2343 0.7203 0.3424 0.083 Uiso 0.646(16) 1 calc R . P A 1
 H30D H 0.1516 0.7505 0.3970 0.083 Uiso 0.354(16) 1 calc R . P A 2
 H30E H 0.2731 0.8005 0.3932 0.083 Uiso 0.354(16) 1 calc R . P A 2
 H30F H 0.2573 0.7093 0.3495 0.083 Uiso 0.354(16) 1 calc R . P A 2
 C31 C 0.4218(6) 0.6267(5) 0.5426(4) 0.066(2) Uani 1 1 d . . . . .
 H31A H 0.3984 0.5953 0.5895 0.099 Uiso 0.646(16) 1 calc R . P A 1
 H31B H 0.4617 0.5866 0.5073 0.099 Uiso 0.646(16) 1 calc R . P A 1
 H31C H 0.4741 0.6744 0.5566 0.099 Uiso 0.646(16) 1 calc R . P A 1
 H31D H 0.3499 0.6111 0.5693 0.099 Uiso 0.354(16) 1 calc R . P A 2
 H31E H 0.4622 0.5735 0.5266 0.099 Uiso 0.354(16) 1 calc R . P A 2
 H31F H 0.4714 0.6602 0.5777 0.099 Uiso 0.354(16) 1 calc R . P A 2
 C32 C 0.1996(5) 0.6451(5) 0.5256(4) 0.065(2) Uani 1 1 d . . . . .
 H32A H 0.1980 0.6123 0.5743 0.098 Uiso 0.646(16) 1 calc R . P A 1
 H32B H 0.1585 0.7004 0.5324 0.098 Uiso 0.646(16) 1 calc R . P A 1
 H32C H 0.1619 0.6110 0.4847 0.098 Uiso 0.646(16) 1 calc R . P A 1
 H32D H 0.1171 0.6582 0.5194 0.098 Uiso 0.354(16) 1 calc R . P A 2
 H32E H 0.2124 0.5826 0.5178 0.098 Uiso 0.354(16) 1 calc R . P A 2
 H32F H 0.2246 0.6615 0.5779 0.098 Uiso 0.354(16) 1 calc R . P A 2

loop_
  _atom_site_aniso_label
  _atom_site_aniso_U_11
  _atom_site_aniso_U_22
  _atom_site_aniso_U_33
  _atom_site_aniso_U_23
  _atom_site_aniso_U_13
  _atom_site_aniso_U_12
 Co1 0.0135(2) 0.0171(2) 0.0103(2) 0.0000(3) -0.0003(2) 0.0000(3)
 N1 0.0184(15) 0.0188(17) 0.0104(13) 0.0027(13) -0.0025(12) 0.0008(13)
 N2 0.0183(16) 0.0197(17) 0.0114(13) -0.0029(13) -0.0020(12) -0.0001(13)
 N3 0.039(2) 0.049(3) 0.033(2) -0.002(2) 0.0073(18) -0.012(2)
 O1 0.0155(12) 0.0202(15) 0.0157(11) 0.0033(11) 0.0000(11) -0.0013(11)
 O2 0.0159(12) 0.0239(15) 0.0158(12) 0.0084(12) 0.0005(10) 0.0013(11)
 O3 0.0156(13) 0.0214(15) 0.0154(11) -0.0031(11) -0.0005(11) 0.0003(11)
 O4 0.0151(12) 0.0247(15) 0.0166(12) -0.0080(12) -0.0006(10) -0.0001(12)
 O5 0.040(2) 0.104(4) 0.066(3) 0.045(3) 0.006(2) -0.020(2)
 O6 0.049(2) 0.050(2) 0.048(2) 0.006(2) 0.0067(19) -0.0054(19)
 C1 0.0190(18) 0.0174(19) 0.0119(16) -0.0005(16) -0.0002(14) 0.0002(15)
 C2 0.0174(18) 0.021(2) 0.0132(17) 0.0026(16) -0.0013(14) -0.0008(16)
 C3 0.0153(18) 0.0179(19) 0.0152(17) 0.0011(16) -0.0020(14) -0.0003(15)
 C4 0.0185(19) 0.021(2) 0.0168(17) 0.0054(17) 0.0004(15) -0.0016(16)
 C5 0.0179(19) 0.028(2) 0.023(2) 0.0093(18) -0.0073(16) -0.0031(18)
 C6 0.0139(18) 0.036(3) 0.030(2) 0.009(2) -0.0036(17) -0.0046(18)
 C7 0.0190(19) 0.031(2) 0.0200(19) 0.0084(18) -0.0012(15) -0.0026(17)
 C8 0.0207(19) 0.024(2) 0.0127(16) 0.0010(16) -0.0044(14) 0.0012(16)
 C9 0.0158(18) 0.021(2) 0.0154(16) 0.0020(15) -0.0038(14) -0.0011(15)
 C10 0.0192(18) 0.020(2) 0.0159(17) 0.0028(17) -0.0010(14) 0.0015(16)
 C11 0.023(2) 0.022(2) 0.0186(18) 0.0013(17) -0.0059(16) -0.0045(17)
 C12 0.0225(18) 0.019(2) 0.0150(16) 0.0023(16) -0.0046(14) -0.0017(16)
 C13 0.0181(18) 0.0185(19) 0.0085(15) 0.0031(16) 0.0008(14) 0.0001(15)
 C14 0.0207(19) 0.0194(19) 0.0105(16) 0.0000(15) -0.0010(14) -0.0002(16)
 C15 0.0159(18) 0.020(2) 0.0151(17) 0.0000(16) -0.0004(14) 0.0020(15)
 C16 0.0186(18) 0.019(2) 0.0122(16) -0.0010(16) -0.0023(14) 0.0010(16)
 C17 0.0178(19) 0.026(2) 0.0205(19) -0.0047(18) -0.0063(15) -0.0020(17)
 C18 0.0145(18) 0.029(2) 0.0234(19) -0.0033(18) -0.0015(16) 0.0033(16)
 C19 0.0174(18) 0.024(2) 0.0140(17) -0.0020(16) 0.0004(14) 0.0031(16)
 C20 0.0176(18) 0.022(2) 0.0118(16) 0.0004(15) -0.0036(13) 0.0014(16)
 C21 0.0224(19) 0.023(2) 0.0126(16) -0.0037(16) -0.0041(14) -0.0001(16)
 C22 0.0196(18) 0.019(2) 0.0153(17) -0.0032(16) -0.0021(14) -0.0010(16)
 C23 0.0190(18) 0.0194(19) 0.0163(17) -0.0016(16) -0.0044(15) 0.0039(16)
 C24 0.0203(18) 0.023(2) 0.0145(17) 0.0000(16) -0.0032(14) 0.0029(16)
 C25 0.036(3) 0.061(4) 0.031(2) 0.004(3) 0.001(2) -0.008(3)
 C26 0.047(3) 0.080(5) 0.035(3) -0.001(3) -0.004(2) 0.000(3)
 C27 0.053(3) 0.055(4) 0.038(3) 0.003(3) -0.001(3) -0.008(3)
 C28 0.051(3) 0.041(3) 0.090(5) 0.009(3) 0.033(4) -0.010(3)
 C29A 0.036(6) 0.031(4) 0.040(5) -0.005(4) -0.008(4) 0.002(4)
 N4 0.032(4) 0.036(4) 0.039(4) 0.001(4) -0.006(3) 0.009(3)
 N5 0.024(8) 0.045(8) 0.038(8) -0.014(6) -0.002(6) -0.001(6)
 C29B 0.024(8) 0.042(9) 0.054(10) -0.009(8) -0.007(8) 0.005(7)
 C30 0.058(4) 0.063(4) 0.043(3) 0.003(3) -0.011(3) 0.021(3)
 C31 0.055(4) 0.083(5) 0.059(4) 0.018(4) -0.011(3) 0.028(4)
 C32 0.046(3) 0.083(5) 0.066(4) -0.026(4) 0.017(3) -0.016(3)

_geom_special_details
;
 All esds (except the esd in the dihedral angle between two l.s. planes)
 are estimated using the full covariance matrix.  The cell esds are taken
 into account individually in the estimation of esds in distances, angles
 and torsion angles; correlations between esds in cell parameters are only
 used when they are defined by crystal symmetry.  An approximate (isotropic)
 treatment of cell esds is used for estimating esds involving l.s. planes.
;
loop_
  _geom_bond_atom_site_label_1
  _geom_bond_atom_site_label_2
  _geom_bond_distance
  _geom_bond_site_symmetry_2
  _geom_bond_publ_flag
 Co1 N1 2.093(3) 3_645 ?
 Co1 N2 2.091(3) 3_646 ?
 Co1 O1 2.244(2) . ?
 Co1 O2 2.073(3) . ?
 Co1 O3 2.217(3) . ?
 Co1 O4 2.079(3) . ?
 Co1 C1 2.478(4) . ?
 Co1 C13 2.470(4) . ?
 N1 Co1 2.093(3) 3_655 ?
 N1 C9 1.355(4) . ?
 N1 C12 1.343(5) . ?
 N2 Co1 2.091(3) 3_656 ?
 N2 C20 1.345(4) . ?
 N2 C24 1.340(5) . ?
 N3 C25 1.329(6) . ?
 N3 C27 1.456(7) . ?
 N3 C28 1.465(6) . ?
 O1 C1 1.257(5) . ?
 O2 C1 1.276(4) . ?
 O3 C13 1.261(5) . ?
 O4 C13 1.273(4) . ?
 O5 C25 1.234(6) . ?
 O6 C29A 1.279(12) . ?
 O6 C29B 1.182(18) . ?
 C1 C2 1.498(5) . ?
 C2 C3 1.390(5) . ?
 C2 C7 1.382(5) . ?
 C3 C4 1.400(5) . ?
 C4 C5 1.397(5) . ?
 C4 C10 1.480(5) . ?
 C5 C6 1.381(6) . ?
 C6 C7 1.395(6) . ?
 C8 C9 1.376(5) . ?
 C8 C10 1.403(5) . ?
 C10 C11 1.396(5) . ?
 C11 C12 1.381(5) . ?
 C13 C14 1.491(5) . ?
 C14 C15 1.390(5) . ?
 C14 C19 1.393(5) . ?
 C15 C16 1.403(5) . ?
 C16 C17 1.392(5) . ?
 C16 C22 1.487(5) . ?
 C17 C18 1.396(6) . ?
 C18 C19 1.388(5) . ?
 C20 C21 1.377(5) . ?
 C21 C22 1.393(5) . ?
 C22 C23 1.400(5) . ?
 C23 C24 1.379(5) . ?
 C25 C26 1.503(7) . ?
 C29A N4 1.350(13) . ?
 C29A C30 1.532(12) . ?
 N4 C31 1.472(8) . ?
 N4 C32 1.448(8) . ?
 N5 C29B 1.39(2) . ?
 N5 C30 1.410(15) . ?
 N5 C32 1.605(16) . ?
 C29B C31 1.63(2) . ?

loop_
  _geom_angle_atom_site_label_1
  _geom_angle_atom_site_label_2
  _geom_angle_atom_site_label_3
  _geom_angle
  _geom_angle_site_symmetry_1
  _geom_angle_site_symmetry_3
  _geom_angle_publ_flag
 N1 Co1 O1 89.70(11) 3_645 . ?
 N1 Co1 O3 160.68(11) 3_645 . ?
 N1 Co1 C1 96.05(12) 3_645 . ?
 N1 Co1 C13 130.11(12) 3_645 . ?
 N2 Co1 N1 96.84(12) 3_646 3_645 ?
 N2 Co1 O1 160.67(11) 3_646 . ?
 N2 Co1 O3 89.63(11) 3_646 . ?
 N2 Co1 C1 130.43(12) 3_646 . ?
 N2 Co1 C13 96.91(12) 3_646 . ?
 O1 Co1 C1 30.36(11) . . ?
 O1 Co1 C13 92.64(11) . . ?
 O2 Co1 N1 100.45(11) . 3_645 ?
 O2 Co1 N2 99.52(11) . 3_646 ?
 O2 Co1 O1 61.32(10) . . ?
 O2 Co1 O3 96.37(10) . . ?
 O2 Co1 O4 149.44(11) . . ?
 O2 Co1 C1 30.97(11) . . ?
 O2 Co1 C13 123.96(12) . . ?
 O3 Co1 O1 90.09(9) . . ?
 O3 Co1 C1 93.49(11) . . ?
 O3 Co1 C13 30.63(11) . . ?
 O4 Co1 N1 99.20(11) . 3_645 ?
 O4 Co1 N2 101.12(11) . 3_646 ?
 O4 Co1 O1 95.72(10) . . ?
 O4 Co1 O3 61.61(10) . . ?
 O4 Co1 C1 123.58(12) . . ?
 O4 Co1 C13 31.00(11) . . ?
 C13 Co1 C1 110.21(12) . . ?
 C9 N1 Co1 124.8(3) . 3_655 ?
 C12 N1 Co1 117.3(2) . 3_655 ?
 C12 N1 C9 116.8(3) . . ?
 C20 N2 Co1 124.7(3) . 3_656 ?
 C24 N2 Co1 117.0(2) . 3_656 ?
 C24 N2 C20 117.5(3) . . ?
 C25 N3 C27 119.7(4) . . ?
 C25 N3 C28 122.2(5) . . ?
 C27 N3 C28 118.1(5) . . ?
 C1 O1 Co1 85.2(2) . . ?
 C1 O2 Co1 92.3(2) . . ?
 C13 O3 Co1 85.8(2) . . ?
 C13 O4 Co1 91.7(2) . . ?
 O1 C1 Co1 64.5(2) . . ?
 O1 C1 O2 121.2(3) . . ?
 O1 C1 C2 120.3(3) . . ?
 O2 C1 Co1 56.70(18) . . ?
 O2 C1 C2 118.5(3) . . ?
 C2 C1 Co1 175.0(3) . . ?
 C3 C2 C1 119.1(3) . . ?
 C7 C2 C1 120.6(4) . . ?
 C7 C2 C3 120.3(4) . . ?
 C2 C3 C4 120.2(4) . . ?
 C3 C4 C10 119.8(4) . . ?
 C5 C4 C3 119.3(4) . . ?
 C5 C4 C10 120.9(4) . . ?
 C6 C5 C4 119.9(4) . . ?
 C5 C6 C7 120.8(4) . . ?
 C2 C7 C6 119.5(4) . . ?
 C9 C8 C10 119.3(3) . . ?
 N1 C9 C8 123.5(4) . . ?
 C8 C10 C4 121.2(3) . . ?
 C11 C10 C4 121.5(4) . . ?
 C11 C10 C8 117.4(4) . . ?
 C12 C11 C10 119.5(4) . . ?
 N1 C12 C11 123.5(3) . . ?
 O3 C13 Co1 63.6(2) . . ?
 O3 C13 O4 120.8(3) . . ?
 O3 C13 C14 120.0(3) . . ?
 O4 C13 Co1 57.30(18) . . ?
 O4 C13 C14 119.2(3) . . ?
 C14 C13 Co1 176.3(3) . . ?
 C15 C14 C13 119.0(4) . . ?
 C15 C14 C19 119.7(4) . . ?
 C19 C14 C13 121.2(4) . . ?
 C14 C15 C16 120.9(4) . . ?
 C15 C16 C22 119.3(3) . . ?
 C17 C16 C15 118.7(4) . . ?
 C17 C16 C22 122.0(4) . . ?
 C16 C17 C18 120.6(4) . . ?
 C19 C18 C17 120.0(4) . . ?
 C18 C19 C14 120.1(4) . . ?
 N2 C20 C21 123.0(4) . . ?
 C20 C21 C22 119.5(3) . . ?
 C21 C22 C16 121.0(3) . . ?
 C21 C22 C23 117.5(4) . . ?
 C23 C22 C16 121.5(4) . . ?
 C24 C23 C22 119.1(4) . . ?
 N2 C24 C23 123.3(3) . . ?
 N3 C25 C26 117.8(5) . . ?
 O5 C25 N3 121.9(5) . . ?
 O5 C25 C26 120.3(5) . . ?
 O6 C29A N4 120.4(10) . . ?
 O6 C29A C30 124.1(8) . . ?
 N4 C29A C30 115.5(9) . . ?
 C29A N4 C31 114.1(8) . . ?
 C29A N4 C32 119.8(8) . . ?
 C32 N4 C31 125.7(7) . . ?
 C29B N5 C30 114.0(14) . . ?
 C29B N5 C32 114.4(14) . . ?
 C30 N5 C32 130.1(10) . . ?
 O6 C29B N5 115.6(18) . . ?
 O6 C29B C31 135.2(14) . . ?
 N5 C29B C31 109.2(13) . . ?

loop_
  _refln_index_h
  _refln_index_k
  _refln_index_l
  _refln_F_squared_meas
  _refln_F_squared_sigma
 0 0 -2 110.68 1.29
 0 0 -3 -0.01 0.04
 0 0 -4 2.39 0.29
 0 0 -5 0.23 0.13
 0 0 -6 24.71 1.14
 0 0 -7 0.17 0.19
 0 0 -8 5.34 0.66
 0 0 -9 0.02 0.16
 0 0 -10 69.8 2.6
 0 0 -11 0 0.22
 0 0 -12 77.21 3.13
 0 0 -13 -0.19 0.35
 0 0 -13 0.13 0.23
 0 0 -14 13.01 1.43
 0 0 -14 14.73 0.91
 0 0 -15 0.18 0.25
 0 0 -16 12.52 0.87
 0 0 -17 0.09 0.23
 0 0 -18 9.81 0.72
 0 1 -1 172.97 1.41
 0 1 -2 33.86 0.81
 0 1 -3 3.62 0.33
 0 1 -4 1.81 0.27
 0 -1 -4 1.69 0.24
 0 1 -5 4.67 0.49
 0 -1 -5 4.05 0.4
 0 1 -6 0.02 0.12
 0 -1 -6 0.01 0.09
 0 1 -7 5.34 0.6
 0 -1 -7 5.98 0.62
 0 -1 -8 2.16 0.44
 0 1 -8 1.92 0.4
 0 -1 -9 30.65 1.61
 0 1 -9 30.17 1.62
 0 -1 -10 6.58 0.8
 0 1 -10 7.14 0.89
 0 1 -11 18.96 1.51
 0 -1 -11 18.91 1.43
 0 1 -12 0.67 0.35
 0 -1 -12 0.66 0.32
 0 -1 -13 29.82 1.21
 0 1 -13 30.57 2.14
 0 -1 -13 29.6 1.99
 0 1 -13 32.9 1.31
 0 -1 -14 0.35 0.37
 0 1 -14 0.45 0.28
 0 -1 -14 0.11 0.21
 0 1 -14 0.07 0.29
 0 -1 -15 26.02 1.22
 0 1 -15 26.79 1.27
 0 1 -16 1.42 0.38
 0 -1 -16 1.02 0.3
 0 1 -17 2.17 0.41
 0 -1 -17 2.06 0.38
 0 1 -18 3.92 0.46
 0 1 -19 11.25 0.7
 0 -2 0 43.84 0.91
 0 -2 -1 63.18 1.17
 0 2 -1 64.03 1.1
 0 2 -2 302.07 2.73
 0 2 -3 30.73 0.98
 0 2 -4 21.85 0.93
 0 2 -5 0.08 0.11
 0 -2 -5 0.08 0.11
 0 -2 -6 16.04 0.88
 0 2 -6 16.96 1
 0 2 -7 0.17 0.19
 0 -2 -7 0.06 0.13
 0 2 -8 7.82 0.8
 0 -2 -8 8.61 0.8
 0 -2 -9 11.61 1.01
 0 2 -9 10.79 1.02
 0 -2 -10 9.36 0.95
 0 2 -10 9.53 1.03
 0 2 -11 1.29 0.49
 0 -2 -11 0.88 0.35
 0 -2 -12 21.27 1.62
 0 2 -12 21.96 1.77
 0 2 -13 0.82 0.41
 0 -2 -13 0.81 0.42
 0 -2 -13 1.24 0.32
 0 2 -13 0.92 0.3
 0 2 -14 34.34 1.42
 0 -2 -14 30.7 1.28
 0 2 -14 30.07 2.22
 0 -2 -14 31.01 2.16
 0 2 -15 0.02 0.26
 0 -2 -15 0.16 0.25
 0 -2 -16 4.23 0.52
 0 2 -16 4.84 0.57
 0 -2 -17 -0.06 0.22
 0 2 -17 0.1 0.26
 0 2 -18 55.08 1.61
 0 2 -19 -0.02 0.18
 0 -3 0 0.05 0.06
 0 3 -1 27.27 0.84
 0 -3 -1 28.29 0.94
 0 3 -2 57.97 1.39
 0 -3 -2 57.68 1.44
 0 3 -3 34.49 1.11
 0 3 -4 15.45 0.87
 0 3 -5 133.8 2.77
 0 -3 -6 2.74 0.38
 0 3 -6 2.93 0.44
 0 3 -7 1.13 0.34
 0 -3 -7 0.96 0.25
 0 -3 -8 3.6 0.5
 0 3 -8 4.69 0.66
 0 3 -9 15.87 1.3
 0 -3 -9 15.37 1.13
 0 3 -10 7.8 0.99
 0 -3 -10 7.56 0.87
 0 -3 -11 0.8 0.33
 0 3 -11 0.63 0.37
 0 -3 -12 0.81 0.4
 0 3 -12 0.61 0.32
 0 -3 -13 11.97 1.24
 0 -3 -13 12.29 0.78
 0 3 -13 13.43 0.86
 0 3 -13 13.06 1.45
 0 -3 -14 0.01 0.2
 0 -3 -14 -0.14 0.28
 0 3 -14 0.01 0.22
 0 -3 -15 0.13 0.23
 0 3 -15 -0.15 0.25
 0 3 -16 1.6 0.39
 0 3 -17 7.51 0.68
 0 3 -18 0.31 0.23
 0 3 -19 0.3 0.2
 0 3 -20 0.99 0.2
 0 -4 0 22.52 0.96
 0 -4 -1 33.3 1.19
 0 4 -1 31.72 0.99
 0 4 -2 301.46 3.63
 0 -4 -2 303.21 3.87
 0 4 -3 0.41 0.15
 0 4 -4 210.49 3.39
 0 4 -5 4.06 0.5
 0 -4 -6 8.48 0.66
 0 4 -6 7.76 0.73
 0 4 -7 14.07 1.08
 0 -4 -7 12.99 0.87
 0 -4 -8 20.22 1.16
 0 4 -8 20.37 1.34
 0 -4 -9 1.25 0.37
 0 4 -9 0.72 0.32
 0 4 -10 3.92 0.69
 0 -4 -10 4.58 0.7
 0 -4 -11 0.51 0.3
 0 4 -11 0.53 0.35
 0 -4 -12 8.1 0.95
 0 -4 -12 8.58 0.62
 0 4 -12 9.43 0.71
 0 4 -12 8.74 1.18
 0 -4 -13 0.59 0.26
 0 4 -13 0.68 0.27
 0 4 -13 0.64 0.42
 0 4 -14 10.08 0.8
 0 4 -15 2 0.42
 0 4 -16 3.09 0.5
 0 4 -17 0.24 0.26
 0 4 -18 13.53 0.8
 0 4 -19 0.23 0.18
 0 4 -20 4.4 0.34
 0 -5 0 0.03 0.11
 0 -5 1 1.63 0.33
 0 -5 -1 1.88 0.35
 0 5 -2 14.34 0.84
 0 -5 -2 15.44 0.97
 0 5 -3 67.98 2.01
 0 5 -4 12.44 0.95
 0 5 -5 304.87 4.8
 0 5 -6 4.51 0.62
 0 5 -7 5.9 0.76
 0 -5 -7 5.04 0.55
 0 -5 -8 0 0.13
 0 5 -8 0.02 0.22
 0 -5 -9 19.85 1.25
 0 5 -9 21.6 1.62
 0 -5 -10 0.21 0.25
 0 5 -10 0.27 0.26
 0 5 -11 0.94 0.42
 0 5 -12 -0.28 0.49
 0 5 -12 0.09 0.2
 0 5 -13 28.36 2.31
 0 5 -13 31.04 1.32
 0 5 -14 0.22 0.25
 0 5 -15 27.99 1.31
 0 5 -16 0.09 0.25
 0 5 -17 71.36 1.95
 0 5 -18 0.45 0.21
 0 5 -19 9.75 0.56
 0 5 -20 0.02 0.11
 0 -6 0 11.87 0.9
 0 -6 -1 13.97 1
 0 -6 1 12.97 0.95
 0 -6 2 24.44 1.38
 0 6 -2 24.33 1.18
 0 -6 -2 25.71 1.37
 0 -6 -3 1.7 0.35
 0 6 -3 1.32 0.3
 0 6 -4 161.88 3.46
 0 6 -5 5.91 0.75
 0 6 -6 571.28 7.53
 0 6 -7 7.4 0.94
 0 -6 -7 5.7 0.58
 0 -6 -8 5.18 0.59
 0 6 -8 6.47 0.92
 0 6 -9 2.44 0.68
 0 6 -10 29.27 2.12
 0 6 -11 0.51 0.27
 0 6 -11 0.48 0.41
 0 6 -12 38.19 1.42
 0 6 -12 37.55 2.59
 0 6 -13 0.33 0.26
 0 6 -14 47.88 1.69
 0 6 -15 0.03 0.23
 0 6 -16 69.98 1.97
 0 6 -17 0.48 0.27
 0 6 -18 28.91 1.04
 0 6 -19 0.12 0.15
 0 6 -20 2.19 0.2
 0 -7 0 -0.15 0.17
 0 -7 1 37.19 1.81
 0 -7 -1 38.86 1.87
 0 -7 -2 21.99 1.42
 0 -7 2 19.36 1.3
 0 -7 3 103.29 3.14
 0 7 -3 106.7 2.8
 0 -7 -3 108.47 3.19
 0 7 -4 16.29 1.16
 0 7 -5 2.19 0.47
 0 7 -6 7.78 0.92
 0 7 -7 43.41 2.34
 0 7 -8 4.22 0.81
 0 7 -9 60.84 3.01
 0 7 -10 3.14 0.79
 0 7 -10 3.08 0.4
 0 7 -11 5.87 0.57
 0 7 -11 5.08 0.97
 0 7 -12 0.14 0.25
 0 7 -12 -0.45 0.41
 0 7 -13 41.13 1.54
 0 7 -14 -0.02 0.24
 0 7 -15 35.92 1.43
 0 7 -16 -0.05 0.23
 0 7 -17 11.21 0.73
 0 7 -18 0.13 0.16
 0 7 -19 8.57 0.44
 0 -8 0 32.56 1.83
 0 -8 -1 6.98 0.89
 0 -8 1 6.14 0.82
 0 -8 -2 1.17 0.36
 0 -8 2 0.97 0.35
 0 -8 3 16.05 1.33
 0 -8 4 97.07 3.36
 0 8 -5 2.33 0.55
 0 8 -6 14.7 1.29
 0 8 -7 0.09 0.21
 0 8 -8 39.47 2.28
 0 8 -9 5.6 0.53
 0 8 -9 5.22 0.88
 0 8 -10 4.84 0.52
 0 8 -10 4.83 0.88
 0 8 -11 0.33 0.41
 0 8 -11 0.26 0.24
 0 8 -12 60.46 1.82
 0 8 -13 0.16 0.26
 0 8 -14 25.99 1.21
 0 8 -15 -0.05 0.21
 0 8 -16 5.04 0.52
 0 8 -17 0.25 0.19
 0 8 -18 2.77 0.29
 0 8 -19 0.41 0.11
 0 -9 0 0.13 0.3
 0 -9 -1 8.75 1.07
 0 -9 1 8.81 1.05
 0 -9 -2 4.63 0.82
 0 -9 2 4.09 0.73
 0 -9 3 16.18 1.46
 0 -9 4 10.26 1.18
 0 -9 5 1.4 0.51
 0 -9 6 3.65 0.79
 0 9 -6 3.32 0.67
 0 9 -7 24.66 1.79
 0 9 -8 2.7 0.4
 0 9 -8 2.69 0.66
 0 9 -9 20.48 1.05
 0 9 -9 18.86 1.62
 0 9 -10 -0.09 0.27
 0 9 -10 0.16 0.21
 0 9 -11 60.45 1.8
 0 9 -12 0.35 0.28
 0 9 -13 2.06 0.41
 0 9 -14 0.37 0.25
 0 9 -15 -0.03 0.2
 0 9 -16 0.11 0.2
 0 9 -17 0.19 0.16
 0 9 -18 0.25 0.12
 0 -10 0 29.67 2.11
 0 -10 1 0.15 0.39
 0 -10 -1 -0.15 0.39
 0 -10 -2 5.4 0.92
 0 -10 2 5.84 0.97
 0 -10 3 0.76 0.4
 0 -10 4 2.6 0.65
 0 -10 5 0.06 0.32
 0 -10 6 2.18 0.65
 0 10 -6 2.46 0.4
 0 -10 7 12.49 1.49
 0 10 -7 12.56 0.8
 0 -10 8 22.52 1.97
 0 10 -8 22.07 1.07
 0 10 -9 3.27 0.47
 0 10 -10 0.12 0.21
 0 10 -11 0.51 0.27
 0 10 -12 6 0.62
 0 10 -13 0.18 0.22
 0 10 -14 0.3 0.24
 0 10 -15 0.16 0.18
 0 10 -16 0.2 0.16
 0 10 -17 0.14 0.12
 0 -11 0 0.22 0.32
 0 -11 -1 67.88 3.5
 0 -11 1 64.55 3.26
 0 -11 -2 -0.41 0.55
 0 -11 2 0.43 0.42
 0 11 -3 5.51 0.55
 0 -11 3 5.97 1.07
 0 11 -4 0.21 0.19
 0 -11 4 0.26 0.41
 0 11 -5 0.67 0.28
 0 -11 5 0.68 0.39
 0 -11 6 2.79 0.77
 0 11 -6 2.44 0.41
 0 11 -7 7.06 0.62
 0 -11 7 8.02 1.21
 0 11 -8 1.06 0.3
 0 11 -9 1.18 0.32
 0 11 -10 -0.21 0.21
 0 11 -11 91.47 2.18
 0 11 -12 0.32 0.24
 0 11 -13 6.78 0.59
 0 11 -14 1.03 0.26
 0 11 -15 0.75 0.21
 0 11 -16 0.37 0.15
 0 -12 0 19.45 1.98
 0 -12 1 0.27 0.38
 0 -12 -1 0.53 0.43
 0 -12 2 20.59 1.96
 0 12 -3 0.23 0.24
 0 -12 3 0.6 0.51
 0 12 -4 22.82 1.14
 0 -12 4 24.79 2.12
 0 12 -5 0.08 0.23
 0 12 -6 1.79 0.39
 0 12 -7 1.5 0.35
 0 12 -8 18.59 1.02
 0 12 -9 0.4 0.24
 0 12 -10 18.7 0.97
 0 12 -11 1.26 0.31
 0 12 -12 85.83 1.92
 0 12 -13 0.36 0.2
 0 12 -14 9.25 0.56
 0 12 -15 -0.01 0.12
 0 13 -2 -0.17 0.29
 0 13 -3 16.55 0.98
 0 13 -4 0.12 0.22
 0 13 -5 3.91 0.52
 0 13 -6 1.04 0.32
 0 13 -7 19.44 0.99
 0 13 -8 0.08 0.22
 0 13 -9 9.84 0.7
 0 13 -10 0.19 0.2
 0 13 -11 3.18 0.4
 0 13 -12 0.2 0.2
 0 13 -13 57.2 1.31
 0 13 -14 1.51 0.22
 0 14 -1 -0.08 0.29
 0 14 -2 4.83 0.56
 0 14 -3 2.69 0.44
 0 14 -4 1.68 0.37
 0 14 -5 0.41 0.26
 0 14 -6 43.87 1.43
 0 14 -7 0.07 0.23
 0 14 -8 4.01 0.46
 0 14 -9 -0.01 0.18
 0 14 -10 2.3 0.34
 0 14 -11 0.18 0.16
 0 14 -12 0.69 0.18
 0 14 -13 0.95 0.17
 0 15 0 -0.69 0.34
 0 15 -1 5.12 0.55
 0 15 -2 -0.08 0.24
 0 15 -3 0.67 0.3
 0 15 -4 0.15 0.23
 0 15 -5 9.09 0.66
 0 15 -6 -0.1 0.18
 0 15 -7 1.36 0.29
 0 15 -8 -0.02 0.15
 0 15 -9 0.28 0.18
 0 15 -10 0.06 0.14
 0 15 -11 0.34 0.14
 0 16 0 13.4 0.8
 0 16 1 -0.21 0.26
 0 16 -1 0.32 0.22
 0 16 -2 0.89 0.29
 0 16 2 -0.15 0.26
 0 16 -3 0.21 0.2
 0 16 -4 1.6 0.3
 0 16 -5 -0.06 0.18
 0 16 -6 12.57 0.68
 0 16 -7 0.09 0.16
 0 16 -8 2.04 0.26
 0 16 -9 0.4 0.16
 0 16 -10 0.26 0.11
 0 17 0 0.15 0.19
 0 17 -1 8.63 0.57
 0 17 1 8.22 0.57
 0 17 -2 0.2 0.2
 0 17 2 -0.16 0.21
 0 17 -3 3.31 0.34
 0 17 3 3.19 0.35
 0 17 4 -0.09 0.22
 0 17 -4 0.19 0.14
 0 17 5 7.48 0.51
 0 17 -5 8.41 0.49
 0 17 -6 0.31 0.14
 0 17 -7 13.59 0.51
 0 18 0 12.34 0.54
 0 18 1 0.3 0.16
 0 18 -1 0.45 0.15
 0 18 -2 4.27 0.3
 0 18 2 5.76 0.39
 0 18 3 -0.13 0.13
 0 18 -3 -0.37 0.15
 0 18 -4 8.05 0.36
 0 18 4 9.44 0.46
 0 18 5 0.21 0.1
 -1 0 0 0.11 0.04
 -1 0 1 3.97 0.25
 -1 0 -1 4.17 0.23
 -1 0 -2 0.32 0.08
 -1 0 -3 0.45 0.12
 -1 0 -4 3.69 0.37
 -1 0 -5 2.03 0.3
 1 0 -5 2.19 0.33
 1 0 -6 9.69 0.73
 -1 0 -6 10.52 0.75
 -1 0 -7 11.48 0.86
 1 0 -7 11.47 0.84
 1 0 -8 20.64 1.24
 -1 0 -8 21.82 1.27
 -1 0 -9 5.14 0.69
 1 0 -9 5.55 0.74
 1 0 -10 6.57 0.84
 -1 0 -10 5.87 0.8
 1 0 -11 1.61 0.46
 -1 0 -11 1.73 0.52
 -1 0 -12 4.11 0.76
 1 0 -12 3.3 0.67
 -1 0 -13 1.12 0.44
 1 0 -13 0.89 0.43
 -1 0 -13 1.44 0.34
 1 0 -13 1.17 0.28
 -1 0 -14 0.2 0.36
 -1 0 -14 0.25 0.24
 1 0 -14 0.45 0.25
 1 0 -14 0.48 0.38
 -1 0 -15 -0.01 0.23
 1 0 -15 0.12 0.25
 -1 0 -16 0.23 0.25
 1 0 -16 0.1 0.22
 1 0 -17 0.23 0.22
 -1 0 -17 0.52 0.24
 1 0 -18 0.12 0.22
 -1 0 -18 -0.05 0.21
 -1 0 -19 -0.31 0.22
 1 1 -18 0.68 0.24
 -1 -1 -18 0.46 0.24
 1 1 -17 10.83 0.75
 -1 -1 -17 10.39 0.77
 1 1 -16 2.38 0.42
 -1 -1 -16 1.88 0.38
 1 1 -15 0.7 0.28
 -1 -1 -15 0.54 0.25
 -1 -1 -14 1.25 0.51
 1 1 -14 1.49 0.36
 1 1 -14 2.05 0.59
 -1 -1 -14 1.68 0.36
 -1 -1 -13 11.81 0.79
 -1 -1 -13 10.97 1.19
 1 1 -13 11.69 1.3
 1 1 -13 12.64 0.82
 1 1 -12 0.32 0.28
 -1 -1 -12 0.62 0.35
 -1 -1 -11 28.59 1.81
 1 1 -11 27.9 1.79
 1 1 -10 0.33 0.25
 -1 -1 -10 0.58 0.27
 1 1 -9 24.55 1.52
 -1 -1 -9 23.49 1.39
 -1 -1 -8 9.02 0.81
 1 1 -8 9.65 0.91
 -1 -1 -7 38.85 1.48
 1 1 -7 43.67 1.75
 -1 -1 -6 5.33 0.51
 1 1 -6 4.96 0.52
 -1 -1 -5 25.06 1
 1 1 -5 23.83 1.02
 -1 -1 -4 28.41 0.93
 1 1 -4 27.55 0.99
 -1 -1 -3 94.51 1.41
 1 1 -3 100.97 1.71
 -1 -1 -2 5.16 0.26
 -1 -1 -1 165.78 1.03
 -1 1 1 163.98 1.45
 -1 -1 -1 167.21 1.26
 -1 -1 0 10.6 0.37
 1 -1 0 9.93 0.36
 -1 1 -1 154.46 1.78
 -1 1 -2 5.21 0.38
 -1 1 -3 100.42 1.71
 -1 1 -4 29.39 1.1
 -1 1 -5 19.82 1
 -1 1 -6 4.68 0.54
 1 -1 -6 4.79 0.52
 -1 1 -7 63.78 2.06
 1 -1 -7 62.02 1.95
 -1 1 -8 8.58 0.84
 1 -1 -8 7.86 0.76
 -1 1 -9 35.04 1.84
 1 -1 -9 33.41 1.69
 1 -1 -10 0.49 0.28
 -1 1 -10 0.96 0.37
 -1 1 -11 29.48 1.89
 1 -1 -11 28.43 1.83
 1 -1 -12 1.26 0.48
 -1 1 -12 0.47 0.3
 1 -1 -13 11.7 1.28
 1 -1 -13 12.12 0.77
 -1 1 -13 13.08 0.87
 -1 1 -13 11.87 1.34
 1 -1 -14 1.82 0.58
 -1 1 -14 1.71 0.59
 1 -1 -14 1.94 0.39
 -1 1 -14 1.83 0.38
 1 -1 -15 4.83 0.55
 -1 1 -15 4.84 0.59
 -1 1 -16 1.86 0.38
 1 -1 -16 1.82 0.39
 -1 1 -17 4.81 0.56
 1 -1 -17 4.43 0.5
 -1 1 -18 1.02 0.29
 -1 1 -19 2.32 0.35
 1 2 -19 1.12 0.24
 1 2 -18 7.74 0.6
 1 2 -17 0.1 0.23
 -1 -2 -17 -0.09 0.23
 -1 -2 -16 21.76 1.12
 1 2 -16 23.4 1.13
 1 2 -15 0.72 0.3
 -1 -2 -15 0.91 0.31
 1 2 -14 0.7 0.45
 -1 -2 -14 0.75 0.39
 -1 -2 -14 0.95 0.3
 1 2 -14 0.85 0.32
 1 2 -13 3.07 0.74
 -1 -2 -13 2.95 0.42
 1 2 -13 3.52 0.47
 -1 -2 -13 3.01 0.64
 1 2 -12 56.75 2.75
 -1 -2 -12 57.1 2.65
 -1 -2 -11 0.49 0.31
 1 2 -11 0.93 0.42
 1 2 -10 17.04 1.33
 -1 -2 -10 16.5 1.24
 -1 -2 -9 1.68 0.41
 1 2 -9 1.36 0.36
 1 2 -8 43.34 1.88
 -1 -2 -8 41.07 1.64
 1 2 -7 8.25 0.77
 -1 -2 -7 7.75 0.67
 -1 -2 -6 21.63 1.02
 1 2 -6 23.13 1.21
 1 2 -5 21.71 1.04
 -1 -2 -5 21.98 0.94
 -1 -2 -4 150.59 2.09
 1 2 -4 145.48 2.44
 1 2 -3 57.95 1.32
 -1 -2 -3 59.08 1.05
 -1 2 2 439.55 2.58
 -1 -2 -2 428.98 1.76
 -1 2 1 0.8 0.11
 1 2 -1 0.76 0.11
 -1 -2 -1 0.77 0.11
 1 -2 0 71.43 1.3
 1 2 0 68.03 0.62
 -1 2 -1 0.73 0.15
 1 -2 -1 0.8 0.15
 -1 2 -2 428.71 4.03
 -1 2 -3 61.69 1.56
 -1 2 -4 185.55 2.77
 -1 2 -5 21.11 1.08
 -1 2 -6 15.07 1
 1 -2 -7 8.64 0.77
 -1 2 -7 8.55 0.82
 -1 2 -8 44.27 1.96
 1 -2 -8 42.6 1.75
 1 -2 -9 1.73 0.41
 -1 2 -9 1.92 0.46
 -1 2 -10 16.48 1.31
 1 -2 -10 18.78 1.4
 -1 2 -11 0.26 0.25
 1 -2 -11 0.36 0.31
 -1 2 -12 62.38 3.01
 1 -2 -12 61.47 2.77
 1 -2 -13 2.84 0.66
 1 -2 -13 2.63 0.4
 -1 2 -13 2.41 0.62
 -1 2 -13 2.91 0.45
 -1 2 -14 4.42 0.89
 1 -2 -14 4.45 0.51
 -1 2 -14 5.12 0.6
 1 -2 -14 4.27 0.83
 1 -2 -15 1.4 0.34
 -1 2 -15 1.75 0.41
 -1 2 -16 7.62 0.74
 1 -2 -16 6.73 0.64
 -1 2 -17 -0.02 0.24
 -1 2 -18 3.24 0.44
 -1 2 -19 1.12 0.27
 -1 2 -20 18.8 0.77
 1 3 -19 4.33 0.4
 1 3 -18 0.21 0.21
 1 3 -17 22.64 1.08
 1 3 -16 0.38 0.26
 -1 -3 -16 0.49 0.25
 1 3 -15 43.72 1.6
 -1 -3 -15 40.15 1.48
 -1 -3 -14 0.55 0.27
 1 3 -14 0.44 0.24
 1 3 -13 11.91 0.8
 1 3 -13 10.73 1.3
 -1 -3 -13 10.4 0.72
 1 3 -12 0.25 0.37
 -1 -3 -12 0.37 0.21
 -1 -3 -12 0.15 0.25
 1 3 -11 13.43 1.3
 -1 -3 -11 12.65 1.15
 -1 -3 -10 0.27 0.23
 1 3 -10 0.13 0.26
 -1 -3 -9 16.54 1.09
 1 3 -9 18.3 1.33
 1 3 -8 2.33 0.47
 -1 -3 -8 1.84 0.36
 -1 -3 -7 101.07 2.38
 1 3 -7 95.67 2.56
 -1 -3 -6 5.03 0.5
 1 3 -6 4.88 0.56
 1 3 -5 68.88 1.87
 -1 -3 -5 72.46 1.61
 1 3 -4 44.31 1.37
 -1 -3 -4 43.09 1.02
 1 3 -3 1000 5.61
 -1 -3 -3 973.26 3.89
 1 3 -2 81.37 1.43
 -1 3 2 79.55 1.12
 -1 -3 -1 45.68 1.09
 1 3 -1 45.17 0.89
 1 -3 1 47.45 1.34
 1 3 0 0.21 0.05
 1 -3 0 0.25 0.12
 -1 -3 0 0.14 0.08
 -1 3 -1 61.34 1.38
 1 -3 -1 62.67 1.53
 1 -3 -2 81.48 1.83
 -1 3 -2 79.83 1.76
 -1 3 -3 951.75 7.05
 -1 3 -4 49.11 1.68
 -1 3 -5 60.05 1.98
 -1 3 -6 5.18 0.62
 -1 3 -7 89.86 2.73
 1 -3 -8 2.02 0.4
 -1 3 -8 2.16 0.48
 -1 3 -9 27.37 1.74
 1 -3 -9 26.68 1.49
 1 -3 -10 -0.02 0.2
 -1 3 -10 0.07 0.24
 1 -3 -11 15.04 1.31
 -1 3 -11 13.8 1.4
 -1 3 -12 0.29 0.2
 1 -3 -12 0.35 0.35
 1 -3 -12 0.22 0.19
 -1 3 -12 -0.06 0.33
 1 -3 -13 22.61 1.73
 -1 3 -13 24.77 1.18
 -1 3 -13 23.8 2.05
 1 -3 -13 21.8 1.02
 1 -3 -14 0.68 0.44
 -1 3 -14 0.49 0.27
 1 -3 -14 0.59 0.24
 -1 3 -15 19.28 1.12
 -1 3 -16 0.67 0.32
 -1 3 -17 39.93 1.5
 -1 3 -18 0.15 0.2
 -1 3 -19 6.87 0.53
 -1 3 -20 0.79 0.2
 1 4 -19 0.35 0.17
 1 4 -18 11.52 0.7
 1 4 -17 0.66 0.28
 1 4 -16 43.78 1.57
 1 4 -15 0.23 0.24
 -1 -4 -14 20.1 1.05
 1 4 -14 23.66 1.17
 1 4 -13 1.02 0.29
 1 4 -13 0.9 0.47
 -1 -4 -13 0.61 0.24
 1 4 -12 4.54 0.8
 -1 -4 -12 5.05 0.49
 1 4 -12 5.04 0.53
 1 4 -11 0.55 0.37
 1 4 -10 3.18 0.64
 -1 -4 -10 2.61 0.5
 -1 -4 -9 0.51 0.21
 1 4 -9 0.52 0.32
 -1 -4 -8 69.21 2.07
 1 4 -8 71.73 2.52
 -1 -4 -7 2.44 0.38
 1 4 -7 2.57 0.48
 1 4 -6 399.17 5.11
 -1 -4 -6 400.76 4.13
 -1 -4 -5 6.26 0.44
 1 4 -5 6.62 0.64
 -1 -4 -4 122.19 1.66
 1 4 -4 131.56 2.49
 1 4 -3 49.78 1.42
 -1 -4 -3 47.59 0.89
 -1 -4 -2 234.56 3.2
 -1 4 2 230.36 2.13
 -1 -4 -1 36.05 1.14
 1 -4 1 35.52 1.33
 1 -4 0 90.26 2.04
 -1 -4 0 86.78 1.77
 1 -4 -1 37.9 1.39
 -1 4 -2 276.02 3.45
 1 -4 -2 351.42 4.48
 -1 4 -3 47.97 1.65
 -1 4 -4 106.21 2.79
 -1 4 -5 7.61 0.79
 -1 4 -6 386.12 5.81
 -1 4 -7 2.53 0.48
 1 -4 -8 61.03 2.23
 -1 4 -8 63.09 2.59
 -1 4 -9 -0.05 0.32
 1 -4 -9 0.29 0.18
 -1 4 -10 8.95 1.11
 1 -4 -10 9.36 0.97
 -1 4 -11 0.65 0.41
 1 -4 -11 0.68 0.35
 -1 4 -12 22.02 1.97
 -1 4 -12 20.78 1.06
 1 -4 -12 19.72 1.6
 1 -4 -12 19.95 0.94
 -1 4 -13 0.47 0.24
 1 -4 -13 0.46 0.35
 -1 4 -13 0.48 0.46
 -1 4 -14 6.04 0.63
 -1 4 -15 0.3 0.27
 -1 4 -16 55.41 1.85
 -1 4 -17 0.53 0.28
 -1 4 -18 18.22 0.92
 -1 4 -19 0.67 0.22
 -1 4 -20 4.71 0.36
 1 5 -19 1.96 0.26
 1 5 -18 0.37 0.2
 1 5 -17 11.36 0.73
 1 5 -16 1.53 0.37
 1 5 -15 15.76 0.96
 1 5 -14 -0.08 0.22
 1 5 -13 32.66 2.32
 1 5 -13 35.44 1.37
 1 5 -12 0.21 0.25
 1 5 -12 -0.37 0.47
 1 5 -11 3.69 0.75
 1 5 -10 2.06 0.52
 1 5 -9 19.67 1.43
 -1 -5 -8 1.01 0.27
 1 5 -8 0.99 0.35
 1 5 -7 64.43 2.34
 -1 -5 -7 66.6 1.86
 1 5 -6 15.52 1.1
 -1 -5 -6 15.52 0.8
 -1 -5 -5 147.21 2.07
 1 5 -5 149.73 3
 -1 -5 -4 0.26 0.08
 1 5 -4 0.26 0.15
 -1 5 3 76.96 1.16
 1 5 -3 84.66 2.01
 -1 -5 -2 32.41 1.33
 -1 5 2 31.09 0.81
 1 -5 2 31.13 1.46
 1 5 -2 34.24 1.23
 1 -5 1 15.43 0.98
 -1 -5 -1 16.04 0.9
 1 5 -1 15.42 0.66
 1 -5 0 5.31 0.57
 -1 -5 0 5.22 0.51
 1 -5 -1 6.77 0.68
 -1 -5 1 6.48 0.6
 1 -5 -2 33.27 1.54
 -1 5 -2 31.41 1.35
 -1 5 -3 97.57 2.51
 -1 5 -4 0.47 0.23
 -1 5 -5 128.51 3.41
 -1 5 -6 16.67 1.33
 -1 5 -7 61.39 2.68
 -1 5 -8 1.05 0.44
 1 -5 -8 0.85 0.3
 1 -5 -9 16.52 1.22
 -1 5 -9 19.97 1.72
 -1 5 -10 2.4 0.69
 1 -5 -10 1.97 0.47
 -1 5 -11 13.77 1.57
 1 -5 -11 11.9 1.18
 1 -5 -12 0.22 0.34
 -1 5 -12 0.74 0.51
 -1 5 -12 0.29 0.23
 -1 5 -13 17.35 1.03
 -1 5 -13 18.53 2.01
 -1 5 -14 0.33 0.26
 -1 5 -15 23.67 1.22
 -1 5 -16 1.12 0.34
 -1 5 -17 16.27 0.97
 -1 5 -18 0.55 0.23
 -1 5 -19 6.96 0.5
 -1 5 -20 1.03 0.18
 1 6 -19 0.47 0.15
 1 6 -18 0.17 0.16
 1 6 -17 2.17 0.35
 1 6 -16 2.95 0.44
 1 6 -15 1.94 0.39
 1 6 -14 8.84 0.72
 1 6 -13 0.38 0.24
 1 6 -12 6.74 0.62
 1 6 -12 4.94 0.93
 1 6 -11 1.15 0.3
 1 6 -11 1.2 0.5
 1 6 -10 4.08 0.77
 1 6 -9 0.4 0.25
 1 6 -8 27.73 1.75
 1 6 -7 1.08 0.34
 1 6 -6 8.72 0.86
 1 6 -5 20.31 1.25
 1 6 -4 2.64 0.45
 1 6 -3 4.4 0.52
 1 -6 2 2.23 0.44
 -1 -6 -2 2.38 0.41
 1 6 -2 2.37 0.34
 -1 6 2 2.19 0.23
 -1 -6 -1 5.94 0.63
 1 -6 1 5.61 0.66
 1 -6 0 14.59 1.05
 -1 -6 0 14.02 0.94
 1 -6 -1 5.92 0.71
 -1 -6 1 5.06 0.59
 1 -6 -2 2.97 0.51
 -1 6 -3 3.91 0.55
 -1 6 -4 2.52 0.49
 -1 6 -5 20.04 1.37
 -1 6 -6 8.55 0.95
 -1 6 -7 1.99 0.52
 -1 6 -8 25.68 1.89
 1 -6 -8 21.99 1.38
 1 -6 -9 0.3 0.25
 -1 6 -9 0.24 0.36
 1 -6 -10 4.1 0.64
 -1 6 -10 4.94 0.96
 -1 6 -11 0.61 0.25
 -1 6 -11 0.31 0.34
 -1 6 -12 6.01 0.62
 -1 6 -12 6.54 1.15
 -1 6 -13 0.73 0.3
 -1 6 -14 11.08 0.84
 -1 6 -15 2.29 0.43
 -1 6 -16 2.04 0.41
 -1 6 -17 2.1 0.39
 -1 6 -18 0.93 0.27
 -1 6 -19 0.58 0.18
 -1 6 -20 2.24 0.22
 1 7 -19 5.13 0.3
 1 7 -18 0.21 0.15
 1 7 -17 7.82 0.57
 1 7 -16 0.34 0.24
 1 7 -15 3.31 0.45
 1 7 -14 0.31 0.27
 1 7 -13 5.25 0.57
 1 7 -12 0.18 0.24
 1 7 -11 23.67 1.06
 1 7 -11 22.3 1.95
 1 7 -10 3.48 0.42
 1 7 -10 3.02 0.75
 1 7 -9 13.77 1.41
 1 7 -8 0.87 0.41
 1 7 -7 52.47 2.45
 1 7 -6 5.83 0.78
 1 7 -5 155.13 3.72
 1 7 -4 9.89 0.84
 1 7 -3 29.73 1.26
 1 -7 3 34.25 1.84
 -1 -7 -2 0.12 0.15
 1 -7 2 0.07 0.19
 -1 -7 -1 1.96 0.42
 1 -7 1 2.08 0.46
 1 -7 0 0.89 0.34
 -1 -7 0 0.82 0.29
 1 -7 -1 6.62 0.81
 -1 -7 1 5.31 0.66
 -1 -7 2 -0.02 0.15
 1 -7 -2 -0.01 0.2
 1 -7 -3 39.13 2
 -1 7 -4 10.28 1.02
 -1 7 -5 117.69 3.38
 -1 7 -6 4.39 0.72
 -1 7 -7 39.93 2.23
 -1 7 -8 0.8 0.38
 -1 7 -9 18.87 1.69
 -1 7 -10 2.45 0.65
 -1 7 -10 3 0.42
 -1 7 -11 21.72 1.9
 -1 7 -11 22.34 1.11
 -1 7 -12 0.51 0.29
 -1 7 -13 3.72 0.54
 -1 7 -14 0.18 0.26
 -1 7 -15 6.21 0.64
 -1 7 -16 0.27 0.25
 -1 7 -17 9.22 0.68
 -1 7 -18 0.04 0.16
 -1 7 -19 5.26 0.38
 1 8 -18 4.41 0.33
 1 8 -17 0.41 0.19
 1 8 -16 3.82 0.44
 1 8 -15 0.18 0.22
 1 8 -14 12.42 0.82
 1 8 -13 1.37 0.34
 1 8 -12 23.47 1.1
 1 8 -11 0.3 0.23
 1 8 -11 0.47 0.39
 1 8 -10 0.42 0.33
 1 8 -10 0.94 0.26
 1 8 -9 1.25 0.47
 1 8 -8 36.32 2.24
 1 8 -7 0.54 0.33
 1 8 -6 36.49 1.89
 1 8 -5 4.58 0.67
 1 -8 5 4.57 0.81
 1 -8 4 16.2 1.4
 1 8 -4 15.28 1.07
 1 -8 3 2.2 0.53
 -1 -8 -2 42.7 2.1
 1 -8 2 39.63 2.11
 -1 -8 -1 2.99 0.57
 1 -8 1 2.59 0.57
 -1 -8 0 27.9 1.65
 1 -8 0 30.28 1.87
 1 -8 -1 2.71 0.58
 -1 -8 1 2.74 0.56
 -1 -8 2 43.1 2.06
 1 -8 -2 51 2.53
 -1 -8 3 1.8 0.45
 -1 -8 4 19.67 1.5
 -1 8 -6 23.15 1.75
 -1 8 -7 0.74 0.37
 -1 8 -8 16.66 1.47
 -1 8 -9 1.81 0.35
 -1 8 -9 1.53 0.53
 -1 8 -10 4.29 0.86
 -1 8 -10 4.58 0.54
 -1 8 -11 0.15 0.24
 -1 8 -11 0.18 0.39
 -1 8 -12 28.96 1.3
 -1 8 -13 1.13 0.36
 -1 8 -14 20.06 1.11
 -1 8 -15 0.57 0.28
 -1 8 -16 3.94 0.48
 -1 8 -17 0.74 0.25
 -1 8 -18 7.09 0.48
 -1 8 -19 0.67 0.15
 1 9 -17 2.41 0.26
 1 9 -16 0.35 0.19
 1 9 -15 6.92 0.55
 1 9 -14 0.08 0.21
 1 9 -13 18.01 0.96
 1 9 -12 1.3 0.34
 1 9 -11 73.54 1.92
 1 9 -10 0.43 0.21
 1 9 -9 126.91 2.37
 1 -9 8 0.95 0.51
 1 9 -8 1.14 0.26
 1 -9 7 20.65 1.89
 1 -9 6 -0.12 0.27
 1 -9 5 55.02 2.82
 1 -9 4 4.37 0.8
 1 -9 3 16.56 1.52
 1 -9 2 0.68 0.29
 -1 -9 -2 0.75 0.31
 -1 -9 -1 81.8 3.07
 1 -9 1 85.58 3.38
 -1 -9 0 0.55 0.29
 1 -9 0 0.27 0.32
 -1 -9 1 76.56 2.93
 1 -9 -1 83.47 3.38
 -1 -9 2 0.71 0.37
 1 -9 -2 0.8 0.42
 -1 -9 3 10.25 1.13
 -1 -9 4 4.47 0.77
 -1 -9 5 26.66 1.93
 -1 9 -8 0.91 0.27
 -1 9 -8 1.62 0.58
 -1 9 -9 85.87 3.73
 -1 9 -9 87.68 2.25
 -1 9 -10 0.5 0.43
 -1 9 -10 0.67 0.27
 -1 9 -11 89.33 2.23
 -1 9 -12 1 0.33
 -1 9 -13 31.86 1.35
 -1 9 -14 0.08 0.28
 -1 9 -15 5.51 0.56
 -1 9 -16 0.26 0.21
 -1 9 -17 3.97 0.4
 -1 9 -18 0.06 0.12
 1 10 -16 2.66 0.3
 1 10 -15 0.03 0.16
 1 10 -14 7.09 0.57
 1 10 -13 0.15 0.21
 1 10 -12 51.98 1.6
 1 10 -11 3.06 0.43
 1 10 -10 53.37 1.62
 1 10 -9 0.66 0.27
 1 10 -8 11.15 0.77
 1 -10 8 10.21 1.39
 1 -10 7 0.75 0.39
 1 10 -7 0.6 0.22
 1 -10 6 7.14 1.1
 1 -10 5 0.42 0.33
 1 -10 4 5.16 0.93
 1 -10 3 0.59 0.35
 -1 -10 -2 39.16 2.32
 1 -10 2 39.73 2.48
 1 -10 1 0.64 0.46
 -1 -10 -1 -0.09 0.39
 1 -10 0 152.39 4.95
 -1 -10 0 145.75 4.5
 1 -10 -1 0.05 0.32
 -1 -10 1 0.42 0.59
 -1 -10 2 30.16 2.02
 1 -10 -2 34.59 2.36
 -1 -10 3 0.27 0.32
 -1 -10 4 -0.11 0.32
 -1 -10 5 0.13 0.3
 -1 10 -6 2.79 0.43
 -1 -10 6 2.51 0.69
 -1 -10 7 0.76 0.48
 -1 10 -7 0.89 0.31
 -1 10 -8 8.93 0.71
 -1 -10 8 9.02 1.29
 -1 10 -9 0.08 0.26
 -1 10 -10 52.05 1.7
 -1 10 -11 1.84 0.38
 -1 10 -12 62.9 1.89
 -1 10 -13 0.41 0.28
 -1 10 -14 10.52 0.75
 -1 10 -15 -0.01 0.19
 -1 10 -16 4.05 0.4
 -1 10 -17 0.28 0.15
 1 11 -15 2.28 0.28
 1 11 -14 0.21 0.17
 1 11 -13 17.53 0.85
 1 11 -12 1.98 0.36
 1 11 -11 28.01 1.17
 1 11 -10 2.13 0.38
 1 11 -9 31.64 1.23
 1 11 -8 0.36 0.25
 1 11 -7 49.68 1.51
 1 11 -6 0.52 0.25
 1 -11 6 0.85 0.51
 1 11 -5 0.91 0.28
 1 -11 5 0.67 0.43
 1 11 -4 0.08 0.18
 1 -11 4 0.11 0.34
 1 -11 3 10.48 1.37
 1 -11 2 0.17 0.35
 1 -11 1 8.59 1.3
 -1 -11 -1 8.51 1.22
 1 -11 0 3.93 0.86
 -1 -11 0 3.16 0.74
 1 -11 -1 18.93 1.9
 -1 -11 1 16.1 1.59
 -1 -11 2 0.18 0.37
 -1 -11 3 5.45 0.94
 -1 11 -3 4.83 0.54
 -1 11 -4 0.02 0.23
 -1 -11 4 0.33 0.38
 -1 11 -5 1.18 0.31
 -1 -11 5 0.61 0.42
 -1 11 -6 0.59 0.27
 -1 -11 6 0.18 0.32
 -1 11 -7 38.41 1.44
 -1 -11 7 38.55 2.51
 -1 11 -8 0.3 0.24
 -1 11 -9 53.96 1.8
 -1 11 -10 2.64 0.44
 -1 11 -11 20.28 1.06
 -1 11 -12 1.45 0.34
 -1 11 -13 16.97 0.93
 -1 11 -14 0.35 0.22
 -1 11 -15 1.29 0.26
 -1 11 -16 0.37 0.15
 -1 11 -17 2.74 0.24
 1 12 -14 1.45 0.22
 1 12 -13 1.09 0.24
 1 12 -12 13.07 0.72
 1 12 -11 1.39 0.31
 1 12 -10 0.02 0.23
 1 12 -9 -0.09 0.21
 1 12 -8 14.42 0.87
 1 12 -7 0.07 0.19
 1 12 -6 18.15 0.94
 1 12 -5 0.15 0.21
 1 12 -4 1.62 0.34
 1 -12 4 1.44 0.61
 1 12 -3 0.53 0.24
 1 -12 3 1.03 0.63
 1 -12 2 0.8 0.51
 -1 -12 -1 2.6 0.72
 1 -12 1 2.82 0.78
 -1 -12 0 0.77 0.44
 1 -12 0 -0.32 0.43
 -1 -12 1 2.54 0.73
 1 -12 -1 2.55 0.77
 -1 -12 2 1.23 0.57
 -1 -12 3 1.04 0.55
 -1 12 -3 0.32 0.23
 -1 -12 4 3.71 0.85
 -1 12 -4 3.32 0.47
 -1 12 -5 0.1 0.24
 -1 12 -6 19.19 1.05
 -1 12 -7 0.23 0.26
 -1 12 -8 19.26 1.06
 -1 12 -9 0.23 0.23
 -1 12 -10 0.45 0.26
 -1 12 -11 1.7 0.36
 -1 12 -12 10.06 0.71
 -1 12 -13 0.59 0.24
 -1 12 -14 0.65 0.22
 -1 12 -15 0.26 0.15
 -1 12 -16 3.83 0.28
 1 13 -12 1.68 0.26
 1 13 -11 1.75 0.3
 1 13 -10 2.56 0.36
 1 13 -9 7.78 0.59
 1 13 -8 0.01 0.19
 1 13 -7 9.23 0.69
 1 13 -6 0.38 0.22
 1 13 -5 7.1 0.62
 1 13 -4 0.14 0.23
 1 13 -3 3.11 0.44
 1 13 -2 -0.12 0.24
 -1 13 -2 -0.32 0.32
 -1 13 -3 2.52 0.42
 -1 13 -4 0.15 0.24
 -1 13 -5 5.04 0.61
 -1 13 -6 0.24 0.27
 -1 13 -7 7.22 0.65
 -1 13 -8 -0.31 0.29
 -1 13 -9 9.29 0.72
 -1 13 -10 1.58 0.33
 -1 13 -11 1.16 0.3
 -1 13 -12 1.18 0.29
 -1 13 -13 2.09 0.31
 -1 13 -14 0.55 0.17
 -1 13 -15 0.08 0.09
 1 14 -10 7.3 0.51
 1 14 -9 2.04 0.29
 1 14 -8 2.12 0.32
 1 14 -7 0.34 0.2
 1 14 -6 18.55 0.91
 1 14 -5 0.44 0.24
 1 14 -4 23.33 1.07
 1 14 -3 0.5 0.26
 1 14 -2 1.71 0.35
 1 14 -1 -0.33 0.28
 -1 14 -1 -0.53 0.34
 -1 14 -2 2.88 0.48
 -1 14 -3 0.27 0.25
 -1 14 -4 15.73 1.01
 -1 14 -5 0.39 0.25
 -1 14 -6 10.23 0.76
 -1 14 -7 0.5 0.25
 -1 14 -8 6.61 0.6
 -1 14 -9 2.3 0.37
 -1 14 -10 11.97 0.71
 -1 14 -11 0.73 0.24
 -1 14 -12 4.24 0.38
 -1 14 -13 0.98 0.18
 1 15 -8 0.31 0.16
 1 15 -7 8.07 0.54
 1 15 -6 -0.17 0.2
 1 15 -5 39.5 1.22
 1 15 -4 0.28 0.21
 1 15 -3 12.79 0.8
 1 15 -2 0.93 0.28
 1 15 -1 1.74 0.33
 1 15 0 -0.56 0.3
 -1 15 0 -0.37 0.32
 -1 15 -1 0.49 0.26
 -1 15 -2 0.75 0.29
 -1 15 -3 4.35 0.56
 -1 15 -4 0.14 0.23
 -1 15 -5 38.74 1.36
 -1 15 -6 -0.27 0.23
 -1 15 -7 9.09 0.67
 -1 15 -8 0.13 0.17
 -1 15 -9 14.3 0.72
 -1 15 -10 0.76 0.21
 -1 15 -11 4.43 0.36
 -1 15 -12 0.06 0.11
 1 16 -5 -0.03 0.17
 1 16 -4 17.11 0.74
 1 16 -3 0.37 0.22
 1 16 -2 17.61 0.83
 1 16 -1 0.56 0.24
 -1 16 1 0.36 0.21
 -1 16 0 1.5 0.32
 1 16 0 1.09 0.25
 1 16 1 -0.09 0.22
 -1 16 -1 0.37 0.22
 1 16 2 4.9 0.47
 -1 16 -2 6.34 0.6
 -1 16 -3 0.38 0.23
 -1 16 -4 25.1 1.03
 -1 16 -5 -0.25 0.2
 -1 16 -6 13.71 0.74
 -1 16 -7 -0.07 0.16
 -1 16 -8 14.22 0.65
 -1 16 -9 0.74 0.18
 -1 16 -10 5.6 0.35
 -1 17 4 -0.4 0.25
 -1 17 3 13.14 0.73
 -1 17 2 -0.23 0.22
 1 17 -2 0.47 0.2
 1 17 -1 11.18 0.57
 -1 17 1 11.44 0.69
 1 17 0 1.69 0.26
 -1 17 0 1.18 0.29
 -1 17 -1 3.28 0.4
 1 17 1 2.89 0.33
 -1 17 -2 0.53 0.23
 1 17 2 -0.24 0.18
 -1 17 -3 17.31 0.76
 1 17 3 15.83 0.7
 -1 17 -4 -0.38 0.19
 1 17 4 -0.6 0.22
 -1 17 -5 2.94 0.33
 1 17 5 2.08 0.25
 -1 17 -6 -0.04 0.12
 1 17 6 -0.63 0.21
 -1 17 -7 11.02 0.5
 1 17 7 8.84 0.45
 -1 17 -8 0.17 0.12
 -1 18 6 0.37 0.11
 -1 18 5 -0.29 0.16
 -1 18 4 0.17 0.12
 -1 18 3 0.05 0.13
 -1 18 2 1.96 0.28
 -1 18 1 0.41 0.17
 -1 18 0 0.86 0.2
 -1 18 -1 0.7 0.18
 -1 18 -2 2.64 0.26
 -1 18 -3 0.02 0.12
 -1 18 -4 0.63 0.15
 -1 18 -5 -0.07 0.09
 -2 0 0 5.91 0.37
 -2 0 1 71.47 1.34
 2 0 1 68.96 0.76
 -2 0 -1 71.66 1.26
 -2 0 -2 139.83 1.81
 -2 0 -3 0.06 0.08
 -2 0 -4 17.92 0.9
 -2 0 -5 0.27 0.13
 -2 0 -6 36.91 1.47
 2 0 -7 -0.04 0.14
 -2 0 -7 0.07 0.12
 -2 0 -8 14.39 1.02
 2 0 -8 15.51 1.09
 2 0 -9 5.63 0.72
 -2 0 -9 5.88 0.76
 -2 0 -10 128.73 3.71
 2 0 -10 133.06 3.82
 -2 0 -11 -0.29 0.33
 2 0 -11 0.03 0.24
 2 0 -12 133.04 4.17
 -2 0 -12 131.64 4.26
 -2 0 -13 1.34 0.33
 2 0 -13 1.54 0.48
 -2 0 -13 1.06 0.41
 2 0 -13 1.24 0.26
 -2 0 -14 45.87 1.65
 -2 0 -14 46.26 2.84
 2 0 -14 45.12 1.52
 2 0 -15 1.43 0.32
 -2 0 -15 2.08 0.42
 -2 0 -16 7.26 0.69
 2 0 -16 7.43 0.64
 2 0 -17 -0.13 0.24
 -2 0 -17 0.08 0.23
 -2 0 -18 21.23 1.01
 -2 0 -19 0 0.18
 -2 -1 -18 1.19 0.29
 2 1 -17 0.15 0.22
 -2 -1 -17 0.3 0.24
 -2 -1 -16 0.53 0.27
 2 1 -16 0.52 0.25
 -2 -1 -15 4.8 0.58
 2 1 -15 5.38 0.56
 2 1 -14 0.25 0.21
 -2 -1 -14 -0.04 0.22
 -2 -1 -14 0.14 0.33
 2 1 -13 71.85 3.2
 2 1 -13 76.88 1.88
 -2 -1 -13 72.1 3.25
 -2 -1 -13 76.68 1.99
 2 1 -12 1.67 0.54
 -2 -1 -12 1.2 0.42
 2 1 -11 76.82 3.05
 -2 -1 -11 74.97 2.92
 2 1 -10 2.1 0.52
 -2 -1 -10 1.55 0.4
 -2 -1 -9 56.08 2.1
 2 1 -9 64.34 2.51
 -2 -1 -8 4.42 0.57
 2 1 -8 4.34 0.61
 2 1 -7 34.94 1.52
 -2 -1 -7 36.12 1.5
 -2 -1 -6 0.76 0.21
 2 1 -6 0.66 0.21
 2 1 -5 69.53 1.82
 -2 -1 -5 64.14 1.55
 -2 -1 -4 1.79 0.26
 -2 -1 -3 135.97 1.98
 -2 -1 -2 13.06 0.52
 -2 -1 -2 14.2 0.52
 -2 1 2 13.48 0.62
 2 -1 1 306.72 2.35
 -2 1 1 314.98 2.78
 -2 -1 -1 314.41 2.53
 -2 -1 0 78.1 1.34
 2 -1 0 77 1.23
 -2 1 0 77.23 1.39
 -2 1 -2 13.5 0.66
 -2 1 -3 79.98 1.91
 -2 1 -4 2.27 0.36
 -2 1 -5 54.09 1.77
 -2 1 -6 0.58 0.2
 -2 1 -7 17.4 1.19
 -2 1 -8 4.93 0.67
 2 -1 -8 4.97 0.67
 2 -1 -9 74.94 2.58
 -2 1 -9 81.44 2.95
 2 -1 -10 2.67 0.55
 -2 1 -10 2.59 0.58
 -2 1 -11 68.27 2.99
 2 -1 -11 68.2 2.88
 2 -1 -12 1.29 0.52
 -2 1 -12 0.7 0.33
 -2 1 -13 78.75 2.1
 -2 1 -13 77.77 3.65
 2 -1 -13 75.9 3.31
 2 -1 -13 76.3 1.85
 2 -1 -14 0.26 0.19
 -2 1 -14 0.34 0.24
 -2 1 -14 0.24 0.37
 -2 1 -15 3.22 0.49
 2 -1 -15 2.77 0.42
 2 -1 -16 0.53 0.27
 -2 1 -16 0.74 0.31
 -2 1 -17 3.58 0.49
 -2 1 -18 0.6 0.24
 -2 1 -19 22.7 0.96
 2 2 -20 1.38 0.18
 2 2 -18 -0.14 0.17
 2 2 -17 1.71 0.33
 -2 -2 -17 1.74 0.36
 2 2 -16 4.51 0.51
 -2 -2 -16 4.55 0.53
 -2 -2 -15 0.38 0.25
 2 2 -15 0.49 0.28
 2 2 -14 27.28 1.19
 -2 -2 -14 24 1.14
 2 2 -13 1.53 0.33
 2 2 -13 1.46 0.51
 -2 -2 -13 1.21 0.31
 -2 -2 -12 27.08 1.09
 2 2 -12 26.78 1.88
 -2 -2 -12 27.81 1.86
 -2 -2 -11 1.79 0.43
 2 2 -11 1.94 0.48
 2 2 -10 9.17 1.02
 -2 -2 -10 7.85 0.83
 2 2 -9 3.53 0.62
 -2 -2 -9 2.92 0.52
 2 2 -8 42.82 1.9
 -2 -2 -8 41.11 1.68
 2 2 -7 3.28 0.49
 -2 -2 -7 3.35 0.46
 -2 -2 -6 78.15 1.91
 2 2 -6 72.8 2.04
 2 2 -5 0.73 0.2
 -2 -2 -5 0.76 0.19
 2 2 -4 49.46 1.42
 -2 -2 -4 51.27 1.2
 -2 -2 -3 3.39 0.27
 -2 -2 -3 3.1 0.25
 2 2 -3 3.05 0.33
 -2 -2 -2 104.84 1.39
 -2 2 2 107.02 1.71
 2 -2 1 11.71 0.59
 -2 -2 -1 11.49 0.48
 -2 2 1 12.09 0.58
 2 -2 0 260.43 2.77
 2 -2 -1 13.16 0.68
 -2 2 -2 90.23 1.99
 -2 2 -3 2.91 0.38
 -2 2 -4 34.73 1.49
 -2 2 -5 0.68 0.24
 -2 2 -6 60.71 2.2
 -2 2 -7 2.91 0.52
 2 -2 -8 49.47 2
 -2 2 -8 52.92 2.29
 2 -2 -9 2.59 0.51
 -2 2 -9 2.37 0.53
 2 -2 -10 5.94 0.79
 -2 2 -10 6.88 0.95
 -2 2 -11 2.69 0.69
 2 -2 -11 2.8 0.6
 2 -2 -12 28.51 2.03
 -2 2 -12 28.52 1.19
 -2 2 -12 30.32 2.25
 -2 2 -13 1.94 0.71
 -2 2 -13 2.09 0.38
 2 -2 -13 2.08 0.63
 2 -2 -13 2.12 0.35
 -2 2 -14 30 1.37
 2 -2 -14 28.23 1.18
 2 -2 -15 0.12 0.21
 -2 2 -15 0.65 0.3
 -2 2 -16 4.83 0.6
 -2 2 -17 1.42 0.36
 -2 2 -18 1.94 0.37
 -2 2 -19 0.98 0.26
 -2 2 -20 2.27 0.29
 2 3 -18 0.09 0.16
 2 3 -17 0.3 0.23
 -2 -3 -16 1.25 0.32
 2 3 -16 1.7 0.36
 2 3 -15 5.88 0.58
 -2 -3 -15 5.2 0.57
 2 3 -14 1.93 0.39
 -2 -3 -14 1.3 0.32
 -2 -3 -13 2.44 0.38
 2 3 -13 2.77 0.41
 2 3 -13 2.41 0.69
 -2 -3 -12 1.09 0.25
 2 3 -12 1.29 0.47
 -2 -3 -11 13 1.13
 2 3 -11 13.52 1.29
 -2 -3 -10 2.58 0.47
 2 3 -10 2.86 0.57
 -2 -3 -9 6.01 0.67
 2 3 -9 5.59 0.75
 -2 -3 -8 0.7 0.25
 2 3 -8 0.72 0.31
 -2 -3 -7 59.85 1.8
 2 3 -7 62.82 2.26
 -2 -3 -6 0.87 0.2
 -2 -3 -6 0.77 0.13
 2 3 -6 0.81 0.27
 2 3 -5 45.66 1.58
 -2 -3 -5 44.35 1.19
 -2 -3 -5 43.79 0.91
 2 3 -4 0.45 0.17
 -2 -3 -4 0.37 0.08
 -2 -3 -4 0.4 0.1
 -2 -3 -3 76.95 1.11
 2 3 -3 75.99 1.6
 -2 3 3 79.1 1.61
 2 3 -2 4.44 0.33
 -2 3 2 4.62 0.37
 2 -3 1 226.21 3
 -2 3 1 231.42 2.6
 2 3 -1 225.48 1.94
 -2 -3 -1 225.81 2.1
 -2 -3 0 1.32 0.17
 2 -3 0 1.21 0.23
 2 3 0 1.03 0.09
 2 -3 -1 227.52 3.21
 -2 3 -2 4.46 0.46
 -2 3 -3 76.44 2.08
 -2 3 -4 0.74 0.25
 -2 3 -5 46.71 1.92
 -2 3 -6 0.63 0.3
 -2 3 -7 61.01 2.5
 -2 3 -8 1.02 0.39
 -2 3 -9 6.93 0.98
 2 -3 -9 6.99 0.86
 -2 3 -10 3.43 0.75
 2 -3 -10 2.69 0.56
 2 -3 -11 13.39 1.25
 -2 3 -11 16.17 1.64
 -2 3 -12 0.39 0.22
 2 -3 -12 0.7 0.41
 -2 3 -12 0.28 0.41
 2 -3 -12 0.47 0.19
 -2 3 -13 3.15 0.45
 -2 3 -13 3.72 0.93
 2 -3 -13 2.92 0.4
 2 -3 -13 2.77 0.7
 -2 3 -14 0.55 0.26
 -2 3 -15 6.64 0.68
 -2 3 -16 1.73 0.43
 -2 3 -17 0.74 0.32
 -2 3 -18 0.35 0.22
 -2 3 -19 2.69 0.34
 -2 3 -20 0.98 0.2
 2 4 -18 0.82 0.22
 2 4 -17 3.2 0.4
 2 4 -16 6.77 0.6
 2 4 -15 0.81 0.29
 2 4 -14 40.7 1.46
 -2 -4 -14 34 1.35
 2 4 -13 2.9 0.69
 2 4 -13 3.61 0.45
 -2 -4 -13 2.71 0.4
 -2 -4 -12 4.26 0.46
 2 4 -12 4.74 0.88
 2 4 -12 4.99 0.5
 2 4 -11 0.53 0.36
 2 4 -10 4.03 0.73
 2 4 -9 1.1 0.39
 2 4 -8 30.64 1.63
 -2 -4 -8 30.45 1.33
 -2 -4 -7 0.32 0.16
 2 4 -7 0.33 0.22
 2 4 -6 45.41 1.74
 -2 -4 -6 47.68 1.32
 2 4 -5 3.45 0.45
 -2 -4 -5 3.17 0.27
 2 4 -4 23.76 1.05
 -2 -4 -4 23.31 0.59
 -2 4 3 7.7 0.49
 2 4 -3 7.98 0.54
 2 4 -2 1.87 0.23
 2 -4 2 1.69 0.33
 -2 4 2 1.73 0.25
 -2 4 1 0.41 0.13
 2 4 -1 0.38 0.1
 -2 -4 -1 0.39 0.13
 2 -4 1 0.3 0.15
 -2 -4 0 75.78 1.54
 2 -4 0 84.89 2.11
 2 -4 -1 0.33 0.16
 2 -4 -2 4.38 0.52
 -2 4 -3 8.69 0.77
 -2 4 -4 18.36 1.16
 -2 4 -5 2.99 0.52
 -2 4 -6 64.27 2.55
 -2 4 -7 0.28 0.27
 -2 4 -8 31.91 2.06
 -2 4 -9 0.84 0.45
 2 -4 -9 0.79 0.34
 2 -4 -10 7.89 0.95
 -2 4 -10 9.45 1.31
 2 -4 -11 1.02 0.4
 -2 4 -11 0.75 0.51
 -2 4 -12 1.88 0.38
 -2 4 -12 1.8 0.7
 2 -4 -12 1.13 0.45
 -2 4 -13 3.67 0.5
 -2 4 -13 3.96 0.94
 2 -4 -13 3.48 0.73
 -2 4 -14 28.83 1.35
 -2 4 -15 0.73 0.32
 -2 4 -16 8.61 0.76
 -2 4 -17 5.12 0.59
 -2 4 -18 1.43 0.32
 -2 4 -19 0.88 0.24
 -2 4 -20 6.35 0.41
 2 5 -18 0 0.14
 2 5 -17 6.86 0.53
 2 5 -16 0.14 0.22
 2 5 -15 41.82 1.45
 2 5 -14 0.4 0.25
 2 5 -13 27.46 1.16
 2 5 -12 -0.14 0.34
 2 5 -12 0.11 0.18
 2 5 -11 19.13 1.6
 2 5 -10 2.54 0.6
 2 5 -9 26.81 1.73
 2 5 -8 1 0.34
 2 5 -7 120.14 3.08
 2 5 -6 3.96 0.55
 2 5 -5 110.98 2.55
 2 5 -4 3.57 0.45
 2 5 -3 73.39 1.75
 -2 5 3 72.75 1.53
 -2 5 2 2.7 0.33
 2 -5 2 2.37 0.42
 2 5 -2 2.47 0.29
 -2 -5 -2 2.28 0.32
 2 5 -1 4.94 0.34
 -2 -5 -1 4.4 0.44
 -2 5 1 4.3 0.39
 2 -5 1 4.45 0.56
 -2 -5 0 4.32 0.44
 2 -5 0 4.64 0.58
 -2 -5 1 15.8 0.9
 2 -5 -1 17.75 1.17
 2 -5 -2 2.8 0.48
 -2 5 -4 3.16 0.53
 -2 5 -5 127.4 3.47
 -2 5 -6 4.01 0.66
 -2 5 -7 124.41 3.72
 -2 5 -8 1.28 0.46
 2 -5 -9 24.79 1.59
 -2 5 -9 28.15 2.13
 2 -5 -10 2.49 0.55
 -2 5 -10 2.48 0.77
 2 -5 -11 3.9 0.7
 -2 5 -11 5.25 0.54
 -2 5 -11 3.99 0.84
 -2 5 -12 0.28 0.36
 -2 5 -12 0.63 0.28
 2 -5 -12 0.4 0.36
 2 -5 -13 14.17 1.48
 -2 5 -13 15.55 1.01
 -2 5 -14 0.16 0.26
 -2 5 -15 51.75 1.78
 -2 5 -16 0.27 0.28
 -2 5 -17 9.2 0.74
 -2 5 -18 0.37 0.22
 -2 5 -19 13.87 0.7
 -2 5 -20 0.66 0.15
 2 6 -18 12.43 0.56
 2 6 -17 0.28 0.18
 2 6 -16 39.14 1.32
 2 6 -15 0.85 0.28
 2 6 -14 10.1 0.73
 2 6 -13 1.73 0.33
 2 6 -12 24.39 1.08
 2 6 -12 22.18 1.83
 2 6 -11 3.08 0.41
 2 6 -11 2.94 0.65
 2 6 -10 17.62 1.41
 2 6 -9 2.55 0.55
 2 6 -8 86.14 2.81
 2 6 -7 4.45 0.62
 2 6 -6 46.07 1.8
 2 6 -5 0.15 0.12
 2 6 -4 242.49 3.77
 2 -6 3 10.34 0.98
 2 6 -3 10.7 0.74
 -2 6 3 10.04 0.58
 -2 -6 -2 39.44 1.55
 2 -6 2 37.98 1.78
 -2 6 2 40.3 1.29
 2 6 -2 36.3 1.16
 -2 6 1 0.3 0.14
 2 -6 1 0.27 0.2
 -2 -6 -1 0.32 0.16
 2 -6 0 2.86 0.51
 -2 -6 0 2.31 0.37
 -2 -6 1 0.39 0.19
 2 -6 -1 0.15 0.17
 2 -6 -2 11.63 1.08
 -2 6 -4 249.34 4.79
 -2 6 -5 0.22 0.23
 -2 6 -6 26.5 1.75
 -2 6 -7 4.29 0.76
 -2 6 -8 68.37 3.09
 -2 6 -9 2.16 0.59
 -2 6 -10 13.93 1.54
 2 -6 -10 13.93 1.24
 -2 6 -11 2.65 0.42
 2 -6 -11 2.39 0.6
 -2 6 -11 2.32 0.68
 -2 6 -12 8.5 1.27
 -2 6 -12 9.42 0.77
 -2 6 -13 1.8 0.42
 -2 6 -14 32.73 1.43
 -2 6 -15 0.75 0.31
 -2 6 -16 45.49 1.63
 -2 6 -17 0.33 0.25
 -2 6 -18 16.66 0.83
 -2 6 -19 0.02 0.14
 -2 6 -20 10.38 0.43
 2 7 -16 0.1 0.19
 2 7 -15 15.2 0.83
 2 7 -14 1.5 0.31
 2 7 -13 0.48 0.24
 2 7 -12 0.7 0.27
 2 7 -11 32.31 2.22
 2 7 -11 33.29 1.23
 2 7 -10 0.47 0.28
 2 7 -9 85.1 3.23
 2 7 -8 0.98 0.32
 2 7 -7 12.4 1.12
 2 7 -6 5.48 0.71
 2 7 -5 129.49 3.22
 2 -7 5 123.97 3.87
 2 7 -4 0.63 0.24
 2 -7 4 0.46 0.38
 2 7 -3 109.73 2.34
 2 -7 3 115.87 3.44
 2 -7 2 1.34 0.43
 -2 -7 -2 1.17 0.33
 -2 7 1 7.87 0.6
 -2 -7 -1 8.82 0.81
 2 -7 1 8.31 0.9
 -2 -7 0 0.82 0.29
 2 -7 0 0.65 0.32
 2 -7 -1 10.77 1.08
 -2 -7 1 9.68 0.85
 -2 -7 2 1.15 0.35
 2 -7 -2 1.26 0.43
 -2 7 -6 5.83 0.93
 -2 7 -7 6.02 0.93
 -2 7 -8 1.31 0.48
 2 -7 -9 55.75 2.45
 -2 7 -9 52.14 2.71
 -2 7 -10 0.47 0.23
 -2 7 -10 0.22 0.31
 -2 7 -11 16.99 1.01
 -2 7 -11 16.12 1.61
 -2 7 -12 0.59 0.3
 -2 7 -13 10.48 0.83
 -2 7 -14 1.3 0.36
 -2 7 -15 30.26 1.33
 -2 7 -16 0.11 0.25
 -2 7 -17 15.46 0.87
 -2 7 -18 0.27 0.18
 -2 7 -19 14.57 0.61
 2 8 -15 -0.07 0.19
 2 8 -14 3.42 0.42
 2 8 -13 0.33 0.22
 2 8 -12 1.23 0.31
 2 8 -10 78.86 3.46
 2 8 -9 0.35 0.28
 2 8 -8 17.58 1.52
 2 8 -7 1.29 0.46
 2 -8 7 0.73 0.45
 2 -8 6 8.86 1.16
 2 -8 5 1.6 0.52
 2 -8 4 8.54 1.05
 2 -8 3 0.73 0.38
 2 -8 2 46.27 2.32
 -2 -8 -2 46.62 2.03
 -2 -8 -1 0.05 0.16
 2 -8 1 0.46 0.32
 2 -8 0 46 2.41
 -2 -8 0 41.56 1.9
 2 -8 -1 0.18 0.24
 -2 -8 1 0.21 0.18
 2 -8 -2 55.07 2.73
 -2 -8 2 45.34 2.05
 -2 -8 3 0.71 0.32
 -2 8 -8 9.13 1.24
 -2 8 -9 0.38 0.27
 -2 8 -9 0.55 0.45
 -2 8 -10 69.31 1.95
 -2 8 -10 76.63 3.8
 -2 8 -11 2.88 0.47
 -2 8 -12 6.14 0.65
 -2 8 -13 0.65 0.32
 -2 8 -14 10.32 0.83
 -2 8 -15 0.57 0.27
 -2 8 -16 8.3 0.67
 -2 8 -17 0.79 0.25
 -2 8 -18 7.73 0.51
 -2 8 -19 0.17 0.11
 2 -9 9 13.7 1.61
 2 -9 8 1.09 0.55
 2 -9 7 7.82 1.15
 2 -9 6 0.5 0.31
 2 -9 5 1.47 0.49
 2 -9 4 0.14 0.28
 2 -9 3 2.93 0.67
 2 -9 2 0.05 0.28
 -2 -9 -2 -0.12 0.26
 -2 -9 -1 17.96 1.39
 2 -9 1 19.48 1.69
 -2 -9 0 1.88 0.5
 2 -9 0 2.06 0.6
 -2 -9 1 17.59 1.36
 2 -9 -1 19.78 1.73
 -2 -9 2 0.04 0.25
 2 -9 -2 0.19 0.28
 -2 -9 3 4.99 0.78
 -2 -9 4 0.12 0.21
 -2 -9 5 2.63 0.62
 -2 9 -7 4.82 0.53
 -2 9 -8 0.94 0.29
 -2 9 -9 17.51 1.04
 -2 9 -10 1.23 0.34
 -2 9 -11 8.25 0.73
 -2 9 -12 0.67 0.32
 -2 9 -13 2.79 0.47
 -2 9 -14 0.94 0.34
 -2 9 -15 5.09 0.53
 -2 9 -16 0.42 0.21
 -2 9 -17 0.17 0.16
 -2 9 -18 0.15 0.13
 2 -10 8 27.86 2.28
 2 -10 7 0.22 0.39
 2 -10 6 -0.06 0.38
 2 -10 5 0.21 0.38
 2 -10 4 1.2 0.49
 2 -10 3 1.13 0.45
 2 -10 2 14.39 1.59
 2 -10 1 1.69 0.62
 -2 -10 -1 1.25 0.44
 2 -10 0 0.76 0.45
 -2 -10 0 0.62 0.35
 2 -10 -1 2.28 0.7
 -2 -10 1 1.78 0.55
 2 -10 -2 13.41 1.55
 -2 -10 2 10.96 1.18
 -2 -10 3 0.32 0.33
 -2 -10 4 2.95 0.67
 -2 10 -5 -0.04 0.22
 -2 -10 5 0.33 0.34
 -2 -10 6 -0.26 0.36
 -2 10 -6 0.31 0.21
 -2 -10 7 0.06 0.35
 -2 10 -7 0.09 0.22
 -2 10 -8 20.23 1.06
 -2 -10 8 21.06 1.86
 -2 10 -9 3.11 0.5
 -2 10 -10 3.09 0.47
 -2 10 -11 2.2 0.43
 -2 10 -12 15.63 0.97
 -2 10 -13 0.9 0.32
 -2 10 -14 7.39 0.66
 -2 10 -15 0.38 0.24
 -2 10 -16 5.66 0.47
 -2 10 -17 0.39 0.18
 2 -11 6 0.19 0.41
 2 -11 5 0.43 0.38
 2 -11 4 1.13 0.55
 2 -11 3 3.33 0.38
 2 -11 3 3.6 0.91
 2 -11 2 0.34 0.38
 2 -11 1 109.68 4.56
 2 -11 0 1.32 0.53
 -2 -11 0 1.02 0.42
 2 -11 -1 98.2 4.31
 -2 -11 1 91.71 3.68
 -2 -11 2 -0.11 0.29
 -2 11 -3 0.71 0.27
 -2 -11 3 0.32 0.36
 -2 11 -4 1.14 0.32
 -2 -11 4 1.15 0.4
 -2 11 -5 4.66 0.59
 -2 -11 5 4.42 0.88
 -2 11 -6 0.57 0.23
 -2 -11 6 0.48 0.34
 -2 11 -7 17.44 1.03
 -2 11 -8 0.57 0.25
 -2 11 -9 20.88 1.16
 -2 11 -10 0.33 0.26
 -2 11 -11 16.34 0.97
 -2 11 -12 0.13 0.26
 -2 11 -13 24.34 1.1
 -2 11 -14 1.23 0.3
 -2 11 -15 8.03 0.56
 -2 11 -16 0.41 0.16
 -2 11 -17 0.06 0.09
 2 -12 3 1.02 0.61
 2 -12 2 33.4 1.12
 2 -12 2 39.92 2.88
 2 -12 1 1.02 0.24
 2 -12 1 0.72 0.5
 2 -12 0 89.97 4.46
 2 -12 -1 1.07 0.51
 -2 12 -3 0.63 0.27
 -2 -12 3 1 0.5
 -2 -12 4 0.7 0.55
 -2 12 -4 0.58 0.25
 -2 12 -5 0.77 0.33
 -2 12 -6 19.66 1.1
 -2 12 -7 1.84 0.39
 -2 12 -8 7.19 0.67
 -2 12 -9 0.17 0.23
 -2 12 -10 15.88 0.95
 -2 12 -11 -0.18 0.23
 -2 12 -12 3.44 0.47
 -2 12 -13 0.24 0.21
 -2 12 -14 11.42 0.65
 -2 12 -15 0.16 0.13
 -2 12 -16 4.6 0.32
 -2 13 -2 -0.41 0.36
 -2 13 -3 9.87 0.81
 -2 13 -4 0.47 0.28
 -2 13 -5 20.32 1.16
 -2 13 -6 1.87 0.38
 -2 13 -7 22.68 1.12
 -2 13 -8 0.13 0.24
 -2 13 -9 7.46 0.66
 -2 13 -10 0.13 0.21
 -2 13 -11 15.61 0.86
 -2 13 -12 0.42 0.2
 -2 13 -13 4.37 0.42
 -2 13 -14 0.37 0.17
 -2 13 -15 4.01 0.29
 -2 14 -1 -0.29 0.35
 -2 14 -2 1.24 0.35
 -2 14 -3 -0.44 0.3
 -2 14 -4 38.21 1.58
 -2 14 -5 1.48 0.37
 -2 14 -6 18.62 1.01
 -2 14 -7 0.21 0.23
 -2 14 -8 7.24 0.66
 -2 14 -9 0.13 0.2
 -2 14 -10 7.43 0.58
 -2 14 -11 0.31 0.19
 -2 14 -12 3.04 0.34
 -2 14 -13 0.42 0.15
 -2 14 -14 2.58 0.22
 -2 15 0 -0.36 0.32
 -2 15 -1 3.77 0.5
 -2 15 -2 -0.05 0.28
 -2 15 -3 7 0.69
 -2 15 -4 0.15 0.24
 -2 15 -5 3.08 0.45
 -2 15 -6 0.03 0.21
 -2 15 -7 0.44 0.23
 -2 15 -8 0.04 0.19
 -2 15 -9 1.63 0.29
 -2 15 -10 0.07 0.15
 -2 15 -11 2.51 0.29
 -2 15 -12 0.34 0.13
 -2 16 2 5.66 0.58
 -2 16 1 -0.55 0.31
 -2 16 0 1.72 0.34
 -2 16 -1 -0.26 0.25
 -2 16 -2 4.81 0.54
 -2 16 -3 0.28 0.24
 -2 16 -4 3.97 0.47
 -2 16 -5 -0.23 0.22
 -2 16 -6 0.08 0.17
 -2 16 -7 0.69 0.22
 -2 16 -8 0.26 0.16
 -2 16 -9 0.1 0.12
 -2 16 -10 0.11 0.11
 -2 17 5 5.65 0.47
 -2 17 4 -0.37 0.26
 -2 17 3 3.97 0.42
 -2 17 2 0.31 0.17
 -2 17 1 4.32 0.44
 -2 17 0 -0.1 0.18
 -2 17 -1 1.4 0.3
 -2 17 -2 0.6 0.22
 -2 17 -3 6.75 0.51
 -2 17 -4 -0.08 0.15
 -2 17 -5 5.26 0.43
 -2 17 -6 0 0.13
 -2 17 -7 5.78 0.38
 -2 17 -8 0.22 0.13
 -2 18 6 2.46 0.24
 -2 18 5 0.09 0.11
 -2 18 4 1.42 0.22
 -2 18 3 0.1 0.13
 -2 18 2 10.43 0.57
 -2 18 1 0.11 0.14
 -2 18 0 14.97 0.64
 -2 18 -1 0.44 0.17
 -2 18 -2 19.05 0.68
 -2 18 -3 -0.03 0.12
 -2 18 -4 1.96 0.23
 -2 18 -5 0.16 0.1
 -3 0 0 0.21 0.11
 -3 0 -1 0.35 0.13
 -3 0 1 0.3 0.13
 -3 0 2 4.49 0.46
 3 0 2 3.91 0.23
 -3 0 -2 4.59 0.41
 -3 0 -3 0.54 0.17
 -3 0 -4 0.2 0.14
 -3 0 -5 10.33 0.77
 -3 0 -6 1.24 0.33
 -3 0 -7 12.8 1.06
 3 0 -8 14.41 1.2
 -3 0 -8 14.82 1.2
 3 0 -9 4.85 0.7
 -3 0 -9 5.55 0.81
 3 0 -10 3.78 0.67
 -3 0 -10 3.73 0.73
 3 0 -11 4.01 0.75
 -3 0 -11 3.76 0.75
 -3 0 -12 34.02 1.29
 -3 0 -12 36.2 2.45
 3 0 -12 34.4 2.26
 -3 0 -13 0.29 0.24
 -3 0 -13 0.16 0.31
 3 0 -13 0.25 0.34
 3 0 -13 0.36 0.2
 -3 0 -14 0.26 0.23
 3 0 -14 0.17 0.19
 3 0 -15 0.46 0.22
 -3 0 -15 0.46 0.24
 -3 0 -16 -0.04 0.25
 -3 0 -17 0.26 0.24
 -3 0 -18 0.09 0.2
 3 0 -19 2.37 0.28
 3 1 -20 0.31 0.12
 -3 -1 -18 -0.16 0.21
 -3 -1 -17 5.38 0.55
 3 1 -16 0.12 0.18
 -3 -1 -16 0.1 0.23
 -3 -1 -15 27.03 1.24
 3 1 -15 26.69 1.1
 3 1 -14 4.01 0.45
 -3 -1 -14 4 0.5
 3 1 -13 10.65 1.27
 3 1 -13 11.1 0.7
 -3 -1 -13 10.56 0.76
 -3 -1 -12 2.72 0.39
 3 1 -12 2.88 0.68
 -3 -1 -12 2.48 0.64
 3 1 -11 33.23 2.14
 -3 -1 -11 32.65 2.08
 3 1 -10 1.31 0.43
 -3 -1 -10 1.36 0.42
 3 1 -9 61.66 2.42
 -3 -1 -9 69.4 2.65
 3 1 -8 0.23 0.21
 -3 -1 -8 0.27 0.21
 -3 -1 -7 8.98 0.83
 3 1 -7 8.4 0.82
 -3 -1 -6 17.18 1.1
 -3 -1 -5 22.45 1.07
 -3 -1 -4 0.4 0.14
 -3 -1 -3 0.65 0.16
 -3 -1 -2 0.5 0.16
 -3 1 2 0.44 0.16
 3 -1 2 0.43 0.12
 3 -1 1 81.75 1.38
 -3 1 1 81.43 1.76
 -3 -1 -1 79.71 1.61
 -3 1 0 0.67 0.18
 -3 -1 0 0.71 0.18
 3 -1 0 0.61 0.13
 -3 -1 1 72.55 1.75
 -3 1 -1 70.1 1.67
 -3 1 -3 3.19 0.41
 -3 1 -4 0.54 0.21
 -3 1 -5 11.1 0.86
 -3 1 -6 17.71 1.22
 -3 1 -7 9.73 0.96
 -3 1 -8 0.39 0.28
 -3 1 -9 83.38 3.31
 3 -1 -9 77.42 2.84
 3 -1 -10 0.68 0.33
 -3 1 -10 0.69 0.41
 3 -1 -11 31.3 1.94
 -3 1 -11 35.71 2.42
 -3 1 -12 3.32 0.44
 3 -1 -12 3.3 0.76
 -3 1 -12 4.09 0.86
 3 -1 -13 17.86 1.7
 3 -1 -13 16.54 0.85
 -3 1 -13 18.2 1.02
 -3 1 -13 17.6 1.82
 3 -1 -14 3.43 0.42
 -3 1 -14 3.64 0.51
 -3 1 -15 16.48 1.03
 -3 1 -16 -0.14 0.24
 -3 1 -17 3.93 0.49
 -3 1 -18 0.46 0.24
 3 -1 -18 0.3 0.17
 3 -1 -19 0.52 0.16
 -3 1 -19 0.29 0.18
 3 2 -20 3.96 0.28
 -3 -2 -17 0.89 0.29
 3 2 -17 0.86 0.23
 -3 -2 -16 45.27 1.55
 3 2 -16 48.97 1.43
 -3 -2 -15 0.41 0.24
 3 2 -15 0.71 0.25
 3 2 -14 32.74 1.22
 -3 -2 -14 30.46 1.27
 3 2 -13 0.71 0.45
 -3 -2 -13 0.48 0.25
 -3 -2 -12 39.55 1.3
 3 2 -12 40.17 2.31
 3 2 -11 1.07 0.42
 -3 -2 -11 1.02 0.37
 3 2 -10 147.59 4.18
 -3 -2 -10 145.5 3.9
 -3 -2 -9 1.64 0.42
 3 2 -9 1.46 0.43
 3 2 -8 31 1.6
 -3 -2 -8 34.64 1.65
 3 2 -7 10.07 0.86
 -3 -2 -7 11.83 0.89
 -3 -2 -6 60.09 1.87
 3 2 -6 48.3 1.75
 -3 -2 -5 7.26 0.56
 -3 -2 -5 6.65 0.48
 3 2 -5 7.22 0.65
 -3 -2 -4 2.1 0.26
 -3 -2 -4 2.3 0.28
 -3 2 3 6.46 0.57
 -3 -2 -3 6.31 0.46
 3 -2 2 110.55 1.96
 -3 -2 -2 111.36 1.87
 -3 2 2 112.43 2.13
 -3 -2 -1 0.71 0.16
 -3 2 1 0.59 0.17
 3 -2 1 0.55 0.14
 -3 -2 0 133.51 2.29
 3 -2 0 131.69 2.2
 -3 2 0 136.53 2.36
 -3 2 -1 0.49 0.16
 -3 2 -4 10.59 0.84
 -3 2 -5 7.14 0.74
 -3 2 -6 31.18 1.63
 -3 2 -7 10.8 1.1
 -3 2 -8 59.88 2.63
 -3 2 -9 2.48 0.62
 3 -2 -9 1.86 0.48
 3 -2 -10 148.75 4.09
 -3 2 -10 172.92 5.01
 3 -2 -11 1.02 0.43
 -3 2 -11 1.25 0.51
 3 -2 -12 26.06 1.91
 3 -2 -12 27.21 1.04
 -3 2 -12 27.13 1.19
 -3 2 -12 28.32 2.29
 -3 2 -13 0.51 0.26
 -3 2 -13 0.71 0.43
 3 -2 -13 0.86 0.24
 3 -2 -13 1.1 0.46
 -3 2 -14 26.77 1.29
 -3 2 -15 0.36 0.28
 -3 2 -16 54.16 1.81
 -3 2 -17 0.58 0.27
 3 -2 -17 0.44 0.19
 3 -2 -18 5.85 0.44
 -3 2 -18 5.45 0.53
 -3 2 -19 -0.03 0.17
 3 3 -20 -0.09 0.12
 3 3 -16 0.07 0.18
 -3 -3 -15 40.41 1.46
 -3 -3 -14 0.7 0.27
 -3 -3 -13 25.7 1.09
 3 3 -13 26.55 1.97
 3 3 -12 0.63 0.44
 -3 -3 -12 0.41 0.21
 3 3 -11 50.67 2.43
 3 3 -10 -0.06 0.21
 3 3 -9 54.22 2.41
 -3 -3 -8 0.46 0.24
 3 3 -8 0.55 0.31
 3 3 -7 61.93 2.15
 -3 -3 -7 69.83 2.02
 -3 -3 -6 6.17 0.45
 3 3 -6 5.61 0.59
 -3 -3 -6 6.53 0.55
 -3 -3 -5 155.08 2.16
 -3 -3 -5 152.36 2.13
 3 3 -5 147.6 2.76
 3 3 -4 0.82 0.21
 -3 -3 -4 0.83 0.17
 -3 3 3 53.8 1.58
 3 3 -3 53.02 1.42
 -3 -3 -3 53.21 1.23
 -3 3 2 0.95 0.22
 3 -3 2 0.8 0.21
 -3 -3 -2 0.89 0.18
 3 3 -2 0.82 0.17
 3 -3 1 138.83 2.47
 -3 3 1 145.47 2.51
 -3 3 0 5.19 0.5
 3 -3 0 6.12 0.61
 3 -3 -1 113.02 2.46
 -3 3 -4 1.08 0.33
 -3 3 -5 100.93 2.93
 -3 3 -6 5.69 0.75
 -3 3 -7 87.96 3.01
 -3 3 -8 0.3 0.29
 -3 3 -9 64.3 2.95
 -3 3 -10 -0.06 0.29
 3 -3 -10 0.16 0.24
 -3 3 -11 67.78 3.31
 3 -3 -11 61.03 2.77
 -3 3 -12 0.12 0.2
 -3 3 -12 0.38 0.4
 3 -3 -12 0.46 0.32
 3 -3 -13 18.23 1.69
 -3 3 -13 17.3 1.77
 -3 3 -13 18.77 1.05
 -3 3 -14 0.84 0.33
 3 -3 -15 38.74 1.31
 -3 3 -15 38.11 1.58
 -3 3 -16 0.15 0.28
 3 -3 -16 -0.18 0.21
 -3 3 -17 13.25 0.87
 -3 3 -18 0.07 0.19
 -3 3 -19 9.95 0.6
 -3 3 -20 -0.05 0.12
 -3 -4 -14 33.57 1.29
 -3 -4 -13 0.31 0.23
 -3 -4 -12 13.07 0.75
 3 4 -12 14.22 1.39
 3 4 -11 0.67 0.41
 3 4 -10 13.2 1.23
 3 4 -9 0.31 0.23
 3 4 -8 35.32 1.8
 3 4 -7 3.84 0.57
 3 4 -6 102.81 2.73
 3 4 -5 6.58 0.65
 3 4 -4 204.51 3.15
 -3 4 3 1.69 0.3
 3 4 -3 1.46 0.25
 3 -4 3 1.28 0.32
 3 4 -2 112.87 1.81
 3 -4 2 112.71 2.6
 -3 4 2 108.32 2.21
 -3 4 1 0.18 0.13
 3 -4 1 0.22 0.13
 -3 -4 -1 0.18 0.08
 3 4 -1 0.21 0.08
 3 -4 0 12.14 0.9
 -3 -4 0 10.72 0.53
 -3 4 0 10.61 0.71
 3 -4 -1 0.22 0.14
 -3 4 -4 175.93 3.84
 -3 4 -5 6.41 0.79
 -3 4 -6 139.51 3.82
 -3 4 -7 3.7 0.69
 -3 4 -8 41.16 2.29
 -3 4 -9 -0.01 0.32
 -3 4 -10 8.22 1.16
 3 -4 -10 9.81 1.12
 -3 4 -11 0.43 0.25
 -3 4 -11 0.6 0.35
 3 -4 -11 0.24 0.33
 3 -4 -12 17.01 1.56
 -3 4 -12 17.54 1.79
 -3 4 -12 19.36 1.05
 -3 4 -13 0.26 0.24
 3 -4 -13 0.24 0.19
 3 -4 -14 21.4 0.93
 -3 4 -14 23.4 1.21
 -3 4 -15 0.29 0.28
 3 -4 -15 0.12 0.18
 -3 4 -16 36.13 1.49
 -3 4 -17 1.52 0.37
 -3 4 -18 17.26 0.87
 -3 4 -19 0.06 0.15
 -3 4 -20 2.3 0.24
 3 5 -12 1.54 0.51
 3 5 -11 1.81 0.54
 3 5 -10 0.59 0.37
 3 5 -9 0.16 0.24
 3 5 -8 0.11 0.19
 3 5 -7 18.26 1.2
 3 5 -6 4.41 0.55
 3 5 -5 17.78 1.02
 3 5 -4 1.09 0.24
 3 -5 4 1.22 0.38
 3 -5 3 112.71 2.93
 3 5 -3 108.92 2.05
 -3 5 3 113 2.33
 3 5 -2 1.93 0.25
 3 -5 2 1.73 0.39
 -3 5 2 1.79 0.3
 3 -5 1 23.89 1.34
 -3 -5 -1 23.45 0.91
 -3 5 1 23.81 1.13
 -3 5 0 0.38 0.19
 -3 -5 0 0.2 0.11
 3 -5 0 0.38 0.32
 -3 -5 1 15.39 0.82
 3 -5 -1 17.37 1.19
 3 -5 -2 2.04 0.43
 -3 5 -5 34.04 1.88
 -3 5 -6 3.98 0.71
 -3 5 -7 9.6 1.05
 -3 5 -8 0.14 0.32
 -3 5 -9 2.54 0.71
 -3 5 -10 0.62 0.45
 3 -5 -10 0.81 0.38
 3 -5 -11 2.59 0.31
 3 -5 -11 2.73 0.66
 -3 5 -11 2.5 0.81
 -3 5 -11 2.93 0.45
 -3 5 -12 1.26 0.38
 3 -5 -12 0.68 0.2
 3 -5 -12 0.61 0.37
 -3 5 -12 0.86 0.55
 -3 5 -13 18.69 1.09
 -3 5 -14 3.91 0.56
 -3 5 -15 6.11 0.64
 -3 5 -16 0.17 0.24
 -3 5 -17 9.98 0.76
 -3 5 -18 0.24 0.21
 -3 5 -19 2.2 0.29
 -3 5 -20 0.98 0.16
 3 6 -11 0.84 0.32
 3 6 -10 0.38 0.28
 3 6 -9 1.68 0.43
 3 6 -8 15.84 1.27
 3 6 -7 1.05 0.35
 3 6 -6 1.64 0.37
 3 6 -5 2.31 0.42
 3 -6 5 2.19 0.56
 3 -6 4 7.94 0.91
 3 6 -4 8.05 0.66
 -3 6 3 1.17 0.25
 3 -6 3 1.47 0.41
 3 6 -3 1.27 0.24
 3 -6 2 90.77 2.86
 -3 6 2 89.29 2.17
 -3 6 1 0.77 0.22
 -3 -6 -1 0.77 0.23
 3 -6 1 0.87 0.34
 -3 -6 0 22.96 1.07
 -3 6 0 22.8 1.16
 -3 -6 1 0.57 0.2
 3 -6 -1 0.8 0.29
 3 -6 -2 95.69 3.05
 -3 6 -6 1.23 0.47
 -3 6 -7 1.68 0.59
 -3 6 -8 14.68 1.5
 -3 6 -9 1.31 0.54
 -3 6 -10 0.78 0.26
 3 -6 -10 0.62 0.4
 -3 6 -10 0.89 0.52
 3 -6 -11 1.01 0.4
 -3 6 -11 1.31 0.34
 -3 6 -11 0.67 0.49
 -3 6 -12 2.43 0.44
 3 -6 -12 1.41 0.5
 -3 6 -13 0.77 0.36
 -3 6 -14 0.27 0.25
 -3 6 -15 0.31 0.28
 -3 6 -16 2.03 0.39
 -3 6 -17 1.73 0.37
 -3 6 -18 0.35 0.2
 -3 6 -19 0.34 0.15
 3 7 -11 18.98 1.61
 3 7 -10 0.57 0.37
 3 7 -9 10.26 1.09
 3 7 -8 2.42 0.54
 3 7 -7 9.23 0.92
 3 -7 7 9.92 1.22
 3 -7 6 1.91 0.56
 3 -7 5 19.86 1.55
 3 -7 4 0.99 0.37
 3 -7 3 11.57 1.15
 -3 7 2 0.82 0.24
 3 -7 2 0.63 0.31
 -3 7 1 27.8 1.32
 3 -7 1 28.8 1.79
 -3 -7 -1 27.7 1.32
 -3 7 0 0.17 0.15
 -3 -7 0 0.24 0.2
 3 -7 0 0.41 0.29
 3 -7 -1 19.99 1.55
 -3 -7 1 17.02 1.08
 -3 -7 2 0.82 0.27
 3 -7 -2 0.74 0.33
 -3 7 -8 2.27 0.63
 -3 7 -9 8.79 1.26
 -3 7 -9 8.26 0.68
 -3 7 -10 1.23 0.33
 3 -7 -10 1.1 0.43
 -3 7 -10 1.89 0.71
 -3 7 -11 15.39 0.96
 -3 7 -11 16.64 1.84
 -3 7 -12 1.54 0.39
 -3 7 -13 12.78 0.91
 -3 7 -14 2.05 0.43
 -3 7 -15 9.59 0.77
 -3 7 -16 1.04 0.3
 -3 7 -17 1.29 0.3
 -3 7 -18 0.66 0.21
 -3 7 -19 0.54 0.15
 3 -8 10 59.58 3.28
 3 -8 9 1.26 0.57
 3 -8 8 15.95 1.62
 3 -8 7 0.51 0.4
 3 -8 6 42.8 2.5
 3 -8 5 1.67 0.52
 3 -8 4 16.49 1.53
 3 -8 3 0.23 0.26
 3 -8 2 9.2 1.12
 -3 -8 -1 1.67 0.38
 3 -8 1 2.47 0.62
 -3 -8 0 41.83 1.84
 -3 8 0 39.59 1.7
 3 -8 -1 2.14 0.59
 -3 -8 1 1.72 0.38
 3 -8 -2 10.45 1.2
 -3 -8 2 8.85 0.88
 -3 -8 3 0.16 0.23
 -3 -8 4 33.09 1.88
 -3 8 -8 11.66 0.79
 -3 8 -9 1.1 0.33
 -3 8 -10 52.92 1.74
 -3 8 -11 1.6 0.38
 -3 8 -12 13.83 0.93
 -3 8 -13 0.21 0.28
 -3 8 -14 26.26 1.25
 -3 8 -15 0.02 0.23
 -3 8 -16 12.39 0.78
 -3 8 -17 0.08 0.17
 -3 8 -18 0.84 0.19
 3 -9 9 8.55 1.25
 3 -9 8 1.37 0.6
 3 -9 7 23.95 2.01
 3 -9 6 1.45 0.55
 3 -9 5 12.95 1.47
 3 -9 4 0.53 0.38
 3 -9 3 28.32 2.08
 3 -9 2 1.33 0.56
 3 -9 1 83.6 3.58
 3 -9 0 2.1 0.6
 -3 -9 1 89.06 2.94
 -3 9 -1 87.25 2.71
 -3 -9 2 0.91 0.34
 3 -9 -2 1.16 0.5
 -3 -9 3 35.54 1.93
 -3 -9 4 0.45 0.3
 -3 -9 5 4.83 0.79
 -3 9 -6 0.94 0.29
 -3 9 -7 21.31 1.09
 -3 9 -8 0.89 0.28
 -3 9 -9 5.82 0.63
 -3 9 -10 1.34 0.36
 -3 9 -11 6.11 0.65
 -3 9 -12 0.2 0.27
 -3 9 -13 61.66 1.92
 -3 9 -14 0.37 0.27
 -3 9 -15 5.83 0.55
 -3 9 -16 0.26 0.19
 -3 9 -17 13.38 0.67
 -3 9 -18 0.65 0.15
 3 -10 7 0.79 0.49
 3 -10 6 12.43 1.53
 3 -10 5 0.32 0.21
 3 -10 5 0.57 0.5
 3 -10 4 15.52 1.68
 3 -10 4 14.16 0.76
 3 -10 3 1.2 0.6
 3 -10 2 138.76 5.01
 3 -10 1 1.77 0.67
 3 -10 0 94.76 4.18
 3 -10 -1 1.29 0.5
 -3 -10 3 0.48 0.34
 -3 10 -4 16.21 0.96
 -3 -10 4 15.95 1.47
 -3 -10 5 0.09 0.31
 -3 10 -5 0.38 0.24
 -3 -10 6 1.55 0.52
 -3 10 -6 1.99 0.39
 -3 -10 7 0.78 0.41
 -3 10 -7 0.89 0.32
 -3 10 -8 11.05 0.81
 -3 -10 8 10.49 1.27
 -3 10 -9 -0.11 0.29
 -3 10 -10 2.22 0.43
 -3 10 -11 0.55 0.29
 -3 10 -12 39.03 1.52
 -3 10 -13 0.34 0.27
 -3 10 -14 15.65 0.89
 -3 10 -15 0.18 0.2
 -3 10 -16 6.04 0.49
 -3 10 -17 0.11 0.13
 3 -11 5 20.9 2.02
 3 -11 4 0.1 0.4
 3 -11 4 0.3 0.21
 3 -11 3 34.19 2.64
 3 -11 3 29.3 1.08
 3 -11 2 0.37 0.19
 3 -11 2 0.27 0.44
 3 -11 1 42.42 1.25
 3 -11 1 50.27 3.16
 3 -11 0 0.31 0.17
 3 -11 0 -0.02 0.46
 3 -11 -1 35.47 2.67
 3 -11 -1 32.77 1.16
 3 -11 -2 0.19 0.18
 -3 11 -3 33.12 1.42
 -3 11 -4 0.37 0.25
 -3 11 -5 18.11 1.11
 -3 11 -6 0.66 0.3
 -3 11 -7 11.7 0.87
 -3 11 -8 1.19 0.35
 -3 11 -9 5.32 0.63
 -3 11 -10 0.42 0.27
 -3 11 -11 1.44 0.36
 -3 11 -12 0.45 0.3
 -3 11 -13 8.76 0.67
 -3 11 -14 0.19 0.21
 -3 11 -15 2.89 0.36
 -3 11 -16 -0.04 0.13
 3 -12 3 0.2 0.19
 3 -12 2 7.82 0.57
 3 -12 1 -0.04 0.17
 3 -12 1 0.21 0.46
 3 -12 0 9.77 1.45
 3 -12 0 8.48 0.59
 3 -12 -1 0.15 0.16
 -3 12 -2 8.89 0.78
 -3 12 -3 0.19 0.24
 -3 12 -4 12 0.9
 -3 12 -5 0.64 0.34
 -3 12 -6 0.98 0.35
 -3 12 -7 0.78 0.32
 -3 12 -8 1.97 0.41
 -3 12 -9 0.44 0.28
 -3 12 -10 5.37 0.58
 -3 12 -11 0.49 0.27
 -3 12 -12 2.05 0.36
 -3 12 -13 0.86 0.24
 -3 12 -14 0.47 0.19
 -3 12 -15 0.37 0.16
 -3 12 -16 2.27 0.22
 3 -13 1 6.93 0.54
 3 -13 0 -0.02 0.18
 -3 13 -2 0.15 0.29
 -3 13 -3 0.27 0.25
 -3 13 -4 -0.01 0.28
 -3 13 -5 8.59 0.78
 -3 13 -6 0.67 0.32
 -3 13 -7 0.08 0.22
 -3 13 -8 0.83 0.29
 -3 13 -9 3.23 0.47
 -3 13 -10 0.75 0.27
 -3 13 -11 0.92 0.28
 -3 13 -12 0.45 0.21
 -3 13 -13 3.47 0.36
 -3 13 -14 0.01 0.12
 -3 13 -15 0.15 0.1
 -3 14 -1 0.11 0.28
 -3 14 -2 13.71 0.95
 -3 14 -3 0.26 0.27
 -3 14 -4 36.84 1.53
 -3 14 -5 0.06 0.22
 -3 14 -6 2.72 0.44
 -3 14 -7 -0.02 0.22
 -3 14 -8 15.81 0.9
 -3 14 -9 -0.1 0.19
 -3 14 -10 2.28 0.35
 -3 14 -11 0.68 0.22
 -3 14 -12 1.47 0.25
 -3 14 -13 0.26 0.13
 -3 15 0 -0.09 0.29
 -3 15 -1 0.34 0.25
 -3 15 -2 0.58 0.3
 -3 15 -3 41.81 1.58
 -3 15 -4 0.34 0.26
 -3 15 -5 7.52 0.64
 -3 15 -6 0.16 0.19
 -3 15 -7 20.24 0.99
 -3 15 -8 -0.25 0.19
 -3 15 -9 2.85 0.35
 -3 15 -10 0.13 0.15
 -3 15 -11 4.32 0.35
 -3 15 -12 0.34 0.12
 -3 16 2 20.28 1.02
 -3 16 1 -0.38 0.29
 -3 16 0 2.37 0.4
 -3 16 -1 0.02 0.22
 -3 16 -2 18.42 0.98
 -3 16 -3 0.29 0.23
 -3 16 -4 12.27 0.73
 -3 16 -5 -0.12 0.19
 -3 16 -6 11.44 0.69
 -3 16 -7 -0.01 0.16
 -3 16 -8 9.11 0.54
 -3 16 -9 0.17 0.14
 -3 16 -10 4.92 0.33
 -3 17 8 0.05 0.15
 -3 17 7 5.48 0.41
 -3 17 6 -0.35 0.21
 -3 17 5 2.89 0.34
 -3 17 4 -0.3 0.23
 -3 17 3 2.36 0.33
 -3 17 2 0.13 0.18
 -3 17 1 11.41 0.69
 -3 17 0 0.17 0.2
 -3 17 -1 10.91 0.67
 -3 17 -2 0.75 0.23
 -3 17 -3 5.36 0.44
 -3 17 -4 -0.1 0.16
 -3 17 -5 3.99 0.38
 -3 17 -6 0.17 0.12
 -3 17 -7 0.64 0.16
 -3 17 -8 0.46 0.13
 -3 18 5 0.08 0.1
 -3 18 4 1.27 0.21
 -3 18 3 -0.02 0.12
 -3 18 2 2.6 0.29
 -3 18 1 0.23 0.14
 -3 18 0 0.44 0.17
 -3 18 -1 0.56 0.17
 -3 18 -2 1.37 0.2
 -3 18 -3 0.04 0.11
 -3 18 -4 1.87 0.22
 -3 18 -5 0.07 0.09
 -4 0 0 3.24 0.42
 -4 0 1 37.81 1.39
 -4 0 -1 38.03 1.38
 -4 0 2 54.51 1.83
 -4 0 -2 54.37 1.67
 -4 0 -3 0.03 0.13
 4 0 3 -0.03 0.05
 -4 0 -4 2.29 0.36
 -4 0 -6 12.85 0.98
 -4 0 -7 5.78 0.67
 -4 0 -8 246.1 4.94
 -4 0 -9 3.51 0.62
 4 0 -9 3.23 0.6
 4 0 -10 27.21 1.79
 -4 0 -10 27.21 1.83
 -4 0 -11 0.47 0.33
 4 0 -11 0.71 0.39
 -4 0 -12 78.29 3.38
 4 0 -12 77.52 3.4
 -4 0 -12 79.32 1.97
 -4 0 -13 1.1 0.3
 -4 0 -14 20.69 1.07
 -4 0 -15 0.72 0.28
 -4 0 -16 1.93 0.36
 -4 0 -17 -0.08 0.2
 4 0 -18 16.16 0.78
 -4 0 -18 13.37 0.75
 4 0 -19 0 0.15
 4 1 -20 0.46 0.12
 4 1 -19 10.49 0.54
 -4 -1 -17 5.68 0.53
 -4 -1 -16 0.12 0.2
 -4 -1 -15 14.47 0.89
 -4 -1 -14 0.08 0.2
 -4 -1 -13 36.19 1.33
 -4 -1 -12 0.47 0.24
 4 1 -12 0.09 0.31
 -4 -1 -11 31.45 1.91
 4 1 -11 34.72 2.18
 4 1 -10 0.79 0.38
 -4 -1 -10 0.89 0.38
 4 1 -9 14.03 1.19
 -4 -1 -9 14.81 1.18
 -4 -1 -8 9.96 0.95
 4 1 -8 9.61 0.98
 -4 -1 -7 111.83 2.73
 -4 -1 -6 2.15 0.39
 -4 -1 -6 1.74 0.32
 -4 -1 -5 33.21 1.34
 -4 -1 -4 0.43 0.17
 4 -1 3 8.53 0.5
 -4 -1 -3 8.83 0.66
 -4 1 2 0.59 0.2
 -4 -1 -2 0.49 0.17
 4 -1 2 0.61 0.15
 4 -1 1 26.37 0.85
 -4 -1 -1 29 1.19
 -4 1 1 28.81 1.25
 -4 -1 0 40.61 1.41
 -4 1 0 41.52 1.47
 -4 -1 1 43.28 1.57
 -4 1 -1 42.59 1.54
 -4 1 -2 0.46 0.21
 -4 1 -3 18.2 1.02
 -4 1 -5 32.3 1.49
 -4 1 -6 2.25 0.48
 -4 1 -7 129.18 3.36
 -4 1 -8 10.74 1.12
 -4 1 -9 22.72 1.64
 4 -1 -9 23.79 1.65
 -4 1 -10 0.54 0.34
 4 -1 -10 0.5 0.35
 4 -1 -11 42 2.31
 -4 1 -11 41.76 2.42
 -4 1 -12 0.46 0.24
 -4 1 -12 0.69 0.43
 4 -1 -12 0.41 0.38
 -4 1 -13 29.45 2.04
 -4 1 -13 37.03 1.42
 -4 1 -14 0.21 0.23
 -4 1 -15 4.28 0.55
 -4 1 -16 0.31 0.21
 4 -1 -17 8.96 0.64
 -4 1 -17 7.76 0.63
 4 -1 -18 1.41 0.26
 -4 1 -18 1.27 0.28
 4 -1 -19 6.31 0.4
 -4 1 -19 5.21 0.43
 4 2 -20 4.44 0.29
 4 2 -19 0.22 0.15
 -4 -2 -16 7.02 0.61
 -4 -2 -15 2.55 0.41
 -4 -2 -14 20.05 1
 -4 -2 -13 0.6 0.24
 4 2 -12 5.41 0.91
 -4 -2 -12 5.44 0.51
 4 2 -11 2.33 0.62
 4 2 -10 28.06 1.85
 4 2 -9 1.15 0.39
 4 2 -8 2.42 0.48
 -4 -2 -8 2.56 0.46
 -4 -2 -8 2.6 0.41
 4 2 -7 1.49 0.37
 -4 -2 -7 1.73 0.35
 -4 -2 -7 1.76 0.34
 -4 -2 -6 67.56 1.89
 -4 -2 -6 66.67 1.88
 4 2 -6 67.01 2.22
 -4 -2 -5 1.24 0.25
 4 -2 4 8.09 0.64
 -4 -2 -4 8.24 0.63
 -4 2 3 6.95 0.67
 4 -2 3 6.47 0.52
 -4 -2 -3 6.86 0.56
 -4 2 2 10.69 0.79
 -4 -2 -2 10.34 0.69
 4 -2 2 10.49 0.64
 -4 2 1 0.77 0.25
 -4 -2 -1 0.77 0.22
 4 -2 1 0.63 0.17
 -4 -2 0 134.89 2.71
 4 -2 0 128.91 2.33
 -4 2 -1 0.69 0.22
 -4 2 -2 19.82 1.06
 -4 2 -6 80.21 2.87
 -4 2 -7 1.2 0.39
 -4 2 -8 7.59 0.91
 -4 2 -9 1.7 0.53
 -4 2 -10 28.76 2.07
 4 -2 -10 28.79 2
 4 -2 -11 2.75 0.66
 -4 2 -11 3.42 0.42
 -4 2 -11 3.09 0.74
 4 -2 -12 5.74 0.94
 -4 2 -12 6.19 1.03
 -4 2 -12 7.06 0.63
 -4 2 -13 0.34 0.25
 -4 2 -14 10.28 0.8
 -4 2 -15 1.84 0.39
 4 -2 -16 3.31 0.42
 -4 2 -16 3.39 0.48
 4 -2 -17 0.12 0.17
 -4 2 -17 0.27 0.23
 4 -2 -18 4.54 0.39
 -4 2 -18 4.23 0.44
 -4 2 -19 -0.01 0.15
 4 3 -20 0.08 0.09
 -4 -3 -15 8.04 0.65
 -4 -3 -14 3.13 0.42
 -4 -3 -13 3.52 0.43
 4 3 -12 3.08 0.69
 -4 -3 -12 2.98 0.38
 -4 -3 -11 0.28 0.16
 4 3 -11 0.41 0.36
 4 3 -10 5.09 0.84
 4 3 -9 21.42 1.53
 4 3 -8 3.47 0.59
 4 3 -7 7.63 0.78
 -4 -3 -6 0.9 0.21
 4 3 -6 0.81 0.26
 -4 -3 -5 22.05 0.98
 4 3 -5 20.55 1.11
 4 -3 4 8.82 0.75
 4 3 -4 8.96 0.7
 -4 -3 -4 9.3 0.63
 -4 -3 -3 66.22 1.68
 -4 3 3 68.4 2.04
 4 -3 3 68.4 1.94
 -4 -3 -2 5.85 0.53
 4 -3 2 5.61 0.57
 -4 3 2 6.51 0.62
 4 -3 1 2.07 0.35
 -4 3 1 1.98 0.36
 -4 3 0 0.04 0.11
 4 -3 0 0.07 0.12
 -4 3 -1 1.31 0.31
 -4 3 -2 5.85 0.62
 -4 3 -6 1.37 0.41
 -4 3 -7 8.3 1.05
 -4 3 -8 3.64 0.73
 -4 3 -9 22.2 1.71
 -4 3 -10 2.86 0.67
 4 -3 -10 3.13 0.68
 -4 3 -11 0.77 0.27
 -4 3 -11 0.43 0.32
 4 -3 -11 0.95 0.42
 -4 3 -12 1.82 0.35
 -4 3 -12 1.96 0.63
 4 -3 -12 2 0.63
 -4 3 -13 3.88 0.52
 4 -3 -14 2.92 0.38
 -4 3 -14 3.22 0.49
 4 -3 -15 8.22 0.63
 -4 3 -15 8.06 0.74
 -4 3 -16 0.47 0.28
 4 -3 -16 0.54 0.24
 4 -3 -17 0.23 0.19
 -4 3 -17 0.37 0.23
 4 -3 -18 1.3 0.23
 -4 3 -18 1.15 0.27
 -4 3 -19 0.14 0.13
 -4 -4 -13 0.72 0.25
 4 4 -12 13.19 1.36
 -4 -4 -12 12.15 0.71
 4 4 -11 6.23 0.92
 -4 -4 -11 5.46 0.46
 4 4 -10 24.35 1.69
 4 4 -9 1.16 0.39
 4 4 -8 9.41 0.99
 4 4 -7 0.15 0.21
 4 4 -6 11.26 0.91
 4 4 -5 3.69 0.49
 4 -4 5 3.89 0.58
 -4 -4 -4 17.44 0.86
 -4 4 4 17.15 1.11
 4 4 -4 15.89 0.89
 4 -4 4 17.73 1.13
 -4 4 3 12.03 0.88
 4 4 -3 10.83 0.67
 4 -4 3 13.04 0.97
 4 4 -2 11.49 0.6
 4 -4 2 13.22 0.96
 -4 4 2 13.63 0.95
 -4 4 1 0.35 0.2
 4 4 -1 0.03 0.05
 4 -4 1 0.09 0.16
 4 -4 0 8.63 0.78
 -4 4 0 8.1 0.74
 -4 4 -1 0.07 0.12
 4 -4 -1 0.08 0.14
 -4 4 -7 0.21 0.23
 -4 4 -8 11.23 1.33
 -4 4 -9 1.85 0.62
 -4 4 -10 29.95 2.21
 4 -4 -11 8.1 0.58
 -4 4 -11 8.12 1.23
 -4 4 -11 8.47 0.67
 4 -4 -11 7.75 1.07
 4 -4 -12 6.46 0.99
 4 -4 -12 7.37 0.56
 -4 4 -12 7.36 1.21
 -4 4 -12 7.56 0.71
 -4 4 -13 1.4 0.35
 4 -4 -13 1.44 0.29
 4 -4 -14 3.5 0.43
 -4 4 -14 3.05 0.5
 -4 4 -15 1.37 0.37
 4 -4 -15 1.69 0.33
 4 -4 -16 19.28 0.86
 -4 4 -16 18.25 1.04
 -4 4 -17 0.95 0.3
 -4 4 -18 0.8 0.24
 -4 4 -19 0.11 0.14
 -4 4 -20 2.28 0.21
 4 5 -11 10.82 1.16
 4 5 -10 0.98 0.46
 4 5 -9 55.98 2.41
 4 5 -8 0.34 0.24
 4 5 -7 62.58 2.25
 4 -5 6 0.68 0.32
 4 5 -6 0.91 0.29
 4 -5 5 4.38 0.68
 4 5 -5 3.96 0.5
 -4 5 4 2.42 0.43
 4 -5 4 2.7 0.51
 4 5 -4 2.42 0.37
 -4 5 3 79.34 2.28
 4 5 -3 73.87 1.72
 4 -5 3 79.61 2.59
 -4 5 2 1.28 0.32
 4 -5 2 1.18 0.34
 4 -5 1 26.52 1.5
 -4 5 1 26.98 1.42
 4 -5 0 6.08 0.72
 -4 5 0 5.67 0.65
 -4 -5 1 45.58 1.25
 -4 5 -1 47.86 1.83
 -4 5 -8 0.47 0.36
 -4 5 -9 57.5 3.05
 -4 5 -10 0.42 0.22
 4 -5 -10 0.74 0.22
 -4 5 -10 0.72 0.54
 -4 5 -11 22.15 2.14
 4 -5 -11 23.1 0.97
 -4 5 -11 23.38 1.12
 4 -5 -11 20.92 1.79
 -4 5 -12 2.57 0.45
 4 -5 -12 2.76 0.38
 4 -5 -13 18.26 0.9
 -4 5 -13 17.64 1.05
 -4 5 -14 0.35 0.27
 4 -5 -14 0.4 0.22
 4 -5 -15 9.39 0.61
 -4 5 -15 8.67 0.75
 -4 5 -16 0.84 0.29
 -4 5 -17 12.46 0.78
 -4 5 -18 0.4 0.19
 -4 5 -19 3.35 0.3
 4 6 -11 -0.08 0.33
 4 6 -10 18.58 1.49
 4 6 -9 0.17 0.21
 4 6 -8 66.1 2.48
 4 -6 8 71.53 3.11
 4 -6 7 0.25 0.28
 4 6 -7 0.32 0.24
 4 -6 6 28.89 1.86
 4 6 -6 28.25 1.43
 4 -6 5 2.15 0.53
 -4 6 4 68.51 2.24
 4 -6 4 70.36 2.71
 -4 6 3 0.1 0.15
 4 -6 3 -0.06 0.24
 4 -6 2 67.81 2.6
 -4 6 2 61.77 2.08
 4 -6 1 7.68 0.92
 -4 6 1 8.32 0.83
 4 -6 0 14.13 1.22
 -4 6 0 12.62 0.99
 4 -6 -1 7.61 0.9
 -4 6 -1 6.32 0.71
 -4 -6 2 75.45 2.03
 -4 6 -9 0.21 0.22
 4 -6 -10 27.42 0.99
 -4 6 -10 25.69 1.18
 -4 6 -11 0.36 0.26
 4 -6 -11 0.5 0.4
 4 -6 -11 0.67 0.23
 4 -6 -12 10.39 0.66
 -4 6 -12 9.42 0.79
 -4 6 -13 1.1 0.36
 4 -6 -13 0.97 0.27
 -4 6 -14 20.44 1.12
 -4 6 -15 0 0.24
 -4 6 -16 7.19 0.64
 -4 6 -17 0.39 0.25
 -4 6 -18 6.86 0.49
 -4 6 -19 0.27 0.12
 4 -7 10 3.82 0.81
 4 -7 9 47.8 2.68
 4 -7 8 0.47 0.44
 4 -7 7 17.04 1.52
 4 -7 6 0.8 0.4
 4 -7 5 53.4 2.63
 4 -7 4 2.69 0.61
 4 -7 3 42.83 2.28
 -4 7 2 5.84 0.67
 4 -7 2 7.07 0.96
 4 -7 1 118.8 3.82
 -4 7 1 116.8 3.15
 -4 7 0 0.7 0.34
 4 -7 0 1.7 0.59
 4 -7 -1 174.9 4.69
 -4 7 -1 147.89 3.55
 -4 -7 3 69.57 2.26
 -4 7 -8 0.26 0.23
 4 -7 -9 38.87 1.14
 -4 7 -9 37.87 1.45
 4 -7 -10 3.51 0.39
 -4 7 -10 3.09 0.46
 -4 7 -11 44.46 1.64
 4 -7 -11 44.4 1.27
 -4 7 -12 0.25 0.26
 -4 7 -13 2.93 0.5
 -4 7 -14 1.6 0.38
 -4 7 -15 10.69 0.79
 -4 7 -16 0.71 0.27
 -4 7 -17 4.09 0.45
 -4 7 -18 0.57 0.17
 -4 7 -19 0.32 0.11
 4 -8 9 0.57 0.46
 4 -8 8 3.48 0.81
 4 -8 7 0.35 0.32
 4 -8 6 17.45 1.66
 4 -8 5 -0.08 0.33
 4 -8 4 34.27 2.18
 4 -8 3 2.32 0.63
 4 -8 2 6.95 1.04
 -4 8 1 0.26 0.24
 4 -8 1 0.86 0.45
 4 -8 0 22.97 1.87
 -4 8 0 19.78 1.34
 -4 8 -1 0.53 0.31
 4 -8 -1 0.67 0.37
 -4 8 -2 8.45 0.93
 -4 8 -7 0.62 0.26
 -4 8 -8 2.14 0.41
 4 -8 -8 2.33 0.3
 -4 8 -9 0.25 0.23
 4 -8 -9 0.36 0.16
 -4 8 -10 24.73 1.22
 -4 8 -11 0.78 0.32
 -4 8 -12 1.32 0.39
 -4 8 -13 0.55 0.3
 -4 8 -14 1.05 0.32
 -4 8 -15 0.42 0.25
 -4 8 -16 5.26 0.5
 -4 8 -17 0.29 0.2
 -4 8 -18 0.31 0.13
 4 -9 8 0.69 0.47
 4 -9 7 2.42 0.69
 4 -9 6 0.33 0.24
 4 -9 6 -0.06 0.32
 4 -9 5 0.71 0.23
 4 -9 5 0.91 0.42
 4 -9 4 1.34 0.54
 4 -9 3 26.32 2.1
 4 -9 2 0 0.34
 4 -9 1 3.89 0.83
 4 -9 0 0.47 0.37
 -4 9 -1 1.87 0.49
 4 -9 -1 1.51 0.52
 -4 9 -2 -0.08 0.23
 -4 9 -5 0.24 0.22
 4 -9 -6 0.31 0.17
 -4 9 -6 0.3 0.22
 4 -9 -7 2.81 0.32
 -4 9 -7 2.62 0.44
 -4 9 -8 1.31 0.33
 4 -9 -8 0.94 0.23
 -4 9 -9 3.24 0.49
 -4 9 -10 1.15 0.35
 -4 9 -11 3.56 0.51
 -4 9 -12 2.22 0.43
 -4 9 -13 3.26 0.48
 -4 9 -14 0.48 0.26
 -4 9 -15 3.81 0.45
 -4 9 -16 0.18 0.18
 -4 9 -17 0.24 0.15
 4 -10 6 0.71 0.49
 4 -10 5 0.36 0.21
 4 -10 5 0.52 0.48
 4 -10 4 4.26 0.98
 4 -10 4 3.53 0.42
 4 -10 3 1.66 0.3
 4 -10 3 1.79 0.67
 4 -10 2 9.72 1.39
 4 -10 2 8.24 0.6
 4 -10 1 0.47 0.24
 4 -10 1 0.09 0.39
 4 -10 0 26.6 2.31
 4 -10 0 26.25 1.1
 4 -10 -1 0.15 0.16
 4 -10 -2 10.07 0.59
 -4 10 -3 1.36 0.34
 4 -10 -3 1.26 0.24
 -4 10 -3 1.29 0.47
 4 -10 -4 2.11 0.31
 -4 10 -4 1.96 0.4
 -4 10 -5 0.44 0.29
 4 -10 -5 0.38 0.18
 4 -10 -6 0.23 0.18
 -4 10 -6 0.3 0.27
 -4 10 -7 0.32 0.27
 -4 10 -8 -0.05 0.24
 -4 10 -9 0.31 0.24
 -4 10 -10 8.4 0.74
 -4 10 -11 0.96 0.34
 -4 10 -12 7.41 0.68
 -4 10 -13 0.48 0.27
 -4 10 -14 2.98 0.42
 -4 10 -15 0.44 0.22
 -4 10 -16 0.06 0.14
 -4 10 -17 1.21 0.19
 4 -11 5 2.41 0.38
 4 -11 4 0.49 0.23
 4 -11 4 0.85 0.58
 4 -11 3 12.41 0.75
 4 -11 3 14.35 1.74
 4 -11 2 0.78 0.24
 4 -11 2 0.41 0.45
 4 -11 1 17.03 0.86
 4 -11 1 18.73 2.05
 4 -11 0 2.07 0.4
 4 -11 0 1.45 0.59
 4 -11 -1 22.71 1.04
 4 -11 -2 0.68 0.25
 -4 11 -2 0.51 0.25
 4 -11 -3 12.7 0.71
 -4 11 -3 11.93 0.89
 -4 11 -4 0.06 0.24
 4 -11 -4 0.45 0.19
 4 -11 -5 7.31 0.51
 -4 11 -5 7.79 0.76
 -4 11 -6 1.17 0.38
 -4 11 -7 18.02 1.05
 -4 11 -8 0.13 0.26
 -4 11 -9 6.34 0.66
 -4 11 -10 0.65 0.3
 -4 11 -11 31.72 1.32
 -4 11 -12 0.66 0.28
 -4 11 -13 18.37 0.92
 -4 11 -14 0.1 0.17
 -4 11 -15 1.17 0.23
 -4 11 -16 0.01 0.11
 4 -12 4 26.92 1.11
 4 -12 3 0.15 0.21
 4 -12 2 11.06 0.71
 4 -12 1 0.09 0.19
 4 -12 0 36.49 1.24
 4 -12 -1 0.2 0.19
 4 -12 -2 10.78 0.75
 -4 12 -2 9.5 0.81
 -4 12 -3 0.27 0.24
 4 -12 -3 0.35 0.2
 -4 12 -4 18.47 1.15
 4 -12 -4 19.26 0.96
 -4 12 -5 0.88 0.37
 -4 12 -6 22.69 1.18
 -4 12 -7 1.49 0.34
 -4 12 -8 7.88 0.73
 -4 12 -9 -0.04 0.24
 -4 12 -10 14.53 0.89
 -4 12 -11 0.22 0.26
 -4 12 -12 12.76 0.77
 -4 12 -13 0.26 0.2
 -4 12 -14 2.64 0.3
 -4 12 -15 0.04 0.12
 4 -13 2 -0.09 0.19
 4 -13 1 20.06 0.93
 4 -13 0 0.13 0.18
 4 -13 -1 20.33 0.92
 -4 13 -1 20.47 1.17
 4 -13 -2 0.14 0.19
 -4 13 -2 -0.36 0.32
 -4 13 -3 13.44 0.96
 -4 13 -4 0.02 0.28
 -4 13 -5 43.36 1.62
 -4 13 -6 0.24 0.25
 -4 13 -7 13.54 0.89
 -4 13 -8 0.36 0.25
 -4 13 -9 13.46 0.83
 -4 13 -10 0.21 0.18
 -4 13 -11 10.53 0.68
 -4 13 -12 0.18 0.17
 -4 13 -13 0.32 0.17
 -4 13 -14 0.1 0.11
 4 -14 0 4.89 0.45
 -4 14 0 4.94 0.59
 4 -14 -1 0.18 0.19
 -4 14 -1 -0.25 0.28
 -4 14 -2 4.97 0.61
 -4 14 -3 0.01 0.24
 -4 14 -4 5.83 0.63
 -4 14 -5 0.64 0.29
 -4 14 -6 10.66 0.74
 -4 14 -7 -0.1 0.21
 -4 14 -8 4.28 0.49
 -4 14 -9 0.08 0.18
 -4 14 -10 6.55 0.52
 -4 14 -11 0.16 0.17
 -4 14 -12 3.03 0.32
 -4 14 -13 0.28 0.11
 -4 15 1 3.39 0.48
 -4 15 0 1.11 0.29
 -4 15 -1 1.62 0.36
 -4 15 -2 0.27 0.26
 -4 15 -3 9.08 0.72
 -4 15 -4 1.29 0.32
 -4 15 -5 0.52 0.22
 -4 15 -6 0.26 0.21
 -4 15 -7 1.64 0.32
 -4 15 -8 0.09 0.17
 -4 15 -9 1.88 0.28
 -4 15 -10 0.72 0.2
 -4 15 -11 1.04 0.19
 -4 16 4 2.45 0.37
 -4 16 3 0.01 0.22
 -4 16 2 7.11 0.6
 -4 16 1 0 0.2
 -4 16 0 -0.12 0.23
 -4 16 -1 -0.14 0.22
 -4 16 -2 8.63 0.65
 -4 16 -3 0.31 0.21
 -4 16 -4 2.75 0.35
 -4 16 -5 -0.23 0.19
 -4 16 -6 0.33 0.19
 -4 16 -7 0.66 0.19
 -4 16 -8 0.31 0.15
 -4 16 -9 0.57 0.16
 -4 16 -10 1.11 0.16
 -4 17 7 0.29 0.13
 -4 17 6 0.74 0.18
 -4 17 5 2.06 0.28
 -4 17 4 0.07 0.16
 -4 17 3 5.23 0.45
 -4 17 2 0.04 0.16
 -4 17 1 6.84 0.54
 -4 17 0 0.02 0.16
 -4 17 -1 10.57 0.61
 -4 17 -2 0.14 0.18
 -4 17 -3 4.02 0.36
 -4 17 -4 -0.05 0.15
 -4 17 -5 3.69 0.34
 -4 17 -6 0.68 0.15
 -4 17 -7 0.31 0.12
 -4 18 4 2.67 0.25
 -4 18 3 0.14 0.12
 -4 18 2 6.95 0.4
 -4 18 1 0.42 0.15
 -4 18 0 9.45 0.45
 -4 18 -1 -0.08 0.11
 -4 18 -2 7.63 0.41
 -4 18 -3 0 0.11
 -4 18 -4 4.13 0.27
 -5 0 0 0.16 0.18
 -5 0 -1 0.68 0.24
 -5 0 1 0.51 0.22
 -5 0 2 38.79 1.76
 -5 0 -2 39.13 1.61
 -5 0 -3 0.14 0.19
 -5 0 -4 2.51 0.46
 -5 0 -5 7.7 0.79
 -5 0 -6 28.18 1.52
 -5 0 -7 6.88 0.76
 -5 0 -8 2.6 0.49
 -5 0 -9 0.12 0.24
 5 0 -9 0.04 0.24
 -5 0 -10 2.01 0.47
 5 0 -10 2.1 0.54
 -5 0 -11 -0.08 0.18
 5 0 -11 0.01 0.28
 -5 0 -12 0.26 0.22
 5 0 -12 -0.07 0.34
 -5 0 -13 2.81 0.43
 -5 0 -14 0.31 0.25
 -5 0 -15 0.91 0.3
 -5 0 -16 0.04 0.19
 5 0 -17 0.15 0.2
 -5 0 -17 0.4 0.2
 5 0 -18 3.51 0.37
 5 0 -19 0.39 0.15
 5 1 -19 2.15 0.26
 5 1 -18 0.74 0.21
 -5 -1 -17 5.64 0.48
 -5 -1 -16 0.09 0.18
 -5 -1 -15 17.05 0.89
 -5 -1 -14 1.68 0.33
 -5 -1 -13 9.87 0.68
 5 1 -12 0.63 0.42
 -5 -1 -12 0.29 0.2
 5 1 -11 7.01 0.99
 -5 -1 -11 7.26 0.56
 5 1 -10 0.4 0.34
 -5 -1 -9 1.96 0.45
 5 1 -9 1.78 0.5
 -5 -1 -8 5.6 0.71
 5 1 -8 5.49 0.79
 -5 -1 -7 5.22 0.66
 -5 -1 -6 17.42 1.16
 -5 -1 -5 34.17 1.57
 -5 -1 -4 0.62 0.25
 -5 -1 -3 68.78 2.08
 -5 1 2 1.88 0.39
 -5 -1 -2 2.26 0.39
 -5 -1 -1 43.38 1.65
 -5 1 1 43 1.76
 -5 1 0 0.11 0.16
 -5 -1 0 -0.01 0.13
 -5 -1 1 36.89 1.66
 -5 1 -1 37.07 1.59
 -5 1 -2 2.48 0.44
 -5 1 -3 52.31 1.96
 -5 1 -4 0.88 0.3
 -5 1 -5 26.36 1.44
 -5 1 -6 17.73 1.23
 5 -1 -10 0.52 0.37
 5 -1 -11 7.84 1.06
 -5 1 -11 8.77 0.64
 -5 1 -12 -0.02 0.2
 5 -1 -12 0.18 0.32
 -5 1 -13 7.16 0.64
 -5 1 -14 1.27 0.35
 -5 1 -15 9.78 0.73
 5 -1 -16 0.52 0.23
 -5 1 -16 0.83 0.27
 5 -1 -17 13.57 0.73
 -5 1 -17 11.64 0.69
 5 -1 -18 1.01 0.24
 -5 1 -18 0.66 0.19
 5 -1 -19 4.8 0.33
 5 2 -19 0.29 0.14
 5 2 -18 6.39 0.48
 -5 -2 -15 1.68 0.31
 -5 -2 -14 22.53 1
 -5 -2 -13 0.2 0.18
 5 2 -12 13.14 1.42
 -5 -2 -12 12.45 0.72
 5 2 -11 0.47 0.38
 5 2 -10 16.07 1.41
 5 2 -9 0.48 0.33
 5 2 -8 7.2 0.86
 -5 -2 -7 0.34 0.23
 5 2 -7 0.39 0.25
 -5 -2 -6 15.34 1.03
 -5 -2 -5 6.87 0.67
 5 -2 4 32.01 1.19
 -5 -2 -4 35.04 1.48
 -5 2 3 5.8 0.71
 5 -2 3 5.62 0.51
 -5 -2 -3 5.39 0.59
 -5 -2 -2 93.42 2.4
 -5 2 2 92.17 2.59
 5 -2 2 95.52 2.06
 -5 -2 -1 2.56 0.42
 -5 2 1 2.81 0.47
 -5 -2 0 23.88 1.31
 -5 2 0 24.57 1.31
 -5 2 -1 2.81 0.49
 -5 2 -2 106.03 2.83
 -5 2 -3 5.53 0.7
 -5 2 -4 26.7 1.46
 -5 2 -5 6.76 0.77
 5 -2 -10 19.06 1.66
 -5 2 -11 0.38 0.22
 5 -2 -11 0.25 0.28
 -5 2 -12 18.56 0.99
 -5 2 -13 0.13 0.26
 5 -2 -14 15.12 0.91
 -5 2 -14 13.5 0.9
 -5 2 -15 1.63 0.38
 5 -2 -15 1.37 0.31
 5 -2 -16 1.19 0.28
 -5 2 -16 1.62 0.34
 5 -2 -17 -0.04 0.2
 -5 2 -17 -0.11 0.19
 -5 2 -18 11.05 0.61
 5 -2 -18 12.45 0.61
 5 -2 -19 0.14 0.1
 5 3 -19 11.1 0.52
 -5 -3 -14 0.34 0.2
 -5 -3 -13 29.93 1.11
 -5 -3 -12 0.94 0.25
 5 3 -11 11.7 1.27
 5 3 -10 0.53 0.35
 5 3 -9 25.25 1.72
 5 3 -8 0.89 0.33
 5 3 -7 10.59 0.96
 5 3 -6 3.23 0.51
 -5 -3 -6 4.08 0.51
 5 -3 5 90.48 2.44
 5 3 -5 91.92 2.58
 -5 -3 -5 90.74 2.26
 -5 -3 -4 10.3 0.79
 5 -3 4 9.62 0.77
 -5 -3 -3 99.23 2.41
 -5 3 3 105.26 2.92
 5 -3 3 102.26 2.45
 -5 -3 -2 1.49 0.31
 -5 3 2 1.81 0.39
 5 -3 2 1.45 0.31
 5 -3 1 63.64 1.99
 -5 3 1 60.03 2.13
 -5 3 0 0.06 0.17
 -5 3 -1 30.15 1.57
 -5 3 -2 1.61 0.41
 -5 3 -3 103.79 2.9
 -5 3 -4 8.49 0.89
 -5 3 -10 0.56 0.21
 5 -3 -11 11.13 0.73
 -5 3 -11 10.02 0.72
 5 -3 -11 9.74 1.26
 -5 3 -12 0.91 0.28
 5 -3 -12 0.64 0.25
 5 -3 -13 24.79 1.13
 -5 3 -13 23.39 1.15
 -5 3 -14 0.46 0.25
 5 -3 -14 0.22 0.22
 5 -3 -15 21.09 1
 -5 3 -15 19.18 1.06
 5 -3 -16 0.79 0.25
 -5 3 -16 0.79 0.27
 5 -3 -17 13.18 0.68
 -5 3 -17 12.12 0.71
 5 -3 -18 0.74 0.18
 -5 3 -18 0.52 0.18
 -5 3 -19 13.96 0.55
 5 4 -19 -0.11 0.13
 5 4 -11 0.19 0.3
 5 4 -10 6.69 0.92
 5 4 -9 0.3 0.26
 5 4 -8 23.32 1.6
 5 4 -7 1.3 0.39
 5 4 -6 13.49 0.99
 5 -4 6 14.79 1.14
 5 4 -5 6.6 0.67
 5 -4 5 7.36 0.78
 -5 -4 -4 103.09 2.46
 5 -4 4 103.89 2.76
 -5 4 3 0.56 0.27
 5 4 -3 0.46 0.18
 5 -4 3 0.69 0.25
 5 -4 2 67.88 2.28
 -5 4 2 62.72 2.23
 -5 4 1 1.04 0.32
 5 -4 1 1.03 0.31
 -5 4 0 49.84 2.05
 5 -4 0 48.42 1.95
 -5 4 -1 0.99 0.33
 -5 4 -2 41.96 1.99
 -5 4 -3 0.67 0.27
 -5 4 -10 23.11 1.05
 5 -4 -10 23.31 0.97
 -5 4 -11 0.33 0.25
 5 -4 -11 0.64 0.5
 5 -4 -11 0.49 0.21
 5 -4 -12 9.1 0.67
 -5 4 -12 8.45 0.71
 -5 4 -13 -0.03 0.24
 5 -4 -13 0.11 0.22
 5 -4 -14 17.75 0.95
 -5 4 -14 16.22 0.97
 -5 4 -15 1.48 0.34
 5 -4 -15 1.88 0.35
 5 -4 -16 16.03 0.79
 -5 4 -16 14.24 0.87
 5 -4 -17 0.73 0.22
 -5 4 -17 0.43 0.22
 -5 4 -18 5.83 0.45
 -5 4 -19 -0.09 0.11
 5 5 -19 1.63 0.2
 5 5 -11 10.77 1.17
 5 5 -10 0.45 0.28
 5 5 -9 23.04 1.55
 5 5 -8 0.39 0.25
 5 5 -7 5.51 0.71
 5 -5 7 5.94 0.81
 5 5 -6 2.99 0.49
 5 -5 6 3.44 0.62
 5 -5 5 39.68 1.96
 -5 5 4 1.39 0.35
 5 -5 4 1.2 0.37
 -5 5 3 37.94 1.78
 5 -5 3 39.36 1.93
 -5 5 2 1.3 0.37
 5 -5 2 1.28 0.39
 5 -5 1 42.44 2.01
 -5 5 1 38.57 1.8
 -5 5 0 0.36 0.26
 5 -5 0 0.12 0.26
 -5 5 -1 32.99 1.76
 -5 5 -2 1.39 0.42
 -5 5 -3 17.64 1.33
 5 -5 -9 37.51 1.23
 -5 5 -9 34.43 1.25
 -5 5 -10 0.79 0.28
 5 -5 -10 0.53 0.21
 5 -5 -11 16.44 0.88
 -5 5 -11 14.95 0.93
 -5 5 -12 1.49 0.38
 5 -5 -12 1.24 0.29
 -5 5 -13 1.71 0.41
 5 -5 -13 1.82 0.34
 -5 5 -14 0.1 0.24
 5 -5 -14 0.07 0.19
 5 -5 -15 12.96 0.74
 -5 5 -15 12.9 0.85
 -5 5 -16 0.64 0.28
 5 -5 -16 0.64 0.2
 -5 5 -17 2.73 0.36
 -5 5 -18 0.8 0.19
 -5 5 -19 1.09 0.16
 5 -6 8 6.1 0.92
 5 -6 7 1.91 0.54
 5 -6 6 4.57 0.75
 5 -6 5 1.14 0.42
 -5 6 4 12.53 1.1
 5 -6 4 13.16 1.22
 -5 6 3 4.44 0.63
 5 -6 3 5.25 0.81
 -5 6 2 1.62 0.43
 5 -6 2 1.48 0.44
 -5 6 1 1.61 0.43
 5 -6 1 1.95 0.51
 -5 6 0 1.13 0.39
 5 -6 0 1.39 0.42
 -5 6 -1 1.78 0.46
 -5 6 -2 0.4 0.24
 -5 6 -3 3.68 0.65
 5 -6 -8 6.72 0.52
 -5 6 -8 5.75 0.55
 -5 6 -9 0.92 0.27
 5 -6 -9 1.03 0.25
 5 -6 -10 14.46 0.8
 -5 6 -10 14.26 0.89
 -5 6 -11 0.58 0.27
 5 -6 -11 0.38 0.21
 5 -6 -12 3.82 0.46
 -5 6 -12 3.85 0.52
 -5 6 -13 0.46 0.29
 5 -6 -13 0.36 0.22
 5 -6 -14 8.95 0.61
 -5 6 -14 8 0.71
 -5 6 -15 0.87 0.3
 5 -6 -15 0.84 0.22
 -5 6 -16 1.65 0.34
 -5 6 -17 0.68 0.22
 -5 6 -18 0.78 0.17
 5 -7 8 1.34 0.49
 5 -7 7 14.08 1.47
 5 -7 7 14.6 0.79
 5 -7 6 2.06 0.58
 5 -7 5 28.48 1.91
 5 -7 4 0.93 0.43
 -5 7 3 23.92 1.49
 5 -7 3 25.31 1.89
 -5 7 2 1.19 0.38
 5 -7 2 1.41 0.48
 5 -7 1 8.87 1.11
 -5 7 1 7.77 0.89
 -5 7 0 0.12 0.21
 5 -7 0 0.15 0.24
 -5 7 -1 15.17 1.3
 -5 7 -2 1.11 0.42
 -5 7 -3 30.49 1.87
 5 -7 -7 14.58 0.73
 -5 7 -7 14.36 0.84
 -5 7 -8 1.72 0.37
 5 -7 -8 1.76 0.32
 5 -7 -9 10.01 0.64
 -5 7 -9 9.28 0.74
 -5 7 -10 1.76 0.38
 5 -7 -10 2.38 0.37
 5 -7 -11 5.28 0.5
 -5 7 -11 4.74 0.56
 -5 7 -12 1.84 0.4
 5 -7 -12 1.67 0.31
 -5 7 -13 11.85 0.84
 5 -7 -13 11.55 0.68
 -5 7 -14 1.03 0.32
 5 -7 -14 0.81 0.23
 -5 7 -15 3.34 0.44
 -5 7 -16 0.46 0.21
 -5 7 -17 3 0.35
 -5 7 -18 0.17 0.11
 5 -8 8 8.58 1.18
 5 -8 7 0.89 0.28
 5 -8 7 0.39 0.36
 5 -8 6 9.43 0.65
 5 -8 6 9.41 1.21
 5 -8 5 0.36 0.2
 5 -8 5 0.84 0.48
 5 -8 4 60.67 3.06
 5 -8 3 0.87 0.47
 5 -8 2 17.45 1.65
 -5 8 1 0.9 0.34
 5 -8 1 0.64 0.32
 5 -8 0 58.13 3.01
 -5 8 0 54.33 2.46
 -5 8 -1 0.55 0.31
 -5 8 -2 24.26 1.75
 -5 8 -3 1.03 0.41
 -5 8 -4 74.2 3.14
 5 -8 -5 0.53 0.19
 5 -8 -6 12.6 0.69
 -5 8 -6 12.04 0.78
 5 -8 -7 0.91 0.25
 -5 8 -7 0.61 0.25
 5 -8 -8 21.81 0.93
 -5 8 -8 21.7 1.12
 5 -8 -9 4.07 0.43
 -5 8 -9 4.69 0.55
 -5 8 -10 0.86 0.27
 5 -8 -10 1 0.23
 -5 8 -11 0.68 0.33
 5 -8 -11 0.49 0.21
 5 -8 -12 13.46 0.73
 -5 8 -12 14.04 0.92
 -5 8 -13 0.34 0.25
 -5 8 -14 10.6 0.74
 -5 8 -15 0.32 0.23
 -5 8 -16 1.19 0.26
 -5 8 -17 0.45 0.17
 5 -9 7 10.46 1.4
 5 -9 6 2.19 0.37
 5 -9 6 2.25 0.73
 5 -9 5 5.2 0.52
 5 -9 5 6.94 1.15
 5 -9 4 0.4 0.22
 5 -9 4 0.21 0.36
 5 -9 3 59.99 3.27
 5 -9 3 58.64 1.66
 5 -9 2 4.18 0.47
 5 -9 2 3.66 0.82
 5 -9 1 41.66 1.31
 5 -9 1 49.87 3.1
 5 -9 0 0.5 0.2
 5 -9 0 0.67 0.49
 5 -9 -1 36.93 1.17
 -5 9 -1 36.77 2.11
 5 -9 -2 3.9 0.39
 -5 9 -2 4.13 0.76
 -5 9 -3 87.71 3.46
 -5 9 -3 83.52 2.09
 -5 9 -4 0.05 0.27
 -5 9 -4 0.43 0.24
 5 -9 -4 0.12 0.15
 5 -9 -5 12.92 0.7
 -5 9 -5 13.1 1.4
 -5 9 -5 14.46 0.92
 5 -9 -6 1.78 0.3
 -5 9 -6 1.85 0.38
 5 -9 -7 10.26 0.65
 -5 9 -7 9.86 0.77
 -5 9 -8 0.34 0.24
 5 -9 -8 0.25 0.21
 5 -9 -9 45.47 1.31
 -5 9 -9 42.18 1.57
 5 -9 -10 1.79 0.3
 -5 9 -10 1.41 0.35
 5 -9 -11 27.92 1
 -5 9 -11 27.51 1.29
 -5 9 -12 0.85 0.33
 -5 9 -13 14.69 0.9
 -5 9 -14 0.02 0.2
 -5 9 -15 4.57 0.44
 -5 9 -16 -0.03 0.14
 -5 9 -17 3.91 0.3
 5 -10 6 31.75 1.24
 5 -10 5 -0.03 0.2
 5 -10 5 -0.36 0.5
 5 -10 4 10.34 1.48
 5 -10 4 10.23 0.72
 5 -10 3 0.01 0.2
 5 -10 3 0.34 0.4
 5 -10 2 9.97 0.74
 5 -10 2 11.18 1.53
 5 -10 1 4.45 0.52
 5 -10 1 3.49 0.85
 5 -10 0 25.86 1.12
 5 -10 -1 3.3 0.4
 5 -10 -2 17.05 0.84
 -5 10 -2 17.54 1.04
 -5 10 -3 -0.08 0.35
 -5 10 -3 -0.05 0.24
 5 -10 -3 0.09 0.18
 5 -10 -4 27.3 1.04
 -5 10 -4 29.77 2.11
 -5 10 -4 30.54 1.4
 -5 10 -5 -0.31 0.37
 5 -10 -5 0 0.17
 -5 10 -5 0.25 0.25
 5 -10 -6 29.56 1.05
 -5 10 -6 30.57 1.33
 -5 10 -7 0.47 0.27
 5 -10 -7 0.34 0.2
 5 -10 -8 15.47 0.77
 -5 10 -8 17.28 1.09
 -5 10 -9 -0.08 0.22
 5 -10 -9 0.03 0.16
 -5 10 -10 19.73 1.06
 -5 10 -11 1.29 0.34
 -5 10 -12 4.84 0.53
 -5 10 -13 0.61 0.25
 -5 10 -14 12.63 0.71
 -5 10 -15 0.09 0.15
 -5 10 -16 5.74 0.38
 5 -11 5 15.14 0.88
 5 -11 4 0.2 0.21
 5 -11 3 0.24 0.22
 5 -11 2 0.31 0.22
 5 -11 1 33.92 1.34
 5 -11 0 0.9 0.3
 5 -11 -1 45.18 1.53
 -5 11 -2 0.27 0.25
 5 -11 -2 0.16 0.19
 5 -11 -3 5.24 0.49
 -5 11 -3 5.34 0.61
 5 -11 -4 0.01 0.17
 -5 11 -4 0.14 0.25
 5 -11 -5 12.34 0.71
 -5 11 -5 12.65 0.89
 -5 11 -6 0.74 0.31
 5 -11 -6 0.37 0.19
 5 -11 -7 12.88 0.71
 -5 11 -7 11.74 0.86
 -5 11 -8 1.13 0.35
 5 -11 -8 1 0.25
 -5 11 -9 10.79 0.8
 -5 11 -10 -0.21 0.23
 -5 11 -11 2.14 0.39
 -5 11 -12 1.52 0.34
 -5 11 -13 2.61 0.36
 -5 11 -14 0 0.16
 -5 11 -15 9.11 0.49
 5 -12 4 0.58 0.23
 5 -12 3 0.37 0.23
 5 -12 2 0.47 0.24
 5 -12 1 0.29 0.2
 5 -12 0 2.41 0.38
 5 -12 -1 0.41 0.28
 -5 12 -1 0.06 0.28
 -5 12 -2 1.64 0.4
 5 -12 -2 1.38 0.33
 -5 12 -3 -0.06 0.27
 5 -12 -3 0.45 0.26
 5 -12 -4 0 0.23
 -5 12 -4 -0.12 0.25
 -5 12 -5 0.16 0.29
 5 -12 -5 0.05 0.18
 5 -12 -6 6.63 0.52
 -5 12 -6 5.89 0.61
 -5 12 -7 0.66 0.27
 -5 12 -8 11.24 0.82
 -5 12 -9 0.93 0.29
 -5 12 -10 2.95 0.43
 -5 12 -11 0.4 0.23
 -5 12 -12 1.48 0.28
 -5 12 -13 0.2 0.16
 -5 12 -14 9.58 0.5
 5 -13 3 1.13 0.3
 5 -13 2 0.31 0.23
 5 -13 1 6.89 0.57
 -5 13 0 0.13 0.26
 5 -13 0 0.51 0.24
 5 -13 -1 4.94 0.49
 -5 13 -1 4.76 0.57
 -5 13 -2 0.06 0.27
 5 -13 -2 0.49 0.24
 -5 13 -3 1.89 0.44
 5 -13 -3 1.78 0.33
 -5 13 -4 1.39 0.37
 5 -13 -4 1.45 0.31
 5 -13 -5 1.74 0.31
 -5 13 -5 1.7 0.39
 -5 13 -6 0.13 0.22
 -5 13 -7 5.37 0.57
 -5 13 -8 0.28 0.22
 -5 13 -9 2.46 0.38
 -5 13 -10 0.24 0.2
 -5 13 -11 2.55 0.34
 -5 13 -12 0.18 0.16
 -5 13 -13 1.3 0.2
 -5 14 1 -0.2 0.29
 5 -14 1 -0.06 0.18
 -5 14 0 0.26 0.26
 5 -14 0 0.44 0.2
 5 -14 -1 0.2 0.18
 -5 14 -1 -0.2 0.27
 -5 14 -2 2.65 0.46
 5 -14 -2 2.28 0.33
 -5 14 -3 0.63 0.27
 5 -14 -3 0.56 0.21
 -5 14 -4 13.56 0.86
 -5 14 -5 0.5 0.24
 -5 14 -6 11.4 0.75
 -5 14 -7 0.37 0.23
 -5 14 -8 13.39 0.75
 -5 14 -9 0.45 0.2
 -5 14 -10 4.81 0.43
 -5 14 -11 0.12 0.14
 -5 14 -12 1.03 0.18
 -5 15 3 11.75 0.79
 -5 15 2 0.38 0.23
 -5 15 1 6.09 0.57
 -5 15 0 0.46 0.26
 -5 15 -1 5.45 0.57
 -5 15 -2 0.48 0.24
 -5 15 -3 15.34 0.86
 -5 15 -4 1.32 0.3
 -5 15 -5 7.84 0.59
 -5 15 -6 0.08 0.18
 -5 15 -7 8.04 0.54
 -5 15 -8 0.15 0.15
 -5 15 -9 11.85 0.59
 -5 15 -10 0.16 0.13
 -5 15 -11 2.37 0.21
 -5 16 8 4.21 0.33
 -5 16 7 -0.05 0.15
 -5 16 6 2.03 0.29
 -5 16 5 -0.36 0.2
 -5 16 4 10.28 0.64
 -5 16 3 0.27 0.18
 -5 16 2 2.76 0.37
 -5 16 1 0.08 0.19
 -5 16 0 14.69 0.82
 -5 16 -1 0.38 0.22
 -5 16 -2 6.16 0.5
 -5 16 -3 0.76 0.22
 -5 16 -4 9.33 0.58
 -5 16 -5 0.02 0.15
 -5 16 -6 0.55 0.17
 -5 16 -7 0.4 0.15
 -5 16 -8 4.66 0.33
 -5 16 -9 0.26 0.11
 -5 17 5 3.92 0.32
 -5 17 4 -0.09 0.13
 -5 17 3 5.07 0.4
 -5 17 2 0.04 0.14
 -5 17 1 2.99 0.31
 -5 17 0 0.09 0.14
 -5 17 -1 3.26 0.32
 -5 17 -2 -0.09 0.14
 -5 17 -3 4.57 0.35
 -5 17 -4 -0.13 0.14
 -5 17 -5 1.83 0.22
 -5 17 -6 0.04 0.09
 -6 0 0 425.47 5.93
 -6 0 -1 0.26 0.3
 -6 0 1 0.12 0.17
 -6 0 -2 80.79 2.58
 -6 0 -3 0.44 0.25
 -6 0 -4 11.73 1.03
 -6 0 -5 1.08 0.37
 -6 0 -6 42.97 2.1
 -6 0 -7 0.51 0.29
 -6 0 -8 39.52 2.08
 -6 0 -9 -0.01 0.24
 6 0 -9 -0.15 0.38
 6 0 -10 4.54 0.83
 6 0 -11 1.85 0.58
 -6 0 -13 0.29 0.18
 -6 0 -14 12.26 0.74
 6 0 -15 -0.23 0.28
 -6 0 -15 -0.03 0.17
 6 0 -16 25.2 1.07
 -6 0 -16 19.5 0.83
 6 0 -17 -0.11 0.2
 6 0 -18 1.74 0.26
 6 0 -19 0.23 0.11
 6 1 -19 8.72 0.41
 6 1 -18 0.85 0.22
 6 1 -17 8.93 0.6
 6 1 -16 -0.01 0.24
 -6 -1 -15 3.82 0.4
 -6 -1 -14 0.29 0.18
 6 1 -11 8.57 1.14
 6 1 -10 1.64 0.52
 6 1 -9 9.84 1.11
 -6 -1 -8 0.27 0.25
 6 1 -8 0.09 0.27
 -6 -1 -7 28.14 1.64
 -6 -1 -6 1.19 0.38
 -6 -1 -5 25.97 1.5
 -6 -1 -4 3.25 0.55
 -6 -1 -3 16.44 1.18
 -6 -1 -2 0.57 0.26
 -6 1 2 0.12 0.2
 -6 -1 -1 167.89 3.68
 -6 1 1 171.79 3.86
 -6 1 0 0.17 0.23
 -6 -1 0 0.8 0.31
 -6 -1 1 153.45 3.78
 -6 1 -1 159.14 3.75
 -6 1 -2 0.55 0.28
 -6 1 -3 30.35 1.72
 -6 1 -4 3.68 0.63
 -6 1 -5 30.3 1.76
 -6 1 -6 1.34 0.41
 -6 1 -7 42.78 2.19
 -6 1 -8 -0.12 0.26
 -6 1 -9 0.9 0.38
 -6 1 -10 1.44 0.46
 6 -1 -10 1.63 0.52
 6 -1 -11 9.03 1.19
 -6 1 -12 2.32 0.38
 -6 1 -13 0.22 0.23
 6 -1 -14 -0.33 0.32
 -6 1 -14 0.09 0.21
 6 -1 -15 8.02 0.65
 -6 1 -15 6.64 0.56
 6 -1 -16 0.65 0.23
 -6 1 -16 0.46 0.19
 6 -1 -17 8.85 0.6
 -6 1 -17 6.93 0.46
 6 -1 -18 0.8 0.2
 6 -1 -19 7.41 0.36
 6 2 -19 0.43 0.14
 6 2 -18 17.56 0.71
 6 2 -17 -0.34 0.25
 6 2 -11 -0.02 0.26
 6 2 -10 6.68 0.97
 6 2 -9 1.27 0.43
 6 2 -8 1.37 0.41
 6 2 -7 1.79 0.49
 -6 -2 -7 2.29 0.48
 -6 -2 -6 48.11 1.97
 -6 -2 -5 0.42 0.22
 -6 -2 -4 36.17 1.67
 -6 -2 -3 3.18 0.53
 -6 2 3 2.94 0.56
 -6 -2 -2 47.54 1.95
 -6 2 2 49.79 2.2
 -6 2 1 4.89 0.68
 -6 -2 -1 4.83 0.65
 -6 2 0 17.1 1.31
 -6 2 -1 4.47 0.67
 -6 2 -2 51.2 2.17
 -6 2 -3 3.33 0.62
 -6 2 -4 49.66 2.26
 -6 2 -5 0.23 0.27
 -6 2 -6 53.78 2.51
 -6 2 -7 2.18 0.53
 -6 2 -8 2.43 0.57
 -6 2 -9 0.64 0.4
 6 -2 -9 0.76 0.23
 -6 2 -10 1.97 0.57
 6 -2 -10 2.1 0.34
 6 -2 -10 2.35 0.66
 -6 2 -11 0.39 0.21
 -6 2 -11 0.18 0.33
 6 -2 -11 0.15 0.24
 6 -2 -12 6.64 0.61
 -6 2 -12 5.85 0.56
 -6 2 -13 1.66 0.35
 6 -2 -13 1.68 0.35
 6 -2 -14 9.82 0.7
 -6 2 -14 8.97 0.69
 6 -2 -15 0.36 0.25
 -6 2 -15 0.23 0.2
 6 -2 -16 6.73 0.57
 -6 2 -16 5.11 0.47
 6 -2 -17 0.59 0.21
 -6 2 -17 0.47 0.17
 6 -2 -18 16.38 0.64
 -6 2 -18 14.28 0.56
 6 3 -19 0.58 0.14
 6 3 -18 0.33 0.15
 6 3 -10 1.24 0.48
 6 3 -9 0.15 0.24
 6 3 -8 1.18 0.42
 6 3 -7 10.25 0.99
 6 3 -6 0.41 0.22
 -6 -3 -5 6.83 0.73
 6 3 -5 6.75 0.75
 -6 -3 -4 2 0.4
 -6 -3 -3 2.16 0.42
 -6 3 3 2.58 0.55
 -6 3 2 0.97 0.36
 -6 -3 -2 0.81 0.23
 -6 3 1 14.54 1.18
 -6 3 0 2.12 0.48
 -6 3 -1 14.81 1.21
 -6 3 -2 0.98 0.39
 -6 3 -3 1.98 0.49
 -6 3 -4 1.94 0.5
 -6 3 -5 8.25 1.01
 -6 3 -6 0.73 0.39
 -6 3 -7 12.58 1.26
 -6 3 -8 1.9 0.57
 6 -3 -8 1.62 0.28
 -6 3 -9 -0.1 0.32
 6 -3 -9 0.03 0.17
 -6 3 -10 1.77 0.58
 -6 3 -10 1.29 0.3
 6 -3 -10 1.7 0.31
 6 -3 -11 4.89 0.51
 -6 3 -11 4.09 0.49
 6 -3 -12 3.13 0.43
 -6 3 -12 2.76 0.41
 6 -3 -13 7.06 0.63
 -6 3 -13 6.29 0.61
 -6 3 -14 0.72 0.27
 6 -3 -14 0.39 0.25
 6 -3 -15 1.17 0.31
 -6 3 -15 0.87 0.28
 6 -3 -16 0.16 0.18
 -6 3 -16 -0.04 0.16
 6 -3 -17 4.08 0.38
 -6 3 -17 2.96 0.33
 6 -3 -18 0.92 0.17
 -6 3 -18 0.79 0.16
 6 4 -18 2.33 0.26
 6 4 -10 22.78 1.65
 6 4 -9 2.48 0.6
 6 4 -8 5.28 0.76
 6 4 -7 0.41 0.25
 -6 4 3 1.32 0.42
 -6 4 2 30.59 1.79
 -6 4 1 2.22 0.54
 -6 4 0 60.35 2.46
 -6 4 -1 2.09 0.51
 -6 4 -2 31.56 1.86
 -6 4 -3 2.13 0.53
 -6 4 -4 17.13 1.45
 -6 4 -5 -0.01 0.28
 -6 4 -6 0.86 0.4
 -6 4 -7 0.5 0.32
 6 -4 -8 1.65 0.31
 -6 4 -8 0.95 0.43
 -6 4 -9 2.22 0.35
 6 -4 -9 2.5 0.38
 -6 4 -9 2.39 0.68
 6 -4 -10 31.68 1.25
 -6 4 -10 27.09 1.14
 -6 4 -10 26.98 2.06
 -6 4 -11 0.38 0.25
 6 -4 -11 0.44 0.26
 -6 4 -12 2.08 0.36
 6 -4 -12 2.12 0.39
 -6 4 -13 0.37 0.26
 6 -4 -13 0.41 0.23
 6 -4 -14 4.67 0.51
 -6 4 -14 4.12 0.51
 -6 4 -15 0.64 0.28
 6 -4 -15 0.78 0.26
 6 -4 -16 1.66 0.29
 -6 4 -16 1.4 0.28
 6 -4 -17 0.19 0.17
 -6 4 -17 0.33 0.16
 6 -4 -18 1.05 0.15
 -6 4 -18 0.92 0.16
 6 5 -18 0.12 0.12
 -6 5 3 60.05 2.56
 -6 5 2 1.58 0.47
 6 -5 2 1.74 0.46
 -6 5 1 19.48 1.48
 -6 5 0 0.23 0.28
 -6 5 -1 26.48 1.75
 -6 5 -2 2 0.55
 -6 5 -3 64.85 2.86
 -6 5 -4 0.19 0.31
 -6 5 -5 55.52 2.65
 -6 5 -6 0.42 0.26
 6 -5 -7 11.91 0.7
 -6 5 -7 11.45 1.29
 -6 5 -8 -0.04 0.16
 6 -5 -8 -0.04 0.17
 -6 5 -8 0.05 0.3
 6 -5 -9 4.26 0.46
 -6 5 -9 3.56 0.45
 -6 5 -9 3.99 0.8
 -6 5 -10 0.63 0.29
 6 -5 -10 0.6 0.25
 6 -5 -11 7.14 0.61
 -6 5 -11 6.24 0.61
 -6 5 -12 1.97 0.37
 6 -5 -12 2.4 0.42
 6 -5 -13 3.91 0.47
 -6 5 -13 3.39 0.47
 -6 5 -14 1.25 0.31
 6 -5 -14 1.34 0.34
 6 -5 -15 23.47 0.95
 -6 5 -15 22.56 1
 6 -5 -16 0.33 0.18
 -6 5 -16 0.78 0.24
 6 -5 -17 12.29 0.53
 -6 5 -17 10.94 0.57
 -6 5 -18 0.25 0.1
 6 6 -18 13.11 0.49
 6 -6 7 0.55 0.22
 6 -6 6 36.17 1.21
 -6 6 3 2.09 0.48
 6 -6 3 2.4 0.56
 -6 6 2 83.98 3.07
 6 -6 2 92.65 3.45
 6 -6 1 5.44 0.83
 -6 6 1 6.33 0.9
 -6 6 0 42.79 2.2
 -6 6 -1 6.14 0.89
 -6 6 -2 89.97 3.38
 -6 6 -3 2.11 0.58
 -6 6 -4 26.78 1.96
 -6 6 -5 -0.06 0.33
 6 -6 -6 45.5 1.31
 -6 6 -6 49.92 1.69
 -6 6 -6 43.59 2.49
 -6 6 -7 0.54 0.22
 6 -6 -7 0.46 0.22
 -6 6 -7 -0.15 0.38
 6 -6 -8 16.91 0.87
 -6 6 -8 15.7 0.86
 -6 6 -8 16.89 1.66
 -6 6 -9 1.33 0.33
 6 -6 -9 1.49 0.33
 6 -6 -10 9.93 0.71
 -6 6 -10 9.18 0.72
 -6 6 -11 0.04 0.22
 6 -6 -11 0.17 0.26
 6 -6 -12 12.3 0.77
 -6 6 -12 11.02 0.81
 -6 6 -13 0.24 0.22
 6 -6 -13 0.22 0.22
 6 -6 -14 17.24 0.84
 -6 6 -14 17.06 0.91
 -6 6 -15 0.05 0.2
 6 -6 -15 0.12 0.15
 6 -6 -16 27.06 0.83
 -6 6 -16 26.66 0.96
 -6 6 -17 0.63 0.17
 6 -7 7 23.58 1.04
 6 -7 6 0.76 0.24
 6 -7 5 1.91 0.35
 6 -7 4 1.27 0.3
 6 -7 4 0.58 0.39
 -6 7 3 45.68 2.33
 6 -7 3 47.14 2.56
 -6 7 2 0.57 0.36
 6 -7 2 1.06 0.47
 6 -7 1 27.16 1.95
 -6 7 1 24.97 1.74
 -6 7 0 -0.03 0.26
 -6 7 -1 27.76 1.94
 -6 7 -2 1.17 0.48
 -6 7 -3 29.3 2.04
 -6 7 -4 0.76 0.45
 6 -7 -4 0.64 0.2
 -6 7 -4 0.2 0.24
 6 -7 -5 14.2 0.76
 -6 7 -5 14.21 0.89
 -6 7 -5 14.23 1.5
 -6 7 -6 0.52 0.36
 -6 7 -6 0.62 0.25
 6 -7 -6 0.55 0.19
 6 -7 -7 21.57 0.95
 -6 7 -7 20.22 1.85
 -6 7 -7 20.97 1.04
 -6 7 -8 -0.03 0.2
 6 -7 -8 0.06 0.18
 6 -7 -9 17.93 0.92
 -6 7 -9 16.31 0.94
 -6 7 -10 0.83 0.29
 6 -7 -10 0.55 0.23
 6 -7 -11 21.03 0.98
 -6 7 -11 20.89 1.07
 -6 7 -12 0.12 0.25
 6 -7 -12 -0.23 0.22
 6 -7 -13 29.52 1.08
 -6 7 -13 27.35 1.2
 -6 7 -14 0.1 0.2
 6 -7 -14 0.05 0.17
 6 -7 -15 17.62 0.7
 -6 7 -15 17.61 0.83
 -6 7 -16 0.7 0.21
 -6 7 -17 4.34 0.31
 6 8 -17 0.25 0.1
 6 -8 7 1.28 0.29
 6 -8 6 2.9 0.42
 6 -8 5 0.01 0.19
 6 -8 4 3.9 0.46
 6 -8 4 4.06 0.86
 6 -8 3 1.42 0.35
 6 -8 3 1.21 0.52
 6 -8 2 30.7 2.27
 6 -8 2 29.16 1.13
 -6 8 1 1.1 0.43
 6 -8 1 0.54 0.2
 6 -8 1 0.32 0.3
 6 -8 0 5.82 0.5
 -6 8 0 6.32 0.92
 -6 8 -1 0.66 0.36
 6 -8 -1 0.3 0.18
 -6 8 -2 28.86 1.11
 6 -8 -2 23.9 0.94
 -6 8 -2 27.02 1.96
 -6 8 -3 1.24 0.5
 -6 8 -3 1.3 0.31
 6 -8 -3 0.94 0.22
 -6 8 -3 0.55 0.25
 -6 8 -4 3.99 0.82
 6 -8 -4 3.59 0.42
 -6 8 -4 2.59 0.31
 -6 8 -4 3.45 0.45
 -6 8 -5 -0.32 0.43
 -6 8 -5 0.02 0.2
 6 -8 -5 0.09 0.18
 6 -8 -6 6.99 0.55
 -6 8 -6 6.63 1.04
 -6 8 -6 6.42 0.6
 -6 8 -7 1.89 0.38
 6 -8 -7 1.97 0.34
 6 -8 -8 27.46 1.1
 -6 8 -8 25.09 1.15
 -6 8 -9 1.24 0.3
 6 -8 -9 1.21 0.29
 6 -8 -10 7.5 0.6
 -6 8 -10 7.08 0.66
 -6 8 -11 0.44 0.28
 6 -8 -11 0.27 0.21
 6 -8 -12 42.48 1.28
 -6 8 -12 38.66 1.43
 -6 8 -13 -0.04 0.21
 6 -8 -13 -0.08 0.16
 6 -8 -14 5.47 0.42
 -6 8 -14 5.48 0.51
 -6 8 -15 -0.05 0.16
 -6 8 -16 7.15 0.44
 6 -9 6 2.98 0.43
 6 -9 5 1.59 0.34
 6 -9 4 0.9 0.28
 6 -9 4 0.95 0.53
 6 -9 3 19.99 1.04
 6 -9 3 21.09 2
 6 -9 2 0.51 0.23
 6 -9 2 -0.04 0.39
 6 -9 1 4.18 0.47
 6 -9 0 -0.08 0.17
 -6 9 0 0.17 0.24
 -6 9 -1 5.65 0.54
 6 -9 -1 6.34 0.54
 -6 9 -1 6.97 0.64
 -6 9 -1 6.85 1.02
 -6 9 -2 0.47 0.34
 -6 9 -2 0.64 0.26
 6 -9 -2 0.37 0.21
 -6 9 -2 -0.07 0.38
 6 -9 -3 18.35 0.88
 -6 9 -3 17.79 0.97
 -6 9 -3 19.89 1.77
 -6 9 -3 20.12 1.08
 -6 9 -4 0.85 0.47
 -6 9 -4 1.1 0.31
 6 -9 -4 0.76 0.24
 -6 9 -5 0.39 0.43
 -6 9 -5 0.55 0.28
 6 -9 -5 0.49 0.23
 -6 9 -6 2.2 0.39
 6 -9 -6 2.52 0.36
 -6 9 -7 0.58 0.28
 6 -9 -7 0.37 0.21
 -6 9 -8 0.06 0.25
 6 -9 -8 0.08 0.19
 -6 9 -9 2.41 0.42
 6 -9 -9 2.66 0.39
 -6 9 -10 0.53 0.25
 6 -9 -10 0.53 0.23
 6 -9 -11 22.1 0.95
 -6 9 -11 22.19 1.07
 -6 9 -12 0.52 0.26
 6 -9 -12 0.36 0.19
 -6 9 -13 2.13 0.35
 -6 9 -14 0.58 0.21
 -6 9 -15 1.01 0.21
 -6 9 -16 0.16 0.12
 6 -10 6 8.13 0.67
 6 -10 5 0.07 0.2
 6 -10 4 5.21 0.55
 6 -10 3 0.31 0.23
 6 -10 2 10.57 0.79
 6 -10 1 0.15 0.24
 6 -10 0 50.16 1.63
 -6 10 -1 0.16 0.24
 6 -10 -1 0.02 0.2
 6 -10 -2 5.73 0.53
 -6 10 -2 5.77 0.61
 -6 10 -3 0.29 0.26
 6 -10 -3 0.14 0.2
 6 -10 -4 4.87 0.5
 -6 10 -4 4.77 0.57
 -6 10 -5 0.21 0.22
 6 -10 -5 0.11 0.2
 6 -10 -6 10.1 0.66
 -6 10 -6 9 0.72
 -6 10 -7 0.01 0.25
 6 -10 -7 -0.09 0.19
 -6 10 -8 1.06 0.32
 6 -10 -8 1.36 0.3
 -6 10 -9 -0.03 0.22
 6 -10 -9 0.33 0.18
 -6 10 -10 0.68 0.28
 6 -10 -10 0.72 0.22
 -6 10 -11 0.25 0.24
 6 -10 -11 0.06 0.14
 -6 10 -12 1.83 0.33
 -6 10 -13 0.63 0.23
 -6 10 -14 -0.05 0.17
 -6 10 -15 1.52 0.22
 6 -11 5 5.19 0.55
 6 -11 4 0.29 0.24
 6 -11 3 46.21 1.52
 6 -11 2 0.69 0.28
 6 -11 1 5.68 0.61
 -6 11 0 0.06 0.29
 6 -11 0 0.49 0.31
 6 -11 -1 7.83 0.7
 -6 11 -1 6.71 0.65
 -6 11 -2 0.61 0.26
 6 -11 -2 0.75 0.26
 6 -11 -3 27.14 1.11
 -6 11 -3 28.77 1.37
 6 -11 -4 0.4 0.24
 -6 11 -4 0.69 0.31
 -6 11 -5 1.66 0.4
 6 -11 -5 1.3 0.3
 -6 11 -6 2.52 0.43
 6 -11 -6 2.53 0.36
 6 -11 -7 6.88 0.57
 -6 11 -7 7.07 0.69
 -6 11 -8 0.69 0.28
 6 -11 -8 0.84 0.24
 6 -11 -9 10.23 0.63
 -6 11 -9 9.47 0.71
 -6 11 -10 0.27 0.21
 6 -11 -10 0.39 0.19
 -6 11 -11 17.75 0.9
 -6 11 -12 0.4 0.21
 -6 11 -13 2.99 0.33
 -6 11 -14 0.12 0.12
 6 -12 4 19.63 0.98
 6 -12 3 0.1 0.21
 6 -12 2 17.16 0.93
 6 -12 1 0.38 0.26
 -6 12 1 -0.37 0.34
 6 -12 0 1.52 0.34
 -6 12 0 1.36 0.35
 -6 12 -1 0.06 0.24
 6 -12 -1 0.19 0.23
 6 -12 -2 14.15 0.89
 -6 12 -2 11.99 0.89
 -6 12 -3 0.04 0.26
 6 -12 -3 0.35 0.27
 6 -12 -4 15.43 0.94
 -6 12 -4 11.38 0.82
 6 -12 -5 1.21 0.3
 -6 12 -5 0.92 0.3
 6 -12 -6 21.6 0.93
 -6 12 -6 19.96 1.04
 -6 12 -7 0.2 0.22
 6 -12 -7 0.43 0.2
 6 -12 -8 17.69 0.79
 -6 12 -8 15.74 0.88
 -6 12 -9 0.13 0.21
 -6 12 -10 14.59 0.78
 -6 12 -11 0.44 0.23
 -6 12 -12 22.85 0.84
 -6 12 -13 0.16 0.13
 6 -13 3 8.99 0.66
 6 -13 2 0.92 0.28
 -6 13 2 0.46 0.24
 6 -13 1 12.29 0.75
 -6 13 1 12.42 0.87
 6 -13 0 1.58 0.32
 -6 13 0 1.33 0.34
 -6 13 -1 1.51 0.36
 6 -13 -1 1.82 0.34
 6 -13 -2 0.93 0.28
 -6 13 -2 0.4 0.26
 6 -13 -3 12.61 0.74
 -6 13 -3 11.84 0.82
 6 -13 -4 1.78 0.35
 -6 13 -4 1.58 0.35
 6 -13 -5 8.32 0.63
 -6 13 -5 5.92 0.56
 -6 13 -6 0.72 0.27
 6 -13 -6 0.69 0.23
 -6 13 -7 24.71 1.08
 -6 13 -8 0.13 0.19
 -6 13 -9 5.46 0.48
 -6 13 -10 0.13 0.16
 -6 13 -11 7.26 0.46
 -6 13 -12 0.62 0.15
 -6 14 3 -0.11 0.28
 -6 14 2 8.09 0.67
 6 -14 1 0.28 0.22
 -6 14 1 -0.13 0.24
 -6 14 0 1.52 0.35
 6 -14 0 1.31 0.28
 -6 14 -1 -0.06 0.25
 6 -14 -1 -0.03 0.18
 6 -14 -2 2.22 0.32
 -6 14 -2 2.69 0.41
 -6 14 -3 0.29 0.22
 6 -14 -3 0.01 0.16
 -6 14 -4 0.31 0.21
 6 -14 -4 0.38 0.18
 -6 14 -5 0.13 0.2
 6 -14 -5 0.12 0.15
 -6 14 -6 20.03 0.93
 -6 14 -7 0.18 0.16
 -6 14 -8 5.8 0.46
 -6 14 -9 0.09 0.14
 -6 14 -10 3.59 0.32
 -6 14 -11 0.09 0.11
 -6 15 8 -0.25 0.15
 -6 15 7 2.99 0.32
 -6 15 6 0.26 0.16
 -6 15 5 0.08 0.16
 -6 15 4 0.57 0.23
 -6 15 3 4.34 0.46
 -6 15 2 -0.09 0.19
 -6 15 1 2.14 0.35
 -6 15 0 0.08 0.19
 -6 15 -1 4.2 0.44
 -6 15 -2 -0.08 0.17
 6 -15 -3 2.54 0.28
 -6 15 -3 2.62 0.35
 -6 15 -4 0.79 0.23
 -6 15 -5 0.65 0.2
 -6 15 -6 0.16 0.14
 -6 15 -7 2.04 0.26
 -6 15 -8 0.16 0.14
 -6 15 -9 0.85 0.16
 -6 16 6 4.87 0.34
 -6 16 5 -0.05 0.13
 -6 16 4 0.42 0.18
 -6 16 3 0.02 0.15
 -6 16 2 0.6 0.2
 -6 16 1 0.19 0.17
 -6 16 0 0.59 0.19
 -6 16 -1 0.26 0.16
 -6 16 -2 0.88 0.19
 -6 16 -3 -0.13 0.15
 -6 16 -4 0.37 0.16
 -6 16 -5 0.16 0.13
 -6 16 -6 5.31 0.34
 -6 16 -7 -0.04 0.09
 -6 17 2 0.14 0.11
 -6 17 1 1.87 0.2
 -6 17 0 -0.15 0.12
 -6 17 -1 4.76 0.32
 -6 17 -2 -0.14 0.11
 -6 17 -3 2.75 0.23
 -7 0 0 -0.07 0.23
 -7 0 -1 2.56 0.53
 -7 0 1 2.17 0.53
 -7 0 -2 5.65 0.79
 -7 0 -3 0.84 0.38
 -7 0 -4 2.33 0.55
 -7 0 -5 2.23 0.54
 -7 0 -6 0.42 0.29
 -7 0 -7 0 0.23
 -7 0 -8 12.43 1.23
 7 0 -9 -0.07 0.27
 7 0 -12 22.84 1.14
 7 0 -13 -0.22 0.3
 7 0 -14 8.75 0.69
 7 0 -15 1.83 0.35
 7 0 -16 1.17 0.28
 7 0 -17 1.07 0.24
 7 0 -18 0.09 0.13
 7 1 -18 0.75 0.17
 7 1 -17 3.54 0.37
 7 1 -16 0.59 0.21
 7 1 -15 2.47 0.39
 7 1 -14 0.14 0.3
 7 1 -9 13.73 1.35
 7 1 -8 1.61 0.52
 -7 -1 -7 1.7 0.48
 -7 -1 -6 1.24 0.41
 -7 -1 -5 0.71 0.31
 -7 -1 -4 3.67 0.62
 -7 -1 -3 6.75 0.84
 -7 -1 -2 0.01 0.2
 -7 1 2 -0.58 0.43
 -7 -1 -1 58.78 2.48
 -7 1 1 59.8 2.67
 -7 1 0 0.11 0.2
 -7 -1 0 -0.37 0.34
 -7 1 -1 49.7 2.34
 -7 1 -2 0.13 0.23
 -7 1 -3 8.02 0.99
 -7 1 -4 3.02 0.64
 -7 1 -5 0.21 0.23
 -7 1 -6 0.69 0.37
 7 -1 -7 5.9 0.49
 -7 1 -7 6.82 0.98
 -7 1 -8 1.56 0.57
 7 -1 -8 1.24 0.27
 7 -1 -9 26.34 1.11
 -7 1 -9 25.19 1.85
 7 -1 -10 0.69 0.27
 7 -1 -11 18.69 1.01
 7 -1 -12 0.16 0.24
 7 -1 -13 -0.18 0.25
 7 -1 -14 0.82 0.28
 7 -1 -15 0.15 0.23
 7 -1 -16 0.13 0.19
 7 -1 -17 0.68 0.21
 7 -1 -18 0.62 0.16
 7 2 -18 3.93 0.31
 7 2 -17 0.42 0.19
 7 2 -16 6.51 0.52
 7 2 -15 1.12 0.29
 7 2 -9 0.16 0.32
 7 2 -8 48.91 2.38
 7 2 -7 -0.01 0.25
 -7 -2 -6 6.14 0.79
 -7 -2 -5 2.56 0.55
 -7 -2 -4 36.55 1.87
 -7 -2 -3 2.72 0.59
 -7 -2 -2 60.37 2.55
 -7 2 2 64.47 2.9
 -7 2 1 0 0.25
 -7 -2 -1 -0.44 0.39
 -7 2 0 119.54 3.66
 -7 2 -1 0.36 0.3
 -7 2 -2 38.29 2.11
 -7 2 -3 3.11 0.66
 -7 2 -4 39.16 2.2
 -7 2 -5 3.77 0.75
 -7 2 -6 23.17 1.77
 -7 2 -7 -0.07 0.29
 -7 2 -7 -0.37 0.34
 7 -2 -7 -0.03 0.17
 7 -2 -8 50.52 1.53
 -7 2 -8 51.34 2.73
 -7 2 -9 -0.14 0.3
 7 -2 -9 0.37 0.23
 7 -2 -10 6.75 0.59
 7 -2 -11 -0.1 0.25
 7 -2 -12 22.65 1.12
 7 -2 -13 -0.06 0.29
 7 -2 -14 2.6 0.43
 7 -2 -15 2.24 0.37
 7 -2 -16 0.54 0.23
 7 -2 -17 0.88 0.21
 7 -2 -18 6.32 0.36
 7 3 -18 0.5 0.15
 7 3 -17 8.45 0.51
 7 3 -16 0.52 0.2
 -7 -3 -5 30.62 1.74
 -7 -3 -4 1.69 0.4
 -7 -3 -3 60.41 2.49
 -7 3 2 1.07 0.39
 -7 3 1 51.53 2.45
 -7 3 0 0.08 0.24
 -7 3 -1 40.81 2.24
 -7 3 -2 1.03 0.4
 -7 3 -3 36.22 2.14
 -7 3 -4 1.46 0.51
 -7 3 -5 41.46 2.41
 -7 3 -6 0.3 0.37
 7 -3 -6 0.39 0.21
 7 -3 -7 41.17 1.35
 -7 3 -7 41.96 1.56
 -7 3 -7 40.29 2.46
 -7 3 -8 2.91 0.72
 7 -3 -8 2.88 0.42
 7 -3 -9 41.02 1.44
 -7 3 -9 37.39 2.44
 7 -3 -10 4.73 0.53
 7 -3 -11 10.26 0.78
 7 -3 -12 0.26 0.26
 7 -3 -13 15.19 0.91
 7 -3 -14 0.49 0.27
 7 -3 -15 3.69 0.44
 7 -3 -16 1.12 0.26
 7 -3 -17 10.08 0.52
 7 -3 -18 0.38 0.11
 7 4 -18 9.04 0.41
 7 4 -17 -0.05 0.13
 7 4 -16 2.62 0.34
 -7 4 3 -0.32 0.39
 -7 4 2 14.06 1.34
 -7 4 1 1.17 0.48
 -7 4 0 2.07 0.54
 -7 4 -1 1.59 0.52
 -7 4 -2 21.6 1.68
 -7 4 -3 0.1 0.32
 -7 4 -4 32.37 2.13
 -7 4 -5 0.38 0.39
 7 -4 -6 75.14 1.76
 -7 4 -6 83.34 2.04
 -7 4 -6 78.96 3.49
 -7 4 -7 1.94 0.66
 -7 4 -7 0.69 0.42
 7 -4 -7 1.96 0.34
 7 -4 -8 10.64 0.72
 -7 4 -8 9.9 1.29
 7 -4 -9 0.86 0.28
 7 -4 -10 45.48 1.51
 7 -4 -11 0.41 0.27
 7 -4 -12 6.54 0.61
 -7 4 -13 0.07 0.19
 7 -4 -13 0.35 0.27
 7 -4 -14 22.7 1.01
 -7 4 -14 19.25 0.89
 7 -4 -15 1.15 0.28
 -7 4 -15 1.1 0.24
 7 -4 -16 12.84 0.64
 -7 4 -16 10.57 0.52
 7 -4 -17 -0.02 0.12
 7 5 -17 5.64 0.37
 7 5 -16 1.42 0.25
 7 -5 7 10.18 0.66
 7 -5 6 1.31 0.27
 7 -5 5 94.93 1.95
 -7 5 3 4.19 0.77
 -7 5 2 0.82 0.41
 -7 5 1 1.34 0.47
 -7 5 0 1.48 0.54
 -7 5 -1 0.95 0.41
 -7 5 -2 0.48 0.36
 -7 5 -3 2.18 0.64
 -7 5 -4 0.56 0.43
 7 -5 -4 0.84 0.23
 -7 5 -4 1.28 0.35
 7 -5 -5 70.99 1.67
 -7 5 -5 74.9 1.93
 -7 5 -5 70.94 3.31
 -7 5 -6 1.4 0.57
 -7 5 -6 0.25 0.35
 7 -5 -6 1.1 0.27
 7 -5 -7 6.29 0.56
 -7 5 -7 6.06 1.05
 7 -5 -8 0.44 0.24
 7 -5 -9 13.56 0.82
 7 -5 -10 3.21 0.46
 7 -5 -11 24.57 1.11
 -7 5 -11 19.73 0.97
 -7 5 -12 2.16 0.36
 7 -5 -12 2.51 0.42
 7 -5 -13 7.77 0.63
 -7 5 -13 6.31 0.54
 -7 5 -14 1.13 0.27
 7 -5 -14 1.02 0.27
 7 -5 -15 3.46 0.37
 -7 5 -15 3.41 0.36
 7 -5 -16 1.42 0.23
 -7 5 -16 0.84 0.18
 7 -5 -17 9.79 0.42
 7 6 -17 0.33 0.11
 7 6 -16 3.45 0.32
 7 -6 7 1.4 0.31
 7 -6 6 11.47 0.74
 -7 6 6 10.62 0.64
 -7 6 5 3.42 0.4
 7 -6 5 4.12 0.45
 7 -6 4 13.82 0.84
 -7 6 4 11.23 0.67
 -7 6 3 -0.11 0.45
 7 -6 3 0.35 0.19
 -7 6 3 0.25 0.19
 -7 6 2 9.41 1.14
 7 -6 2 9.42 0.61
 -7 6 1 1.64 0.57
 -7 6 0 0.97 0.43
 -7 6 -1 2.03 0.59
 7 -6 -2 7.29 0.55
 -7 6 -2 8.09 0.66
 -7 6 -2 7.43 1.08
 -7 6 -3 0.27 0.33
 7 -6 -3 0.21 0.16
 -7 6 -3 0.81 0.35
 7 -6 -4 9.47 0.65
 -7 6 -4 10.5 0.75
 -7 6 -4 10.37 1.35
 7 -6 -5 4.16 0.44
 -7 6 -5 3.84 0.48
 -7 6 -5 4.59 0.92
 7 -6 -6 13 0.76
 -7 6 -6 13.06 0.86
 -7 6 -6 13.92 1.57
 -7 6 -7 2.05 0.72
 7 -6 -7 1.84 0.33
 7 -6 -8 4.28 0.49
 7 -6 -9 0.63 0.27
 7 -6 -10 19.42 0.99
 -7 6 -10 17.26 0.93
 -7 6 -11 1.02 0.29
 7 -6 -11 1.57 0.33
 7 -6 -12 10.04 0.7
 -7 6 -12 9.19 0.67
 -7 6 -13 0.35 0.22
 7 -6 -13 0.3 0.2
 -7 6 -14 2.01 0.32
 7 -6 -14 2.18 0.33
 -7 6 -15 0.88 0.21
 7 -6 -15 0.89 0.21
 7 -6 -16 3.16 0.28
 -7 6 -16 2.62 0.25
 7 7 -16 0.15 0.11
 7 -7 7 7.68 0.63
 7 -7 6 1.53 0.33
 7 -7 5 21.2 0.99
 7 -7 4 0.32 0.25
 -7 7 4 -0.04 0.22
 7 -7 3 25.63 1.17
 -7 7 3 23.18 1.04
 -7 7 2 1.12 0.51
 7 -7 2 1.25 0.27
 -7 7 2 1.32 0.31
 -7 7 1 10.08 1.22
 7 -7 1 8.99 0.63
 -7 7 1 10.3 0.72
 -7 7 0 0.72 0.4
 7 -7 0 0.6 0.21
 -7 7 0 0.89 0.29
 7 -7 -1 14.18 0.76
 -7 7 -1 16.99 0.93
 -7 7 -1 16.24 1.54
 -7 7 -2 0.92 0.51
 7 -7 -2 0.94 0.24
 -7 7 -2 1.88 0.38
 -7 7 -3 28.5 1.2
 7 -7 -3 25.84 1.06
 -7 7 -3 30.59 2.3
 -7 7 -4 0.01 0.31
 7 -7 -4 0.05 0.18
 -7 7 -4 -0.23 0.29
 7 -7 -5 13.45 0.79
 -7 7 -5 13.14 0.88
 -7 7 -5 14.06 1.56
 7 -7 -6 1.33 0.31
 7 -7 -7 10.02 0.7
 -7 7 -8 0.82 0.25
 7 -7 -8 0.85 0.28
 7 -7 -9 2.6 0.39
 -7 7 -9 2.76 0.41
 -7 7 -10 0.44 0.25
 7 -7 -10 0.31 0.21
 7 -7 -11 6.1 0.56
 -7 7 -11 5.92 0.57
 -7 7 -12 0.35 0.22
 7 -7 -12 0.31 0.22
 -7 7 -13 0.29 0.19
 7 -7 -13 0.48 0.22
 -7 7 -14 0.3 0.18
 7 -7 -14 0.29 0.17
 7 -7 -15 3.76 0.33
 -7 7 -15 3.77 0.35
 -7 7 -16 0.44 0.13
 7 8 -15 0.02 0.11
 7 -8 7 0.36 0.26
 7 -8 6 28.15 1.16
 7 -8 5 0.33 0.24
 7 -8 4 14.51 0.86
 7 -8 3 1.94 0.43
 -7 8 3 1.43 0.29
 7 -8 2 31.59 1.28
 -7 8 2 29.92 1.17
 7 -8 1 0.2 0.21
 -7 8 1 -0.01 0.22
 -7 8 0 0.91 0.52
 -7 8 0 1.83 0.4
 7 -8 0 1.04 0.29
 -7 8 -1 0.21 0.29
 7 -8 -1 0.15 0.18
 -7 8 -1 0.54 0.3
 7 -8 -2 38.03 1.28
 -7 8 -2 41.02 1.45
 -7 8 -2 41.02 2.51
 -7 8 -3 2.3 0.72
 7 -8 -3 1.63 0.31
 -7 8 -3 0.9 0.25
 7 -8 -4 5.9 0.54
 -7 8 -4 3.72 0.42
 -7 8 -4 6.43 1.1
 7 -8 -5 0.19 0.21
 7 -8 -6 25.46 1.09
 -7 8 -6 23.65 1.09
 -7 8 -7 0.48 0.24
 7 -8 -7 0.34 0.22
 7 -8 -8 16.34 0.89
 -7 8 -8 14.8 0.86
 -7 8 -9 0.75 0.27
 7 -8 -9 0.84 0.27
 -7 8 -10 0.11 0.2
 7 -8 -10 0.2 0.2
 -7 8 -11 1.46 0.31
 7 -8 -11 1.39 0.3
 7 -8 -12 6.26 0.5
 -7 8 -12 5.83 0.51
 -7 8 -13 0.35 0.19
 7 -8 -13 0.31 0.18
 7 -8 -14 4.41 0.35
 -7 8 -14 3.91 0.37
 -7 8 -15 0.5 0.16
 7 -9 6 0.24 0.25
 7 -9 5 23.9 1.11
 7 -9 4 1.95 0.39
 7 -9 3 9.8 0.77
 7 -9 2 0.8 0.33
 7 -9 1 33.67 1.36
 -7 9 1 29.28 1.15
 7 -9 0 0.07 0.21
 -7 9 0 0.12 0.25
 7 -9 -1 22.72 1.05
 -7 9 -1 22.54 1.08
 7 -9 -2 0.6 0.27
 -7 9 -2 -0.38 0.4
 7 -9 -3 3.7 0.45
 -7 9 -3 2.95 0.42
 7 -9 -4 1.44 0.29
 -7 9 -4 1.27 0.3
 7 -9 -5 19.14 0.94
 -7 9 -5 18.64 0.96
 -7 9 -6 0.31 0.23
 7 -9 -6 0.13 0.19
 7 -9 -7 12.04 0.75
 -7 9 -7 10.13 0.72
 -7 9 -8 1.61 0.34
 7 -9 -8 1.69 0.34
 7 -9 -9 14.05 0.79
 -7 9 -9 12.79 0.81
 -7 9 -10 0.45 0.25
 7 -9 -10 0.54 0.23
 7 -9 -11 19.61 0.84
 -7 9 -11 18.9 0.91
 -7 9 -12 0.21 0.18
 7 -9 -12 0 0.14
 7 -9 -13 10.27 0.52
 -7 9 -13 9.86 0.57
 -7 9 -14 0.27 0.16
 7 -10 6 9.69 0.71
 7 -10 5 0.47 0.27
 7 -10 4 16.23 0.93
 7 -10 3 0.67 0.25
 7 -10 2 2.8 0.45
 -7 10 1 0.24 0.29
 7 -10 1 0.79 0.3
 -7 10 0 54.53 1.72
 -7 10 0 56.74 1.71
 -7 10 -1 0.12 0.22
 7 -10 -1 0.52 0.24
 7 -10 -2 3.41 0.45
 -7 10 -2 3.88 0.51
 -7 10 -3 0.82 0.31
 7 -10 -3 0.64 0.26
 7 -10 -4 17.41 0.92
 -7 10 -4 15.65 0.89
 -7 10 -5 0.3 0.2
 7 -10 -5 0.52 0.25
 7 -10 -6 7.84 0.62
 -7 10 -6 7.93 0.68
 -7 10 -7 0.79 0.28
 7 -10 -7 0.66 0.25
 7 -10 -8 17.6 0.87
 -7 10 -8 16.47 0.88
 -7 10 -9 0.84 0.27
 7 -10 -9 0.79 0.23
 7 -10 -10 21.18 0.87
 -7 10 -10 19.85 0.94
 -7 10 -11 0.28 0.2
 7 -10 -11 0.27 0.17
 7 -10 -12 22.93 0.78
 -7 10 -12 21.38 0.84
 -7 10 -13 0.44 0.16
 -7 10 -14 7.82 0.4
 7 -11 5 21.87 1.04
 7 -11 4 0.34 0.24
 7 -11 3 0.91 0.29
 -7 11 2 0.07 0.26
 7 -11 2 0.34 0.23
 7 -11 1 2.67 0.46
 -7 11 1 2.35 0.4
 -7 11 0 0.59 0.26
 7 -11 0 1.14 0.36
 7 -11 -1 13.82 0.92
 -7 11 -1 10.64 0.79
 -7 11 -2 0.13 0.25
 7 -11 -2 0.29 0.28
 7 -11 -3 2.66 0.42
 -7 11 -3 3.08 0.44
 -7 11 -4 0.7 0.28
 7 -11 -4 0.63 0.24
 7 -11 -5 19.71 0.94
 -7 11 -5 18.58 0.97
 -7 11 -6 0.45 0.26
 7 -11 -6 0.76 0.25
 7 -11 -7 7.62 0.58
 -7 11 -7 7.01 0.58
 -7 11 -8 0.01 0.21
 7 -11 -8 -0.09 0.19
 7 -11 -9 12.96 0.68
 -7 11 -9 12.13 0.73
 -7 11 -10 1.33 0.27
 7 -11 -10 1.3 0.23
 7 -11 -11 6.77 0.41
 -7 11 -11 6.32 0.48
 -7 11 -12 0.46 0.17
 -7 11 -13 8.18 0.41
 7 -12 4 5.16 0.53
 7 -12 3 0.3 0.24
 -7 12 3 -0.16 0.3
 7 -12 2 8.66 0.67
 -7 12 2 8.63 0.7
 7 -12 1 0.5 0.26
 -7 12 1 0.27 0.22
 7 -12 0 11.11 0.77
 -7 12 0 11.19 0.8
 -7 12 -1 0.16 0.22
 7 -12 -1 0.5 0.27
 7 -12 -2 16.7 0.97
 -7 12 -2 12.61 0.81
 7 -12 -3 0.15 0.23
 -7 12 -3 0.65 0.24
 7 -12 -4 7.17 0.63
 -7 12 -4 4.94 0.49
 -7 12 -5 0.09 0.2
 7 -12 -5 0.25 0.23
 7 -12 -6 21.56 0.97
 -7 12 -6 17.55 0.9
 -7 12 -7 0.3 0.18
 7 -12 -7 0.59 0.22
 7 -12 -8 2.75 0.34
 -7 12 -8 2.16 0.32
 -7 12 -9 0.1 0.16
 7 -12 -9 0.19 0.15
 -7 12 -10 3.25 0.34
 -7 12 -11 0.47 0.17
 -7 12 -12 1.47 0.19
 -7 13 5 10.86 0.7
 -7 13 4 -0.08 0.21
 7 -13 3 10.01 0.67
 -7 13 3 9.61 0.68
 -7 13 2 0.72 0.26
 7 -13 2 1.01 0.27
 7 -13 1 6.89 0.58
 -7 13 1 8.09 0.65
 -7 13 0 0.18 0.23
 7 -13 0 0.08 0.2
 7 -13 -1 9.77 0.67
 -7 13 -1 9.96 0.7
 -7 13 -2 0.85 0.27
 7 -13 -2 0.95 0.27
 7 -13 -3 9.94 0.66
 -7 13 -3 8.59 0.62
 -7 13 -4 0.01 0.19
 7 -13 -4 0.05 0.21
 7 -13 -5 10.78 0.69
 -7 13 -5 10.17 0.68
 -7 13 -6 0.09 0.18
 7 -13 -6 0.26 0.22
 -7 13 -7 0.57 0.21
 7 -13 -7 0.77 0.22
 -7 13 -8 0.15 0.16
 -7 13 -9 0.17 0.14
 -7 13 -10 0.37 0.15
 -7 14 7 -0.29 0.18
 -7 14 6 2.52 0.3
 -7 14 5 0.04 0.16
 -7 14 4 6.86 0.51
 -7 14 3 0.05 0.19
 -7 14 2 5.96 0.52
 7 -14 1 0.42 0.21
 -7 14 1 0.44 0.22
 7 -14 0 0.87 0.24
 -7 14 0 1.33 0.27
 -7 14 -1 0.35 0.2
 7 -14 -1 0.27 0.18
 7 -14 -2 7.06 0.5
 -7 14 -2 6.35 0.5
 -7 14 -3 -0.05 0.18
 7 -14 -3 0.24 0.16
 7 -14 -4 3.2 0.33
 -7 14 -4 2.96 0.36
 -7 14 -5 0.04 0.15
 7 -14 -5 0.06 0.14
 -7 14 -6 0.14 0.14
 7 -14 -6 -0.01 0.11
 -7 14 -7 0.27 0.14
 -7 14 -8 0.77 0.17
 -7 14 -9 0.48 0.13
 -7 15 5 17.83 0.66
 -7 15 4 0.15 0.13
 -7 15 3 2.96 0.32
 -7 15 2 0.58 0.19
 -7 15 1 3.8 0.36
 -7 15 0 0.05 0.16
 -7 15 -1 0.72 0.2
 -7 15 -2 0.14 0.13
 -7 15 -3 7.26 0.47
 -7 15 -4 0.2 0.14
 -7 15 -5 19.79 0.68
 -7 15 -6 0.2 0.13
 -7 15 -7 0.43 0.12
 -7 16 2 13.56 0.48
 -7 16 1 0.47 0.13
 -7 16 0 0.67 0.14
 -7 16 -1 0.45 0.13
 -7 16 -2 6.3 0.36
 -7 16 -3 0.28 0.11
 -8 0 0 2.07 0.56
 -8 0 -1 -0.32 0.38
 -8 0 -2 36.25 2.17
 -8 0 -3 -0.03 0.28
 -8 0 -4 30.34 1.97
 -8 0 -5 0.5 0.35
 8 0 -5 0.22 0.18
 8 0 -6 20.34 0.94
 -8 0 -6 20.7 0.97
 -8 0 -6 19.46 1.62
 -8 0 -7 -0.07 0.27
 8 0 -7 -0.04 0.21
 -8 0 -8 1.94 0.55
 8 0 -8 1.83 0.33
 8 0 -9 0.77 0.24
 8 0 -10 46.33 1.55
 8 0 -11 0.09 0.23
 8 0 -12 31.87 1.31
 8 0 -13 3.43 0.47
 8 0 -14 2.72 0.4
 8 0 -15 0.53 0.24
 8 0 -16 6.93 0.5
 8 0 -17 0.2 0.14
 8 1 -17 6.16 0.39
 8 1 -16 -0.12 0.16
 8 1 -15 2.72 0.38
 8 1 -14 2.02 0.36
 8 1 -13 27.06 1.15
 8 1 -12 -0.31 0.28
 8 1 -11 38.06 1.41
 8 1 -10 1.79 0.34
 8 1 -9 10.77 0.73
 8 1 -8 -0.14 0.39
 8 1 -8 -0.1 0.23
 8 1 -7 60.23 1.57
 -8 -1 -6 1.72 0.5
 8 1 -6 1.55 0.28
 -8 -1 -5 11 1.2
 8 1 -5 11.36 0.67
 -8 -1 -4 0.59 0.39
 -8 -1 -3 41.24 2.29
 -8 -1 -2 1.46 0.49
 -8 -1 -1 41.28 2.38
 -8 1 1 42.35 2.5
 -8 1 0 0.82 0.39
 -8 1 -1 43.5 2.41
 -8 1 -2 1.68 0.52
 -8 1 -3 30.61 2
 -8 1 -4 0.48 0.36
 8 -1 -5 15.19 0.77
 -8 1 -5 17.09 0.94
 -8 1 -5 15.98 1.54
 -8 1 -6 2.02 0.58
 -8 1 -6 2.37 0.42
 8 -1 -6 2.3 0.35
 8 -1 -7 40.8 1.39
 -8 1 -7 42.5 1.51
 -8 1 -7 37.93 2.33
 -8 1 -8 0.36 0.38
 8 -1 -8 -0.1 0.22
 8 -1 -9 34.12 1.36
 8 -1 -10 2.06 0.4
 8 -1 -11 32.03 1.36
 8 -1 -12 0.72 0.35
 8 -1 -13 37.98 1.4
 8 -1 -14 1.45 0.32
 8 -1 -15 3.68 0.41
 8 -1 -16 0.25 0.19
 8 -1 -17 7.79 0.44
 8 2 -17 0.39 0.16
 8 2 -16 10.84 0.6
 8 2 -15 0.14 0.19
 8 2 -14 7.33 0.58
 8 2 -13 -0.06 0.24
 8 2 -12 0.6 0.27
 8 2 -11 3.43 0.45
 8 2 -10 22.5 1.07
 8 2 -9 1.55 0.3
 8 2 -8 53.28 1.57
 8 2 -7 4.45 0.45
 8 2 -6 47.51 1.32
 -8 -2 -5 0.61 0.38
 -8 -2 -4 12.58 1.29
 -8 -2 -3 -0.12 0.36
 -8 2 1 2.33 0.64
 -8 2 0 1.37 0.49
 -8 2 -1 2.44 0.62
 -8 2 -2 6.45 0.96
 -8 2 -3 0.39 0.38
 8 -2 -4 6.38 0.5
 -8 2 -4 7.02 0.62
 -8 2 -4 5.43 0.91
 -8 2 -5 0.77 0.46
 8 -2 -5 0.71 0.22
 -8 2 -5 1.34 0.39
 -8 2 -6 42.93 1.49
 8 -2 -6 40.51 1.33
 -8 2 -6 40.47 2.44
 8 -2 -7 4.65 0.49
 -8 2 -7 3.48 0.45
 -8 2 -7 4.6 0.89
 8 -2 -8 51.08 1.61
 8 -2 -9 1.73 0.35
 8 -2 -10 23.2 1.13
 8 -2 -11 4.59 0.53
 8 -2 -12 0.63 0.3
 8 -2 -13 0.56 0.27
 8 -2 -14 9.33 0.67
 8 -2 -15 0.62 0.24
 8 -2 -16 14.74 0.68
 8 -2 -17 0.1 0.11
 8 3 -17 6.28 0.37
 8 3 -16 0.54 0.19
 8 3 -15 6.95 0.51
 8 3 -14 0.21 0.18
 8 3 -13 3.57 0.42
 8 3 -12 -0.36 0.29
 8 3 -7 35.24 1.21
 -8 3 2 3.32 0.78
 -8 3 1 9.7 1.23
 -8 3 0 0.72 0.42
 -8 3 -1 9.15 1.2
 -8 3 -2 3.59 0.76
 -8 3 -2 4.71 0.52
 8 -3 -3 6.69 0.51
 -8 3 -3 8.14 0.67
 -8 3 -3 7.84 1.11
 -8 3 -4 0.81 0.45
 8 -3 -4 0.57 0.23
 -8 3 -4 1.41 0.36
 8 -3 -5 26.96 1.06
 -8 3 -5 28.46 1.23
 -8 3 -5 26.69 2.05
 -8 3 -6 1.08 0.51
 8 -3 -6 0.79 0.25
 -8 3 -6 0.92 0.33
 8 -3 -7 37.98 1.35
 -8 3 -7 39.84 1.58
 -8 3 -7 34.58 2.36
 8 -3 -8 0.82 0.3
 8 -3 -9 7.89 0.67
 8 -3 -10 0.62 0.29
 8 -3 -11 25.33 1.17
 8 -3 -12 0.7 0.32
 8 -3 -13 5.46 0.55
 8 -3 -14 0.31 0.23
 8 -3 -15 7.33 0.53
 8 -3 -16 0.57 0.18
 8 -3 -17 6.3 0.36
 8 4 -17 1.23 0.17
 8 4 -16 0.23 0.15
 8 4 -15 -0.21 0.18
 8 4 -14 20.18 0.88
 8 4 -13 0.21 0.21
 8 -4 3 -0.03 0.17
 -8 4 2 10.1 1.32
 8 -4 2 10.49 0.62
 -8 4 2 9.8 0.67
 -8 4 1 0.57 0.43
 8 -4 1 0.79 0.23
 -8 4 1 0.63 0.24
 -8 4 0 0.36 0.31
 8 -4 0 0.32 0.17
 -8 4 0 0.35 0.25
 -8 4 -1 0.55 0.39
 8 -4 -1 0.64 0.2
 -8 4 -1 0.95 0.31
 -8 4 -2 15.71 0.92
 8 -4 -2 13.95 0.74
 -8 4 -2 14.24 1.55
 -8 4 -3 0.34 0.4
 8 -4 -3 -0.06 0.17
 -8 4 -3 0.17 0.21
 -8 4 -4 0.97 0.51
 8 -4 -4 0.8 0.22
 -8 4 -4 1.72 0.41
 8 -4 -5 7.08 0.57
 -8 4 -5 8 0.69
 -8 4 -5 7.36 1.12
 -8 4 -6 3.56 0.81
 8 -4 -6 3.86 0.46
 -8 4 -6 2.85 0.43
 8 -4 -7 0.25 0.22
 8 -4 -8 13.69 0.84
 8 -4 -9 1.52 0.37
 8 -4 -10 2.66 0.42
 8 -4 -11 0.81 0.32
 8 -4 -12 13.01 0.82
 8 -4 -13 0.8 0.29
 8 -4 -14 18.44 0.87
 8 -4 -15 -0.04 0.16
 8 -4 -16 2.24 0.26
 8 5 -16 0.41 0.14
 8 5 -15 22.35 0.78
 8 5 -14 0.37 0.17
 8 5 -13 6.37 0.51
 8 -5 6 2.32 0.35
 8 -5 5 24.81 1.05
 8 -5 4 0.21 0.26
 -8 5 4 0.08 0.22
 8 -5 3 13.53 0.81
 -8 5 3 12.26 0.75
 -8 5 2 0.3 0.36
 8 -5 2 0.61 0.22
 -8 5 2 0.57 0.24
 -8 5 1 21.8 1.85
 8 -5 1 20.93 0.92
 -8 5 1 23.93 1.1
 -8 5 0 -0.03 0.31
 8 -5 0 -0.01 0.15
 -8 5 0 0.15 0.23
 8 -5 -1 30.85 1.08
 -8 5 -1 37.15 1.39
 -8 5 -1 34.42 2.3
 -8 5 -2 0.93 0.47
 8 -5 -2 0.77 0.23
 -8 5 -2 0.84 0.33
 8 -5 -3 10.93 0.68
 -8 5 -3 13.12 0.87
 -8 5 -3 10.57 1.36
 -8 5 -4 0.25 0.37
 8 -5 -4 0.07 0.18
 -8 5 -4 0.73 0.34
 8 -5 -5 28.84 1.15
 -8 5 -5 30.18 1.35
 -8 5 -5 31.52 2.31
 -8 5 -6 1.22 0.34
 8 -5 -6 2.64 0.38
 8 -5 -7 30.08 1.22
 8 -5 -8 2.89 0.44
 8 -5 -9 3.64 0.48
 8 -5 -10 0.98 0.32
 8 -5 -11 4.75 0.52
 8 -5 -12 -0.12 0.22
 8 -5 -13 11.28 0.7
 8 -5 -14 0.55 0.21
 8 -5 -15 22.3 0.82
 8 -5 -16 0.73 0.15
 8 6 -16 29.24 0.69
 8 6 -15 0.52 0.15
 8 6 -14 4.15 0.35
 8 6 -13 0.06 0.18
 -8 6 8 3.24 0.41
 8 -6 7 1.28 0.31
 -8 6 7 0.54 0.23
 -8 6 6 32.39 1.21
 8 -6 6 32.58 1.21
 8 -6 5 0.28 0.23
 -8 6 5 0.08 0.21
 8 -6 4 53.45 1.67
 -8 6 4 46.82 1.5
 8 -6 3 0.44 0.28
 -8 6 3 0.34 0.25
 -8 6 2 23.83 2.02
 8 -6 2 22.71 1
 -8 6 2 25.27 1.15
 -8 6 1 0.78 0.46
 8 -6 1 0.83 0.22
 -8 6 1 1.52 0.37
 -8 6 0 3.62 0.81
 -8 6 0 4.28 0.52
 8 -6 0 3.97 0.43
 -8 6 -1 0.93 0.48
 8 -6 -1 0.91 0.25
 -8 6 -1 1.07 0.32
 8 -6 -2 14.58 0.8
 -8 6 -2 17.08 1.01
 -8 6 -2 14.8 1.62
 -8 6 -3 0.47 0.44
 8 -6 -3 0.43 0.23
 -8 6 -3 0.96 0.36
 8 -6 -4 53.04 1.53
 -8 6 -4 52.64 1.77
 -8 6 -4 52.73 3
 8 -6 -5 -0.03 0.21
 -8 6 -5 -0.6 0.44
 8 -6 -6 14.89 0.86
 -8 6 -6 11.28 0.88
 8 -6 -7 0.54 0.26
 8 -6 -8 3.37 0.46
 8 -6 -9 -0.03 0.24
 8 -6 -10 8.47 0.66
 8 -6 -11 0.51 0.27
 8 -6 -12 11.4 0.73
 8 -6 -13 0.32 0.21
 8 -6 -14 18.5 0.78
 8 -6 -15 0.41 0.16
 8 7 -15 4.98 0.3
 8 7 -14 -0.1 0.12
 8 7 -13 10.44 0.54
 8 7 -12 -0.13 0.19
 8 -7 7 11.52 0.75
 8 -7 6 0.01 0.2
 -8 7 6 0.09 0.23
 8 -7 5 24.69 1.1
 -8 7 5 27.02 1.16
 8 -7 4 0.61 0.25
 -8 7 4 0.95 0.31
 8 -7 3 71.6 2
 -8 7 3 64.14 1.84
 -8 7 2 0.47 0.34
 8 -7 2 0.98 0.3
 -8 7 2 0.66 0.28
 -8 7 1 26.93 2.08
 8 -7 1 26.56 1.1
 -8 7 1 30.84 1.29
 -8 7 0 0.68 0.45
 8 -7 0 0.17 0.19
 -8 7 0 0.45 0.27
 8 -7 -1 14.65 0.83
 -8 7 -1 16.04 0.98
 -8 7 -1 13.74 1.51
 8 -7 -2 0.81 0.25
 -8 7 -2 1.4 0.39
 8 -7 -3 73.34 1.79
 -8 7 -3 78.71 2.11
 8 -7 -4 0.73 0.28
 -8 7 -4 -0.02 0.36
 -8 7 -5 6.44 0.63
 8 -7 -5 8.45 0.66
 8 -7 -6 0.17 0.25
 8 -7 -7 4.78 0.52
 8 -7 -8 0.18 0.23
 8 -7 -9 7.53 0.63
 8 -7 -10 0.21 0.23
 8 -7 -11 30.24 1.16
 8 -7 -12 0.39 0.22
 8 -7 -13 6.97 0.5
 8 -7 -14 -0.05 0.14
 8 -7 -15 17.17 0.55
 8 -8 6 7.54 0.64
 8 -8 5 1.05 0.32
 8 -8 4 13.93 0.85
 -8 8 4 15.16 0.88
 8 -8 3 2.02 0.42
 -8 8 3 2.2 0.4
 8 -8 2 82.66 2.2
 -8 8 2 72.74 1.95
 8 -8 1 0.87 0.29
 -8 8 1 1.27 0.39
 8 -8 0 21.64 1.03
 -8 8 0 23.98 1.15
 8 -8 -1 0.7 0.29
 -8 8 -1 1.18 0.36
 8 -8 -2 73.93 1.87
 -8 8 -2 73.26 2.03
 8 -8 -3 1.4 0.3
 -8 8 -3 0.51 0.33
 8 -8 -4 4.31 0.49
 -8 8 -4 2.33 0.34
 8 -8 -5 0.84 0.29
 8 -8 -6 5.16 0.53
 8 -8 -7 0.33 0.24
 8 -8 -8 5.06 0.53
 8 -8 -9 0.2 0.24
 8 -8 -10 17.74 0.88
 8 -8 -11 -0.2 0.19
 8 -8 -12 8.61 0.55
 8 -8 -13 0.94 0.2
 8 -8 -14 2.97 0.26
 8 -9 6 0.37 0.24
 8 -9 5 16.36 0.91
 8 -9 4 0.77 0.3
 8 -9 3 7.61 0.67
 -8 9 3 8.86 0.7
 8 -9 2 1.33 0.37
 -8 9 2 1.68 0.37
 8 -9 1 49.63 1.74
 -8 9 1 41.66 1.44
 8 -9 0 -0.13 0.25
 -8 9 0 0.03 0.22
 8 -9 -1 44.22 1.46
 -8 9 -1 42.05 1.52
 8 -9 -2 1.4 0.31
 -8 9 -2 -0.02 0.44
 8 -9 -3 6 0.59
 -8 9 -3 3.82 0.34
 8 -9 -4 0.83 0.29
 8 -9 -5 17.5 0.94
 8 -9 -6 0.11 0.21
 8 -9 -7 0.03 0.2
 8 -9 -8 1.03 0.28
 8 -9 -9 1.7 0.33
 8 -9 -10 0.48 0.22
 8 -9 -11 5.69 0.46
 8 -9 -12 0.01 0.14
 8 -9 -13 2.3 0.25
 8 -10 5 1.55 0.34
 8 -10 4 0.84 0.28
 8 -10 3 1.93 0.39
 8 -10 2 0.34 0.28
 8 -10 1 0.06 0.29
 -8 10 1 -0.94 0.4
 8 -10 0 1.13 0.36
 -8 10 0 -1.04 0.48
 8 -10 -1 -0.06 0.28
 8 -10 -2 0.08 0.23
 8 -10 -3 2.05 0.38
 8 -10 -4 0.59 0.24
 8 -10 -5 0.96 0.29
 8 -10 -6 1.17 0.3
 8 -10 -7 0.84 0.25
 8 -10 -8 1.16 0.3
 8 -10 -9 -0.11 0.19
 8 -10 -10 2.52 0.32
 8 -10 -11 0.55 0.18
 8 -10 -12 0.83 0.17
 8 -11 5 11.53 0.75
 8 -11 4 0.29 0.23
 8 -11 3 1.3 0.31
 8 -11 2 0.09 0.23
 8 -11 1 32.81 1.28
 8 -11 0 2.8 0.46
 8 -11 -1 31.13 1.33
 8 -11 -2 0.35 0.28
 8 -11 -3 0.63 0.31
 8 -11 -4 0.47 0.24
 8 -11 -5 8.22 0.62
 8 -11 -6 0.16 0.19
 8 -11 -7 9.64 0.63
 -8 11 -7 8.93 0.58
 -8 11 -8 -0.14 0.15
 8 -11 -8 0.25 0.18
 8 -11 -9 9.45 0.55
 -8 11 -9 8.7 0.5
 8 -11 -10 -0.01 0.15
 8 -11 -11 2.69 0.25
 8 -12 4 0.31 0.23
 8 -12 3 0.02 0.2
 8 -12 2 17.26 0.89
 8 -12 1 0.1 0.21
 8 -12 0 44.54 1.42
 8 -12 -1 -0.06 0.22
 8 -12 -2 11.17 0.79
 8 -12 -3 0.15 0.25
 8 -12 -4 10.15 0.73
 -8 12 -4 7.39 0.53
 -8 12 -5 1.17 0.25
 8 -12 -5 1.94 0.37
 8 -12 -6 6.11 0.55
 -8 12 -6 4.27 0.39
 -8 12 -7 0.3 0.16
 8 -12 -7 0.6 0.24
 8 -12 -8 14.05 0.7
 -8 12 -8 10.97 0.53
 8 -12 -9 0.12 0.14
 8 -13 2 0.17 0.2
 8 -13 1 3.1 0.39
 8 -13 0 0.51 0.23
 8 -13 -1 7.39 0.56
 8 -13 -2 0.18 0.2
 8 -13 -3 13.62 0.71
 -8 13 -3 11.85 0.62
 -8 13 -4 -0.13 0.16
 8 -13 -4 0.05 0.17
 8 -13 -5 20.14 0.81
 -8 13 -5 16.43 0.66
 -8 13 -6 0.18 0.13
 8 -13 -6 0.15 0.15
 8 -13 -7 11.89 0.55
 -8 13 -7 10.13 0.47
 8 -13 -8 0.12 0.11
 8 -14 0 0.62 0.2
 8 -14 -1 0.1 0.16
 8 -14 -2 7.72 0.48
 8 -14 -3 -0.19 0.14
 8 -14 -4 15.96 0.62
 8 -14 -5 0.3 0.14
 8 -14 -6 9.38 0.4
 -9 0 0 -0.13 0.22
 -9 0 -1 0.2 0.22
 -9 0 -2 4.8 0.91
 -9 0 -2 5.59 0.56
 -9 0 -3 1.31 0.44
 -9 0 -3 2.41 0.43
 -9 0 -4 1.6 0.58
 9 0 -4 1.88 0.32
 -9 0 -4 2.13 0.39
 -9 0 -5 0.25 0.33
 9 0 -5 0.3 0.19
 -9 0 -5 0.9 0.37
 9 0 -6 12.73 0.76
 -9 0 -6 13.99 0.87
 9 0 -7 4.32 0.48
 9 0 -8 14.19 0.85
 9 0 -9 0.2 0.23
 9 0 -10 0.49 0.27
 9 0 -11 0.84 0.29
 9 0 -12 23.32 1.05
 9 0 -13 0.19 0.23
 9 0 -14 0.19 0.19
 9 0 -15 -0.04 0.15
 9 0 -16 4.86 0.35
 9 1 -16 0.53 0.15
 9 1 -15 1.45 0.25
 9 1 -14 0.06 0.18
 9 1 -13 20.38 0.92
 9 1 -12 1.29 0.31
 9 1 -11 13.61 0.83
 9 1 -10 2.65 0.4
 9 1 -9 22.16 1.06
 9 1 -8 4.79 0.51
 9 1 -7 12.04 0.76
 9 1 -6 0.31 0.23
 -9 -1 -5 0.58 0.28
 -9 -1 -4 3.45 0.76
 -9 -1 -4 4.46 0.51
 -9 -1 -3 6.88 1.1
 -9 -1 -3 8.7 0.69
 -9 -1 -2 0.18 0.24
 -9 -1 -1 16.63 0.88
 -9 1 1 17.24 0.9
 -9 1 0 0.02 0.21
 -9 -1 0 0.24 0.21
 -9 1 -1 12.37 1.47
 -9 1 -1 13.19 0.84
 -9 1 -2 -0.12 0.39
 -9 1 -2 -0.19 0.24
 -9 1 -3 1.96 0.62
 9 -1 -3 2.16 0.31
 -9 1 -3 2.5 0.44
 -9 1 -4 3.4 0.78
 9 -1 -4 3.53 0.4
 -9 1 -4 3.85 0.53
 9 -1 -5 3.21 0.4
 -9 1 -5 3.74 0.53
 9 -1 -6 0.41 0.22
 -9 1 -6 0.17 0.24
 9 -1 -7 5.26 0.54
 -9 1 -7 4.08 0.46
 9 -1 -8 5.77 0.56
 9 -1 -9 23.43 1.1
 9 -1 -10 2.53 0.42
 9 -1 -11 19.98 1.01
 9 -1 -12 1.66 0.36
 9 -1 -13 20.46 0.95
 9 -1 -14 0.18 0.18
 9 -1 -15 0.33 0.17
 9 -1 -16 0.3 0.13
 9 2 -16 0.45 0.13
 9 2 -15 0.47 0.17
 9 2 -14 23.04 0.89
 9 2 -13 1.03 0.27
 9 2 -12 19.43 0.94
 9 2 -11 0.15 0.21
 9 2 -10 95.3 2.16
 9 2 -9 1.63 0.34
 9 2 -8 0.47 0.22
 9 2 -7 1.3 0.3
 -9 -2 -2 23.56 1.05
 -9 -2 -1 -0.14 0.24
 -9 2 1 0.2 0.2
 -9 2 0 33.97 2.47
 -9 2 0 34.57 1.37
 -9 2 -1 -0.07 0.37
 9 -2 -1 0.27 0.17
 -9 2 -1 0.26 0.27
 -9 2 -2 20.76 1.87
 9 -2 -2 19.11 0.86
 -9 2 -2 24 1.17
 -9 2 -3 2.15 0.66
 9 -2 -3 1.88 0.31
 -9 2 -3 2.48 0.41
 -9 2 -4 -0.13 0.36
 9 -2 -4 0.34 0.2
 -9 2 -4 0.64 0.31
 9 -2 -5 3.5 0.43
 -9 2 -5 4.75 0.57
 9 -2 -6 8.29 0.65
 -9 2 -6 8.81 0.74
 -9 2 -7 -0.32 0.53
 9 -2 -7 1.7 0.36
 9 -2 -8 7.32 0.64
 9 -2 -9 1.16 0.32
 9 -2 -10 108.69 2.31
 9 -2 -11 0.62 0.26
 9 -2 -12 13.22 0.8
 9 -2 -13 1.61 0.33
 9 -2 -14 21.91 0.91
 9 -2 -15 0.25 0.16
 9 -2 -16 2.43 0.25
 9 3 -16 0.03 0.09
 9 3 -15 16.49 0.64
 9 3 -14 0.13 0.16
 -9 3 14 -0.18 0.15
 9 3 -13 16.4 0.79
 9 3 -12 1.06 0.27
 9 3 -11 31.6 1.2
 9 3 -10 0.24 0.2
 9 3 -9 16.69 0.87
 9 3 -8 -0.02 0.19
 -9 3 3 7.47 0.64
 -9 3 2 1.57 0.33
 -9 3 1 12.92 1.57
 -9 3 1 14.7 0.9
 -9 3 0 1.28 0.54
 9 -3 0 0.86 0.22
 -9 3 0 1.1 0.35
 -9 3 -1 11.33 1.41
 9 -3 -1 10.61 0.65
 -9 3 -1 13.13 0.88
 -9 3 -2 1.71 0.62
 9 -3 -2 0.97 0.24
 -9 3 -2 1.79 0.42
 -9 3 -3 0.04 0.34
 9 -3 -3 -0.01 0.18
 -9 3 -3 -0.08 0.26
 9 -3 -4 0.61 0.21
 -9 3 -4 1.72 0.44
 9 -3 -5 66.72 1.74
 -9 3 -5 69.09 2.01
 9 -3 -6 1.23 0.29
 -9 3 -6 1.03 0.27
 9 -3 -7 12.96 0.82
 -9 3 -7 10.83 0.87
 9 -3 -8 0.37 0.26
 9 -3 -9 18.27 1
 9 -3 -10 0.71 0.29
 9 -3 -11 41.89 1.43
 9 -3 -12 1.45 0.34
 9 -3 -13 5.75 0.51
 9 -3 -14 0.18 0.18
 9 -3 -15 18.83 0.72
 9 -3 -16 0.03 0.1
 9 4 -15 0.26 0.13
 9 4 -14 10.59 0.55
 9 4 -13 0.54 0.2
 9 4 -12 10.44 0.65
 9 4 -11 0.2 0.18
 9 4 -10 10.19 0.66
 9 4 -9 0.35 0.18
 -9 4 4 82.89 2.05
 -9 4 3 1.45 0.33
 9 -4 2 26.19 1.01
 -9 4 2 28.69 1.26
 -9 4 1 0.8 0.42
 9 -4 1 1.46 0.28
 -9 4 1 1.4 0.35
 -9 4 0 7.02 1.18
 9 -4 0 7.23 0.56
 -9 4 0 8.59 0.75
 -9 4 -1 1.76 0.62
 9 -4 -1 1.13 0.26
 -9 4 -1 1.77 0.4
 9 -4 -2 7.74 0.61
 -9 4 -2 9.29 0.77
 9 -4 -3 1.73 0.33
 -9 4 -3 2.65 0.48
 9 -4 -4 73.53 1.84
 -9 4 -4 79.44 2.13
 9 -4 -5 0.32 0.2
 -9 4 -5 0.15 0.26
 9 -4 -6 19.01 0.97
 -9 4 -6 18.27 1.11
 9 -4 -7 -0.07 0.24
 9 -4 -8 34.24 1.32
 9 -4 -9 0.8 0.28
 9 -4 -10 1.69 0.34
 9 -4 -11 -0.1 0.24
 9 -4 -12 20.52 0.95
 9 -4 -13 0.38 0.21
 9 -4 -14 7.07 0.5
 9 -4 -15 0.6 0.16
 9 -4 -16 20.59 0.59
 9 5 -15 3.51 0.25
 9 5 -14 2.44 0.25
 9 5 -13 4.1 0.36
 9 5 -12 0.02 0.17
 9 5 -11 3.73 0.37
 -9 5 11 3.93 0.41
 9 5 -10 0.17 0.16
 -9 5 10 0.3 0.22
 -9 5 9 9.2 0.66
 -9 5 8 -0.39 0.29
 -9 5 7 13.59 0.83
 -9 5 6 -0.08 0.23
 -9 5 5 21.94 1.07
 9 -5 4 0.88 0.29
 -9 5 4 0.65 0.3
 9 -5 3 24.85 1.15
 -9 5 3 23.34 1.17
 9 -5 2 2.18 0.37
 -9 5 2 2.07 0.38
 9 -5 1 15.71 0.85
 -9 5 1 17.95 1.05
 9 -5 0 0.97 0.26
 -9 5 0 1.39 0.4
 9 -5 -1 6.29 0.55
 -9 5 -1 8.09 0.74
 9 -5 -2 1.36 0.28
 -9 5 -2 1.89 0.43
 9 -5 -3 18.64 0.95
 -9 5 -3 22.7 1.19
 9 -5 -4 0.75 0.3
 -9 5 -4 1.03 0.35
 9 -5 -5 33.99 1.3
 -9 5 -5 34.12 1.47
 9 -5 -6 0.19 0.21
 -9 5 -6 -1.42 0.62
 9 -5 -7 12.34 0.83
 9 -5 -8 -0.1 0.24
 9 -5 -9 3.76 0.48
 9 -5 -10 0.22 0.23
 9 -5 -11 3.02 0.42
 9 -5 -12 0.33 0.21
 9 -5 -13 12.89 0.69
 9 -5 -14 2.32 0.29
 9 -5 -15 4.41 0.33
 9 6 -14 1.51 0.18
 9 6 -13 -0.07 0.12
 9 6 -12 1 0.19
 -9 6 9 1.32 0.31
 -9 6 8 2.91 0.42
 -9 6 7 0.47 0.23
 9 -6 6 3.32 0.41
 -9 6 6 3.63 0.48
 9 -6 5 1.92 0.34
 -9 6 5 2.02 0.41
 9 -6 4 12.39 0.78
 -9 6 4 13.54 0.9
 9 -6 3 0.41 0.3
 -9 6 3 0.34 0.29
 9 -6 2 16.6 0.96
 -9 6 2 15.99 1.02
 9 -6 1 1.38 0.31
 -9 6 1 1.92 0.42
 9 -6 0 10.89 0.74
 -9 6 0 12.03 0.88
 9 -6 -1 1.51 0.32
 -9 6 -1 1.69 0.42
 9 -6 -2 14.15 0.81
 -9 6 -2 17.01 1.06
 9 -6 -3 0.15 0.2
 -9 6 -3 0.47 0.3
 9 -6 -4 14.7 0.86
 -9 6 -4 15.05 1.02
 9 -6 -5 1.58 0.35
 -9 6 -5 0.06 0.43
 9 -6 -6 2.8 0.42
 9 -6 -7 0.4 0.25
 9 -6 -8 2.14 0.37
 9 -6 -9 1.84 0.36
 9 -6 -10 1.58 0.34
 9 -6 -11 0.94 0.28
 9 -6 -12 0.49 0.22
 9 -6 -13 0.08 0.17
 9 -6 -14 1.52 0.23
 9 -6 -15 0.43 0.12
 -9 7 7 17.72 0.94
 9 -7 6 0.24 0.23
 -9 7 6 0.26 0.24
 9 -7 5 6.47 0.59
 -9 7 5 7.2 0.68
 9 -7 4 1.15 0.3
 -9 7 4 1.36 0.38
 9 -7 3 2.54 0.47
 -9 7 3 2.32 0.45
 9 -7 2 4.38 0.56
 -9 7 2 4.29 0.56
 9 -7 1 12.69 0.82
 -9 7 1 14.21 0.94
 9 -7 0 -0.08 0.23
 -9 7 0 0.24 0.32
 9 -7 -1 9.86 0.74
 -9 7 -1 10.81 0.85
 9 -7 -2 4.1 0.5
 -9 7 -2 4.56 0.57
 9 -7 -3 0.71 0.28
 -9 7 -3 0.33 0.27
 9 -7 -4 0.62 0.26
 -9 7 -4 -0.6 0.48
 9 -7 -5 8.78 0.68
 -9 7 -5 6.74 0.59
 9 -7 -6 0.53 0.28
 9 -7 -7 16.52 0.93
 9 -7 -8 0.94 0.28
 9 -7 -9 0.52 0.24
 9 -7 -10 0.41 0.22
 9 -7 -11 0.35 0.23
 9 -7 -12 0.47 0.19
 9 -7 -13 5.65 0.4
 9 -7 -14 0.42 0.13
 9 -8 6 28.98 1.15
 9 -8 5 0.03 0.2
 -9 8 5 0.03 0.22
 9 -8 4 29.8 1.21
 -9 8 4 34.42 1.32
 9 -8 3 1.23 0.33
 -9 8 3 0.88 0.33
 9 -8 2 2.14 0.43
 -9 8 2 2.15 0.44
 9 -8 1 4.34 0.56
 -9 8 1 4.82 0.59
 9 -8 0 3.77 0.49
 -9 8 0 3.91 0.54
 9 -8 -1 3.01 0.44
 -9 8 -1 3.5 0.52
 9 -8 -2 1.24 0.32
 -9 8 -2 0.4 0.29
 9 -8 -3 0.56 0.25
 -9 8 -3 -0.93 0.49
 9 -8 -4 21.03 1.03
 -9 8 -4 18.97 1.14
 9 -8 -5 0.06 0.23
 9 -8 -6 30.46 1.2
 9 -8 -7 0.04 0.21
 9 -8 -8 11 0.7
 9 -8 -9 -0.06 0.2
 9 -8 -10 2.86 0.36
 9 -8 -11 0.19 0.18
 9 -8 -12 1.4 0.24
 9 -8 -13 0.09 0.11
 9 -9 5 20.2 0.97
 9 -9 4 0.58 0.27
 -9 9 4 1.04 0.33
 9 -9 3 9.6 0.71
 -9 9 3 9.33 0.71
 9 -9 2 0.42 0.27
 -9 9 2 1.08 0.33
 9 -9 1 37.7 1.52
 -9 9 1 31.63 1.28
 9 -9 0 1.3 0.4
 -9 9 0 0.47 0.24
 9 -9 -1 51.78 1.67
 -9 9 -1 44.98 1.67
 9 -9 -2 0.24 0.22
 9 -9 -3 2.94 0.43
 9 -9 -4 0.02 0.22
 9 -9 -5 9.68 0.72
 9 -9 -6 0.1 0.23
 9 -9 -7 6.71 0.58
 9 -9 -8 0.13 0.22
 9 -9 -9 8.12 0.58
 9 -9 -10 0.15 0.17
 9 -9 -11 10.43 0.56
 9 -9 -12 1.06 0.19
 9 -10 5 0.6 0.24
 9 -10 4 10.02 0.7
 9 -10 3 0.02 0.23
 9 -10 2 41.45 1.41
 -9 10 2 36.86 1.33
 9 -10 1 0.23 0.24
 9 -10 0 6.67 0.67
 -9 10 0 2.48 0.34
 9 -10 -1 0.24 0.29
 9 -10 -2 54.6 1.73
 9 -10 -3 -0.14 0.26
 9 -10 -4 2.58 0.39
 9 -10 -5 0.74 0.25
 9 -10 -6 5.7 0.51
 9 -10 -7 0.16 0.18
 9 -10 -8 8.85 0.59
 9 -10 -9 0.23 0.17
 9 -10 -10 11.17 0.56
 9 -10 -11 0 0.11
 9 -11 4 1.1 0.28
 9 -11 3 10.83 0.7
 9 -11 2 0.4 0.24
 9 -11 1 22.86 1.02
 9 -11 0 0.84 0.27
 9 -11 -1 19.9 1.03
 9 -11 -2 0.9 0.32
 9 -11 -3 9.24 0.72
 9 -11 -4 1.1 0.34
 9 -11 -5 4.48 0.5
 9 -11 -6 0.03 0.2
 9 -11 -7 4.82 0.45
 9 -11 -8 0.04 0.16
 9 -11 -9 4.73 0.39
 9 -11 -10 0.58 0.17
 9 -12 3 0.94 0.25
 9 -12 2 2.88 0.37
 9 -12 1 0.25 0.19
 9 -12 0 2.63 0.37
 9 -12 -1 0.34 0.22
 9 -12 -2 3.33 0.4
 9 -12 -3 1.03 0.29
 9 -12 -4 11.88 0.73
 9 -12 -5 0.83 0.27
 9 -12 -6 5.06 0.45
 9 -12 -7 0.09 0.16
 9 -12 -8 4.16 0.34
 9 -13 1 6.78 0.49
 9 -13 0 0.24 0.18
 9 -13 -1 4.88 0.42
 9 -13 -2 0.21 0.15
 9 -13 -3 4.91 0.41
 9 -13 -4 0.32 0.16
 9 -13 -5 4.76 0.36
 9 -13 -6 0.2 0.13
 9 -13 -7 1.17 0.16
 9 -14 -2 10.92 0.49
 9 -14 -3 0.08 0.11
 9 -14 -4 2.7 0.23
 -10 0 0 21.38 1.09
 -10 0 -1 4.1 0.53
 -10 0 1 3.48 0.48
 -10 0 -2 23.68 1.21
 -10 0 2 21.52 1.06
 -10 0 -3 1.74 0.4
 -10 0 -4 2.4 0.48
 10 0 -5 -0.25 0.21
 -10 0 -5 0.43 0.32
 10 0 -6 19.01 0.91
 -10 0 -6 20.29 1.05
 10 0 -7 1.58 0.33
 10 0 -8 76.07 1.84
 10 0 -9 0.23 0.23
 10 0 -10 6.24 0.55
 10 0 -11 0.04 0.2
 10 0 -12 16.95 0.8
 10 0 -13 0.58 0.21
 10 0 -14 5.97 0.4
 10 0 -15 -0.08 0.1
 10 1 -15 2.76 0.23
 10 1 -14 0.14 0.13
 10 1 -13 17.29 0.72
 10 1 -12 0.73 0.23
 10 1 -11 7.54 0.57
 10 1 -10 0.59 0.24
 10 1 -9 25.17 1.02
 10 1 -8 1.11 0.28
 10 1 -7 44.15 1.34
 10 1 -6 1.99 0.34
 -10 -1 -4 0.46 0.35
 -10 -1 -3 6.6 0.63
 -10 -1 -2 0.04 0.24
 -10 1 2 0.35 0.23
 -10 -1 -1 5.65 0.59
 -10 1 1 5.07 0.56
 -10 1 0 3.51 0.51
 -10 -1 0 2.66 0.43
 -10 1 -1 3.2 0.51
 -10 -1 1 2.64 0.42
 -10 1 -2 0.68 0.31
 -10 1 -3 1.76 0.42
 10 -1 -4 0.27 0.2
 -10 1 -4 1.22 0.41
 10 -1 -5 3.32 0.4
 -10 1 -5 3.6 0.51
 10 -1 -6 1.51 0.31
 -10 1 -6 0.95 0.28
 10 -1 -7 60.93 1.66
 10 -1 -8 0.81 0.27
 10 -1 -9 19.53 0.96
 10 -1 -10 0.52 0.25
 10 -1 -11 18.43 0.88
 10 -1 -12 0.45 0.21
 10 -1 -13 8.59 0.54
 10 -1 -14 0.2 0.14
 10 -1 -15 2.03 0.22
 10 2 -14 4.26 0.32
 -10 2 14 3.73 0.3
 10 2 -13 0.59 0.18
 10 2 -12 0.59 0.19
 10 2 -11 1.24 0.27
 10 2 -10 6.83 0.53
 10 2 -9 0.75 0.25
 10 2 -8 5.15 0.48
 -10 2 4 24.8 1.18
 -10 2 3 0.21 0.24
 -10 -2 -2 3.28 0.48
 -10 2 2 2.83 0.46
 -10 -2 -1 0.77 0.32
 -10 2 1 0.81 0.32
 -10 2 0 13.78 0.95
 -10 -2 0 12.68 0.81
 -10 2 -1 0.54 0.33
 -10 -2 1 0.2 0.22
 10 -2 -2 0.07 0.18
 -10 2 -2 -0.04 0.27
 10 -2 -3 0.7 0.26
 -10 2 -3 1.07 0.38
 10 -2 -4 23.83 1.03
 -10 2 -4 27.35 1.31
 10 -2 -5 0.57 0.23
 -10 2 -5 1.02 0.36
 10 -2 -6 43.9 1.42
 -10 2 -6 48.63 1.74
 10 -2 -7 1.03 0.29
 10 -2 -8 6.48 0.58
 10 -2 -9 0.59 0.24
 10 -2 -10 13.96 0.8
 10 -2 -11 0.56 0.22
 10 -2 -12 0.05 0.18
 10 -2 -13 0.32 0.18
 10 -2 -14 0.99 0.2
 10 -2 -15 0.05 0.09
 10 3 -14 0.93 0.16
 10 3 -13 2.65 0.28
 -10 3 13 2.18 0.27
 10 3 -12 0.2 0.16
 -10 3 12 -0.1 0.19
 10 3 -11 3.23 0.36
 10 3 -10 0.23 0.18
 10 3 -9 3.52 0.4
 -10 3 6 0.15 0.25
 -10 3 5 8.88 0.72
 -10 3 4 0.73 0.29
 -10 3 3 5.91 0.61
 -10 3 2 0.68 0.33
 -10 3 1 7.79 0.75
 -10 3 0 0.48 0.33
 -10 -3 0 0.3 0.24
 10 -3 -1 7.5 0.56
 -10 -3 1 6.8 0.58
 10 -3 -2 0.52 0.19
 -10 3 -2 0.68 0.31
 10 -3 -3 5.71 0.54
 -10 3 -3 6.6 0.74
 10 -3 -4 1.25 0.3
 -10 3 -4 2.02 0.46
 10 -3 -5 9.18 0.68
 -10 3 -5 9.56 0.8
 10 -3 -6 0.26 0.22
 -10 3 -6 -0.84 0.51
 10 -3 -7 1.84 0.36
 10 -3 -8 0.24 0.21
 10 -3 -9 4.1 0.47
 10 -3 -10 0.72 0.27
 10 -3 -11 3.27 0.41
 10 -3 -12 0.04 0.18
 10 -3 -13 2.62 0.31
 10 -3 -14 0.95 0.19
 10 -3 -15 0.61 0.13
 10 4 -13 0.16 0.12
 10 4 -12 10.78 0.51
 -10 4 12 11.73 0.62
 10 4 -11 0.33 0.16
 -10 4 11 0.04 0.18
 -10 4 10 18.15 0.87
 -10 4 9 0.65 0.26
 -10 4 8 4.3 0.48
 -10 4 7 0.18 0.24
 -10 4 6 7.25 0.64
 -10 4 5 1.51 0.35
 -10 4 4 4.89 0.58
 -10 4 3 0.29 0.26
 -10 4 2 12.47 0.9
 10 -4 1 0.78 0.26
 -10 4 1 0.39 0.29
 10 -4 0 8.68 0.63
 -10 4 0 9.53 0.82
 10 -4 -1 0.44 0.22
 -10 4 -1 0.33 0.3
 -10 -4 1 0.28 0.2
 10 -4 -2 8.24 0.62
 -10 4 -2 10.06 0.86
 10 -4 -3 0.39 0.22
 -10 4 -3 0.79 0.39
 10 -4 -4 1.5 0.33
 -10 4 -4 2.2 0.45
 10 -4 -5 2.17 0.36
 -10 4 -5 1.49 0.32
 10 -4 -6 7.4 0.62
 -10 4 -6 5.17 0.58
 10 -4 -7 -0.01 0.21
 10 -4 -8 9.3 0.69
 10 -4 -9 0.34 0.22
 10 -4 -10 19.23 0.93
 10 -4 -11 0.09 0.19
 10 -4 -12 10.53 0.62
 10 -4 -13 0.16 0.15
 10 -4 -14 0.38 0.14
 -10 5 11 8.57 0.56
 -10 5 10 0.93 0.28
 -10 5 9 8.98 0.65
 -10 5 8 0.72 0.29
 -10 5 7 11.66 0.82
 -10 5 6 0.36 0.28
 -10 5 5 4.75 0.57
 -10 5 4 1.29 0.39
 10 -5 3 20.15 1
 -10 5 3 20.32 1.16
 10 -5 2 2.15 0.39
 -10 5 2 2.14 0.45
 10 -5 1 17.7 0.92
 -10 5 1 20.62 1.17
 10 -5 0 3.09 0.42
 -10 5 0 3.87 0.56
 10 -5 -1 4.67 0.5
 -10 5 -1 6.16 0.67
 -10 5 -2 3.45 0.55
 10 -5 -2 2.15 0.37
 10 -5 -3 23.27 1.03
 -10 5 -3 25.84 1.26
 10 -5 -4 1.38 0.31
 -10 5 -4 1.05 0.35
 10 -5 -5 2.06 0.36
 -10 5 -5 -0.1 0.42
 10 -5 -6 0.14 0.26
 10 -5 -7 16.86 0.91
 10 -5 -8 0.52 0.25
 10 -5 -9 15.42 0.84
 10 -5 -10 0.45 0.23
 10 -5 -11 9.69 0.62
 10 -5 -12 0.04 0.15
 10 -5 -13 6.36 0.43
 10 -5 -14 0.28 0.12
 -10 6 9 1.4 0.31
 -10 6 8 24.54 1.08
 -10 6 7 0.11 0.26
 -10 6 6 22.09 1.12
 10 -6 5 0.89 0.25
 -10 6 5 0.9 0.32
 10 -6 4 6.24 0.54
 -10 6 4 7.6 0.7
 10 -6 3 1.73 0.35
 -10 6 3 1.75 0.42
 10 -6 2 16.52 0.97
 -10 6 2 15.72 1.01
 10 -6 1 0.02 0.23
 -10 6 1 0.23 0.3
 10 -6 0 3.33 0.43
 -10 6 0 4.56 0.61
 10 -6 -1 0.01 0.22
 -10 6 -1 0.64 0.37
 10 -6 -2 29.11 1.19
 -10 6 -2 30.3 1.36
 10 -6 -3 1.47 0.32
 -10 6 -3 0.96 0.33
 10 -6 -4 9 0.69
 -10 6 -4 8.91 0.76
 10 -6 -5 1.06 0.29
 -10 6 -5 -1.56 0.62
 10 -6 -6 22.52 1.02
 10 -6 -7 0.79 0.29
 10 -6 -8 30.62 1.17
 10 -6 -9 1.58 0.32
 10 -6 -10 10.71 0.67
 10 -6 -11 0.09 0.16
 10 -6 -12 6.39 0.43
 10 -6 -13 -0.06 0.12
 -10 7 8 0.61 0.23
 -10 7 7 11.5 0.75
 -10 7 6 1.6 0.38
 10 -7 5 6.74 0.55
 -10 7 5 8.02 0.67
 10 -7 4 0.1 0.21
 -10 7 4 0.33 0.29
 10 -7 3 3.05 0.43
 -10 7 3 3.12 0.5
 10 -7 2 -0.06 0.25
 -10 7 2 -0.03 0.26
 10 -7 1 35.89 1.44
 -10 7 1 33.02 1.42
 10 -7 0 0.02 0.26
 -10 7 0 0.73 0.36
 10 -7 -1 46.06 1.48
 -10 7 -1 48.3 1.68
 10 -7 -2 0.15 0.22
 -10 7 -2 -0.37 0.33
 10 -7 -3 5.43 0.54
 -10 7 -3 3.62 0.49
 10 -7 -4 0.25 0.25
 10 -7 -5 13.22 0.82
 10 -7 -6 1.19 0.3
 10 -7 -7 7.64 0.6
 10 -7 -8 0.29 0.21
 10 -7 -9 5.93 0.49
 10 -7 -10 0.61 0.22
 10 -7 -11 5.78 0.43
 10 -7 -12 0.74 0.18
 10 -7 -13 14.59 0.52
 -10 8 6 0.9 0.3
 10 -8 5 0.23 0.19
 -10 8 5 0.53 0.29
 10 -8 4 3.83 0.43
 -10 8 4 4.62 0.55
 10 -8 3 0.6 0.26
 -10 8 3 1.58 0.4
 10 -8 2 12.6 0.8
 -10 8 2 12.33 0.83
 10 -8 1 0.13 0.27
 -10 8 1 0.15 0.29
 10 -8 0 13.74 0.91
 -10 8 0 9.79 0.78
 10 -8 -1 0.38 0.27
 -10 8 -1 -0.52 0.34
 10 -8 -2 15.29 0.86
 -10 8 -2 14.45 0.95
 10 -8 -3 0.83 0.29
 10 -8 -4 6.19 0.58
 10 -8 -5 -0.3 0.27
 10 -8 -6 2.12 0.36
 10 -8 -7 0.12 0.22
 10 -8 -8 0.49 0.23
 10 -8 -9 0.52 0.21
 10 -8 -10 8.72 0.54
 10 -8 -11 0.42 0.17
 10 -8 -12 10.69 0.46
 10 -9 4 0.15 0.21
 -10 9 4 0.29 0.24
 10 -9 3 9.91 0.66
 -10 9 3 9.32 0.66
 10 -9 2 2.15 0.35
 -10 9 2 2.05 0.37
 10 -9 1 6.77 0.6
 -10 9 1 5.25 0.54
 10 -9 0 0.58 0.31
 10 -9 -1 5.3 0.59
 -10 9 -1 1.69 0.28
 10 -9 -2 2.8 0.45
 10 -9 -3 9.48 0.7
 10 -9 -4 0.17 0.22
 10 -9 -5 1.53 0.32
 10 -9 -6 0.67 0.24
 10 -9 -7 7.65 0.55
 10 -9 -8 0.12 0.17
 10 -9 -9 0.62 0.19
 10 -9 -10 0.07 0.13
 10 -9 -11 11.47 0.47
 10 -10 4 3.36 0.38
 10 -10 3 0.1 0.18
 -10 10 2 -0.05 0.35
 10 -10 2 1.98 0.33
 10 -10 1 0.29 0.24
 10 -10 0 0.56 0.26
 10 -10 -1 0.45 0.28
 10 -10 -2 4.58 0.53
 10 -10 -3 0.32 0.25
 10 -10 -4 8.62 0.69
 10 -10 -5 0.76 0.25
 10 -10 -6 2.55 0.34
 10 -10 -7 0.11 0.16
 10 -10 -8 5.28 0.42
 10 -10 -9 0.12 0.13
 10 -10 -10 1.01 0.19
 10 -11 3 5.67 0.46
 10 -11 2 0.04 0.16
 10 -11 1 7.16 0.54
 10 -11 0 0.01 0.17
 10 -11 -1 4.23 0.43
 10 -11 -2 0.09 0.18
 10 -11 -3 15.14 0.8
 10 -11 -4 0.32 0.23
 10 -11 -5 12.34 0.71
 10 -11 -6 0.83 0.24
 10 -11 -7 -0.06 0.15
 10 -11 -8 0.22 0.14
 10 -12 1 0.18 0.17
 10 -12 0 15.43 0.69
 10 -12 -1 -0.1 0.17
 10 -12 -2 4.33 0.38
 10 -12 -3 2.16 0.29
 10 -12 -4 19.81 0.73
 10 -12 -5 0.21 0.14
 10 -12 -6 8.68 0.44
 10 -12 -7 0.12 0.1
 10 -13 -1 3.19 0.28
 10 -13 -2 0.08 0.12
 10 -13 -3 4.53 0.32
 10 -13 -4 1.2 0.17
 -11 0 0 0.06 0.28
 -11 0 -1 1 0.39
 -11 0 1 0.59 0.35
 -11 0 -2 3.72 0.53
 -11 0 2 3.49 0.52
 -11 0 -3 0.7 0.37
 -11 0 3 -0.18 0.26
 -11 0 -4 5.65 0.59
 -11 0 4 4.41 0.53
 -11 0 -5 1.04 0.31
 11 0 -6 -0.04 0.18
 11 0 -7 2.67 0.35
 11 0 -8 10.62 0.65
 11 0 -9 -0.16 0.18
 11 0 -10 3.89 0.37
 11 0 -11 -0.1 0.15
 11 0 -12 0.59 0.17
 11 0 -13 0.03 0.1
 -11 0 13 0.06 0.12
 11 1 -13 5.57 0.31
 -11 1 13 5.51 0.36
 11 1 -12 -0.08 0.12
 -11 1 12 -0.04 0.16
 11 1 -11 3.84 0.33
 -11 1 11 3.08 0.36
 11 1 -10 -0.04 0.16
 11 1 -9 20.31 0.8
 11 1 -8 -0.14 0.17
 -11 1 6 0.23 0.23
 -11 1 5 1.27 0.32
 -11 -1 -4 1.16 0.36
 -11 1 4 0.41 0.25
 -11 -1 -3 10.27 0.78
 -11 1 3 8.78 0.74
 -11 -1 -2 1.57 0.4
 -11 1 2 1.51 0.37
 -11 -1 -1 5.38 0.59
 -11 1 1 5.9 0.64
 -11 1 0 0.21 0.31
 -11 -1 0 -0.24 0.28
 -11 1 -1 8.89 0.79
 -11 -1 1 8.23 0.73
 -11 1 -2 1.15 0.39
 -11 -1 2 1.08 0.31
 -11 1 -3 10.78 0.84
 -11 -1 3 7.84 0.67
 -11 1 -4 0.67 0.36
 -11 -1 4 0.58 0.29
 11 -1 -5 5.51 0.48
 -11 1 -5 4.99 0.56
 11 -1 -6 0.18 0.18
 11 -1 -7 2.67 0.35
 11 -1 -8 -0.11 0.19
 11 -1 -9 12.6 0.69
 11 -1 -10 0.2 0.16
 11 -1 -11 6.61 0.46
 11 -1 -12 0.01 0.12
 11 -1 -13 5.26 0.33
 -11 -1 13 4.87 0.35
 11 2 -12 11.28 0.47
 -11 2 12 12.25 0.59
 11 2 -11 -0.06 0.13
 -11 2 11 0.02 0.17
 11 2 -10 2.81 0.28
 -11 2 10 3.15 0.38
 -11 2 9 0.37 0.23
 -11 2 8 6.82 0.58
 -11 2 7 0.5 0.26
 -11 2 6 1.58 0.35
 -11 2 5 0.12 0.26
 -11 2 4 11.84 0.85
 -11 2 3 0.96 0.34
 -11 -2 -2 17.78 0.98
 -11 2 2 18.39 1.09
 -11 -2 -1 1.3 0.36
 -11 2 1 1.31 0.39
 -11 2 0 38.13 1.54
 -11 -2 0 34.94 1.4
 -11 2 -1 1.81 0.43
 -11 -2 1 1.24 0.34
 -11 2 -2 8.12 0.76
 -11 -2 2 6.64 0.63
 11 -2 -3 1.03 0.25
 -11 -2 3 0.93 0.28
 11 -2 -4 10.61 0.65
 -11 2 -4 11.75 0.88
 11 -2 -5 0.64 0.25
 -11 2 -5 -0.54 0.39
 11 -2 -6 9.88 0.65
 -11 2 -6 8.54 0.69
 11 -2 -7 1.1 0.27
 11 -2 -8 1.77 0.31
 11 -2 -9 0.31 0.22
 11 -2 -10 5.77 0.47
 11 -2 -11 0.17 0.16
 11 -2 -12 12.38 0.57
 11 -2 -13 0.25 0.13
 -11 3 12 0.63 0.19
 -11 3 11 5.23 0.44
 -11 3 10 0.19 0.2
 -11 3 9 3.8 0.44
 -11 3 8 -0.36 0.27
 -11 3 7 6.86 0.63
 -11 3 6 0.65 0.3
 -11 3 5 13.72 0.92
 -11 3 4 0.86 0.34
 -11 3 3 23.93 1.24
 -11 3 2 -0.08 0.3
 -11 3 1 23.66 1.25
 -11 3 0 0.53 0.32
 -11 -3 0 0.3 0.25
 -11 3 -1 13.67 0.96
 -11 -3 1 12.86 0.83
 11 -3 -2 0.32 0.21
 -11 3 -2 0.48 0.32
 -11 -3 2 0.2 0.22
 11 -3 -3 17.95 0.85
 -11 -3 3 17.62 0.93
 11 -3 -4 0.92 0.26
 -11 3 -4 0.95 0.35
 11 -3 -5 20.82 0.94
 -11 3 -5 21.85 1.17
 11 -3 -6 0.65 0.24
 11 -3 -7 6.38 0.53
 11 -3 -8 -0.04 0.18
 11 -3 -9 9.44 0.61
 11 -3 -10 0.54 0.2
 11 -3 -11 10.39 0.57
 11 -3 -12 0.61 0.17
 11 -3 -13 3.81 0.28
 -11 4 11 0.27 0.18
 -11 4 10 3.28 0.39
 -11 4 9 0.23 0.2
 -11 4 8 1.55 0.33
 -11 4 7 1.65 0.38
 -11 4 6 12.92 0.88
 -11 4 5 0.35 0.27
 -11 4 4 6.41 0.66
 -11 4 3 0.46 0.35
 -11 4 2 19.31 1.11
 -11 4 1 0.36 0.28
 11 -4 0 7.9 0.59
 -11 4 0 8.93 0.8
 11 -4 -1 -0.03 0.18
 -11 4 -1 0.49 0.31
 -11 -4 1 0.22 0.23
 11 -4 -2 22.1 0.97
 -11 4 -2 23.48 1.22
 -11 -4 2 20.79 0.97
 11 -4 -3 0.58 0.25
 -11 4 -3 0.6 0.33
 -11 -4 3 0.34 0.2
 11 -4 -4 15.59 0.81
 -11 4 -4 16.72 1.01
 11 -4 -5 0.41 0.22
 11 -4 -6 12.28 0.72
 11 -4 -7 1.37 0.3
 11 -4 -8 4.75 0.47
 11 -4 -9 0.69 0.22
 11 -4 -10 11.59 0.63
 11 -4 -11 0.2 0.15
 11 -4 -12 1.67 0.22
 11 -4 -13 0.23 0.11
 -11 5 10 -0.1 0.16
 -11 5 9 2.85 0.38
 -11 5 8 0.69 0.27
 -11 5 7 7.8 0.66
 -11 5 6 0.82 0.33
 -11 5 5 1.96 0.42
 -11 5 4 0.34 0.3
 -11 5 3 18.06 1.06
 -11 5 2 0.13 0.26
 11 -5 1 5.31 0.54
 -11 5 1 4.98 0.6
 11 -5 0 1.65 0.35
 -11 5 0 1.88 0.43
 11 -5 -1 7.35 0.57
 -11 5 -1 8.78 0.79
 11 -5 -2 0.47 0.22
 -11 5 -2 0.47 0.33
 11 -5 -3 27.04 1.1
 -11 5 -3 28.56 1.31
 -11 -5 3 25.3 0.99
 11 -5 -4 0.25 0.23
 -11 5 -4 -1.23 0.49
 11 -5 -5 5.88 0.53
 -11 5 -5 3.42 0.36
 11 -5 -6 0.74 0.24
 11 -5 -7 2.99 0.37
 11 -5 -8 0.19 0.2
 11 -5 -9 4.49 0.41
 11 -5 -10 0 0.14
 11 -5 -11 1.02 0.2
 11 -5 -12 0.02 0.1
 -11 6 9 0.08 0.19
 -11 6 8 5.51 0.48
 -11 6 7 0.04 0.22
 -11 6 6 2.68 0.42
 -11 6 5 0.44 0.27
 -11 6 4 15.92 0.95
 11 -6 3 -0.1 0.17
 -11 6 3 0.39 0.28
 11 -6 2 0.56 0.22
 -11 6 2 0.8 0.33
 11 -6 1 0.65 0.27
 -11 6 1 0.78 0.38
 11 -6 0 17.74 0.97
 -11 6 0 17.33 1.01
 11 -6 -1 0.55 0.25
 -11 6 -1 0.54 0.29
 11 -6 -2 0.17 0.21
 -11 6 -2 -0.16 0.3
 11 -6 -3 -0.03 0.2
 11 -6 -4 18.15 0.9
 -11 6 -4 15.97 0.99
 11 -6 -5 -0.11 0.2
 11 -6 -6 2.41 0.36
 11 -6 -7 -0.18 0.18
 11 -6 -8 3.77 0.4
 11 -6 -9 0 0.15
 11 -6 -10 2.01 0.28
 11 -6 -11 -0.02 0.11
 11 -6 -12 3.17 0.25
 -11 7 8 0.89 0.23
 -11 7 7 4.18 0.43
 -11 7 6 0.3 0.23
 -11 7 5 10.34 0.72
 11 -7 4 0.78 0.22
 -11 7 4 1.05 0.33
 11 -7 3 2.06 0.32
 -11 7 3 2.62 0.44
 11 -7 2 0.55 0.23
 -11 7 2 0.82 0.33
 11 -7 1 2.12 0.38
 -11 7 1 1.95 0.41
 11 -7 0 0.03 0.23
 -11 7 0 0.13 0.27
 11 -7 -1 5.89 0.6
 -11 7 -1 3.64 0.48
 11 -7 -2 -0.04 0.2
 -11 7 -2 -0.89 0.45
 11 -7 -3 1.08 0.27
 -11 7 -3 -0.91 0.54
 11 -7 -4 0.68 0.23
 11 -7 -5 9.81 0.66
 11 -7 -6 -0.29 0.23
 11 -7 -7 4.25 0.42
 11 -7 -8 0.27 0.18
 11 -7 -9 6.78 0.46
 11 -7 -10 0.26 0.14
 11 -7 -11 0.98 0.17
 -11 8 6 13.2 0.63
 -11 8 5 0.81 0.26
 11 -8 4 5.77 0.45
 -11 8 4 5.83 0.51
 11 -8 3 0.22 0.19
 -11 8 3 0.18 0.24
 11 -8 2 4.17 0.43
 -11 8 2 3.83 0.45
 11 -8 1 0.95 0.26
 -11 8 1 0.2 0.24
 11 -8 0 3.33 0.43
 -11 8 0 1.36 0.3
 11 -8 -1 1.37 0.33
 -11 8 -1 -1.13 0.46
 11 -8 -2 15.12 0.89
 -11 8 -2 9.57 0.75
 11 -8 -3 0.17 0.21
 11 -8 -4 14.52 0.76
 11 -8 -5 0.16 0.19
 11 -8 -6 11.79 0.65
 11 -8 -7 0.15 0.17
 11 -8 -8 1.65 0.25
 11 -8 -9 0.39 0.14
 11 -8 -10 5.85 0.35
 11 -9 3 9.82 0.56
 -11 9 3 8.74 0.58
 11 -9 2 -0.03 0.16
 11 -9 1 11.25 0.64
 -11 9 1 8.84 0.63
 11 -9 0 2.12 0.33
 11 -9 -1 16.33 0.84
 11 -9 -2 0.17 0.2
 11 -9 -3 25.01 1.03
 11 -9 -4 -0.03 0.21
 11 -9 -5 13.2 0.72
 11 -9 -6 0.38 0.2
 11 -9 -7 5.19 0.41
 11 -9 -8 -0.01 0.13
 11 -9 -9 8.8 0.45
 11 -10 2 4.63 0.4
 11 -10 1 0.18 0.15
 11 -10 0 14.72 0.69
 11 -10 -1 0.11 0.17
 11 -10 -2 11.56 0.63
 11 -10 -3 0.83 0.24
 11 -10 -4 5.85 0.48
 11 -10 -5 0.17 0.16
 11 -10 -6 6.52 0.47
 11 -10 -7 0.3 0.16
 11 -10 -8 16.61 0.59
 11 -11 1 5.56 0.39
 11 -11 0 0.38 0.18
 11 -11 -1 7.87 0.47
 11 -11 -2 0.32 0.15
 11 -11 -3 0.46 0.16
 11 -11 -4 0.16 0.13
 11 -11 -5 3.43 0.28
 11 -11 -6 0.03 0.1
 11 -12 -1 0.74 0.15
 11 -12 -2 0.95 0.16
 11 -12 -3 0.23 0.11
 -12 0 0 18 1.02
 -12 0 -1 -0.05 0.25
 -12 0 1 0.08 0.25
 -12 0 -2 12.62 0.83
 -12 0 2 12.54 0.87
 -12 0 -3 0.48 0.3
 -12 0 3 0.18 0.26
 -12 0 -4 17.47 0.91
 -12 0 4 20.17 1.05
 -12 0 -5 -0.38 0.43
 -12 0 5 1.8 0.37
 -12 0 6 14.64 0.85
 -12 0 7 0.12 0.21
 -12 0 8 5.08 0.49
 -12 0 9 -0.07 0.19
 12 0 -10 2.73 0.23
 -12 0 10 3.26 0.34
 -12 0 11 0.06 0.13
 -12 1 11 2.42 0.27
 -12 1 10 0.64 0.21
 -12 1 9 8.03 0.56
 -12 1 8 0.4 0.23
 -12 1 7 4.83 0.5
 -12 1 6 0.31 0.24
 -12 1 5 17.66 0.98
 -12 1 4 0.27 0.26
 -12 -1 -3 18.96 0.91
 -12 1 3 20.98 1.13
 -12 -1 -2 1.04 0.34
 -12 1 2 0.22 0.29
 -12 -1 -1 7.36 0.64
 -12 1 1 7.91 0.73
 -12 1 0 0.15 0.28
 -12 -1 0 0.18 0.27
 -12 1 -1 14.66 0.93
 -12 -1 1 13.98 0.89
 -12 1 -2 0.63 0.35
 -12 -1 2 0 0.26
 -12 1 -3 9.78 0.73
 -12 -1 3 10.83 0.78
 -12 1 -4 -0.01 0.31
 -12 -1 4 0.19 0.23
 -12 1 -5 15.32 0.86
 -12 -1 5 17.42 0.93
 -12 -1 6 0.26 0.22
 12 -1 -7 13.57 0.59
 -12 -1 7 13.77 0.77
 12 -1 -8 0.23 0.15
 -12 -1 8 0.32 0.2
 12 -1 -9 4.71 0.33
 -12 -1 9 4.66 0.42
 12 -1 -10 0.26 0.12
 -12 -1 10 0.03 0.15
 -12 -1 11 3.12 0.3
 -12 2 11 0.14 0.14
 -12 2 10 1.18 0.23
 -12 2 9 1.31 0.28
 -12 2 8 0.91 0.27
 -12 2 7 0.12 0.24
 -12 2 6 18.39 0.97
 -12 2 5 0.81 0.3
 -12 2 4 4.03 0.55
 -12 2 3 0.15 0.25
 -12 2 2 1 0.35
 -12 -2 -1 0.22 0.24
 -12 2 1 0.94 0.36
 -12 2 0 6.34 0.65
 -12 -2 0 6.04 0.57
 -12 2 -1 0.61 0.34
 -12 -2 1 0.18 0.24
 -12 2 -2 1.12 0.35
 -12 -2 2 0.26 0.24
 -12 2 -3 0.06 0.22
 -12 -2 3 -0.13 0.23
 -12 -2 4 3.9 0.48
 -12 2 -4 1.99 0.35
 -12 -2 5 1.12 0.3
 12 -2 -6 20.49 0.77
 -12 -2 6 21.34 0.95
 12 -2 -7 0.16 0.16
 -12 -2 7 0.42 0.22
 12 -2 -8 3.1 0.3
 -12 -2 8 3.25 0.37
 12 -2 -9 1.33 0.21
 -12 -2 9 1.24 0.25
 12 -2 -10 2.84 0.25
 -12 -2 10 2.94 0.31
 -12 -2 11 -0.08 0.13
 -12 3 10 0.8 0.2
 -12 3 9 0.99 0.25
 -12 3 8 0.02 0.2
 -12 3 7 2.28 0.38
 -12 3 6 0.62 0.29
 -12 3 5 4.89 0.55
 -12 3 4 0.84 0.32
 -12 3 3 1.01 0.34
 -12 3 2 0.5 0.29
 -12 3 1 1.69 0.4
 -12 3 0 0.29 0.29
 -12 -3 0 0.06 0.19
 -12 3 -1 2.07 0.44
 -12 -3 1 1.39 0.31
 -12 3 -2 0.49 0.3
 -12 -3 2 0.58 0.29
 -12 3 -3 0.57 0.25
 -12 -3 3 0.78 0.28
 12 -3 -4 0.57 0.19
 -12 -3 4 0.6 0.25
 12 -3 -5 4.37 0.4
 -12 -3 5 4.91 0.48
 12 -3 -6 0.85 0.22
 -12 -3 6 0.53 0.24
 12 -3 -7 2.08 0.28
 -12 -3 7 1.52 0.27
 12 -3 -8 -0.01 0.14
 -12 -3 8 -0.12 0.18
 12 -3 -9 0.6 0.17
 -12 -3 9 0.45 0.17
 12 -3 -10 0.45 0.14
 -12 -3 10 0.5 0.17
 -12 -3 11 2.01 0.23
 -12 4 10 2.7 0.26
 -12 4 9 0.22 0.17
 -12 4 8 7.22 0.53
 -12 4 7 0.29 0.22
 -12 4 6 9.54 0.69
 -12 4 5 0.6 0.27
 -12 4 4 4.3 0.52
 -12 4 3 0.09 0.24
 -12 4 2 10.83 0.81
 -12 4 1 0.38 0.28
 -12 4 0 15.02 0.94
 -12 4 -1 0.38 0.27
 12 -4 -2 5.04 0.44
 -12 4 -2 5.21 0.56
 -12 -4 2 5.68 0.5
 12 -4 -3 -0.03 0.16
 -12 -4 3 0.29 0.22
 12 -4 -4 3.27 0.37
 -12 -4 4 3.69 0.42
 12 -4 -5 -0.09 0.18
 -12 -4 5 0.45 0.21
 12 -4 -6 5.5 0.44
 -12 -4 6 5.17 0.44
 12 -4 -7 0.48 0.19
 -12 -4 7 0.33 0.16
 12 -4 -8 11.69 0.57
 -12 -4 8 10.47 0.57
 12 -4 -9 0.32 0.14
 -12 -4 9 0.21 0.15
 12 -4 -10 4.49 0.31
 -12 -4 10 3.91 0.3
 -12 5 9 5.42 0.38
 -12 5 8 0.16 0.16
 -12 5 7 0.57 0.23
 -12 5 6 0.42 0.23
 -12 5 5 13.81 0.8
 -12 5 4 0.08 0.22
 -12 5 3 14.43 0.9
 -12 5 2 0.74 0.32
 -12 5 1 17.89 0.98
 -12 5 0 0.41 0.28
 12 -5 -1 11.24 0.67
 -12 5 -1 9.73 0.74
 12 -5 -2 -0.13 0.21
 -12 5 -2 -0.73 0.38
 12 -5 -3 7.74 0.54
 -12 5 -3 5.68 0.56
 12 -5 -4 -0.23 0.17
 -12 -5 4 0.17 0.18
 12 -5 -5 8.18 0.54
 -12 -5 5 8.7 0.54
 12 -5 -6 0.17 0.15
 -12 -5 6 0.14 0.15
 12 -5 -7 2.11 0.28
 -12 -5 7 1.86 0.26
 12 -5 -8 0.21 0.14
 -12 -5 8 0.37 0.16
 12 -5 -9 15.42 0.6
 -12 -5 9 14.1 0.54
 12 -5 -10 0.19 0.11
 -12 6 8 4.51 0.34
 -12 6 7 0.96 0.24
 -12 6 6 2.9 0.39
 -12 6 5 0.87 0.29
 -12 6 4 14.08 0.79
 -12 6 3 0.82 0.31
 -12 6 2 9.81 0.69
 -12 6 1 0.52 0.26
 12 -6 0 8.18 0.53
 -12 6 0 7.65 0.63
 12 -6 -1 0.42 0.21
 -12 6 -1 -0.82 0.33
 12 -6 -2 14.89 0.78
 -12 6 -2 10.92 0.77
 12 -6 -3 0.14 0.19
 12 -6 -4 10.77 0.62
 12 -6 -5 0.11 0.16
 12 -6 -6 7.69 0.49
 12 -6 -7 0.02 0.13
 -12 -6 7 0.17 0.13
 12 -6 -8 8.78 0.47
 -12 -6 8 8.54 0.4
 12 -6 -9 0.27 0.12
 -12 7 7 1.13 0.19
 -12 7 6 0.39 0.18
 -12 7 5 4.41 0.4
 -12 7 4 0.37 0.21
 -12 7 3 7.09 0.55
 12 -7 2 0.65 0.18
 -12 7 2 0.25 0.2
 12 -7 1 6.17 0.43
 -12 7 1 5.35 0.49
 12 -7 0 0.44 0.18
 -12 7 0 -0.8 0.37
 12 -7 -1 8.37 0.53
 -12 7 -1 5.54 0.53
 12 -7 -2 0.49 0.22
 12 -7 -3 7.54 0.54
 12 -7 -4 -0.02 0.18
 12 -7 -5 2.83 0.34
 12 -7 -6 0.23 0.15
 12 -7 -7 7.28 0.44
 12 -7 -8 0.55 0.15
 -12 8 4 -0.49 0.23
 -12 8 3 -0.39 0.29
 12 -8 2 0.96 0.18
 -12 8 2 -0.38 0.3
 12 -8 1 0.06 0.12
 12 -8 0 6.4 0.44
 12 -8 -1 0.18 0.15
 12 -8 -2 1.67 0.26
 12 -8 -3 0.52 0.2
 12 -8 -4 6.16 0.47
 12 -8 -5 0.22 0.16
 12 -8 -6 0.29 0.15
 12 -8 -7 0.39 0.15
 12 -9 1 0.16 0.12
 12 -9 0 0.02 0.12
 12 -9 -1 0.49 0.16
 12 -9 -2 0.1 0.13
 12 -9 -3 0.17 0.13
 12 -9 -4 0.26 0.13
 12 -9 -5 2.12 0.23
 12 -9 -6 0.05 0.1
 12 -10 0 3.6 0.27
 12 -10 -1 0 0.09
 12 -10 -2 0.19 0.11
 12 -10 -3 0.14 0.11
 -13 0 0 0.83 0.28
 -13 0 -1 0.74 0.28
 -13 0 1 0.31 0.24
 -13 0 -2 0.56 0.18
 -13 0 2 1.22 0.3
 -13 0 -3 -1.04 0.37
 -13 0 3 0.8 0.26
 -13 0 4 11.9 0.71
 -13 0 5 0.52 0.24
 -13 0 6 0.05 0.18
 -13 0 7 0.27 0.18
 -13 0 8 2.47 0.3
 -13 0 9 0.06 0.12
 -13 1 9 3.24 0.28
 -13 1 8 1.95 0.27
 -13 1 7 3.9 0.38
 -13 1 6 0.23 0.2
 -13 1 5 5.49 0.49
 -13 1 4 0.67 0.23
 -13 1 3 2.74 0.39
 -13 -1 -2 -0.22 0.21
 -13 1 2 0.01 0.21
 -13 -1 -1 7.65 0.53
 -13 1 1 7.84 0.62
 -13 1 0 1.14 0.32
 -13 -1 0 0.7 0.26
 -13 1 -1 9.72 0.65
 -13 -1 1 10.06 0.66
 -13 1 -2 -0.44 0.25
 -13 -1 2 0.07 0.19
 -13 1 -3 4.92 0.43
 -13 -1 3 7.28 0.57
 -13 -1 4 0.77 0.25
 -13 -1 5 9.95 0.63
 -13 -1 6 0.22 0.19
 -13 -1 7 1.23 0.24
 -13 -1 8 1.29 0.23
 -13 -1 9 1.13 0.19
 -13 2 8 19.82 0.72
 -13 2 7 0.41 0.2
 -13 2 6 3.44 0.38
 -13 2 5 0.18 0.21
 -13 2 4 2.7 0.38
 -13 2 3 0.58 0.26
 -13 2 2 14.51 0.82
 -13 2 1 0.9 0.3
 -13 2 0 6.03 0.54
 -13 -2 0 6.1 0.46
 -13 2 -1 0.32 0.2
 -13 -2 1 0.62 0.23
 -13 2 -2 11.99 0.71
 -13 -2 2 14.38 0.72
 -13 -2 3 0.41 0.23
 -13 -2 4 5.22 0.46
 -13 -2 5 0.63 0.21
 -13 -2 6 11.18 0.61
 -13 -2 7 0.73 0.2
 -13 -2 8 13.31 0.57
 -13 3 8 0.35 0.15
 -13 3 7 16.84 0.71
 -13 3 6 0.95 0.25
 -13 3 5 0.16 0.19
 -13 3 4 0.15 0.21
 -13 3 3 26.25 1.07
 -13 3 2 0.46 0.25
 -13 3 1 13.08 0.76
 -13 3 0 0.31 0.23
 -13 3 -1 7.83 0.59
 -13 3 -2 -0.58 0.34
 -13 -3 2 0.01 0.17
 -13 3 -3 22.62 0.98
 -13 -3 3 25.52 0.88
 -13 -3 4 0.57 0.2
 -13 -3 5 4.7 0.39
 -13 -3 6 1.16 0.22
 -13 -3 7 15.5 0.61
 -13 4 7 1.15 0.24
 -13 4 6 14.91 0.67
 -13 4 5 0.86 0.26
 -13 4 4 3.38 0.39
 -13 4 3 0.58 0.27
 -13 4 2 9.49 0.62
 -13 4 1 0.19 0.21
 -13 4 0 3.14 0.38
 -13 4 -1 -0.92 0.34
 -13 4 -2 4.56 0.43
 -13 -4 5 0.31 0.15
 -13 -4 6 12.12 0.5
 -13 5 6 0.49 0.16
 -13 5 5 6.28 0.45
 -13 5 4 0.52 0.2
 -13 5 3 0.84 0.24
 -13 5 2 0.38 0.2
 -13 5 1 0.47 0.19
 -13 5 0 -0.7 0.29
 -13 5 -1 0.46 0.28
 -13 6 5 -0.26 0.15
 -13 6 4 -0.18 0.18
 -13 6 3 -0.34 0.2
 -13 6 2 -0.63 0.27
 -13 6 0 -0.99 0.38
 -13 7 3 -0.46 0.24
 -14 0 0 12.43 0.54
 -14 0 1 0.41 0.14
 -14 0 2 2.57 0.26
 -14 0 3 0.77 0.18
 -14 0 4 15.28 0.56
 -14 1 4 0.45 0.17
 -14 1 3 5.78 0.39
 -14 1 2 0.08 0.14
 -14 1 1 8.28 0.46
 -14 1 0 -0.61 0.23
 -14 2 4 0.73 0.17
 -14 2 3 0.67 0.17
 -14 2 2 1.73 0.24
 -14 2 0 4.4 0.35
 -14 3 3 -0.02 0.14
 -14 3 2 -0.17 0.16

_iucr_refine_instructions_details
;

    Co112K.res created by SHELXL-2014/7

TITL Co112K in P2(1)2(1)2(1)
CELL 1.54178 11.5495 15.356 17.2435 90 90 90
ZERR 4 0.0002 0.0003 0.0003 0 0 0
LATT -1
SYMM 0.5-X,-Y,0.5+Z
SYMM -X,0.5+Y,0.5-Z
SYMM 0.5+X,0.5-Y,-Z
SFAC C H Co N O
UNIT 128 136 4 16 24
 
L.S. 10
PLAN  20
SIZE 0.2 0.2 0.2
TEMP -161(2)
BOND
fmap 2
acta
REM <olex2.extras>
REM <HklSrc "%.\\1.hkl">
REM </olex2.extras>
 
WGHT    0.051200
FVAR       0.10870   0.64624
CO1   3    0.498978    0.329413    0.501811    11.00000    0.01347    0.01707 =
         0.01032    0.00002   -0.00032    0.00004
N1    4    0.450618    0.737979    0.081605    11.00000    0.01845    0.01880 =
         0.01040    0.00273   -0.00247    0.00080
N2    4    0.556264    0.740063    0.914486    11.00000    0.01831    0.01974 =
         0.01140   -0.00287   -0.00197   -0.00006
N3    4    0.806575    0.620613    0.405232    11.00000    0.03894    0.04944 =
         0.03303   -0.00153    0.00726   -0.01216
O1    5    0.493851    0.432613    0.409719    11.00000    0.01552    0.02017 =
         0.01574    0.00333    0.00003   -0.00133
O2    5    0.339697    0.367017    0.457674    11.00000    0.01589    0.02387 =
         0.01578    0.00837    0.00054    0.00132
O3    5    0.509549    0.431451    0.592518    11.00000    0.01556    0.02142 =
         0.01535   -0.00309   -0.00054    0.00034
O4    5    0.661229    0.363011    0.544617    11.00000    0.01512    0.02474 =
         0.01662   -0.00796   -0.00061   -0.00006
O5    5    0.925025    0.695177    0.326569    11.00000    0.04015    0.10423 =
         0.06624    0.04497    0.00593   -0.02026
O6    5    0.446428    0.718947    0.416559    11.00000    0.04857    0.04993 =
         0.04806    0.00632    0.00668   -0.00539
C1    1    0.385910    0.422599    0.412192    11.00000    0.01896    0.01742 =
         0.01194   -0.00051   -0.00017    0.00017
C2    1    0.308836    0.473568    0.359091    11.00000    0.01739    0.02147 =
         0.01324    0.00260   -0.00135   -0.00082
C3    1    0.358561    0.530809    0.306225    11.00000    0.01526    0.01793 =
         0.01523    0.00109   -0.00199   -0.00030
AFIX  43
H3    2    0.439662    0.541054    0.307346    11.00000   -1.20000
AFIX   0
C4    1    0.289458    0.573379    0.251358    11.00000    0.01846    0.02093 =
         0.01685    0.00545    0.00035   -0.00163
C5    1    0.169791    0.559954    0.252120    11.00000    0.01793    0.02839 =
         0.02332    0.00926   -0.00727   -0.00312
AFIX  43
H5    2    0.121993    0.588311    0.215071    11.00000   -1.20000
AFIX   0
C6    1    0.121116    0.505394    0.306822    11.00000    0.01387    0.03550 =
         0.02951    0.00863   -0.00355   -0.00457
AFIX  43
H6    2    0.039491    0.497899    0.308156    11.00000   -1.20000
AFIX   0
C7    1    0.190366    0.461152    0.360144    11.00000    0.01901    0.03076 =
         0.02002    0.00844   -0.00125   -0.00259
AFIX  43
H7    2    0.156334    0.422801    0.396877    11.00000   -1.20000
AFIX   0
C8    1    0.433612    0.688219    0.213414    11.00000    0.02072    0.02372 =
         0.01271    0.00103   -0.00443    0.00116
AFIX  43
H8    2    0.459725    0.691526    0.265574    11.00000   -1.20000
AFIX   0
C9    1    0.483542    0.739338    0.157042    11.00000    0.01583    0.02096 =
         0.01543    0.00204   -0.00382   -0.00113
AFIX  43
H9    2    0.544308    0.777609    0.171779    11.00000   -1.20000
AFIX   0
C10   1    0.343742    0.631168    0.193050    11.00000    0.01918    0.01998 =
         0.01593    0.00280   -0.00100    0.00151
C11   1    0.309423    0.629790    0.115429    11.00000    0.02322    0.02169 =
         0.01865    0.00125   -0.00586   -0.00448
AFIX  43
H11   2    0.248448    0.592531    0.099108    11.00000   -1.20000
AFIX   0
C12   1    0.364750    0.682975    0.062550    11.00000    0.02248    0.01902 =
         0.01499    0.00232   -0.00458   -0.00174
AFIX  43
H12   2    0.340817    0.680541    0.009885    11.00000   -1.20000
AFIX   0
C13   1    0.617670    0.420469    0.589077    11.00000    0.01811    0.01853 =
         0.00847    0.00308    0.00080    0.00010
C14   1    0.696004    0.473902    0.638690    11.00000    0.02067    0.01941 =
         0.01046    0.00000   -0.00103   -0.00015
C15   1    0.647801    0.530640    0.692584    11.00000    0.01592    0.02024 =
         0.01508   -0.00004   -0.00036    0.00199
AFIX  43
H15   2    0.566178    0.538036    0.694330    11.00000   -1.20000
AFIX   0
C16   1    0.718144    0.577128    0.744438    11.00000    0.01863    0.01949 =
         0.01224   -0.00102   -0.00226    0.00095
C17   1    0.837624    0.566371    0.740155    11.00000    0.01779    0.02560 =
         0.02045   -0.00471   -0.00628   -0.00199
AFIX  43
H17   2    0.886277    0.595904    0.775955    11.00000   -1.20000
AFIX   0
C18   1    0.886644    0.512584    0.683739    11.00000    0.01452    0.02919 =
         0.02336   -0.00329   -0.00150    0.00333
AFIX  43
H18   2    0.968436    0.508371    0.679269    11.00000   -1.20000
AFIX   0
C19   1    0.815866    0.465269    0.634184    11.00000    0.01743    0.02424 =
         0.01399   -0.00201    0.00044    0.00314
AFIX  43
H19   2    0.849213    0.426949    0.597145    11.00000   -1.20000
AFIX   0
C20   1    0.519512    0.738668    0.840474    11.00000    0.01765    0.02212 =
         0.01179    0.00039   -0.00360    0.00137
AFIX  43
H20   2    0.456540    0.775130    0.826266    11.00000   -1.20000
AFIX   0
C21   1    0.568947    0.686831    0.784352    11.00000    0.02239    0.02294 =
         0.01256   -0.00373   -0.00413   -0.00015
AFIX  43
H21   2    0.538985    0.686799    0.733044    11.00000   -1.20000
AFIX   0
C22   1    0.663221    0.634438    0.803377    11.00000    0.01961    0.01914 =
         0.01532   -0.00320   -0.00209   -0.00099
C23   1    0.702904    0.636944    0.880070    11.00000    0.01899    0.01942 =
         0.01633   -0.00164   -0.00445    0.00390
AFIX  43
H23   2    0.767630    0.602925    0.895497    11.00000   -1.20000
AFIX   0
C24   1    0.646725    0.689483    0.932900    11.00000    0.02028    0.02304 =
         0.01453   -0.00002   -0.00322    0.00289
AFIX  43
H24   2    0.673513    0.689834    0.984989    11.00000   -1.20000
AFIX   0
 
C25   1    0.826336    0.671842    0.344508    11.00000    0.03647    0.06055 =
         0.03142    0.00405    0.00110   -0.00812
C26   1    0.724290    0.698842    0.296106    11.00000    0.04682    0.07960 =
         0.03452   -0.00070   -0.00389    0.00007
AFIX 137
H26A  2    0.688318    0.647114    0.273141    11.00000   -1.50000
H26B  2    0.750276    0.738015    0.254753    11.00000   -1.50000
H26C  2    0.667717    0.729008    0.328856    11.00000   -1.50000
AFIX   0
C27   1    0.903050    0.591499    0.452959    11.00000    0.05295    0.05470 =
         0.03805    0.00340   -0.00123   -0.00790
AFIX 137
H27A  2    0.975673    0.614108    0.431545    11.00000   -1.50000
H27B  2    0.905431    0.527708    0.453446    11.00000   -1.50000
H27C  2    0.893001    0.613080    0.506019    11.00000   -1.50000
AFIX   0
C28   1    0.689981    0.591088    0.425911    11.00000    0.05107    0.04053 =
         0.09013    0.00905    0.03304   -0.00969
AFIX 137
H28A  2    0.637583    0.641231    0.427981    11.00000   -1.50000
H28B  2    0.692063    0.562597    0.476747    11.00000   -1.50000
H28C  2    0.662299    0.549684    0.386837    11.00000   -1.50000
AFIX   0
 
PART 1
C29A  1    0.341720    0.706920    0.438220    21.00000    0.03625    0.03118 =
         0.04001   -0.00495   -0.00754    0.00155
N4    4    0.318553    0.662278    0.503886    21.00000    0.03163    0.03635 =
         0.03936    0.00061   -0.00585    0.00865
PART 0
PART 2
N5    4    0.272853    0.699017    0.462733   -21.00000    0.02443    0.04464 =
         0.03767   -0.01376   -0.00221   -0.00121
C29B  1    0.391626    0.685355    0.466153   -21.00000    0.02364    0.04162 =
         0.05368   -0.00864   -0.00662    0.00501
PART 0
C30   1    0.235905    0.743219    0.395493    11.00000    0.05848    0.06327 =
         0.04332    0.00292   -0.01126    0.02054
PART 1
AFIX  33
H30A  2    0.165231    0.725618    0.422761    21.00000   -1.50000
H30B  2    0.240479    0.806921    0.393936    21.00000   -1.50000
H30C  2    0.234316    0.720337    0.342449    21.00000   -1.50000
AFIX  33
PART 0
PART 2
H30D  2    0.151640    0.750515    0.397036   -21.00000   -1.50000
H30E  2    0.273065    0.800533    0.393180   -21.00000   -1.50000
H30F  2    0.257322    0.709337    0.349517   -21.00000   -1.50000
AFIX   0
PART 0
C31   1    0.421803    0.626691    0.542584    11.00000    0.05482    0.08349 =
         0.05916    0.01808   -0.01074    0.02784
PART 1
AFIX  33
H31A  2    0.398380    0.595323    0.589525    21.00000   -1.50000
H31B  2    0.461731    0.586620    0.507350    21.00000   -1.50000
H31C  2    0.474052    0.674432    0.556644    21.00000   -1.50000
AFIX  33
PART 0
PART 2
H31D  2    0.349859    0.611120    0.569336   -21.00000   -1.50000
H31E  2    0.462216    0.573539    0.526559   -21.00000   -1.50000
H31F  2    0.471433    0.660230    0.577696   -21.00000   -1.50000
AFIX   0
PART 0
C32   1    0.199637    0.645088    0.525563    11.00000    0.04649    0.08335 =
         0.06557   -0.02566    0.01741   -0.01642
PART 1
AFIX  33
H32A  2    0.198010    0.612294    0.574306    21.00000   -1.50000
H32B  2    0.158457    0.700365    0.532352    21.00000   -1.50000
H32C  2    0.161941    0.610970    0.484705    21.00000   -1.50000
AFIX  33
PART 0
PART 2
H32D  2    0.117107    0.658210    0.519408   -21.00000   -1.50000
H32E  2    0.212448    0.582608    0.517787   -21.00000   -1.50000
H32F  2    0.224637    0.661509    0.577867   -21.00000   -1.50000
AFIX   0
HKLF 4
 
REM  Co112K in P2(1)2(1)2(1)
REM R1 =  0.0396 for    3609 Fo > 4sig(Fo)  and  0.0561 for all    4835 data
REM    410 parameters refined using      0 restraints
 
END  
     
WGHT      0.0512      0.0000 

REM Highest difference peak  0.394,  deepest hole -0.664,  1-sigma level  0.060
Q1    1   0.5032  0.3325  0.4282  11.00000  0.05    0.39
Q2    1   0.5067  0.3314  0.5753  11.00000  0.05    0.30
Q3    1   0.3882  0.3300  0.4996  11.00000  0.05    0.28
Q4    1   0.6828  0.6075  0.7722  11.00000  0.05    0.27
Q5    1   0.6150  0.3396  0.5005  11.00000  0.05    0.26
Q6    1   0.1977  0.6269  0.5940  11.00000  0.05    0.26
Q7    1   0.6840  0.5463  0.7202  11.00000  0.05    0.24
Q8    1   0.3242  0.6015  0.2247  11.00000  0.05    0.22
Q9    1   0.2023  0.7993  0.4289  11.00000  0.05    0.22
Q10   1   0.6542  0.4475  0.6233  11.00000  0.05    0.22
Q11   1   0.6838  0.4800  0.6552  11.00000  0.05    0.21
Q12   1   0.1783  0.6232  0.0405  11.00000  0.05    0.21
Q13   1   0.6657  0.3736  0.4625  11.00000  0.05    0.21
Q14   1   0.1793  0.3620  0.3610  11.00000  0.05    0.21
Q15   1   0.5196  0.4177  0.4057  11.00000  0.05    0.21
Q16   1   0.5557  0.4216  0.5948  11.00000  0.05    0.21
Q17   1   0.2630  0.7808  0.3442  11.00000  0.05    0.21
Q18   1   0.3072  0.3875  0.4429  11.00000  0.05    0.20
Q19   1   0.6013  0.4404  0.4143  11.00000  0.05    0.20
Q20   1   0.4012  0.4357  0.5852  11.00000  0.05    0.20

  REM The information below was added by Olex2.
  REM
  REM R1 = 0.0396 for 3609 Fo > 4sig(Fo) and 0.0561 for all 6907 data
  REM n/a parameters refined using n/a restraints
  REM Highest difference peak 0.39, deepest hole -0.66
  REM Mean Shift 0, Max Shift -0.001.

  REM +++ Tabular Listing of Refinement Information +++
  REM R1_all = 0.0561
  REM R1_gt = 0.0396
  REM wR_ref = 0.1046
  REM GOOF = 0.976
  REM Shift_max = -0.001
  REM Shift_mean = 0
  REM Reflections_all = 6907
  REM Reflections_gt = 3609
  REM Parameters = n/a
  REM Hole = -0.66
  REM Peak = 0.39
  REM Flack = -0.006(4)

  
;
_olex2_submission_special_instructions 'No special instructions were received'
