# Supplementary material for: Controlling Thermal Expansion Behaviors of Fence-Like Metal-Organic Frameworks by Varying/Mixing Metal Ions
Source: Front Chem. 2018 Jul 24;6:306. doi: 10.3389/fchem.2018.00306 (PMC6066979; doi:10.3389/fchem.2018.00306)
Supplement: Supplementary file 2 [file Data_Sheet_1.ZIP › Co112K.res]

    1.res created by SHELXL-2014/7

TITL Co112K in P2(1)2(1)2(1)
CELL 1.54178 11.5495 15.356 17.2435 90 90 90
ZERR 4 0.0002 0.0003 0.0003 0 0 0
LATT -1
SYMM 0.5-X,-Y,0.5+Z
SYMM -X,0.5+Y,0.5-Z
SYMM 0.5+X,0.5-Y,-Z
SFAC C H Co N O
UNIT 128 136 4 16 24
 
L.S. 10
PLAN  20
SIZE 0.2 0.2 0.2
TEMP -161(2)
BOND
fmap 2
acta
REM <olex2.extras>
REM <HklSrc "%.\\1.hkl">
REM </olex2.extras>
 
WGHT    0.051200
FVAR       0.10870   0.64624
CO1   3    0.498978    0.329413    0.501811    11.00000    0.01347    0.01707 =
         0.01032    0.00002   -0.00032    0.00004
N1    4    0.450618    0.737979    0.081605    11.00000    0.01845    0.01880 =
         0.01040    0.00273   -0.00247    0.00080
N2    4    0.556264    0.740063    0.914486    11.00000    0.01831    0.01974 =
         0.01140   -0.00287   -0.00197   -0.00006
N3    4    0.806575    0.620613    0.405232    11.00000    0.03894    0.04944 =
         0.03303   -0.00153    0.00726   -0.01216
O1    5    0.493851    0.432613    0.409719    11.00000    0.01552    0.02017 =
         0.01574    0.00333    0.00003   -0.00133
O2    5    0.339697    0.367017    0.457674    11.00000    0.01589    0.02387 =
         0.01578    0.00837    0.00054    0.00132
O3    5    0.509549    0.431451    0.592518    11.00000    0.01556    0.02142 =
         0.01535   -0.00309   -0.00054    0.00034
O4    5    0.661229    0.363011    0.544617    11.00000    0.01512    0.02474 =
         0.01662   -0.00796   -0.00061   -0.00006
O5    5    0.925025    0.695177    0.326569    11.00000    0.04015    0.10423 =
         0.06624    0.04497    0.00593   -0.02026
O6    5    0.446428    0.718947    0.416559    11.00000    0.04857    0.04993 =
         0.04806    0.00632    0.00668   -0.00539
C1    1    0.385910    0.422599    0.412192    11.00000    0.01896    0.01742 =
         0.01194   -0.00051   -0.00017    0.00017
C2    1    0.308836    0.473568    0.359091    11.00000    0.01739    0.02147 =
         0.01324    0.00260   -0.00135   -0.00082
C3    1    0.358561    0.530809    0.306225    11.00000    0.01526    0.01793 =
         0.01523    0.00109   -0.00199   -0.00030
AFIX  43
H3    2    0.439662    0.541054    0.307346    11.00000   -1.20000
AFIX   0
C4    1    0.289458    0.573379    0.251358    11.00000    0.01846    0.02093 =
         0.01685    0.00545    0.00035   -0.00163
C5    1    0.169791    0.559954    0.252120    11.00000    0.01793    0.02839 =
         0.02332    0.00926   -0.00727   -0.00312
AFIX  43
H5    2    0.121993    0.588311    0.215071    11.00000   -1.20000
AFIX   0
C6    1    0.121116    0.505394    0.306822    11.00000    0.01387    0.03550 =
         0.02951    0.00863   -0.00355   -0.00457
AFIX  43
H6    2    0.039491    0.497899    0.308156    11.00000   -1.20000
AFIX   0
C7    1    0.190366    0.461152    0.360144    11.00000    0.01901    0.03076 =
         0.02002    0.00844   -0.00125   -0.00259
AFIX  43
H7    2    0.156334    0.422801    0.396877    11.00000   -1.20000
AFIX   0
C8    1    0.433612    0.688219    0.213414    11.00000    0.02072    0.02372 =
         0.01271    0.00103   -0.00443    0.00116
AFIX  43
H8    2    0.459725    0.691526    0.265574    11.00000   -1.20000
AFIX   0
C9    1    0.483542    0.739338    0.157042    11.00000    0.01583    0.02096 =
         0.01543    0.00204   -0.00382   -0.00113
AFIX  43
H9    2    0.544308    0.777609    0.171779    11.00000   -1.20000
AFIX   0
C10   1    0.343742    0.631168    0.193050    11.00000    0.01918    0.01998 =
         0.01593    0.00280   -0.00100    0.00151
C11   1    0.309423    0.629790    0.115429    11.00000    0.02322    0.02169 =
         0.01865    0.00125   -0.00586   -0.00448
AFIX  43
H11   2    0.248448    0.592531    0.099108    11.00000   -1.20000
AFIX   0
C12   1    0.364750    0.682975    0.062550    11.00000    0.02248    0.01902 =
         0.01499    0.00232   -0.00458   -0.00174
AFIX  43
H12   2    0.340817    0.680541    0.009885    11.00000   -1.20000
AFIX   0
C13   1    0.617670    0.420469    0.589077    11.00000    0.01811    0.01853 =
         0.00847    0.00308    0.00080    0.00010
C14   1    0.696004    0.473902    0.638690    11.00000    0.02067    0.01941 =
         0.01046    0.00000   -0.00103   -0.00015
C15   1    0.647801    0.530640    0.692584    11.00000    0.01592    0.02024 =
         0.01508   -0.00004   -0.00036    0.00199
AFIX  43
H15   2    0.566178    0.538036    0.694330    11.00000   -1.20000
AFIX   0
C16   1    0.718144    0.577128    0.744438    11.00000    0.01863    0.01949 =
         0.01224   -0.00102   -0.00226    0.00095
C17   1    0.837624    0.566371    0.740155    11.00000    0.01779    0.02560 =
         0.02045   -0.00471   -0.00628   -0.00199
AFIX  43
H17   2    0.886277    0.595904    0.775955    11.00000   -1.20000
AFIX   0
C18   1    0.886644    0.512584    0.683739    11.00000    0.01452    0.02919 =
         0.02336   -0.00329   -0.00150    0.00333
AFIX  43
H18   2    0.968436    0.508371    0.679269    11.00000   -1.20000
AFIX   0
C19   1    0.815866    0.465269    0.634184    11.00000    0.01743    0.02424 =
         0.01399   -0.00201    0.00044    0.00314
AFIX  43
H19   2    0.849213    0.426949    0.597145    11.00000   -1.20000
AFIX   0
C20   1    0.519512    0.738668    0.840474    11.00000    0.01765    0.02212 =
         0.01179    0.00039   -0.00360    0.00137
AFIX  43
H20   2    0.456540    0.775130    0.826266    11.00000   -1.20000
AFIX   0
C21   1    0.568947    0.686831    0.784352    11.00000    0.02239    0.02294 =
         0.01256   -0.00373   -0.00413   -0.00015
AFIX  43
H21   2    0.538985    0.686799    0.733044    11.00000   -1.20000
AFIX   0
C22   1    0.663221    0.634438    0.803377    11.00000    0.01961    0.01914 =
         0.01532   -0.00320   -0.00209   -0.00099
C23   1    0.702904    0.636944    0.880070    11.00000    0.01899    0.01942 =
         0.01633   -0.00164   -0.00445    0.00390
AFIX  43
H23   2    0.767630    0.602925    0.895497    11.00000   -1.20000
AFIX   0
C24   1    0.646725    0.689483    0.932900    11.00000    0.02028    0.02304 =
         0.01453   -0.00002   -0.00322    0.00289
AFIX  43
H24   2    0.673513    0.689834    0.984989    11.00000   -1.20000
AFIX   0
 
C25   1    0.826336    0.671842    0.344508    11.00000    0.03647    0.06055 =
         0.03142    0.00405    0.00110   -0.00812
C26   1    0.724290    0.698842    0.296106    11.00000    0.04682    0.07960 =
         0.03452   -0.00070   -0.00389    0.00007
AFIX 137
H26A  2    0.688318    0.647114    0.273141    11.00000   -1.50000
H26B  2    0.750276    0.738015    0.254753    11.00000   -1.50000
H26C  2    0.667717    0.729008    0.328856    11.00000   -1.50000
AFIX   0
C27   1    0.903050    0.591499    0.452959    11.00000    0.05295    0.05470 =
         0.03805    0.00340   -0.00123   -0.00790
AFIX 137
H27A  2    0.975673    0.614108    0.431545    11.00000   -1.50000
H27B  2    0.905431    0.527708    0.453446    11.00000   -1.50000
H27C  2    0.893001    0.613080    0.506019    11.00000   -1.50000
AFIX   0
C28   1    0.689981    0.591088    0.425911    11.00000    0.05107    0.04053 =
         0.09013    0.00905    0.03304   -0.00969
AFIX 137
H28A  2    0.637583    0.641231    0.427981    11.00000   -1.50000
H28B  2    0.692063    0.562597    0.476747    11.00000   -1.50000
H28C  2    0.662299    0.549684    0.386837    11.00000   -1.50000
AFIX   0
 
PART 1
C29A  1    0.341720    0.706920    0.438220    21.00000    0.03625    0.03118 =
         0.04001   -0.00495   -0.00754    0.00155
N4    4    0.318553    0.662278    0.503886    21.00000    0.03163    0.03635 =
         0.03936    0.00061   -0.00585    0.00865
PART 0
PART 2
N5    4    0.272853    0.699017    0.462733   -21.00000    0.02443    0.04464 =
         0.03767   -0.01376   -0.00221   -0.00121
C29B  1    0.391626    0.685355    0.466153   -21.00000    0.02364    0.04162 =
         0.05368   -0.00864   -0.00662    0.00501
PART 0
C30   1    0.235905    0.743219    0.395493    11.00000    0.05848    0.06327 =
         0.04332    0.00292   -0.01126    0.02054
PART 1
AFIX  33
H30A  2    0.165231    0.725618    0.422761    21.00000   -1.50000
H30B  2    0.240479    0.806921    0.393936    21.00000   -1.50000
H30C  2    0.234316    0.720337    0.342449    21.00000   -1.50000
AFIX  33
PART 0
PART 2
H30D  2    0.151640    0.750515    0.397036   -21.00000   -1.50000
H30E  2    0.273065    0.800533    0.393180   -21.00000   -1.50000
H30F  2    0.257322    0.709337    0.349517   -21.00000   -1.50000
AFIX   0
PART 0
C31   1    0.421803    0.626691    0.542584    11.00000    0.05482    0.08349 =
         0.05916    0.01808   -0.01074    0.02784
PART 1
AFIX  33
H31A  2    0.398380    0.595323    0.589525    21.00000   -1.50000
H31B  2    0.461731    0.586620    0.507350    21.00000   -1.50000
H31C  2    0.474052    0.674432    0.556644    21.00000   -1.50000
AFIX  33
PART 0
PART 2
H31D  2    0.349859    0.611120    0.569336   -21.00000   -1.50000
H31E  2    0.462216    0.573539    0.526559   -21.00000   -1.50000
H31F  2    0.471433    0.660230    0.577696   -21.00000   -1.50000
AFIX   0
PART 0
C32   1    0.199637    0.645088    0.525563    11.00000    0.04649    0.08335 =
         0.06557   -0.02566    0.01741   -0.01642
PART 1
AFIX  33
H32A  2    0.198010    0.612294    0.574306    21.00000   -1.50000
H32B  2    0.158457    0.700365    0.532352    21.00000   -1.50000
H32C  2    0.161941    0.610970    0.484705    21.00000   -1.50000
AFIX  33
PART 0
PART 2
H32D  2    0.117107    0.658210    0.519408   -21.00000   -1.50000
H32E  2    0.212448    0.582608    0.517787   -21.00000   -1.50000
H32F  2    0.224637    0.661509    0.577867   -21.00000   -1.50000
AFIX   0
HKLF 4
 
REM  Co112K in P2(1)2(1)2(1)
REM R1 =  0.0396 for    3609 Fo > 4sig(Fo)  and  0.0561 for all    4835 data
REM    410 parameters refined using      0 restraints
 
END  
     
WGHT      0.0512      0.0000 

REM Highest difference peak  0.394,  deepest hole -0.664,  1-sigma level  0.060
Q1    1   0.5032  0.3325  0.4282  11.00000  0.05    0.39
Q2    1   0.5067  0.3314  0.5753  11.00000  0.05    0.30
Q3    1   0.3882  0.3300  0.4996  11.00000  0.05    0.28
Q4    1   0.6828  0.6075  0.7722  11.00000  0.05    0.27
Q5    1   0.6150  0.3396  0.5005  11.00000  0.05    0.26
Q6    1   0.1977  0.6269  0.5940  11.00000  0.05    0.26
Q7    1   0.6840  0.5463  0.7202  11.00000  0.05    0.24
Q8    1   0.3242  0.6015  0.2247  11.00000  0.05    0.22
Q9    1   0.2023  0.7993  0.4289  11.00000  0.05    0.22
Q10   1   0.6542  0.4475  0.6233  11.00000  0.05    0.22
Q11   1   0.6838  0.4800  0.6552  11.00000  0.05    0.21
Q12   1   0.1783  0.6232  0.0405  11.00000  0.05    0.21
Q13   1   0.6657  0.3736  0.4625  11.00000  0.05    0.21
Q14   1   0.1793  0.3620  0.3610  11.00000  0.05    0.21
Q15   1   0.5196  0.4177  0.4057  11.00000  0.05    0.21
Q16   1   0.5557  0.4216  0.5948  11.00000  0.05    0.21
Q17   1   0.2630  0.7808  0.3442  11.00000  0.05    0.21
Q18   1   0.3072  0.3875  0.4429  11.00000  0.05    0.20
Q19   1   0.6013  0.4404  0.4143  11.00000  0.05    0.20
Q20   1   0.4012  0.4357  0.5852  11.00000  0.05    0.20

  REM The information below was added by Olex2.
  REM
  REM R1 = 0.0396 for 3609 Fo > 4sig(Fo) and 0.0561 for all 6907 data
  REM n/a parameters refined using n/a restraints
  REM Highest difference peak 0.39, deepest hole -0.66
  REM Mean Shift 0, Max Shift -0.001.

  REM +++ Tabular Listing of Refinement Information +++
  REM R1_all = 0.0561
  REM R1_gt = 0.0396
  REM wR_ref = 0.1046
  REM GOOF = 0.976
  REM Shift_max = -0.001
  REM Shift_mean = 0
  REM Reflections_all = 6907
  REM Reflections_gt = 3609
  REM Parameters = n/a
  REM Hole = -0.66
  REM Peak = 0.39
  REM Flack = -0.006(4)

  
