# Supplementary material for: Controlling Thermal Expansion Behaviors of Fence-Like Metal-Organic Frameworks by Varying/Mixing Metal Ions
Source: Front Chem. 2018 Jul 24;6:306. doi: 10.3389/fchem.2018.00306 (PMC6066979; doi:10.3389/fchem.2018.00306)
Supplement: Supplementary file 2 [file Data_Sheet_1.ZIP › Co300K.cif]

data_Co300K
_audit_creation_date              2017-04-14
_audit_creation_method
;
Olex2 1.2
(compiled 2017.03.28 svn.r3405 for OlexSys, GUI svn.r5335)
;
_shelx_SHELXL_version_number      '2014/7'
_publ_contact_author_address      ?
_publ_contact_author_email        ?
_publ_contact_author_id_orcid     ?
_publ_contact_author_name         ''
_publ_contact_author_phone        ?
_publ_section_references
;
Dolomanov, O.V., Bourhis, L.J., Gildea, R.J, Howard, J.A.K. & Puschmann, H.
 (2009), J. Appl. Cryst. 42, 339-341.

Sheldrick, G.M. (2015). Acta Cryst. C71, 3-8.
;
_chemical_name_common             ?
_chemical_name_systematic         ?
_chemical_formula_moiety          'C24 H16 Co N2 O4, 2(C4 H9 N O)'
_chemical_formula_sum             'C32 H34 Co N4 O6'
_chemical_formula_weight          629.56
_chemical_absolute_configuration  syn
_chemical_melting_point           ?
_chemical_oxdiff_formula          CoCHON
loop_
  _atom_type_symbol
  _atom_type_description
  _atom_type_scat_dispersion_real
  _atom_type_scat_dispersion_imag
  _atom_type_scat_source
 'C' 'C' 0.0181 0.0091 'International Tables Vol C Tables 4.2.6.8 and 6.1.1.4'
 'H' 'H' 0.0000 0.0000 'International Tables Vol C Tables 4.2.6.8 and 6.1.1.4'
 'Co' 'Co' -2.3653 3.6143
 'International Tables Vol C Tables 4.2.6.8 and 6.1.1.4'
 'N' 'N' 0.0311 0.0180 'International Tables Vol C Tables 4.2.6.8 and 6.1.1.4'
 'O' 'O' 0.0492 0.0322 'International Tables Vol C Tables 4.2.6.8 and 6.1.1.4'

_shelx_space_group_comment
;
The symmetry employed for this shelxl refinement is uniquely defined
by the following loop, which should always be used as a source of
symmetry information in preference to the above space-group names.
They are only intended as comments.
;
_space_group_crystal_system       'orthorhombic'
_space_group_IT_number            19
_space_group_name_H-M_alt         'P 21 21 21'
_space_group_name_Hall            'P 2ac 2ab'
loop_
  _space_group_symop_operation_xyz
 'x, y, z'
 '-x+1/2, -y, z+1/2'
 '-x, y+1/2, -z+1/2'
 'x+1/2, -y+1/2, -z'

_cell_length_a                    11.9634(2)
_cell_length_b                    15.5365(2)
_cell_length_c                    17.0235(2)
_cell_angle_alpha                 90
_cell_angle_beta                  90
_cell_angle_gamma                 90
_cell_volume                      3164.15(8)
_cell_formula_units_Z             4
_cell_measurement_reflns_used     2903
_cell_measurement_temperature     300(2)
_cell_measurement_theta_max       73.5140
_cell_measurement_theta_min       4.4960
_shelx_estimated_absorpt_T_max    0.456
_shelx_estimated_absorpt_T_min    0.456
_exptl_absorpt_coefficient_mu     4.654
_exptl_absorpt_correction_T_max   1.00000
_exptl_absorpt_correction_T_min   0.72438
_exptl_absorpt_correction_type    multi-scan
_exptl_absorpt_process_details
;
CrysAlisPro, Agilent Technologies,
Version 1.171.36.32 (release 02-08-2013 CrysAlis171 .NET)
(compiled Aug  2 2013,16:46:58)
Empirical absorption correction using spherical harmonics,
 implemented in SCALE3 ABSPACK scaling algorithm.
;
_exptl_absorpt_special_details    ?
_exptl_crystal_colour             colourless
_exptl_crystal_colour_primary     colourless
_exptl_crystal_density_diffrn     1.322
_exptl_crystal_density_meas       ?
_exptl_crystal_density_method     ?
_exptl_crystal_description        block
_exptl_crystal_F_000              1316
_exptl_crystal_size_max           0.2
_exptl_crystal_size_mid           0.2
_exptl_crystal_size_min           0.2
_exptl_transmission_factor_max    ?
_exptl_transmission_factor_min    ?
_diffrn_reflns_av_R_equivalents   0.0301
_diffrn_reflns_av_unetI/netI      0.0409
_diffrn_reflns_Laue_measured_fraction_full 0.994
_diffrn_reflns_Laue_measured_fraction_max 0.970
_diffrn_reflns_limit_h_max        14
_diffrn_reflns_limit_h_min        -6
_diffrn_reflns_limit_k_max        13
_diffrn_reflns_limit_k_min        -19
_diffrn_reflns_limit_l_max        21
_diffrn_reflns_limit_l_min        -20
_diffrn_reflns_number             7275
_diffrn_reflns_point_group_measured_fraction_full 0.859
_diffrn_reflns_point_group_measured_fraction_max 0.819
_diffrn_reflns_theta_full         67.679
_diffrn_reflns_theta_max          73.563
_diffrn_reflns_theta_min          3.852
_diffrn_ambient_temperature       300(2)
_diffrn_detector_area_resol_mean  10.6525
_diffrn_measured_fraction_theta_full 0.994
_diffrn_measured_fraction_theta_max 0.970
_diffrn_measurement_details
;
#__ type_ start__ end____ width___ exp.time_
  1 omega  -86.00    0.00   1.0000    1.5000
omega____ theta____ kappa____ phi______ frames
    -      -39.6498   19.0000  120.0000 86

#__ type_ start__ end____ width___ exp.time_
  2 omega   23.00   58.00   1.0000    1.5000
omega____ theta____ kappa____ phi______ frames
    -       39.6498 -125.0000   30.0000 35

#__ type_ start__ end____ width___ exp.time_
  3 omega   29.00   86.00   1.0000    1.5000
omega____ theta____ kappa____ phi______ frames
    -       39.6498 -125.0000  -90.0000 57

#__ type_ start__ end____ width___ exp.time_
  4 omega   81.00  178.00   1.0000    8.0000
omega____ theta____ kappa____ phi______ frames
    -      107.7866   61.0000   90.0000 97

#__ type_ start__ end____ width___ exp.time_
  5 omega   77.00  176.00   1.0000    8.0000
omega____ theta____ kappa____ phi______ frames
    -      107.7866   61.0000 -180.0000 99

#__ type_ start__ end____ width___ exp.time_
  6 omega  111.00  147.00   1.0000    8.0000
omega____ theta____ kappa____ phi______ frames
    -      107.7866   30.0000  150.0000 36
;
_diffrn_measurement_device_type   'SuperNova, Dual, Cu at zero, Atlas'
_diffrn_measurement_method        '\w scans'
_diffrn_orient_matrix_UB_11       0.0686585000
_diffrn_orient_matrix_UB_12       -0.0754346000
_diffrn_orient_matrix_UB_13       -0.0335328000
_diffrn_orient_matrix_UB_21       -0.0767453000
_diffrn_orient_matrix_UB_22       -0.0025894000
_diffrn_orient_matrix_UB_23       -0.0725998000
_diffrn_orient_matrix_UB_31       0.0773123000
_diffrn_orient_matrix_UB_32       0.0643247000
_diffrn_orient_matrix_UB_33       -0.0423438000
_diffrn_radiation_monochromator   mirror
_diffrn_radiation_type            CuK\a
_diffrn_radiation_wavelength      1.54178
_diffrn_source                    'SuperNova (Cu) X-ray Source'
_reflns_Friedel_coverage          0.509
_reflns_Friedel_fraction_full     0.685
_reflns_Friedel_fraction_max      0.627
_reflns_number_gt                 4157
_reflns_number_total              5235
_reflns_odcompleteness_completeness 99.19
_reflns_odcompleteness_iscentric  1
_reflns_odcompleteness_theta      66.97
_reflns_special_details
;
 Reflections were merged by SHELXL according to the crystal
 class for the calculation of statistics and refinement.
 
 _reflns_Friedel_fraction is defined as the number of unique
 Friedel pairs measured divided by the number that would be
 possible theoretically, ignoring centric projections and
 systematic absences.
;
_reflns_threshold_expression      'I > 2\s(I)'
_computing_cell_refinement
;
CrysAlisPro, Agilent Technologies,
Version 1.171.36.32 (release 02-08-2013 CrysAlis171 .NET)
(compiled Aug  2 2013,16:46:58)
;
_computing_data_collection
;
CrysAlisPro, Agilent Technologies,
Version 1.171.36.32 (release 02-08-2013 CrysAlis171 .NET)
(compiled Aug  2 2013,16:46:58)
;
_computing_data_reduction
;
CrysAlisPro, Agilent Technologies,
Version 1.171.36.32 (release 02-08-2013 CrysAlis171 .NET)
(compiled Aug  2 2013,16:46:58)
;
_computing_molecular_graphics     'Olex2 (Dolomanov et al., 2009)'
_computing_publication_material   'Olex2 (Dolomanov et al., 2009)'
_computing_structure_refinement   'ShelXL (Sheldrick, 2015)'
_computing_structure_solution     ?
_refine_diff_density_max          0.215
_refine_diff_density_min          -0.293
_refine_diff_density_rms          0.047
_refine_ls_abs_structure_details
;
 Flack x determined using 1176 quotients [(I+)-(I-)]/[(I+)+(I-)]
 (Parsons, Flack and Wagner, Acta Cryst. B69 (2013) 249-259).
;
_refine_ls_abs_structure_Flack    -0.007(4)
_refine_ls_extinction_coef        .
_refine_ls_extinction_method      none
_refine_ls_goodness_of_fit_ref    1.045
_refine_ls_hydrogen_treatment     constr
_refine_ls_matrix_type            full
_refine_ls_number_parameters      410
_refine_ls_number_reflns          5235
_refine_ls_number_restraints      0
_refine_ls_R_factor_all           0.0565
_refine_ls_R_factor_gt            0.0418
_refine_ls_restrained_S_all       1.045
_refine_ls_shift/su_max           0.000
_refine_ls_shift/su_mean          0.000
_refine_ls_structure_factor_coef  Fsqd
_refine_ls_weighting_details
'w=1/[\s^2^(Fo^2^)+(0.0644P)^2^] where P=(Fo^2^+2Fc^2^)/3'
_refine_ls_weighting_scheme       calc
_refine_ls_wR_factor_gt           0.1049
_refine_ls_wR_factor_ref          0.1170
_refine_special_details           ?
_olex2_refinement_description
;
1. Fixed Uiso
 At 1.2 times of:
  All C(H) groups
 At 1.5 times of:
  All C(H,H,H) groups, All C(H,H,H,H,H,H) groups
2. Others
 Sof(C29B)=Sof(N5)=Sof(H30D)=Sof(H30E)=Sof(H30F)=Sof(H31D)=Sof(H31E)=Sof(H31F)=
 Sof(H32D)=Sof(H32E)=Sof(H32F)=1-FVAR(1)
 Sof(N4)=Sof(C29A)=Sof(H30A)=Sof(H30B)=Sof(H30C)=Sof(H31A)=Sof(H31B)=Sof(H31C)=
 Sof(H32A)=Sof(H32B)=Sof(H32C)=FVAR(1)
3.a Me refined with riding coordinates:
 C30(H30A,H30B,H30C), C30(H30D,H30E,H30F), C31(H31A,H31B,H31C), C31(H31D,H31E,
 H31F), C32(H32A,H32B,H32C), C32(H32D,H32E,H32F)
3.b Aromatic/amide H refined with riding coordinates:
 C3(H3), C5(H5), C6(H6), C7(H7), C8(H8), C9(H9), C11(H11), C12(H12), C15(H15),
 C17(H17), C18(H18), C19(H19), C20(H20), C21(H21), C23(H23), C24(H24)
3.c Idealised Me refined as rotating group:
 C26(H26A,H26B,H26C), C27(H27A,H27B,H27C), C28(H28A,H28B,H28C)
;
_atom_sites_solution_hydrogens    geom
_atom_sites_solution_primary      ?
_atom_sites_solution_secondary    ?
loop_
  _atom_site_label
  _atom_site_type_symbol
  _atom_site_fract_x
  _atom_site_fract_y
  _atom_site_fract_z
  _atom_site_U_iso_or_equiv
  _atom_site_adp_type
  _atom_site_occupancy
  _atom_site_site_symmetry_order
  _atom_site_calc_flag
  _atom_site_refinement_flags_posn
  _atom_site_refinement_flags_adp
  _atom_site_refinement_flags_occupancy
  _atom_site_disorder_assembly
  _atom_site_disorder_group
 Co1 Co 0.49754(5) 0.33003(3) 0.50314(2) 0.03326(16) Uani 1 1 d . . . . .
 N1 N 0.4492(3) 0.7371(2) 0.07832(16) 0.0402(7) Uani 1 1 d . . . . .
 N2 N 0.5639(3) 0.7435(2) 0.91262(16) 0.0383(7) Uani 1 1 d . . . . .
 N3 N 0.7975(8) 0.6275(6) 0.3952(5) 0.153(4) Uani 1 1 d . . . . .
 O1 O 0.4921(2) 0.43010(17) 0.40813(13) 0.0433(6) Uani 1 1 d . . . . .
 O2 O 0.3454(2) 0.3631(2) 0.45403(15) 0.0474(7) Uani 1 1 d . . . . .
 O3 O 0.5129(2) 0.43204(17) 0.59220(14) 0.0424(6) Uani 1 1 d . . . . .
 O4 O 0.6557(2) 0.35928(19) 0.54777(15) 0.0469(7) Uani 1 1 d . . . . .
 O5 O 0.9215(6) 0.6936(7) 0.3238(4) 0.191(4) Uani 1 1 d . . . . .
 O6 O 0.4399(7) 0.7193(5) 0.4187(5) 0.150(3) Uani 1 1 d . . . . .
 C1 C 0.3895(3) 0.4177(2) 0.40814(18) 0.0372(8) Uani 1 1 d . . . . .
 C2 C 0.3156(3) 0.4647(3) 0.3515(2) 0.0419(8) Uani 1 1 d . . . . .
 C3 C 0.3622(3) 0.5246(3) 0.2996(2) 0.0400(8) Uani 1 1 d . . . . .
 H3 H 0.4379 0.5376 0.3028 0.048 Uiso 1 1 calc R . . . .
 C4 C 0.2965(4) 0.5649(3) 0.2435(2) 0.0469(9) Uani 1 1 d . . . . .
 C5 C 0.1832(4) 0.5476(4) 0.2403(3) 0.0707(16) Uani 1 1 d . . . . .
 H5 H 0.1387 0.5740 0.2024 0.085 Uiso 1 1 calc R . . . .
 C6 C 0.1362(4) 0.4909(4) 0.2937(4) 0.086(2) Uani 1 1 d . . . . .
 H6 H 0.0596 0.4809 0.2927 0.104 Uiso 1 1 calc R . . . .
 C7 C 0.2024(4) 0.4488(4) 0.3489(3) 0.0685(15) Uani 1 1 d . . . . .
 H7 H 0.1703 0.4100 0.3839 0.082 Uiso 1 1 calc R . . . .
 C8 C 0.4321(4) 0.6818(3) 0.2095(2) 0.0478(10) Uani 1 1 d . . . . .
 H8 H 0.4556 0.6833 0.2615 0.057 Uiso 1 1 calc R . . . .
 C9 C 0.4801(4) 0.7362(3) 0.1546(2) 0.0447(9) Uani 1 1 d . . . . .
 H9 H 0.5360 0.7737 0.1710 0.054 Uiso 1 1 calc R . . . .
 C10 C 0.3493(3) 0.6256(3) 0.1865(2) 0.0438(9) Uani 1 1 d . . . . .
 C11 C 0.3165(4) 0.6270(3) 0.1080(2) 0.0524(10) Uani 1 1 d . . . . .
 H11 H 0.2603 0.5906 0.0902 0.063 Uiso 1 1 calc R . . . .
 C12 C 0.3685(4) 0.6832(3) 0.0570(2) 0.0478(10) Uani 1 1 d . . . . .
 H12 H 0.3457 0.6833 0.0048 0.057 Uiso 1 1 calc R . . . .
 C13 C 0.6156(3) 0.4188(2) 0.59024(18) 0.0362(8) Uani 1 1 d . . . . .
 C14 C 0.6935(3) 0.4719(3) 0.6393(2) 0.0397(8) Uani 1 1 d . . . . .
 C15 C 0.6486(3) 0.5304(2) 0.6923(2) 0.0387(8) Uani 1 1 d . . . . .
 H15 H 0.5716 0.5383 0.6940 0.046 Uiso 1 1 calc R . . . .
 C16 C 0.7171(4) 0.5777(3) 0.7432(2) 0.0437(9) Uani 1 1 d . . . . .
 C17 C 0.8319(4) 0.5659(3) 0.7381(3) 0.0583(12) Uani 1 1 d . . . . .
 H17 H 0.8789 0.5956 0.7721 0.070 Uiso 1 1 calc R . . . .
 C18 C 0.8776(4) 0.5102(4) 0.6827(3) 0.0658(14) Uani 1 1 d . . . . .
 H18 H 0.9547 0.5047 0.6783 0.079 Uiso 1 1 calc R . . . .
 C19 C 0.8080(4) 0.4630(3) 0.6342(2) 0.0541(11) Uani 1 1 d . . . . .
 H19 H 0.8386 0.4250 0.5979 0.065 Uiso 1 1 calc R . . . .
 C20 C 0.5276(3) 0.7404(3) 0.8381(2) 0.0427(9) Uani 1 1 d . . . . .
 H20 H 0.4679 0.7753 0.8236 0.051 Uiso 1 1 calc R . . . .
 C21 C 0.5755(4) 0.6876(3) 0.78204(19) 0.0441(9) Uani 1 1 d . . . . .
 H21 H 0.5469 0.6868 0.7312 0.053 Uiso 1 1 calc R . . . .
 C22 C 0.6654(3) 0.6363(3) 0.8013(2) 0.0413(8) Uani 1 1 d . . . . .
 C23 C 0.7043(4) 0.6411(3) 0.8787(2) 0.0460(9) Uani 1 1 d . . . . .
 H23 H 0.7659 0.6088 0.8942 0.055 Uiso 1 1 calc R . . . .
 C24 C 0.6514(3) 0.6936(3) 0.9313(2) 0.0446(9) Uani 1 1 d . . . . .
 H24 H 0.6775 0.6948 0.9828 0.054 Uiso 1 1 calc R . . . .
 C25 C 0.8244(12) 0.6736(8) 0.3428(6) 0.167(6) Uani 1 1 d . . . . .
 C26 C 0.7245(9) 0.7124(10) 0.2949(6) 0.178(5) Uani 1 1 d . . . . .
 H26A H 0.6609 0.6749 0.2990 0.267 Uiso 1 1 calc GR . . . .
 H26B H 0.7456 0.7180 0.2408 0.267 Uiso 1 1 calc GR . . . .
 H26C H 0.7056 0.7680 0.3157 0.267 Uiso 1 1 calc GR . . . .
 C27 C 0.9031(9) 0.5907(7) 0.4422(6) 0.152(4) Uani 1 1 d . . . . .
 H27A H 0.9700 0.6017 0.4127 0.228 Uiso 1 1 calc GR . . . .
 H27B H 0.8946 0.5299 0.4498 0.228 Uiso 1 1 calc GR . . . .
 H27C H 0.9082 0.6187 0.4924 0.228 Uiso 1 1 calc GR . . . .
 C28 C 0.6907(8) 0.5979(7) 0.4213(8) 0.195(6) Uani 1 1 d . . . . .
 H28A H 0.6334 0.6349 0.4009 0.292 Uiso 1 1 calc GR . . . .
 H28B H 0.6883 0.5986 0.4776 0.292 Uiso 1 1 calc GR . . . .
 H28C H 0.6786 0.5402 0.4028 0.292 Uiso 1 1 calc GR . . . .
 N4 N 0.328(3) 0.6566(19) 0.4987(19) 0.132(17) Uani 0.46(7) 1 d . . P A 1
 C29A C 0.309(5) 0.699(3) 0.447(2) 0.18(3) Uani 0.46(7) 1 d . . P A 1
 C29B C 0.376(4) 0.6909(15) 0.4575(19) 0.132(14) Uani 0.54(7) 1 d . . P A 2
 N5 N 0.281(5) 0.683(4) 0.464(4) 0.22(2) Uani 0.54(7) 1 d . . P A 2
 C30 C 0.2347(10) 0.7371(8) 0.3945(7) 0.177(7) Uani 1 1 d . . . . .
 H30A H 0.2758 0.7708 0.3571 0.266 Uiso 0.46(7) 1 calc R . P A 1
 H30B H 0.1930 0.6934 0.3673 0.266 Uiso 0.46(7) 1 calc R . P A 1
 H30C H 0.1841 0.7736 0.4228 0.266 Uiso 0.46(7) 1 calc R . P A 1
 H30D H 0.1545 0.7344 0.3945 0.266 Uiso 0.54(7) 1 calc R . P A 2
 H30E H 0.2582 0.7958 0.4002 0.266 Uiso 0.54(7) 1 calc R . P A 2
 H30F H 0.2626 0.7145 0.3458 0.266 Uiso 0.54(7) 1 calc R . P A 2
 C31 C 0.4233(10) 0.6251(7) 0.5400(5) 0.156(4) Uani 1 1 d . . . . .
 H31A H 0.3992 0.5896 0.5829 0.234 Uiso 0.46(7) 1 calc R . P A 1
 H31B H 0.4689 0.5917 0.5049 0.234 Uiso 0.46(7) 1 calc R . P A 1
 H31C H 0.4659 0.6727 0.5598 0.234 Uiso 0.46(7) 1 calc R . P A 1
 H31D H 0.3596 0.6046 0.5687 0.234 Uiso 0.54(7) 1 calc R . P A 2
 H31E H 0.4653 0.5770 0.5205 0.234 Uiso 0.54(7) 1 calc R . P A 2
 H31F H 0.4697 0.6591 0.5740 0.234 Uiso 0.54(7) 1 calc R . P A 2
 C32 C 0.2022(10) 0.6328(8) 0.5206(8) 0.182(5) Uani 1 1 d . . . . .
 H32A H 0.2016 0.5956 0.5657 0.272 Uiso 0.46(7) 1 calc R . P A 1
 H32B H 0.1615 0.6844 0.5323 0.272 Uiso 0.46(7) 1 calc R . P A 1
 H32C H 0.1678 0.6039 0.4771 0.272 Uiso 0.46(7) 1 calc R . P A 1
 H32D H 0.1258 0.6427 0.5060 0.272 Uiso 0.54(7) 1 calc R . P A 2
 H32E H 0.2182 0.5723 0.5175 0.272 Uiso 0.54(7) 1 calc R . P A 2
 H32F H 0.2141 0.6524 0.5734 0.272 Uiso 0.54(7) 1 calc R . P A 2

loop_
  _atom_site_aniso_label
  _atom_site_aniso_U_11
  _atom_site_aniso_U_22
  _atom_site_aniso_U_33
  _atom_site_aniso_U_23
  _atom_site_aniso_U_13
  _atom_site_aniso_U_12
 Co1 0.0412(3) 0.0349(3) 0.0237(2) -0.0001(2) -0.0019(2) -0.0006(3)
 N1 0.0530(18) 0.0403(18) 0.0273(13) 0.0075(12) -0.0039(12) 0.0003(14)
 N2 0.0489(18) 0.0381(17) 0.0279(12) -0.0078(12) -0.0047(12) 0.0019(14)
 N3 0.147(7) 0.163(8) 0.149(7) -0.064(7) 0.065(6) -0.072(7)
 O1 0.0468(15) 0.0443(15) 0.0390(11) 0.0115(11) -0.0039(12) -0.0030(13)
 O2 0.0477(15) 0.0576(17) 0.0369(12) 0.0212(12) 0.0007(11) -0.0037(13)
 O3 0.0419(15) 0.0439(15) 0.0414(11) -0.0113(11) -0.0037(12) 0.0018(12)
 O4 0.0453(15) 0.0544(17) 0.0411(12) -0.0222(13) 0.0010(11) 0.0022(13)
 O5 0.131(5) 0.290(10) 0.152(6) 0.065(7) 0.039(4) -0.077(6)
 O6 0.151(6) 0.166(7) 0.132(5) 0.033(5) 0.017(5) 0.002(5)
 C1 0.046(2) 0.0368(19) 0.0293(14) 0.0055(14) -0.0017(14) -0.0003(16)
 C2 0.044(2) 0.045(2) 0.0364(16) 0.0120(16) -0.0047(15) -0.0020(17)
 C3 0.0402(19) 0.044(2) 0.0355(16) 0.0116(16) -0.0048(15) -0.0016(16)
 C4 0.051(2) 0.047(2) 0.0424(18) 0.0153(18) -0.0095(17) -0.0091(19)
 C5 0.058(3) 0.085(4) 0.069(3) 0.039(3) -0.024(2) -0.012(3)
 C6 0.050(3) 0.115(5) 0.095(4) 0.058(4) -0.026(3) -0.026(3)
 C7 0.051(3) 0.084(4) 0.070(3) 0.044(3) -0.012(2) -0.021(3)
 C8 0.060(2) 0.053(2) 0.0305(15) 0.0103(17) -0.0109(16) -0.005(2)
 C9 0.056(2) 0.045(2) 0.0328(15) 0.0096(15) -0.0096(16) -0.0108(19)
 C10 0.050(2) 0.044(2) 0.0378(17) 0.0125(16) -0.0100(16) -0.0016(17)
 C11 0.066(3) 0.048(2) 0.0435(19) 0.0069(18) -0.017(2) -0.014(2)
 C12 0.069(3) 0.043(2) 0.0310(15) 0.0063(16) -0.0128(16) -0.010(2)
 C13 0.045(2) 0.0376(19) 0.0258(13) -0.0043(14) 0.0003(13) -0.0017(16)
 C14 0.048(2) 0.0388(19) 0.0322(15) -0.0095(15) -0.0017(15) 0.0032(17)
 C15 0.0417(19) 0.041(2) 0.0332(15) -0.0112(15) -0.0028(15) 0.0014(16)
 C16 0.049(2) 0.044(2) 0.0377(17) -0.0106(17) -0.0063(15) 0.0010(18)
 C17 0.049(2) 0.068(3) 0.058(2) -0.026(2) -0.013(2) 0.002(2)
 C18 0.044(2) 0.080(4) 0.074(3) -0.033(3) -0.011(2) 0.011(2)
 C19 0.055(2) 0.059(3) 0.049(2) -0.021(2) -0.0039(19) 0.009(2)
 C20 0.047(2) 0.051(2) 0.0302(15) -0.0049(15) -0.0094(14) 0.0083(18)
 C21 0.055(2) 0.048(2) 0.0293(14) -0.0104(15) -0.0097(15) 0.0065(19)
 C22 0.045(2) 0.042(2) 0.0371(16) -0.0131(16) -0.0056(15) -0.0001(17)
 C23 0.056(2) 0.046(2) 0.0363(17) -0.0095(16) -0.0121(17) 0.0094(19)
 C24 0.059(2) 0.043(2) 0.0316(15) -0.0052(15) -0.0137(16) 0.0085(18)
 C25 0.216(13) 0.175(11) 0.110(6) -0.030(7) 0.072(8) -0.096(11)
 C26 0.161(10) 0.256(14) 0.116(7) -0.010(9) -0.058(7) 0.012(10)
 C27 0.137(8) 0.171(10) 0.149(9) 0.031(8) -0.012(7) -0.022(8)
 C28 0.148(9) 0.142(9) 0.295(15) -0.030(11) 0.131(10) -0.050(8)
 N4 0.19(3) 0.097(15) 0.109(17) -0.029(13) -0.06(2) 0.07(2)
 C29A 0.28(6) 0.13(3) 0.14(3) -0.06(2) -0.16(4) 0.12(3)
 C29B 0.19(3) 0.083(13) 0.126(17) -0.018(12) 0.093(18) -0.036(14)
 N5 0.19(3) 0.20(4) 0.27(5) -0.12(3) 0.11(4) -0.09(3)
 C30 0.212(14) 0.202(14) 0.118(8) 0.010(8) -0.050(8) 0.106(11)
 C31 0.187(11) 0.156(9) 0.125(7) 0.013(7) -0.029(7) 0.071(8)
 C32 0.151(11) 0.183(12) 0.210(13) -0.025(11) 0.032(10) -0.035(10)

_geom_special_details
;
 All esds (except the esd in the dihedral angle between two l.s. planes)
 are estimated using the full covariance matrix.  The cell esds are taken
 into account individually in the estimation of esds in distances, angles
 and torsion angles; correlations between esds in cell parameters are only
 used when they are defined by crystal symmetry.  An approximate (isotropic)
 treatment of cell esds is used for estimating esds involving l.s. planes.
;
loop_
  _geom_bond_atom_site_label_1
  _geom_bond_atom_site_label_2
  _geom_bond_distance
  _geom_bond_site_symmetry_2
  _geom_bond_publ_flag
 Co1 N1 2.101(3) 3_645 ?
 Co1 N2 2.098(3) 3_646 ?
 Co1 O1 2.244(2) . ?
 Co1 O2 2.068(3) . ?
 Co1 O3 2.201(2) . ?
 Co1 O4 2.089(3) . ?
 Co1 C1 2.478(4) . ?
 Co1 C13 2.470(4) . ?
 N1 Co1 2.101(3) 3_655 ?
 N1 C9 1.350(4) . ?
 N1 C12 1.329(5) . ?
 N2 Co1 2.098(3) 3_656 ?
 N2 C20 1.342(4) . ?
 N2 C24 1.341(5) . ?
 N3 C25 1.189(13) . ?
 N3 C27 1.602(13) . ?
 N3 C28 1.428(10) . ?
 O1 C1 1.242(5) . ?
 O2 C1 1.268(4) . ?
 O3 C13 1.247(5) . ?
 O4 C13 1.269(4) . ?
 O5 C25 1.245(12) . ?
 O6 C29A 1.67(7) . ?
 O6 C29B 1.10(2) . ?
 C1 C2 1.499(5) . ?
 C2 C3 1.399(5) . ?
 C2 C7 1.377(6) . ?
 C3 C4 1.386(5) . ?
 C4 C5 1.383(6) . ?
 C4 C10 1.493(5) . ?
 C5 C6 1.386(7) . ?
 C6 C7 1.392(7) . ?
 C8 C9 1.385(5) . ?
 C8 C10 1.377(6) . ?
 C10 C11 1.393(5) . ?
 C11 C12 1.379(6) . ?
 C13 C14 1.498(5) . ?
 C14 C15 1.389(5) . ?
 C14 C19 1.379(6) . ?
 C15 C16 1.400(5) . ?
 C16 C17 1.389(6) . ?
 C16 C22 1.480(5) . ?
 C17 C18 1.392(6) . ?
 C18 C19 1.382(6) . ?
 C20 C21 1.382(5) . ?
 C21 C22 1.379(6) . ?
 C22 C23 1.399(5) . ?
 C23 C24 1.368(5) . ?
 C25 C26 1.567(16) . ?
 N4 C29A 1.12(6) . ?
 N4 C31 1.42(2) . ?
 N4 C32 1.60(4) . ?
 C29A C30 1.39(2) . ?
 C29B N5 1.15(9) . ?
 C29B C31 1.82(5) . ?
 N5 C30 1.55(10) . ?
 N5 C32 1.56(5) . ?

loop_
  _geom_angle_atom_site_label_1
  _geom_angle_atom_site_label_2
  _geom_angle_atom_site_label_3
  _geom_angle
  _geom_angle_site_symmetry_1
  _geom_angle_site_symmetry_3
  _geom_angle_publ_flag
 N1 Co1 O1 90.53(11) 3_645 . ?
 N1 Co1 O3 157.57(11) 3_645 . ?
 N1 Co1 C1 96.02(12) 3_645 . ?
 N1 Co1 C13 127.37(13) 3_645 . ?
 N2 Co1 N1 96.72(13) 3_646 3_645 ?
 N2 Co1 O1 157.81(11) 3_646 . ?
 N2 Co1 O3 91.13(11) 3_646 . ?
 N2 Co1 C1 127.98(13) 3_646 . ?
 N2 Co1 C13 98.51(12) 3_646 . ?
 O1 Co1 C1 29.98(11) . . ?
 O1 Co1 C13 93.57(11) . . ?
 O2 Co1 N1 99.82(12) . 3_645 ?
 O2 Co1 N2 97.29(11) . 3_646 ?
 O2 Co1 O1 60.73(10) . . ?
 O2 Co1 O3 99.97(11) . . ?
 O2 Co1 O4 152.92(13) . . ?
 O2 Co1 C1 30.75(11) . . ?
 O2 Co1 C13 127.42(12) . . ?
 O3 Co1 O1 90.00(10) . . ?
 O3 Co1 C1 95.59(11) . . ?
 O3 Co1 C13 30.27(11) . . ?
 O4 Co1 N1 96.60(11) . 3_645 ?
 O4 Co1 N2 102.02(12) . 3_646 ?
 O4 Co1 O1 97.92(11) . . ?
 O4 Co1 O3 61.15(10) . . ?
 O4 Co1 C1 126.17(12) . . ?
 O4 Co1 C13 30.90(11) . . ?
 C13 Co1 C1 112.53(12) . . ?
 C9 N1 Co1 124.0(3) . 3_655 ?
 C12 N1 Co1 118.3(2) . 3_655 ?
 C12 N1 C9 117.0(3) . . ?
 C20 N2 Co1 123.8(3) . 3_656 ?
 C24 N2 Co1 118.8(2) . 3_656 ?
 C24 N2 C20 117.2(3) . . ?
 C25 N3 C27 112.1(10) . . ?
 C25 N3 C28 132.0(14) . . ?
 C28 N3 C27 115.9(10) . . ?
 C1 O1 Co1 85.5(2) . . ?
 C1 O2 Co1 92.8(2) . . ?
 C13 O3 Co1 86.9(2) . . ?
 C13 O4 Co1 91.3(2) . . ?
 O1 C1 Co1 64.55(19) . . ?
 O1 C1 O2 121.0(3) . . ?
 O1 C1 C2 120.5(3) . . ?
 O2 C1 Co1 56.47(19) . . ?
 O2 C1 C2 118.5(3) . . ?
 C2 C1 Co1 174.7(3) . . ?
 C3 C2 C1 119.7(3) . . ?
 C7 C2 C1 120.9(4) . . ?
 C7 C2 C3 119.4(4) . . ?
 C4 C3 C2 120.6(4) . . ?
 C3 C4 C10 119.5(4) . . ?
 C5 C4 C3 119.7(4) . . ?
 C5 C4 C10 120.8(4) . . ?
 C4 C5 C6 119.6(4) . . ?
 C5 C6 C7 120.8(5) . . ?
 C2 C7 C6 119.8(4) . . ?
 C10 C8 C9 119.6(3) . . ?
 N1 C9 C8 122.8(4) . . ?
 C8 C10 C4 121.4(3) . . ?
 C8 C10 C11 117.6(4) . . ?
 C11 C10 C4 120.9(4) . . ?
 C12 C11 C10 119.2(4) . . ?
 N1 C12 C11 123.7(3) . . ?
 O3 C13 Co1 62.86(18) . . ?
 O3 C13 O4 120.5(3) . . ?
 O3 C13 C14 120.5(3) . . ?
 O4 C13 Co1 57.77(18) . . ?
 O4 C13 C14 118.9(3) . . ?
 C14 C13 Co1 176.2(3) . . ?
 C15 C14 C13 118.8(4) . . ?
 C19 C14 C13 121.8(3) . . ?
 C19 C14 C15 119.4(4) . . ?
 C14 C15 C16 121.2(4) . . ?
 C15 C16 C22 119.4(4) . . ?
 C17 C16 C15 118.1(4) . . ?
 C17 C16 C22 122.4(4) . . ?
 C16 C17 C18 120.8(4) . . ?
 C19 C18 C17 119.9(4) . . ?
 C14 C19 C18 120.5(4) . . ?
 N2 C20 C21 122.7(4) . . ?
 C22 C21 C20 120.1(3) . . ?
 C21 C22 C16 121.5(3) . . ?
 C21 C22 C23 116.9(3) . . ?
 C23 C22 C16 121.5(4) . . ?
 C24 C23 C22 119.6(4) . . ?
 N2 C24 C23 123.4(3) . . ?
 N3 C25 O5 126.7(16) . . ?
 N3 C25 C26 114.5(12) . . ?
 O5 C25 C26 118.8(11) . . ?
 C29A N4 C31 139(5) . . ?
 C29A N4 C32 97(4) . . ?
 C31 N4 C32 124(3) . . ?
 N4 C29A O6 98(3) . . ?
 N4 C29A C30 153(7) . . ?
 C30 C29A O6 109(4) . . ?
 O6 C29B N5 141(9) . . ?
 O6 C29B C31 118(4) . . ?
 N5 C29B C31 100(5) . . ?
 C29B N5 C30 103(6) . . ?
 C29B N5 C32 135(10) . . ?
 C30 N5 C32 122(5) . . ?

loop_
  _refln_index_h
  _refln_index_k
  _refln_index_l
  _refln_F_squared_meas
  _refln_F_squared_sigma
 0 0 -2 958.02 12.18
 0 0 -8 39.99 3.73
 0 0 -9 -0.14 1.52
 0 0 -10 673.41 18.88
 0 0 -11 -1.55 2.28
 0 0 -12 563.13 18.6
 0 0 -13 -0.86 1.1
 0 0 -13 -1.36 2.48
 0 0 -14 183.24 5.84
 0 0 -14 177.4 10.82
 0 0 -15 -3.13 1.44
 0 0 -16 42.97 2.91
 0 0 -17 -1.93 1.43
 0 0 -18 6.66 1.42
 0 0 20 212.52 4.67
 0 0 21 0.11 0.46
 0 -1 -1 2222.11 26.7
 0 -1 -2 161.83 4.01
 0 -1 -3 33.61 1.37
 0 -1 -4 19.15 1.13
 0 -1 -5 63.31 2.31
 0 -1 -6 12.81 1.94
 0 -1 -7 21.7 2.7
 0 -1 -8 4.26 1.75
 0 -1 -9 177.11 8.72
 0 1 -9 174.38 8.27
 0 1 -10 33.68 3.97
 0 -1 -10 37.19 4.25
 0 -1 -11 280.78 12.41
 0 1 -11 266.96 11.9
 0 1 -12 5.21 2.67
 0 -1 -12 5.59 2.29
 0 1 -13 319.71 7.6
 0 -1 -13 321.4 14.52
 0 -1 -13 330.93 7.88
 0 1 -13 319.59 14.3
 0 1 -14 3.04 2.2
 0 1 -14 8.23 1.59
 0 -1 -14 8.37 1.68
 0 -1 -14 5.84 2.94
 0 1 -15 121.69 4.75
 0 -1 -15 121.48 4.81
 0 -1 -16 6.28 1.74
 0 1 -16 7.54 1.5
 0 -1 -17 18.15 2.04
 0 1 -17 14.98 1.9
 0 -1 -18 48.56 2.78
 0 -1 20 10.23 1.15
 0 1 20 12.17 1.15
 0 -1 21 25.11 1.22
 0 -2 0 529.01 7.68
 0 -2 -1 423.38 7.26
 0 2 -2 3565.92 43
 0 -2 -2 3636.15 44.08
 0 -2 -3 635.55 11.82
 0 2 -3 655.87 10.96
 0 -2 -4 106.67 4.46
 0 -2 -5 0.96 0.73
 0 -2 -5 0.35 0.37
 0 -2 -6 200.22 4.68
 0 -2 -6 194.23 7.41
 0 -2 -7 7.55 1.84
 0 -2 -8 72.77 5.25
 0 -2 -9 31.25 3.92
 0 2 -10 45.79 4.55
 0 -2 -10 47.53 4.92
 0 2 -11 5.62 2.15
 0 -2 -11 3.78 2.36
 0 -2 -12 119.8 8.53
 0 2 -12 119.25 8.22
 0 2 -13 15.82 1.8
 0 -2 -13 18.53 3.92
 0 2 -13 19.75 3.52
 0 -2 -13 15.89 1.78
 0 2 -14 157.34 5.28
 0 -2 -14 170.99 5.64
 0 -2 -15 2.63 1.43
 0 2 -15 1.82 1.27
 0 -2 -16 7.72 1.79
 0 2 -16 6.17 1.5
 0 -2 -17 4.98 1.45
 0 -2 -18 165.68 5.07
 0 -2 -19 1.14 0.92
 0 2 20 4.44 0.82
 0 -2 20 4.59 1
 0 -2 21 9.27 0.82
 0 -3 0 -0.09 0.32
 0 3 -1 300.86 6.27
 0 -3 -1 279.54 5.89
 0 3 -2 810.37 12.73
 0 -3 -2 834.77 13.53
 0 -3 -3 707.63 13.08
 0 3 -3 720.04 12.18
 0 -3 -4 124.44 5.15
 0 -3 -5 875.88 17.13
 0 -3 -6 80.57 2.95
 0 -3 -6 72.47 4.63
 0 -3 -7 0.26 1.24
 0 -3 -8 35.56 3.82
 0 -3 -9 111.88 7.13
 0 3 -10 5.83 2.05
 0 -3 -10 7.61 2.59
 0 -3 -11 3.03 2.31
 0 3 -11 2.9 1.8
 0 -3 -12 12.83 3.29
 0 3 -12 14.2 2.96
 0 -3 -12 14.32 1.57
 0 3 -12 14.44 1.55
 0 -3 -13 69.53 3.43
 0 3 -13 63.56 3.15
 0 -3 -13 68.69 6.94
 0 3 -13 66.18 6.39
 0 -3 -14 8.29 1.5
 0 3 -14 6.67 1.38
 0 -3 -15 29.13 2.61
 0 -3 -16 17.27 2.18
 0 -3 -17 22.96 2.24
 0 -3 -18 4.87 1.31
 0 -3 -19 0.01 0.91
 0 -3 20 24.79 1.54
 0 3 20 23.49 1.18
 0 -4 0 354.55 7.16
 0 4 -1 398.87 8.55
 0 -4 -1 398.39 8.16
 0 4 -2 3266.35 41.69
 0 -4 -2 3277.92 42.36
 0 4 -3 0.72 0.58
 0 -4 -3 0.28 0.68
 0 -4 -4 1123.05 19.84
 0 4 -4 1070.63 17.94
 0 -4 -5 7.76 1.69
 0 -4 -6 19.85 2.47
 0 -4 -7 269.47 10.08
 0 -4 -8 218.36 9.52
 0 -4 -9 7 2.45
 0 -4 -10 91.76 7.31
 0 -4 -11 -1.29 2.53
 0 4 -11 0.01 1.86
 0 4 -12 33.6 2.24
 0 4 -12 37.74 4.66
 0 -4 -12 33.43 2.26
 0 -4 -12 39.44 5.32
 0 -4 -13 38.02 5.53
 0 -4 -13 32.84 2.46
 0 -4 -14 66.8 3.5
 0 -4 -15 4.19 1.53
 0 -4 -16 52.15 3.27
 0 -4 -17 1.44 1.27
 0 -4 -18 61.49 2.99
 0 -4 19 1.6 0.99
 0 -4 -19 0.61 0.84
 0 4 19 0.53 0.56
 0 -4 20 27.39 1.56
 0 -5 0 -0.03 0.57
 0 -5 -1 16.77 1.61
 0 5 -1 17.85 1.84
 0 5 -2 41.61 2.72
 0 -5 -2 41.25 2.73
 0 5 -3 1028.43 17.79
 0 -5 -3 1062.35 18.77
 0 5 -4 35.7 2.74
 0 -5 -4 36.71 3.25
 0 -5 -5 2557.67 38.94
 0 5 -5 2484.18 36.62
 0 -5 -6 90.46 5.56
 0 -5 -7 25.33 3.26
 0 -5 -8 25.96 3.42
 0 -5 -9 149.46 8.57
 0 -5 -10 1.34 1.72
 0 -5 -11 16.07 3.88
 0 -5 -12 4.62 1.17
 0 -5 -12 8.36 3.06
 0 -5 -13 197.82 5.87
 0 -5 -13 236.79 13.55
 0 -5 -14 11.67 1.9
 0 -5 -15 280.54 7.52
 0 -5 -16 7.49 1.77
 0 -5 -17 304.99 7.48
 0 -5 -18 1.44 0.93
 0 -5 19 71.51 2.69
 0 -5 -19 66.94 2.56
 0 -5 20 1.68 0.63
 0 -6 0 118.93 4.39
 0 6 -1 59.26 3.74
 0 -6 -1 63.58 3.64
 0 -6 -2 300.3 8.61
 0 6 -2 266.01 8.03
 0 -6 -3 21.23 2.35
 0 6 -3 25.73 2.43
 0 -6 -4 1876.83 29.96
 0 6 -4 1891.22 29.08
 0 6 -5 86.55 4.88
 0 -6 -5 97.48 5.91
 0 -6 -6 3719.86 55.86
 0 -6 -7 1.18 1.42
 0 -6 -8 82.17 6.47
 0 -6 -9 28.6 4.09
 0 -6 -10 201.37 11.44
 0 -6 -11 10.27 1.52
 0 -6 -11 12.52 3.66
 0 -6 -12 319.43 15.6
 0 -6 -12 251.85 6.53
 0 -6 -13 20.41 2.04
 0 -6 -14 314.19 7.89
 0 -6 -15 -1.83 1.41
 0 -6 -16 391.41 8.86
 0 -6 -17 6.61 1.48
 0 -6 18 141.57 4
 0 -6 -18 134.52 4.1
 0 -6 19 1.69 0.72
 0 -6 -19 0.8 0.67
 0 7 0 0.83 0.97
 0 -7 0 0.12 0.55
 0 7 -1 341.33 10.27
 0 -7 -1 327.87 8.8
 0 7 -2 69.87 4.35
 0 -7 -2 78.22 4.54
 0 7 -3 758.16 16.5
 0 -7 -3 821.72 17.47
 0 -7 -4 98.43 5.7
 0 7 -4 83.16 4.77
 0 7 -5 208.49 8.05
 0 -7 -5 200.26 8.24
 0 -7 -6 10.64 2.19
 0 -7 -7 336.16 12.18
 0 -7 -8 49.62 5.14
 0 -7 -9 430.91 15.87
 0 -7 -10 49.57 5.62
 0 -7 -10 47.91 2.76
 0 -7 -11 71.29 3.47
 0 -7 -11 64.62 6.43
 0 -7 -12 15.94 1.86
 0 -7 -13 286.31 7.3
 0 -7 -14 2.83 1.36
 0 -7 -15 222.26 6.34
 0 -7 -16 -0.44 1.26
 0 -7 17 81.07 3.04
 0 -7 -17 87.67 3.49
 0 -7 18 0.98 0.8
 0 -7 -18 0.09 0.8
 0 -7 19 41.43 1.6
 0 -7 -19 38.77 1.63
 0 8 0 276.02 10.14
 0 -8 -1 5.49 1.24
 0 8 -1 5.09 1.53
 0 8 -2 15.65 2.41
 0 -8 -2 15.09 2.17
 0 8 -3 50.24 4.01
 0 -8 -3 49.31 4.03
 0 8 -4 570.6 14.61
 0 -8 -4 623.43 15.78
 0 8 -5 9.99 2.11
 0 -8 -5 8.7 1.96
 0 -8 -6 83.47 6.1
 0 -8 -7 8.15 2.34
 0 -8 -8 313.75 12.47
 0 -8 -9 58.91 5.64
 0 -8 -9 61.81 3.01
 0 -8 -10 16.74 1.77
 0 -8 -10 15.08 3.43
 0 -8 -11 8.91 2.88
 0 -8 -11 12.28 1.69
 0 -8 -12 269.84 7
 0 -8 -13 3.4 1.29
 0 -8 -14 106.32 4.22
 0 -8 15 0.64 0.95
 0 -8 -15 2.61 1.34
 0 -8 -16 14.7 1.67
 0 -8 16 13.59 1.43
 0 -8 17 3.1 0.82
 0 -8 -17 4.6 1.13
 0 -8 18 13.25 1.01
 0 -8 -18 12.87 1.15
 0 9 0 0.01 1.35
 0 9 1 31.84 3.82
 0 9 -1 30.92 3.58
 0 9 -2 1.79 1.49
 0 -9 -3 92.25 5.65
 0 9 -3 100.38 6.16
 0 -9 -4 34.8 3.95
 0 9 -4 35.2 3.57
 0 -9 -5 3.91 1.57
 0 9 -5 7.92 2.09
 0 -9 -6 37.3 4.33
 0 -9 -7 71.65 6.41
 0 -9 -8 26.27 2.12
 0 -9 -8 24.98 4.03
 0 -9 -9 118.08 4.38
 0 -9 -9 114.5 8.24
 0 -9 -10 18.84 3.72
 0 -9 -10 17.96 2.06
 0 -9 -11 262.62 7.01
 0 -9 -12 1.95 1.17
 0 -9 -13 2.54 1.28
 0 -9 -14 3.12 1.23
 0 -9 -15 4.43 1.24
 0 -9 -16 1.25 0.95
 0 -9 -17 0.38 0.81
 0 -9 -18 4.43 0.68
 0 10 0 473.36 15
 0 10 -1 14.3 2.81
 0 10 1 11.95 2.97
 0 10 2 26.84 3.93
 0 10 -2 25.99 3.43
 0 10 -3 1.74 1.53
 0 -10 -6 32.89 2.23
 0 -10 -7 118.6 4.37
 0 -10 -8 71.03 3.48
 0 -10 -9 4.55 1.33
 0 -10 -10 12.94 1.77
 0 -10 -11 6.44 1.59
 0 -10 -12 48.08 2.83
 0 -10 -13 2.05 1.17
 0 -10 -14 3.48 1.12
 0 -10 -15 1.97 1.02
 0 -10 -16 3.66 0.97
 0 -10 -17 1.57 0.7
 0 11 0 -0.49 1.51
 0 11 -1 438.13 14.67
 0 11 1 472.01 16.21
 0 11 2 -1.82 1.97
 0 11 -2 1.09 1.57
 0 11 3 59.26 6.17
 0 -11 -4 2.54 1.13
 0 -11 -5 9.36 1.42
 0 -11 -6 1.38 1.05
 0 -11 -7 10.95 1.69
 0 -11 -8 -2.38 1.42
 0 -11 -9 28.66 2.48
 0 -11 -10 4.3 1.41
 0 -11 -11 335.37 8.01
 0 -11 -12 2.94 1.25
 0 -11 -13 45.19 2.53
 0 -11 -14 0.21 0.9
 0 -11 -15 5.31 1.03
 0 -11 -16 1.93 0.71
 0 12 0 157.75 9.17
 0 12 1 2.37 2.37
 0 12 2 208.04 11.05
 0 -12 -3 -0.59 1.03
 0 12 3 4.29 2.72
 0 -12 -4 124.04 4.55
 0 12 4 135.93 9.49
 0 -12 -5 1.44 1.1
 0 -12 -6 11.99 1.64
 0 -12 -7 3.35 1.36
 0 -12 -8 85.82 3.91
 0 -12 -9 4.04 1.28
 0 -12 -10 182.11 5.55
 0 -12 -11 13.02 1.79
 0 -12 -12 222.54 5.61
 0 -12 -13 2.17 1.02
 0 -12 -14 42.22 2.12
 0 -12 -15 0.33 0.63
 0 -13 -2 1.3 1.14
 0 -13 -3 130.23 4.72
 0 -13 -4 4.71 1.29
 0 -13 -5 34.6 2.52
 0 -13 -6 6.81 1.54
 0 -13 -7 127.89 4.69
 0 -13 -8 -2.52 1.49
 0 -13 -9 86.5 3.72
 0 -13 -10 1.3 1.11
 0 -13 -11 48.74 2.62
 0 -13 -12 10.36 1.28
 0 -13 -13 116.5 3.38
 0 -13 -14 9.51 0.96
 0 -14 -1 -2.09 1.41
 0 -14 -2 20.05 2.01
 0 -14 -3 7.93 1.58
 0 -14 -4 22.38 2.18
 0 -14 -5 1.8 1.32
 0 -14 -6 219.28 6.21
 0 -14 -7 4.64 1.24
 0 -14 -8 19.4 1.87
 0 -14 -9 1.33 1.03
 0 -14 -10 13.45 1.6
 0 -14 -11 -0.23 0.75
 0 -14 -12 9.75 1.06
 0 -14 -13 4.66 0.73
 0 -15 0 -1.07 1.33
 0 -15 -1 12.63 1.66
 0 -15 -2 5.75 1.41
 0 -15 -3 2.11 1.29
 0 -15 -4 1.81 1.29
 0 -15 -5 66.29 3.29
 0 -15 -6 1.17 1.1
 0 -15 -7 -0.25 1.09
 0 -15 -8 0.69 0.94
 0 -15 -9 2.26 0.99
 0 -15 -10 1.35 0.8
 0 -15 -11 1.18 0.58
 0 -15 -12 0.08 0.43
 0 -16 0 31.02 2.24
 0 -16 -1 13.4 1.65
 0 -16 1 10.91 1.51
 0 -16 -2 0.68 1.04
 0 -16 -3 0.96 1.15
 0 -16 -4 4.91 1.32
 0 -16 -5 5.8 1.14
 0 -16 -6 42.1 2.28
 0 -16 -7 0.24 0.78
 0 -16 -8 13.04 1.23
 0 -16 -9 1.73 0.75
 0 -16 -10 -1.08 0.52
 0 -17 0 0.1 0.96
 0 -17 1 12.06 1.39
 0 -17 -1 14.88 1.52
 0 -17 -2 6.39 1.23
 0 -17 2 2.02 0.88
 0 -17 3 13.7 1.32
 0 -17 -3 21.08 1.72
 0 -17 -4 0.24 0.82
 0 -17 4 -1.7 1.09
 0 -17 -5 48 2.21
 0 -17 -6 1.23 0.73
 0 -17 -7 64.11 2.15
 0 -17 -8 2.21 0.54
 0 -18 0 30.78 1.69
 0 -18 -1 5.88 1.03
 0 -18 1 2.34 0.78
 0 -18 2 20.41 1.42
 0 -18 -2 18.49 1.2
 0 -18 3 0.83 0.62
 0 -18 -3 0.99 0.64
 0 -18 -4 44.62 1.69
 0 -18 4 41.97 1.85
 0 -18 5 -2.63 0.75
 0 -18 6 31.31 1.42
 1 0 0 2.07 0.31
 1 0 -1 29.4 1.22
 1 0 -2 0.28 0.32
 1 0 -3 7.88 1
 1 0 -3 7.67 0.99
 1 0 -4 7.02 1.11
 1 0 -4 4.6 0.85
 1 0 -5 2.06 0.77
 1 0 -5 0.44 0.75
 1 0 -6 26.03 2.56
 1 0 -6 27.71 2.22
 1 0 -7 42.61 3.59
 1 0 -8 288.88 10.29
 1 0 -9 30.31 3.54
 -1 0 -10 12.09 2.71
 1 0 -10 11.42 2.62
 -1 0 -11 32.61 4.39
 1 0 -11 33.35 4.25
 1 0 -12 31.02 4.51
 -1 0 -12 27.65 4.42
 1 0 -13 26.98 4.51
 1 0 -13 24.73 2.19
 -1 0 -13 23.39 2.07
 -1 0 -13 23.9 4.34
 -1 0 -14 0.23 1.13
 -1 0 -14 0.6 1.96
 1 0 -14 -3.49 2.97
 1 0 -14 0.35 1.28
 -1 0 -15 16.76 1.99
 1 0 -15 17.1 2.03
 1 0 -16 0.32 1.34
 -1 0 -16 0.45 1.26
 1 0 -17 6.31 1.61
 -1 0 -17 4.46 1.38
 1 0 -18 24.45 2.1
 1 0 19 15.45 1.56
 1 0 20 42.17 1.98
 -1 0 21 3.19 0.61
 1 -1 21 50.92 1.71
 1 -1 20 16.78 1.4
 1 -1 19 29.77 2.04
 -1 -1 -18 13.25 1.58
 -1 -1 -17 40.13 2.65
 1 1 -17 37.22 2.63
 -1 -1 -16 14.47 1.96
 1 1 -16 14.39 2.03
 1 1 -15 0.84 1.28
 -1 -1 -15 -0.84 1.23
 -1 -1 -14 37.71 2.66
 1 1 -14 37.81 2.68
 1 1 -14 34.34 4.89
 -1 -1 -14 40.52 5.49
 -1 -1 -13 70.47 3.42
 -1 -1 -13 69.62 6.82
 1 1 -13 69.23 6.56
 1 1 -13 70.17 3.42
 1 1 -12 22.26 3.61
 -1 -1 -12 20.87 3.91
 -1 -1 -11 263.21 12.22
 1 1 -11 266.47 11.72
 1 1 -10 19.54 3.07
 -1 -1 -10 17.16 3.1
 -1 -1 -9 197.47 9.01
 1 1 -9 205.24 9.01
 1 1 -8 27.04 3.05
 1 1 -7 227.33 8.22
 1 1 -6 45.19 3.22
 1 1 -5 321.39 8.22
 1 1 -4 418.84 8.8
 1 1 -4 445.2 9.21
 1 1 -3 856.82 13.72
 1 1 -3 844.56 12.95
 1 1 -2 59.24 1.97
 1 1 -1 1598.49 18.62
 1 -1 0 44.98 1.77
 1 1 1 1577.36 18.9
 1 -1 -1 1582.29 20.57
 1 -1 -2 56.42 2.48
 1 -1 -3 901.35 14.59
 1 -1 -4 417.09 8.67
 1 -1 -4 416.31 9.52
 1 -1 -5 212.5 7.01
 1 -1 -5 219.34 6.07
 1 -1 -6 33.32 3.01
 1 -1 -6 34.44 2.41
 1 -1 -7 394.19 11.48
 1 -1 -7 379.97 9.01
 1 -1 -8 31.34 3.43
 1 -1 -9 284.15 11.17
 1 -1 -10 23.53 3.48
 -1 1 -11 236.59 11.14
 1 -1 -11 250.98 11.56
 -1 1 -12 17.84 3.36
 1 -1 -12 16.1 3.62
 -1 1 -13 58.44 3.03
 1 -1 -13 63.5 3.29
 -1 1 -13 55.24 5.95
 1 -1 -13 67.38 6.68
 1 -1 -14 38.73 2.86
 -1 1 -14 37.35 2.62
 1 -1 -14 45.74 5.92
 -1 1 -14 35.8 5.18
 -1 1 -15 7.47 1.49
 1 -1 -15 11.34 1.92
 -1 1 -16 29.1 2.43
 1 -1 -16 26.76 2.53
 1 -1 -17 13.13 1.93
 1 -1 -18 7.3 1.43
 1 1 19 11.73 1.34
 1 1 20 6.5 0.93
 -1 -1 21 45.26 1.63
 1 -2 21 9.02 0.8
 1 -2 20 44.57 2.06
 1 -2 19 9.34 1.4
 -1 -2 -18 26.92 2.07
 -1 -2 -17 11.61 1.74
 -1 -2 -16 130.05 4.79
 1 2 -16 122.59 4.74
 -1 -2 -15 28.41 2.48
 1 2 -15 26.44 2.34
 1 2 -14 29.29 2.43
 -1 -2 -14 29.58 2.44
 1 2 -14 31.13 4.82
 1 2 -13 39.11 4.81
 -1 -2 -13 46.39 5.68
 -1 -2 -13 46.55 2.84
 1 2 -13 40.79 2.6
 1 2 -12 404.89 15.02
 -1 -2 -12 422.22 16.2
 1 2 -11 8.79 2.42
 -1 -2 -11 12.06 3.18
 -1 -2 -10 213.49 10.27
 1 2 -10 208.63 9.59
 -1 -2 -9 5.71 2.06
 1 2 -9 7.07 1.79
 -1 -2 -8 418.52 12.93
 1 2 -8 423.21 12.14
 1 2 -7 48.45 3.55
 1 2 -6 126.46 5.25
 -1 -2 0 689.98 8.71
 1 -2 0 752.08 11.09
 1 -2 -1 23.54 1.6
 -1 2 -1 24.29 0.94
 1 -2 -2 4404.37 53.83
 -1 2 -2 4333.31 50.08
 1 -2 -3 785.51 13.92
 1 -2 -4 2149.19 31.24
 1 -2 -5 163.77 6.26
 1 -2 -6 87.42 4.96
 1 -2 -6 90.5 4.06
 1 -2 -7 63.26 4.62
 1 -2 -7 60.81 3.28
 1 -2 -8 435.96 13.43
 1 -2 -9 12.53 2.64
 1 -2 -10 253.62 11.21
 1 -2 -11 6.05 2.4
 1 -2 -12 489.04 17.76
 -1 2 -12 447.89 16.42
 -1 2 -13 36.13 2.41
 -1 2 -13 39.52 5.36
 1 -2 -13 36.08 2.5
 1 -2 -13 42.85 5.53
 -1 2 -14 45.6 5.82
 1 -2 -14 41.06 2.86
 -1 2 -14 43.93 2.79
 1 -2 -15 43.52 3.02
 -1 2 -15 38.82 2.72
 1 -2 -16 38.57 2.96
 1 -2 -17 3.84 1.47
 1 -2 -18 38.9 2.63
 1 -2 -19 2.85 0.99
 1 2 19 7.73 1.14
 1 2 20 60.46 2.04
 -1 -2 21 3.69 0.64
 -1 3 20 1.17 0.54
 1 -3 20 1.01 0.77
 1 -3 19 32.71 2.07
 -1 -3 -18 -1.92 1.14
 -1 -3 -17 135.44 4.72
 -1 -3 -16 10.66 1.73
 1 3 -15 199.93 6.19
 -1 -3 -15 229.47 6.61
 -1 -3 -14 15.76 1.95
 1 3 -14 16.41 1.93
 -1 -3 -13 119.38 4.4
 1 3 -13 110.25 4.2
 -1 -3 -13 112.35 8.73
 1 3 -12 8.99 2.39
 1 3 -12 10.76 1.48
 -1 -3 -12 13.59 1.52
 -1 -3 -12 15.13 3.45
 -1 -3 -11 121.79 8.24
 1 3 -11 117.22 7.45
 1 3 -10 3.47 1.79
 -1 -3 -10 4.93 2.2
 1 3 -9 175.75 8.07
 -1 -3 -9 177.48 9.03
 -1 -3 -8 5.12 1.74
 1 3 -8 2.39 1.29
 -1 -3 -7 1071.18 21.84
 1 3 -7 999.66 19.05
 -1 -3 -6 36.3 3.27
 -1 -3 -5 505.05 12.14
 -1 -3 -4 264.32 7.64
 1 3 -4 279.71 7.9
 1 3 -3 9420.59 113.53
 -1 -3 -2 1063.74 15.87
 -1 -3 -1 477.38 7.84
 -1 -3 0 5.43 0.46
 1 -3 0 5.85 0.85
 1 -3 -1 536.36 10.02
 -1 3 -2 1021.78 13.78
 1 -3 -2 989.26 16.27
 1 -3 -3 9599.29 109.09
 -1 3 -3 9014.03 103.73
 1 -3 -4 288.99 8.61
 1 -3 -5 493.02 12.33
 1 -3 -6 35.07 3.4
 1 -3 -7 984.7 17.34
 1 -3 -7 1012.15 22.17
 1 -3 -8 2.89 1.67
 1 -3 -9 244.29 10.93
 1 -3 -10 2.02 1.53
 1 -3 -11 176.24 10.11
 1 -3 -12 13.2 1.61
 1 -3 -12 15.66 3.67
 -1 3 -12 12.33 1.38
 -1 3 -12 11.85 3.01
 -1 3 -13 178.9 5.4
 1 -3 -13 190.08 5.79
 -1 3 -13 187.19 10.86
 1 -3 -14 16.38 1.99
 1 -3 -15 83.25 4.1
 1 -3 -16 10.29 1.88
 1 -3 -17 208.32 6.21
 1 -3 -18 -0.78 1.17
 1 -3 -19 44.5 2.35
 1 3 19 48.11 2.01
 -1 -3 20 0.15 0.74
 1 3 20 1.1 0.49
 1 -4 20 20.33 1.35
 -1 -4 -19 3.95 0.92
 1 -4 19 3.44 1.05
 -1 -4 -18 53.63 2.64
 1 -4 18 56.39 2.86
 -1 -4 -17 17.36 1.88
 -1 -4 -16 273.47 7.29
 -1 -4 -15 21.27 2.18
 -1 -4 -14 164.58 5.42
 -1 -4 -13 35.64 5.29
 1 4 -13 29.73 2.31
 -1 -4 -13 36.93 2.54
 -1 -4 -12 51.16 5.91
 1 4 -12 44.61 2.56
 -1 -4 -12 50.12 2.68
 -1 -4 -11 5.41 2.51
 1 4 -11 4.82 2.08
 -1 -4 -10 41.91 4.74
 1 4 -10 38.21 3.9
 -1 -4 -9 18.18 3.21
 1 4 -9 14.61 2.59
 -1 -4 -8 565.38 15.81
 1 4 -8 539.16 13.5
 -1 -4 -7 87.82 5.61
 -1 -4 -6 3159.63 46.3
 1 4 -5 33.51 3.02
 -1 -4 -5 32.08 2.96
 1 4 -4 1687.2 26.32
 -1 -4 -4 1713.71 26.25
 1 4 -3 133.24 5.13
 -1 -4 -3 134.09 4.94
 1 4 -2 1498.68 23.85
 -1 -4 -2 1603.42 22.56
 -1 -4 -1 345.2 6.8
 1 4 -1 303.68 7.99
 -1 -4 0 828.13 11.49
 1 -4 0 777.31 13.95
 1 -4 -1 302.54 7.68
 -1 4 -2 2049.67 26.62
 1 -4 -2 2119.76 29.76
 -1 4 -3 124.45 3.82
 1 -4 -3 117.71 4.96
 1 -4 -4 1500.43 26.14
 1 -4 -5 32.98 3.36
 1 -4 -6 3099.37 46.95
 1 -4 -7 96.59 6.24
 1 -4 -8 510.66 15.77
 1 -4 -9 9.55 2.52
 1 -4 -10 114.32 8.13
 1 -4 -11 9.61 2.91
 1 -4 -12 156.98 4.95
 -1 4 -12 151.35 9.27
 1 -4 -13 25.31 2.21
 1 -4 -13 27.86 5.21
 -1 4 -13 25.22 4.24
 1 -4 -14 45.2 2.98
 1 -4 -15 26.63 2.54
 1 -4 -16 343.68 8.57
 1 -4 -17 14.08 1.96
 1 4 18 71.43 2.56
 1 -4 -18 69.34 3.21
 1 -4 -19 5.71 1.11
 -1 -4 20 27.69 1.5
 1 -5 20 4.91 0.76
 1 -5 19 3.03 0.95
 -1 -5 -19 1.89 0.7
 1 -5 18 9.15 1.42
 -1 -5 -18 9.14 1.23
 -1 -5 -17 69.21 3.19
 -1 -5 -16 27.28 2.42
 -1 -5 -15 101.25 4.35
 -1 -5 -14 1.59 1.19
 -1 -5 -13 91.55 3.88
 -1 -5 -12 4.26 1.09
 -1 -5 -12 4.74 2.43
 -1 -5 -11 53.56 5.92
 -1 -5 -10 17.55 3.38
 -1 -5 -9 117.81 7.42
 1 5 -8 21.18 2.43
 -1 -5 -8 26.37 3.43
 -1 -5 -7 537.27 14.93
 -1 -5 -6 151.27 6.96
 -1 -5 -5 1590.59 26.92
 1 5 -5 1656.11 27.66
 -1 -5 -4 48.42 3.48
 1 5 -4 43.32 3.28
 -1 -5 -3 557.75 11.88
 1 5 -3 519.53 12.33
 1 5 -2 112.7 5.07
 -1 -5 -2 120.73 4.6
 1 5 -1 84.55 4.36
 -1 -5 -1 87.1 3.26
 1 -5 0 13.99 1.65
 -1 -5 0 15.49 1.12
 -1 5 -1 36.08 2.44
 1 -5 -1 40.45 3.04
 1 -5 -2 118.64 5.26
 -1 5 -2 113.51 4.07
 -1 5 -3 615.81 11.51
 1 -5 -3 665.43 14.64
 1 -5 -4 48.47 3.69
 -1 5 -4 48.16 2.82
 1 -5 -5 1300.41 24.68
 1 -5 -6 147.88 7.8
 1 -5 -7 609.85 17.66
 1 -5 -8 30.01 4.1
 1 -5 -9 118.55 8.31
 1 -5 -10 18.54 3.87
 1 -5 -11 142.08 10.14
 1 -5 -11 108.7 4.01
 -1 5 -12 0.26 1.98
 1 -5 -12 0.45 0.93
 1 -5 -12 2.03 2.73
 1 -5 -13 28.05 2.32
 1 -5 -14 10.08 1.83
 1 -5 -15 148.44 5.3
 1 -5 -16 21.16 2.22
 1 -5 -17 75.89 3.65
 1 -5 -18 11.27 1.5
 1 -5 -19 9.83 1.16
 -1 -5 19 9.46 1.15
 -1 -5 20 9.88 0.88
 1 -6 19 9.47 1.03
 -1 -6 -19 7.66 0.86
 1 -6 18 0.58 0.94
 -1 -6 -18 0.59 0.77
 1 -6 17 13.01 1.63
 -1 -6 -17 14.21 1.63
 -1 -6 -16 7.77 1.58
 -1 -6 -15 25.49 2.22
 -1 -6 -14 30.73 2.4
 -1 -6 -13 3.45 1.33
 -1 -6 -12 51.44 2.8
 -1 -6 -12 55.12 6.28
 -1 -6 -11 19.36 3.93
 -1 -6 -11 15.97 1.63
 -1 -6 -10 51.14 5.46
 -1 -6 -9 15.38 2.99
 -1 -6 -8 163.92 8.59
 -1 -6 -7 -0.13 1.22
 -1 -6 -6 114.69 6.41
 -1 -6 -5 297.41 10.05
 1 6 -5 286.49 9.81
 -1 -6 -4 67.16 4.34
 1 6 -4 53.59 3.91
 -1 -6 -3 24.78 2.25
 1 6 -3 26.05 2.7
 -1 -6 -2 2.43 0.84
 1 6 -2 2.57 1.17
 1 6 -1 41.42 3.32
 -1 -6 -1 40.48 2.42
 1 -6 0 106.57 4.63
 -1 -6 0 114.41 3.48
 -1 6 -1 39.94 2.81
 1 -6 -1 37.5 3
 1 -6 -2 3.81 1.28
 -1 6 -2 5.37 1.1
 1 -6 -3 21.13 2.68
 -1 6 -3 19.9 1.97
 -1 6 -4 55.1 3.21
 1 -6 -4 56.31 4.38
 1 -6 -5 307.8 10.43
 1 -6 -6 98.11 6.08
 1 -6 -7 2.92 1.8
 1 -6 -8 136.05 7.93
 1 -6 -9 12.9 3.08
 1 -6 -10 61.87 6.29
 1 -6 -11 4.81 2.49
 1 -6 -11 8.38 1.55
 1 -6 -12 50.15 2.91
 1 -6 -12 51.56 5.81
 1 -6 -13 13.23 1.78
 1 -6 -14 38.73 2.81
 1 -6 -15 20.43 2.19
 1 -6 -16 0.94 1.27
 1 -6 -17 21.19 2.16
 1 -6 -18 1.48 0.96
 1 -6 -19 11.21 1.13
 -1 -6 19 13.06 1.13
 1 -7 19 14.4 1.04
 -1 -7 -18 10.18 1.07
 1 -7 18 12.06 1.23
 1 -7 17 31.69 2.04
 -1 -7 -17 33.76 2.11
 1 -7 16 8.2 1.38
 -1 -7 -16 9.71 1.55
 -1 -7 -15 41.35 2.71
 1 -7 15 38.29 2.49
 -1 -7 -14 15.54 1.78
 -1 -7 -13 48.98 2.88
 -1 -7 -12 8.19 1.46
 -1 -7 -11 117.85 4.21
 -1 -7 -11 141.43 9.96
 -1 -7 -10 33.33 4.82
 -1 -7 -10 30.95 2.16
 -1 -7 -9 51.95 5.58
 -1 -7 -8 2.06 1.99
 -1 -7 -7 263.15 11.35
 1 7 -6 21.73 3.14
 -1 -7 -6 26.25 3.46
 -1 -7 -5 1188.58 22.98
 1 7 -5 1111.1 23.01
 -1 -7 -4 158.07 6.56
 1 7 -4 157.32 7.4
 -1 -7 -3 367.58 10.04
 1 7 -3 340.13 10.88
 1 7 -2 5.95 1.64
 -1 -7 -2 3.67 0.85
 -1 -7 -1 5 1.03
 1 7 -1 5.9 1.6
 1 -7 0 0.91 0.9
 1 7 0 0.27 1.19
 -1 7 -1 22.22 2.35
 1 -7 -1 20.03 2.44
 1 -7 -2 4.21 1.53
 -1 7 -2 5.1 1.21
 1 -7 -3 370.52 11.42
 -1 7 -3 384.13 9.98
 -1 7 -4 139.48 5.68
 1 -7 -4 143.97 7.47
 1 -7 -5 1007.36 22.43
 -1 7 -5 991.26 18.96
 1 -7 -6 26.22 3.56
 1 -7 -7 186.79 9.41
 1 -7 -8 8.39 2.59
 1 -7 -9 74.82 6.63
 1 -7 -10 23.26 2.07
 1 -7 -10 23.21 4.1
 1 -7 -11 103.88 4.24
 1 -7 -11 104.6 8.05
 1 -7 -12 0.91 1.09
 1 -7 -13 42.63 2.78
 1 -7 -14 11.9 1.77
 1 -7 -15 57.94 3.28
 1 -7 -16 11.44 1.66
 1 -7 -17 38.94 2.47
 -1 -7 18 8.67 1.05
 1 -7 -18 9.71 1.29
 -1 -7 19 10.89 0.83
 1 -7 -19 11.77 1.03
 -1 -8 -18 32.86 1.52
 1 -8 18 35.1 1.56
 -1 -8 -17 6.95 1.13
 1 -8 17 6.43 1.01
 1 -8 16 37.71 2.17
 -1 -8 -16 39.04 2.34
 -1 -8 -15 2.58 1.2
 1 -8 15 5.08 1.26
 1 -8 14 90.21 3.49
 -1 -8 -14 92.86 3.89
 1 -8 13 11.07 1.48
 -1 -8 -13 11.62 1.57
 -1 -8 -12 146.81 4.78
 -1 -8 -11 7.13 2.53
 -1 -8 -11 6.07 1.31
 -1 -8 -10 21.44 3.59
 -1 -8 -10 26.22 2.05
 -1 -8 -9 10.38 1.41
 -1 -8 -9 10.84 2.68
 -1 -8 -8 146.59 8.12
 -1 -8 -7 6.84 2.18
 1 8 -6 520.01 16.15
 -1 -8 -6 455.83 13.87
 -1 -8 -5 6.22 1.74
 1 8 -5 5.33 1.96
 1 8 -4 181.77 8.52
 -1 -8 -4 184.39 7.77
 -1 -8 -3 -0.1 0.84
 1 8 -3 0.03 1.16
 1 8 -2 414.9 12.54
 1 8 -1 9.42 1.98
 1 8 0 228.45 9.59
 -1 8 0 244.28 9.08
 1 8 1 16.17 3.05
 1 -8 -1 11.84 1.86
 -1 8 -1 14.1 2.01
 -1 8 -2 592.74 13.89
 1 -8 -2 558.69 14.46
 -1 8 -3 0.61 1.01
 1 -8 -3 2.4 1.67
 1 -8 -4 166.44 8.23
 -1 8 -4 159.93 6.54
 1 -8 -5 3.7 1.83
 1 -8 -6 331.09 13.27
 1 -8 -7 9.09 2.81
 1 -8 -8 121.6 8.13
 1 -8 -9 16.59 1.8
 1 -8 -9 18.03 3.94
 1 -8 -10 5.48 1.29
 1 -8 -10 11.09 3.4
 1 -8 -11 5.64 3.05
 1 -8 -11 2.75 1.35
 1 -8 -12 212.34 6.24
 1 -8 -13 7.87 1.59
 1 -8 -14 138 4.94
 1 -8 -15 10.04 1.72
 -1 -8 16 41.41 2.09
 1 -8 -16 42.73 2.62
 -1 -8 17 6.24 0.88
 1 -8 -17 9.81 1.47
 1 -8 -18 37.05 1.89
 1 -8 -19 6.76 0.69
 -1 -9 -17 19.05 1.31
 -1 -9 -16 -1 0.91
 -1 -9 -15 40.29 2.36
 -1 -9 -14 0.57 1.06
 -1 -9 -13 157.58 4.95
 -1 -9 -12 5.61 1.37
 -1 -9 -11 380.12 8.51
 -1 -9 -10 5.45 1.38
 -1 -9 -10 3.42 2.18
 -1 -9 -9 566.28 10.64
 -1 -9 -9 590.99 18.47
 -1 -9 -8 1.74 1.88
 -1 -9 -8 1.74 1.07
 -1 -9 -7 193.05 9.24
 1 9 -6 5.2 2.34
 1 9 -5 350.13 12.77
 1 9 -4 27.44 3.41
 1 9 -3 185.66 9.1
 1 9 -2 0 1.35
 1 9 -1 716.21 18.64
 1 9 0 0.57 1.67
 -1 9 0 1.18 1.51
 1 -9 -1 666.36 16.34
 -1 9 -1 705.51 16.55
 1 -9 -2 0.26 1.13
 -1 9 -2 1.71 1.33
 1 -9 -3 139.8 7.44
 1 -9 -4 33.19 4.07
 1 -9 -5 158.4 8.91
 1 -9 -6 0.46 1.85
 1 -9 -7 158.28 9.2
 1 -9 -8 3.63 2.42
 1 -9 -8 2.79 1.23
 1 -9 -9 326.65 8.16
 1 -9 -9 337.08 15.11
 1 -9 -10 4.61 1.42
 1 -9 -10 6.24 3.19
 1 -9 -11 497.61 10.5
 1 -9 -12 3.77 1.43
 1 -9 -13 247.36 6.62
 1 -9 -14 0.74 1.2
 1 -9 -15 43.1 2.68
 1 -9 -16 -0.14 0.98
 1 -9 -17 31.66 1.88
 1 -9 -18 2.71 0.69
 -1 -10 -16 16.79 1.32
 -1 -10 -15 0.44 0.87
 -1 -10 -14 42.13 2.39
 -1 -10 -13 6.29 1.34
 -1 -10 -12 246.41 6.23
 -1 -10 -11 21.49 2.04
 -1 -10 -10 405.41 8.78
 -1 -10 -9 2.94 1.25
 -1 -10 -8 182.35 5.46
 -1 -10 -7 -0.02 0.93
 1 10 -5 1.98 1.87
 1 10 -4 63.18 5.5
 1 10 -3 4.51 1.97
 1 10 -2 295.9 12.02
 1 10 -1 5.65 2.03
 -1 10 1 6.25 2.12
 1 10 0 956.64 23.48
 -1 10 0 1004.4 22.32
 1 10 1 6.8 2.53
 -1 10 -1 4.21 1.45
 1 10 2 259.32 12.2
 1 -10 -4 1.24 1.74
 1 -10 -5 -0.38 1.67
 1 -10 -6 27.38 4.25
 1 -10 -6 27.66 2.2
 1 -10 -7 4.6 2.74
 1 -10 -7 0.52 1.13
 1 -10 -8 76.18 3.65
 1 -10 -8 80.33 7.15
 1 -10 -9 0.62 2.56
 1 -10 -9 4.08 1.35
 1 -10 -10 431.7 9.62
 1 -10 -11 16.27 2.06
 1 -10 -12 323.2 7.96
 1 -10 -13 5.93 1.48
 1 -10 -14 56.69 2.98
 1 -10 -15 3.58 1.18
 1 -10 -16 15.73 1.47
 1 -10 -17 1.99 0.72
 -1 -11 -15 3.85 0.86
 -1 -11 -14 3.94 1
 -1 -11 -13 60.89 2.76
 -1 -11 -12 37.13 2.29
 -1 -11 -11 141.31 4.66
 -1 -11 -10 4.43 1.29
 -1 -11 -9 184.56 5.49
 -1 -11 -8 6.28 1.35
 -1 -11 -7 262.74 6.7
 -1 -11 -6 4.37 1.21
 -1 -11 -5 4.32 1.22
 -1 -11 -4 3.67 1.09
 1 11 -4 4.31 2.06
 1 11 -3 83.2 6.69
 -1 11 2 4.16 2.24
 1 11 -2 3.87 1.75
 -1 11 1 96.32 6.76
 1 11 -1 96.45 7.55
 1 11 0 3.68 2.16
 1 11 1 106.91 7.75
 1 11 2 4.81 2.37
 1 -11 -3 30.95 2.22
 1 11 3 32.01 4.7
 1 11 4 4.08 2.3
 1 -11 -4 0.92 0.99
 1 -11 -5 11.09 1.61
 1 -11 -6 6.4 1.4
 1 -11 -7 182.92 5.9
 1 -11 -8 5.01 1.5
 1 -11 -9 305.18 7.91
 1 -11 -10 10.95 1.83
 1 -11 -11 130.34 4.82
 1 -11 -12 28.11 2.3
 1 -11 -13 61.58 3.05
 1 -11 -14 3.83 1.14
 1 -11 -15 6.02 1.15
 1 -11 -16 2.56 0.79
 1 -11 -17 11.02 0.85
 -1 -12 -14 6.23 0.95
 -1 -12 -13 16.11 1.42
 -1 -12 -12 47.07 2.36
 -1 -12 -11 3.18 1.18
 -1 -12 -10 3 1.23
 -1 -12 -9 1.47 1.03
 -1 -12 -8 96.31 4.03
 -1 -12 -7 0.26 1.21
 -1 -12 -6 102.65 4.08
 -1 -12 -5 0.63 1
 -1 -12 -4 2.37 1.03
 -1 12 4 5.55 2.56
 -1 12 3 5.14 2.65
 -1 -12 -3 4.47 1.2
 1 12 -2 1.19 2.22
 1 12 -1 1.09 2.06
 1 12 0 17.4 3.61
 1 12 1 3.58 2.43
 1 12 2 2.93 2.34
 1 12 3 5.26 2.72
 1 -12 -3 3.88 1.2
 1 12 4 3.49 3.15
 1 -12 -4 5.08 1.37
 1 12 5 2.55 2.86
 1 -12 -5 1.42 1.23
 1 -12 -6 86.39 3.95
 1 -12 -7 1.8 1.34
 1 -12 -8 131.2 4.99
 1 -12 -9 1.22 1.26
 1 -12 -10 3.16 1.31
 1 -12 -11 10.75 1.78
 1 -12 -12 39.05 2.44
 1 -12 -13 11.84 1.46
 1 -12 -14 2.58 0.96
 1 -12 -15 4.46 0.84
 1 -12 -16 12.77 0.95
 -1 -13 -12 8.21 1.09
 -1 -13 -11 10.31 1.3
 -1 -13 -10 8.25 1.39
 -1 -13 -9 29.06 2.12
 -1 -13 -8 2.45 1.13
 -1 -13 -7 79.18 3.53
 -1 -13 -6 3.71 1.28
 -1 -13 -5 20.29 2.02
 -1 -13 -4 -0.27 1.09
 -1 -13 -3 34.88 2.41
 -1 -13 -2 2.21 1.02
 1 13 0 8.41 3.13
 1 13 1 49.07 5.79
 1 13 2 3.86 2.59
 1 -13 -2 2.27 1.13
 1 -13 -3 26.7 2.32
 1 -13 -4 1.92 1.35
 1 -13 -5 11.01 1.83
 1 -13 -6 1.9 1.27
 1 -13 -7 54.3 3.19
 1 -13 -8 2.03 1.38
 1 -13 -9 38.56 2.65
 1 -13 -10 2.94 1.34
 1 -13 -11 11.56 1.62
 1 -13 -12 6.56 1.19
 1 -13 -13 6.97 1.09
 1 -13 -14 6.15 0.94
 1 -13 -15 1.18 0.51
 -1 -14 -10 37.63 2.01
 -1 -14 -9 0.64 0.94
 -1 -14 -8 29.33 2.06
 -1 -14 -7 1.65 1.07
 -1 -14 -6 87.03 3.6
 -1 -14 -5 3.26 1.26
 -1 -14 -4 115.66 4.24
 -1 -14 -3 2.75 1.21
 -1 -14 -2 32.24 2.41
 -1 -14 -1 -0.38 1.14
 1 -14 -1 1.09 1.2
 1 -14 -2 37.56 2.69
 1 -14 -3 1.79 1.32
 1 -14 -4 57.3 3.29
 1 -14 -5 0 1.16
 1 -14 -6 43.8 2.93
 1 -14 -7 3.24 1.28
 1 -14 -8 51.81 2.96
 1 -14 -9 2.73 1.2
 1 -14 -10 57.13 2.82
 1 -14 -11 0.36 0.87
 1 -14 -12 11.96 1.16
 1 -14 -13 6.42 0.85
 -1 -15 -8 0.72 0.88
 -1 -15 -7 51.86 2.47
 -1 -15 -6 3.3 1.06
 -1 -15 -5 206.55 5.55
 -1 -15 -4 4.95 1.28
 -1 -15 -3 81.28 3.47
 -1 -15 -2 -0.17 1.2
 -1 -15 -1 25.25 2.08
 -1 -15 0 -1.91 1.37
 1 -15 0 -1.28 1.41
 1 -15 -1 9.01 1.67
 1 -15 -2 -0.61 1.32
 1 -15 -3 33.21 2.61
 1 -15 -4 5.92 1.5
 1 -15 -5 175.68 5.49
 1 -15 -6 0.02 1.31
 1 -15 -7 60.65 3.04
 1 -15 -8 -1.01 1.02
 1 -15 -9 79.74 3.13
 1 -15 -10 0.46 0.8
 1 -15 -11 20.31 1.34
 1 -15 -12 0.53 0.56
 -1 -16 -6 64.46 2.52
 -1 -16 -5 -0.58 0.98
 -1 -16 -4 107.93 3.64
 -1 -16 -3 4.24 1.17
 -1 -16 -2 90.31 3.47
 -1 -16 -1 4.83 1.16
 1 -16 1 4.29 1.2
 -1 -16 0 4.65 1.12
 1 -16 0 5.4 1.31
 -1 -16 1 1.24 1.04
 1 -16 -1 6.35 1.35
 1 -16 -2 25.28 2.21
 -1 -16 2 20.62 1.72
 1 -16 -3 2.27 1.25
 1 -16 -4 128.53 4.41
 1 -16 -5 -1.09 1.24
 1 -16 -6 69.19 3.05
 1 -16 -7 0.33 0.86
 1 -16 -8 72.4 2.76
 1 -16 -9 1.45 0.76
 1 -16 -10 25.11 1.34
 1 -17 3 53.64 2.62
 -1 -17 -2 5.16 1.13
 1 -17 2 0.67 1.03
 -1 -17 -1 44.07 2.18
 1 -17 1 40.4 2.4
 1 -17 0 17.97 1.71
 -1 -17 0 20.96 1.57
 -1 -17 1 8.53 1.23
 1 -17 -1 7.98 1.34
 1 -17 -2 4.68 1.18
 -1 -17 2 -0.67 0.98
 -1 -17 3 58.9 2.47
 1 -17 -3 72.52 3.02
 1 -17 -4 -0.91 1.01
 -1 -17 4 -1.2 0.98
 1 -17 -5 14.08 1.36
 -1 -17 5 8.58 0.93
 1 -17 -6 -0.47 0.77
 1 -17 -7 38.32 1.82
 1 -17 -8 2.56 0.69
 1 -18 7 -0.5 0.53
 1 -18 6 -1.28 0.67
 1 -18 5 -0.95 0.77
 1 -18 4 -0.58 0.78
 1 -18 3 -0.34 0.74
 1 -18 2 9.9 1.14
 1 -18 1 4.83 0.99
 1 -18 0 2.93 0.93
 1 -18 -1 5.98 1.08
 1 -18 -2 16.63 1.36
 1 -18 -3 -1.68 0.78
 1 -18 -4 1.17 0.64
 1 -18 -5 -1.26 0.59
 1 -18 -6 2.5 0.58
 2 0 0 171.47 3.77
 2 0 -1 888.22 13.12
 2 0 -1 906.73 13.29
 2 0 1 859.52 11.75
 2 0 -2 2094.88 27.15
 2 0 -3 10.07 1.4
 2 0 -3 10.52 1.29
 2 0 -4 200.08 6.23
 2 0 -4 206.05 6.59
 2 0 -5 1.71 0.86
 2 0 -5 2.14 0.9
 2 0 -6 313.97 9.69
 2 0 -6 325.97 9.72
 2 0 -7 0.89 0.97
 2 0 -7 0.06 1.07
 2 0 -8 45.68 4.13
 2 0 -9 2.44 1.68
 2 0 -10 1270.02 27.86
 2 0 -11 -0.07 1.84
 -2 0 -12 834.18 23.81
 2 0 -12 870.1 14.51
 2 0 -13 8.96 1.49
 2 0 -13 6.4 2.26
 -2 0 -13 9.35 1.38
 -2 0 -13 13.1 3.82
 2 0 -14 296.45 7.72
 -2 0 -14 282.78 7.14
 2 0 -15 0.4 1.25
 -2 0 -15 2.24 1.25
 -2 0 -16 19.32 1.97
 2 0 -16 16.73 2.07
 2 0 -17 0.37 1.23
 2 0 18 80.27 3.39
 2 0 -18 74.63 3.38
 2 0 19 0.59 0.99
 2 0 20 21.68 1.39
 2 -1 20 18.77 1.38
 2 -1 19 66.19 2.85
 2 -1 18 5.32 1.38
 2 1 -17 6.21 1.42
 -2 -1 -17 8.14 1.32
 -2 -1 -16 12.79 1.71
 2 1 -16 15.61 2
 2 1 -15 33.54 2.55
 -2 -1 -15 34.6 2.57
 -2 -1 -14 3.97 1.32
 2 1 -14 2.17 1.19
 -2 -1 -13 466.24 9.57
 2 1 -13 450.57 9.73
 2 1 -13 482.25 17.73
 -2 -1 -13 465.02 17.88
 -2 -1 -12 12.84 3.27
 2 1 -12 15.44 1.67
 2 1 -12 15.05 2.91
 2 1 -11 608.33 18.09
 -2 -1 -11 567.43 18.35
 2 1 -10 22.12 3.34
 2 1 -9 498.58 14.42
 2 1 -8 96.97 5.63
 2 1 -7 333.2 10.07
 2 1 -6 5.62 1.28
 2 1 -6 4.81 1.39
 2 1 -5 712.09 14.57
 2 1 -5 647.61 12.93
 2 1 -4 11.93 1.79
 2 1 -4 12.04 1.37
 2 1 -3 1472.26 20.8
 2 1 -2 136.21 3.51
 2 1 -1 3631.47 42.49
 2 1 -1 3618.61 44.4
 2 1 0 778.85 11.64
 2 -1 0 733.24 11.85
 2 1 1 3562.13 43.22
 2 -1 -1 3569.17 44.63
 2 -1 -2 129.66 4.39
 2 1 2 141.6 3.4
 2 -1 -3 710.3 12.73
 2 1 3 734.21 9.61
 2 -1 -4 11.71 1.6
 2 -1 -5 507.75 12.33
 2 -1 -5 575.33 12.93
 2 -1 -6 3.24 1.03
 2 -1 -6 4.23 1.25
 2 -1 -7 194.38 8.09
 2 -1 -7 203.94 7.47
 2 -1 -8 106.81 5.43
 2 -1 -8 103 6.36
 2 -1 -9 695.12 18.58
 2 -1 -10 28.15 3.96
 2 -1 -11 563.73 18.59
 2 -1 -12 12.73 1.54
 -2 1 -12 13.6 3.27
 2 -1 -12 16.79 3.87
 -2 1 -13 453.09 17.65
 2 -1 -13 466.7 9.9
 -2 1 -13 449.01 9.25
 2 -1 -14 9.06 1.78
 -2 1 -14 4.57 1.37
 -2 1 -15 40.79 2.76
 2 -1 -15 43.94 3.07
 2 -1 -16 12.07 1.95
 2 -1 -17 18.28 2.13
 2 -1 -18 1.88 1.23
 2 1 18 3.64 1.26
 2 1 19 121.25 3.6
 2 -1 -19 106.98 3.69
 2 1 20 14.74 1.16
 2 -2 20 16.25 1.3
 2 -2 19 13.13 1.55
 2 -2 18 7.28 1.58
 -2 -2 -17 20.12 1.89
 -2 -2 -16 13.09 1.69
 2 2 -16 12.76 1.79
 -2 -2 -15 14.18 1.79
 2 2 -15 13.15 1.81
 2 2 -14 129.85 4.78
 -2 -2 -14 142.89 4.99
 2 2 -13 4.23 1.19
 -2 -2 -13 2.88 2.52
 -2 -2 -13 3.54 1.2
 2 2 -12 180.32 5.27
 -2 -2 -12 185.94 10.77
 2 2 -12 193.81 10
 2 2 -11 10.71 2.56
 -2 -2 -11 11.77 3.05
 2 2 -10 37.11 3.98
 -2 -2 -10 42.7 4.68
 2 2 -9 8.96 2.04
 2 2 -8 299.57 9.91
 2 2 -7 43.96 3.38
 2 2 -6 780 15.11
 2 2 -5 11.97 1.42
 2 2 -4 808.92 13.48
 2 2 -3 51.05 2.19
 2 2 -2 1439.6 17.67
 2 2 0 2913.7 36.03
 2 -2 0 2754.61 36.55
 2 -2 -1 121.37 4.57
 2 2 1 108.23 3.36
 2 -2 -2 1298.34 20.67
 2 -2 -3 45.07 2.87
 2 -2 -4 556.17 12.87
 2 -2 -5 8.9 1.75
 2 -2 -6 659.54 14.63
 2 -2 -6 667.86 16.06
 2 -2 -7 42.47 3.35
 2 -2 -7 41.69 3.98
 2 -2 -8 405.59 11.24
 2 -2 -8 405.39 13.5
 2 -2 -9 11.84 2.72
 2 -2 -10 51.73 5.36
 2 -2 -11 22.36 3.97
 -2 2 -12 187.43 5.16
 2 -2 -12 181.45 5.4
 -2 2 -13 10.55 3.37
 -2 2 -13 9.94 1.5
 2 -2 -13 10.61 3.48
 2 -2 -13 10.45 1.62
 2 -2 -14 160.39 5.55
 -2 2 -14 148.37 5
 2 -2 -15 12.59 2.04
 2 -2 -16 33.28 2.79
 2 -2 -17 18.06 2.11
 2 2 18 28.2 1.95
 2 -2 -18 28.34 2.21
 2 2 19 5.34 1.01
 2 -2 -19 2.98 0.98
 2 2 20 17.36 1.08
 2 -3 20 5.4 0.9
 2 -3 19 11.78 1.46
 -2 -3 -18 16.36 1.53
 2 -3 18 18.08 1.85
 -2 -3 -17 8.43 1.42
 2 -3 17 10.01 1.8
 -2 -3 -16 29.37 2.27
 -2 -3 -15 29.73 2.42
 2 3 -15 25.8 2.33
 -2 -3 -14 5.14 1.48
 2 3 -14 5.74 1.37
 2 3 -13 35.01 2.41
 -2 -3 -13 37.53 2.52
 -2 -3 -12 7.26 2.7
 2 3 -12 4.03 1.07
 -2 -3 -12 5.27 1.22
 -2 -3 -11 59.81 5.98
 2 3 -11 63.12 5.53
 -2 -3 -10 81.03 6.51
 2 3 -10 82.24 5.54
 -2 -3 -9 101.54 6.72
 2 3 -9 95.31 5.63
 -2 -3 -8 2.42 1.28
 2 3 -8 1.7 1.12
 2 3 -7 380.57 10.16
 2 3 -6 36.71 2.68
 2 3 -5 604.67 11.26
 2 3 -4 8.62 1.46
 2 3 -4 9.98 1.05
 2 3 -3 1031.74 13.62
 -2 -3 0 76.02 1.76
 2 -3 0 80.49 3.72
 2 -3 -1 2207.97 31.7
 2 -3 -2 213.59 6.81
 2 -3 -3 993.18 18.29
 2 -3 -4 12.35 1.89
 2 -3 -5 666.03 15.91
 2 -3 -6 32 3.53
 2 -3 -7 383.62 11.11
 2 -3 -7 411.78 13.6
 2 -3 -8 5.33 1.97
 2 -3 -8 4.14 1.23
 2 -3 -9 123.53 8.11
 2 -3 -10 103.29 7.88
 2 -3 -11 71.92 7.04
 -2 3 -12 9.71 1.33
 2 -3 -12 8.22 1.38
 2 -3 -12 11.8 3.75
 2 -3 -13 45.59 5.85
 2 -3 -13 40.28 2.67
 -2 3 -13 40.19 5.23
 2 -3 -14 0.3 1.32
 2 -3 -15 32.48 2.75
 2 -3 -16 22.61 2.41
 2 -3 -17 12.57 1.97
 2 3 17 14.59 1.6
 2 3 18 22.49 1.69
 2 -3 -18 20.44 2.03
 2 3 19 8.91 0.97
 2 -3 -19 8.37 1.28
 2 -4 20 17.55 1.23
 2 -4 19 4.29 1.06
 -2 -4 -18 0.38 0.8
 2 -4 18 0.75 1.18
 -2 -4 -17 27.1 2.07
 2 -4 17 28.7 2.35
 -2 -4 -16 24.3 2.09
 -2 -4 -15 24.86 2.26
 -2 -4 -14 227.03 6.35
 -2 -4 -13 1.61 2.06
 2 4 -13 3.49 1.18
 -2 -4 -13 3.07 1.12
 2 4 -12 53.74 2.79
 -2 -4 -12 58.94 6.38
 -2 -4 -12 58.98 2.89
 -2 -4 -11 26.95 4.27
 -2 -4 -10 50.93 5.36
 -2 -4 -9 12.95 2.76
 -2 -4 -8 248.76 10.13
 2 4 -8 234.3 8.01
 2 4 -7 5 1.14
 -2 -4 -7 4.32 1.69
 -2 -4 -6 518.15 13.27
 2 4 -6 507.19 10.53
 2 4 -5 22.89 1.66
 2 4 -5 26.95 2.97
 -2 -4 -5 22.94 2.47
 2 4 -4 344.96 10.04
 2 4 -4 321 5.8
 -2 -4 -4 337.2 9.01
 -2 -4 -3 104.73 4.25
 2 4 -3 102.03 5.03
 2 4 -2 12.31 1.67
 -2 -4 -2 19.67 1.62
 -2 -4 -1 4.21 0.64
 -2 -4 0 420.43 5.76
 2 -4 0 511.72 10.85
 2 -4 -1 4.11 1.21
 -2 4 -2 54.92 1.85
 2 -4 -2 56.49 3.6
 2 -4 -3 110.76 5.62
 2 -4 -4 302.93 9.68
 2 -4 -5 17.7 2.52
 2 -4 -6 674.99 16.62
 2 -4 -7 1.7 1.68
 2 -4 -8 245.92 11.28
 2 -4 -9 6.69 2.74
 2 -4 -10 79.88 7.04
 2 -4 -11 54.21 6.14
 2 -4 -12 17.58 3.62
 2 -4 -12 15.64 1.75
 2 -4 -13 8.46 1.58
 -2 4 -13 9.19 3.16
 2 -4 -13 8.97 3.13
 2 -4 -14 152.04 5.42
 2 -4 -15 11.69 1.91
 2 -4 -16 37.29 2.86
 2 -4 -17 37.19 2.78
 2 4 17 35.69 2.01
 2 -4 -18 7.51 1.46
 2 -4 -19 3.14 1
 -2 -4 20 38.32 1.63
 2 -5 20 1.24 0.54
 2 -5 19 22.63 1.57
 2 -5 18 3.6 1.21
 -2 -5 -18 1.76 0.82
 -2 -5 -17 49.6 2.55
 2 -5 17 52.93 2.89
 -2 -5 -16 4.33 1.29
 2 -5 16 4.09 1.51
 -2 -5 -15 146.9 4.94
 -2 -5 -14 23.81 2.14
 -2 -5 -13 263.61 6.66
 -2 -5 -12 3.18 2.36
 -2 -5 -12 -0.18 1.01
 -2 -5 -11 85.66 7.09
 -2 -5 -10 1.92 1.73
 -2 -5 -9 244.84 10.98
 -2 -5 -8 1.75 1.66
 -2 -5 -7 1112.98 23.21
 -2 -5 -6 53.4 4.14
 2 5 -5 1233.25 23.86
 -2 -5 -5 1235.42 22.36
 2 5 -4 27.29 2.88
 -2 -5 -4 25.93 2.5
 2 5 -3 625.8 14.67
 -2 -5 -3 657.19 12.62
 2 5 -2 23.46 2.62
 -2 -5 -2 20.63 1.72
 -2 -5 -1 7.05 0.78
 2 5 -1 8.29 1.55
 2 -5 0 22.34 2.25
 2 5 0 28.17 2.79
 2 -5 -1 95.57 4.97
 -2 5 -2 26.67 1.68
 2 -5 -2 25.62 2.87
 2 -5 -3 577.79 13.91
 -2 5 -3 559 9.24
 2 -5 -4 22.94 2.86
 2 -5 -5 1345.07 26.03
 2 -5 -6 56.24 4.7
 2 -5 -7 1169.8 25.32
 2 -5 -8 2.02 2.2
 2 -5 -9 240.02 11.05
 2 -5 -10 5.83 2.52
 2 -5 -11 8.33 1.45
 2 -5 -11 11.31 2.92
 2 -5 -12 1.94 1.17
 2 -5 -12 5.42 2.6
 2 -5 -13 140.28 5.06
 2 -5 -14 15.51 2.02
 2 -5 -15 197.92 6.21
 2 -5 -16 3.63 1.6
 2 -5 -17 71.49 3.57
 2 -5 -18 3.33 1.15
 2 -5 -19 55.61 2.38
 2 -5 -20 3.58 0.62
 -2 -5 20 4.77 0.65
 2 -6 19 0.2 0.67
 2 -6 18 53.66 2.46
 -2 -6 -18 50.32 2.04
 -2 -6 -17 1.05 0.85
 2 -6 17 0.26 1.07
 -2 -6 -16 164.03 4.94
 2 -6 16 155.48 5.02
 -2 -6 -15 5.04 1.34
 2 -6 15 5.13 1.47
 -2 -6 -14 68.18 3.34
 -2 -6 -13 10.9 1.54
 -2 -6 -12 210.32 5.65
 -2 -6 -12 231.25 11.96
 -2 -6 -11 12.71 1.52
 -2 -6 -11 13.76 3.17
 -2 -6 -10 157.45 9.73
 -2 -6 -9 22.26 3.5
 -2 -6 -8 602.05 17
 -2 -6 -7 19.3 2.74
 -2 -6 -6 759.04 17.54
 2 6 -6 821.72 20.1
 2 6 -5 18.6 2.81
 -2 -6 -5 17.96 2.53
 -2 -6 -4 2295.85 33.27
 2 6 -4 2117.12 35.51
 2 6 -3 107.33 5.99
 -2 -6 -3 115.18 4.91
 -2 -6 -2 266.6 6.49
 2 6 -2 322.71 10.61
 2 6 -1 4.97 1.43
 -2 -6 -1 4.5 0.64
 2 6 0 21.65 2.72
 2 -6 0 19.64 2.38
 2 6 1 4.65 1.62
 -2 6 -1 4.91 1.04
 2 -6 -1 4.29 1.46
 2 -6 -2 70.39 4.9
 -2 6 -2 67.96 3.07
 2 -6 -3 119.04 6.38
 -2 6 -3 100.61 3.54
 2 -6 -4 2411.56 39.47
 2 -6 -5 15.26 2.76
 2 -6 -6 537.38 16.47
 2 -6 -7 18.53 3.16
 2 -6 -8 563.61 17.86
 2 -6 -9 18.07 3.41
 2 -6 -10 109.31 8.01
 2 -6 -10 109.68 4.12
 2 -6 -11 12.02 1.69
 2 -6 -11 16.18 3.67
 2 -6 -12 74.1 3.6
 2 -6 -12 88.03 8.02
 2 -6 -13 10.68 1.71
 2 -6 -14 178.69 5.82
 2 -6 -15 2.63 1.39
 2 -6 -16 189.81 6
 2 -6 -17 2.08 1.35
 2 -6 -18 74.99 3.11
 -2 -6 19 1.87 0.63
 2 -6 -19 1.27 0.71
 2 -7 19 34.66 1.4
 2 -7 18 4.59 0.93
 2 -7 17 53.61 2.57
 -2 -7 -17 52.81 2.3
 2 -7 16 1.07 1.14
 -2 -7 -16 1.63 1.03
 -2 -7 -15 108.09 3.98
 2 -7 15 98.87 3.97
 -2 -7 -14 3.3 1.11
 2 -7 14 2.95 1.29
 -2 -7 -13 10.94 1.55
 2 -7 13 9.35 1.57
 -2 -7 -12 0.4 0.96
 2 -7 12 2.29 1.2
 -2 -7 -11 259.64 6.21
 -2 -7 -11 306.21 13.9
 -2 -7 -10 19.8 3.55
 -2 -7 -9 520 16.99
 -2 -7 -8 8.88 2.37
 -2 -7 -7 230.31 9.79
 2 7 -6 8.85 2.55
 -2 -7 -6 4.54 1.66
 2 7 -5 748.02 19.24
 -2 -7 -5 860.16 18.69
 2 7 -4 5.48 1.85
 -2 -7 -4 9.27 1.88
 -2 -7 -3 971.39 17.18
 2 7 -3 1029.51 22.21
 2 7 -2 2.22 1.66
 2 7 -1 75.26 5.26
 2 7 0 7.91 1.94
 2 -7 -1 65.29 4.71
 2 7 1 74.49 5.48
 -2 7 -1 73.32 3.82
 2 -7 -2 1.32 1.35
 -2 7 -2 0.65 0.66
 2 -7 -3 1220.69 25.96
 2 -7 -4 4.9 1.54
 2 -7 -5 799.57 20.11
 2 -7 -6 2.43 1.83
 2 -7 -7 99.05 7.51
 2 -7 -8 14.68 3.2
 2 -7 -9 360.9 14.86
 2 -7 -10 17.09 3.86
 2 -7 -10 18 1.95
 2 -7 -11 182.89 5.84
 2 -7 -11 196.6 11.45
 2 -7 -12 3.1 1.4
 2 -7 -13 84.73 3.88
 2 -7 -14 1.05 1.38
 2 -7 -15 187.27 5.93
 2 -7 -16 1.09 1.29
 2 -7 -17 72.57 3.28
 -2 -7 18 2.11 0.66
 2 -7 -18 3.75 0.98
 2 -7 -19 49.28 1.94
 2 -8 18 22.8 1.22
 2 -8 17 1.15 0.79
 2 -8 16 10.77 1.39
 2 -8 15 2.94 1.1
 -2 -8 -15 2.33 1.04
 -2 -8 -14 19.8 1.79
 2 -8 14 25.56 2.04
 2 -8 13 8.72 1.44
 -2 -8 -13 9.54 1.48
 2 -8 12 14.92 1.62
 -2 -8 -12 15.29 1.64
 -2 -8 -11 25.73 1.98
 -2 -8 -11 23.56 4.18
 -2 -8 -10 650.49 20.71
 -2 -8 -9 3.75 2.54
 -2 -8 -8 219.24 10.63
 -2 -8 -7 17.45 2.98
 2 8 -6 45.68 5.05
 -2 -8 -6 42.96 3.79
 2 8 -5 -0.58 1.53
 2 8 -4 91.76 6.49
 2 8 -3 -0.56 1.67
 2 8 -2 395.83 13.54
 2 8 -1 5.25 2.03
 -2 8 0 269.21 8.96
 2 8 0 244.22 10.41
 2 -8 -1 2.07 1.12
 -2 8 -1 2.79 1.04
 2 8 1 1.67 1.5
 2 8 2 427.24 14.75
 2 -8 -2 398.64 13.02
 2 -8 -3 0.4 1.32
 2 -8 -4 33.03 4.34
 2 -8 -5 2.79 1.54
 2 -8 -6 29.67 3.86
 2 -8 -7 11.97 3
 2 -8 -8 124.4 9.12
 2 -8 -9 1.1 2.45
 2 -8 -9 2.16 1.22
 2 -8 -10 620.13 22.13
 2 -8 -10 556.87 11.34
 2 -8 -11 25.18 2.32
 2 -8 -12 59.36 3.34
 2 -8 -13 14.87 1.98
 2 -8 -14 64.48 3.45
 2 -8 -15 1.89 1.26
 2 -8 -16 33.54 2.35
 2 -8 -17 4.19 1.2
 2 -8 -18 24.7 1.61
 2 -8 -19 0.93 0.48
 -2 -9 -13 16.59 1.63
 -2 -9 -12 15.06 1.63
 2 9 -6 2.98 2.28
 2 9 -5 6.1 2.44
 2 9 -4 -1.32 1.74
 2 9 -3 10.29 2.42
 2 9 -2 2.6 1.64
 2 9 -1 123.92 7.74
 -2 9 0 9.46 1.85
 2 9 0 8.13 2.09
 2 9 1 117.54 7.8
 2 -9 -2 0.49 1.23
 2 9 2 2.93 2.02
 2 -9 -3 22.21 3.47
 2 -9 -4 0.55 1.5
 2 -9 -5 2.14 2.36
 2 -9 -6 0.22 2.05
 2 -9 -7 7.72 2.6
 2 -9 -7 10.5 1.59
 2 -9 -8 20.95 3.93
 2 -9 -8 18.75 1.95
 2 -9 -9 95.8 7.94
 2 -9 -9 95.52 4.25
 2 -9 -10 6.67 1.53
 2 -9 -11 32.65 2.69
 2 -9 -12 19.72 2.25
 2 -9 -13 22.84 2.23
 2 -9 -14 5.21 1.47
 2 -9 -15 4.37 1.38
 2 -9 -16 6.07 1.25
 2 -9 -17 4.07 1.03
 2 -9 -18 1.47 0.57
 2 10 -6 4.26 2.72
 2 10 -5 1.15 2.08
 2 10 -4 1.33 1.55
 2 10 -3 3.51 1.95
 2 10 -2 137.94 8.65
 2 10 -1 6.31 2.32
 2 10 0 8.17 2.73
 2 10 1 9.11 2.56
 2 -10 -2 102.69 6.98
 2 10 2 134.49 8.92
 2 -10 -3 3.12 1.45
 2 10 3 7.41 2.77
 2 -10 -4 5.16 2.13
 2 -10 -5 -1.29 1.96
 2 -10 -5 1.17 1.03
 2 -10 -6 15.78 1.83
 2 -10 -6 19.05 3.85
 2 -10 -7 7.11 3.22
 2 -10 -7 5.86 1.39
 2 -10 -8 150.91 10.54
 2 -10 -8 139.78 5.11
 2 -10 -9 13.31 2
 2 -10 -10 41 2.85
 2 -10 -11 16.17 2.08
 2 -10 -12 76.09 3.82
 2 -10 -13 9.73 1.66
 2 -10 -14 10.17 1.59
 2 -10 -15 1.11 1.08
 2 -10 -16 12.12 1.31
 2 -10 -17 4.71 0.89
 2 11 -6 7.94 2.9
 2 11 -5 4.27 2.26
 2 11 -4 5.66 2.71
 2 11 -3 38.02 4.88
 2 11 -2 3.91 2.17
 2 11 -1 509.25 17.8
 2 11 0 3.8 2.33
 2 11 1 481.7 17.62
 2 11 2 -0.02 2.29
 2 -11 -3 20.22 1.92
 2 11 3 24.52 4.34
 2 -11 -4 9.33 1.49
 2 11 4 11.55 3.48
 2 11 5 49.35 6.16
 2 -11 -5 45.95 2.96
 2 -11 -6 8.38 1.67
 2 -11 -7 80.59 3.94
 2 -11 -8 2.25 1.23
 2 -11 -9 112.07 4.8
 2 -11 -10 9.2 1.78
 2 -11 -11 109.48 4.49
 2 -11 -12 9.32 1.78
 2 -11 -13 83.19 3.5
 2 -11 -14 6.1 1.26
 2 -11 -15 36.57 2.13
 2 -11 -16 3.31 0.89
 2 -11 -17 -0.27 0.46
 2 12 -4 25.35 4.56
 2 12 -3 7.04 2.97
 2 12 -2 219.1 11.98
 2 12 -1 8.27 2.8
 2 12 0 689.11 22.81
 2 12 1 8.52 2.88
 2 12 2 164.73 10.55
 2 -12 -3 5.52 1.39
 2 12 3 2.76 2.46
 2 12 4 10.85 3.32
 2 -12 -4 7.94 1.57
 2 -12 -5 4.43 1.32
 2 -12 -6 98.34 4.32
 2 -12 -7 5.2 1.62
 2 -12 -8 93.57 4.28
 2 -12 -9 1.75 1.39
 2 -12 -10 108.83 4.5
 2 -12 -11 10.05 1.79
 2 -12 -12 47.85 2.76
 2 -12 -13 3.27 1.06
 2 -12 -14 51.84 2.39
 2 -12 -15 3.31 0.8
 2 -12 -16 6.58 0.77
 2 -13 -2 2.13 1.27
 2 -13 -3 49.13 3.1
 2 -13 -4 1.66 1.33
 2 -13 -5 139.8 5.24
 2 -13 -6 4.26 1.48
 2 -13 -7 141.31 5.27
 2 -13 -8 5.45 1.46
 2 -13 -9 44.37 2.86
 2 -13 -10 1.48 1.19
 2 -13 -11 66.81 3.23
 2 -13 -12 8.32 1.27
 2 -13 -13 22.26 1.6
 2 -13 -14 3.33 0.8
 2 -13 -15 10.13 0.88
 2 -14 -1 0.18 1.4
 2 -14 -2 12.09 1.84
 2 -14 -3 1.48 1.25
 2 -14 -4 137.94 5.12
 2 -14 -5 9.08 1.8
 2 -14 -6 113.54 4.65
 2 -14 -7 2.83 1.34
 2 -14 -8 27.28 2.33
 2 -14 -9 1.62 1.18
 2 -14 -10 30.65 2.21
 2 -14 -11 2.06 1.04
 2 -14 -12 16.89 1.35
 2 -14 -13 3.78 0.81
 2 -14 -14 7.51 0.72
 2 -15 0 -1.02 1.34
 2 -15 -1 9.86 1.71
 2 -15 -2 -0.74 1.47
 2 -15 -3 14.85 2.09
 2 -15 -4 1.72 1.37
 2 -15 -5 26.98 2.46
 2 -15 -6 -1.71 1.41
 2 -15 -7 0.53 1.21
 2 -15 -8 -0.31 1.01
 2 -15 -9 3.63 1.16
 2 -15 -10 2.64 0.96
 2 -15 -11 5.38 0.93
 2 -15 -12 2.31 0.63
 2 -16 1 -0.73 1.35
 2 -16 0 7.27 1.6
 2 -16 -1 0.31 1.18
 2 -16 -2 5.64 1.55
 2 -16 -3 4.95 1.44
 2 -16 -4 25.19 2.16
 2 -16 -5 -1.49 1.21
 2 -16 -6 -0.74 1.17
 2 -16 -7 2.91 1.06
 2 -16 -8 3.14 1.05
 2 -16 -9 1.35 0.8
 2 -16 -10 1.09 0.59
 2 -16 -11 0.76 0.47
 2 -17 4 -2.45 1.18
 2 -17 3 24.77 1.89
 2 -17 2 0.32 0.99
 2 -17 1 16.52 1.66
 2 -17 0 -0.98 1.13
 2 -17 -1 3.78 1.22
 2 -17 -2 1.72 1.06
 2 -17 -3 32.37 2.17
 2 -17 -4 -1.48 1.05
 2 -17 -5 24.82 1.74
 2 -17 -6 -0.3 0.81
 2 -17 -7 20.76 1.43
 2 -17 -8 2.16 0.7
 2 -17 -9 4.64 0.63
 2 -18 7 -0.09 0.54
 2 -18 6 16.22 1.15
 2 -18 5 0.11 0.69
 2 -18 4 13.75 1.19
 2 -18 3 1.02 0.76
 2 -18 2 23.75 1.61
 2 -18 1 0.97 0.83
 2 -18 0 45.79 2.18
 2 -18 -1 3.18 0.97
 2 -18 -2 57.4 2.4
 2 -18 -3 -0.36 0.84
 2 -18 -4 15.7 1.21
 2 -18 -5 0.93 0.57
 2 -18 -6 28.92 1.34
 2 -19 1 46.04 1.67
 2 -19 0 14.37 0.93
 3 0 0 0.07 0.35
 3 0 -1 5.79 0.99
 3 0 -1 4.94 0.84
 3 0 1 4.92 0.69
 3 0 -2 85.5 3.72
 3 0 2 77.26 2.62
 3 0 -3 0.33 0.78
 3 0 -3 0.62 0.66
 3 0 -4 7.24 1.36
 3 0 -4 7.23 1.53
 3 0 -5 49.48 3.27
 3 0 -5 54.71 3.93
 3 0 -6 4.19 1.43
 3 0 -6 9.72 1.84
 3 0 -7 94.82 5.98
 3 0 -7 85.44 5.56
 3 0 -8 148.33 7.89
 3 0 -8 126.5 6.72
 3 0 -9 57.87 5.27
 3 0 -10 2.13 1.98
 3 0 -11 28.05 4.37
 -3 0 -12 142.22 4.35
 3 0 -12 153.28 9.42
 3 0 -12 139.58 4.76
 -3 0 -13 45.23 2.56
 3 0 -13 45.83 2.87
 -3 0 -13 44.89 5.82
 3 0 -13 41.07 5.02
 3 0 -14 2.77 1.29
 -3 0 -14 2.01 1.12
 -3 0 -15 0.53 1.05
 3 0 -15 0.32 1.33
 3 0 -16 7.55 1.62
 3 0 16 10.93 1.85
 3 0 -17 1.05 1.22
 3 0 17 1.89 1.28
 3 0 -18 -1.21 1.16
 3 0 18 0.88 1.07
 3 0 19 12.31 1.39
 3 0 20 5.95 0.85
 3 -1 20 3.51 0.72
 3 -1 19 11.75 1.37
 3 -1 18 1.47 1.21
 3 -1 17 39.86 2.7
 3 1 -17 36.13 2.49
 3 -1 16 8.87 1.78
 -3 -1 -16 6.83 1.3
 3 1 -16 6.06 1.43
 -3 -1 -15 99.76 3.89
 3 1 -15 97.44 4.19
 3 1 -14 22.09 2.1
 -3 -1 -14 24.12 2.07
 3 1 -13 58.87 3.17
 -3 -1 -13 63.51 3
 -3 -1 -13 67.37 6.85
 -3 -1 -12 54.82 5.94
 3 1 -12 54.71 2.9
 3 1 -12 64.4 6.17
 3 1 -11 329.54 13.78
 3 1 -10 9.14 2.48
 3 1 -9 573.85 16.54
 3 1 -8 25.69 3.15
 3 1 -7 93.07 5.65
 3 1 -7 99.83 5.64
 3 1 -6 55.78 4.3
 3 1 -6 60.83 4.1
 3 1 -5 71.3 3.6
 3 1 -5 88.47 5.22
 3 1 -4 1.12 0.91
 3 1 -4 0.87 0.63
 3 -1 3 1.94 0.43
 3 1 -3 1.74 0.61
 3 1 -2 1.49 0.67
 3 -1 2 1.62 0.29
 3 1 -2 1.94 0.6
 3 1 -1 904.96 14.83
 3 1 0 6.01 0.96
 3 1 0 5.28 1.05
 3 1 1 777.5 13.45
 3 -1 -1 763.9 13.73
 3 1 1 777.98 12.69
 3 1 2 0.99 0.49
 3 -1 -2 1.87 0.88
 3 1 2 1.05 0.47
 3 1 3 25.25 1.6
 3 -1 -3 24.76 2.26
 3 -1 -4 2.04 0.94
 3 1 4 1.42 0.38
 3 -1 -5 23.1 2.74
 3 -1 -5 20.17 2.31
 3 -1 -6 56.74 4.03
 3 -1 -6 62.48 4.52
 3 -1 -7 64.51 4.89
 3 -1 -7 58.4 4.33
 3 -1 -8 16.62 2.66
 3 -1 -8 16.52 3.06
 3 -1 -9 623.04 16.34
 3 -1 -9 699.1 19.85
 3 -1 -10 2.99 2.29
 3 -1 -11 359.12 15.06
 3 -1 -12 69.71 3.29
 -3 1 -12 67.9 2.93
 3 -1 -12 73.42 6.69
 3 -1 -13 94.14 4.04
 3 -1 -13 91.24 7.51
 -3 1 -13 90.27 7.87
 -3 1 -13 92.61 3.65
 -3 1 -14 19.69 1.9
 3 -1 -14 23.24 2.35
 3 -1 -15 50.73 3.22
 3 -1 -16 4.41 1.51
 3 1 16 5.24 1.49
 3 1 17 42.87 2.62
 3 -1 -17 38.71 2.68
 3 1 18 7.89 1.33
 3 -1 -18 3.75 1.22
 3 1 19 2.93 0.92
 3 1 20 2.26 0.59
 3 -2 20 21.15 1.35
 3 -2 19 2.86 1.02
 3 -2 18 16.74 1.81
 3 -2 17 2.19 1.4
 3 -2 16 184.83 5.79
 -3 -2 -16 178.62 5.13
 3 2 -16 166.87 5.42
 -3 -2 -15 19.26 1.85
 3 2 -15 19.23 2.03
 3 2 -14 129.92 4.66
 -3 -2 -14 100.56 3.95
 3 2 -13 10.29 1.43
 -3 -2 -13 11.48 3.28
 -3 -2 -13 12.14 1.55
 3 2 -12 289.46 6.89
 -3 -2 -12 310.55 14
 -3 -2 -11 20.78 3.57
 3 2 -11 20.84 3.45
 3 2 -10 1116.32 25.09
 3 2 -9 13.5 2.51
 3 2 -8 464.88 13.17
 3 2 -7 75.37 4.63
 3 2 -6 602.34 13.2
 3 2 -5 40.85 3.54
 3 2 -5 33.26 2.3
 3 2 -4 51.08 2.5
 3 2 -4 42.2 3.36
 3 2 -3 69.78 4.27
 3 2 -3 65.57 2.63
 3 2 -3 63.43 3.77
 3 2 -2 1037.19 17.05
 3 2 -2 947.46 13.23
 3 2 -1 38.05 2.76
 3 2 -1 38.02 2.58
 3 2 0 1686.47 24.38
 3 2 0 1647.08 24.13
 3 2 1 35.16 2.23
 3 -2 -1 33.53 2.65
 3 2 1 34.15 2.37
 3 2 2 734.51 12.42
 3 -2 -2 726.69 15.19
 3 2 3 52.61 2.13
 3 -2 -3 51.93 3.43
 3 -2 -4 92.72 4.99
 3 -2 -5 35.64 3.22
 3 -2 -6 321.39 10.56
 3 -2 -6 338.61 11.04
 3 -2 -7 69.1 4.99
 3 -2 -7 58.83 4.53
 3 -2 -8 659.23 17.51
 3 -2 -8 671.87 16.46
 3 -2 -9 21.47 3.19
 3 -2 -9 19.93 3.54
 3 -2 -10 1134.26 26.56
 3 -2 -11 22.19 3.72
 3 -2 -12 228.15 6.22
 3 -2 -12 239.79 12.11
 -3 2 -12 235.26 5.85
 3 -2 -13 18.46 1.99
 3 -2 -13 19.46 3.86
 3 -2 -14 84.45 4.02
 3 -2 -15 11.28 1.92
 3 -2 -16 174.4 5.85
 3 2 16 174.93 5.17
 3 -2 -17 -0.6 1.24
 3 2 17 2.55 1.32
 3 -2 -18 31.95 2.26
 3 2 18 35.3 2.06
 3 2 19 1.03 0.7
 3 -2 -19 -0.69 0.98
 3 -3 20 0.08 0.59
 3 -3 19 21.55 1.66
 3 -3 18 1.32 1.25
 3 -3 17 72.76 3.56
 -3 -3 -17 64.63 2.78
 3 -3 16 3.39 1.53
 -3 -3 -16 2.6 1.11
 3 -3 15 280.71 7.36
 -3 -3 -15 284.93 6.75
 3 3 -14 1.01 1.07
 -3 -3 -14 2.12 1.14
 -3 -3 -13 220.42 12.04
 3 3 -13 201.08 5.79
 3 3 -12 3.44 1.16
 -3 -3 -12 1.93 2.02
 -3 -3 -11 399.47 15.73
 -3 -3 -10 3.05 1.83
 3 3 -8 7.08 1.59
 3 3 -7 822.93 16.64
 3 3 -6 6.91 1.18
 3 3 -5 1614.25 22.36
 3 3 -4 11.82 1.06
 3 3 -4 12.74 2.2
 3 3 -3 559.4 12.86
 3 3 -3 518.14 7.72
 3 3 -2 25.65 2.42
 3 3 -1 1501.05 23.87
 3 3 0 108.79 4.74
 3 -3 0 105.81 4.81
 3 -3 -1 1117.93 20.17
 3 3 1 1111.06 19.42
 3 -3 -2 25.05 2.71
 3 -3 -3 189.25 7.16
 3 -3 -4 9.88 2.02
 3 -3 -5 1250.41 24.58
 3 -3 -6 9.55 2.19
 3 -3 -7 1031.9 23.06
 3 -3 -7 1115.02 23.02
 3 -3 -8 6.09 1.69
 3 -3 -8 3.83 1.87
 3 -3 -9 701.98 19.74
 3 -3 -9 717.52 17.48
 3 -3 -10 6.21 2.46
 3 -3 -11 518.69 18.14
 3 -3 -12 4.12 2.7
 3 -3 -12 0.93 1.07
 3 -3 -13 113.58 4.56
 3 -3 -13 125.5 9.17
 3 -3 -14 2.22 1.38
 3 3 15 217.74 5.79
 3 -3 -15 227.96 6.85
 3 -3 -16 1.48 1.5
 3 3 16 2.96 1.17
 3 -3 -17 84.76 3.85
 3 3 17 83.65 3.22
 3 -3 -18 -0.27 1.09
 3 3 18 -0.76 0.8
 3 -3 -19 45.18 2.24
 3 3 19 45.32 1.74
 3 -4 20 6.84 0.76
 3 -4 19 1.95 0.87
 3 -4 18 63.7 2.94
 3 -4 17 2.71 1.31
 3 -4 16 133.96 4.9
 3 -4 15 5.24 1.73
 3 4 -13 5.68 1.35
 3 4 -12 97.66 3.75
 -3 -4 -12 105.65 7.95
 3 4 -11 0.28 0.74
 -3 -4 -11 1.36 2
 -3 -4 -10 78.04 6.45
 -3 -4 -9 1.66 1.7
 -3 -4 -8 341.26 12.19
 -3 -4 -7 5.81 1.57
 3 4 -5 102.26 6.26
 3 4 -4 1722.44 29.38
 3 4 -3 30.47 3.04
 3 4 -2 1195.62 21.69
 3 4 -1 13.38 1.88
 3 -4 0 82.33 4.49
 3 4 0 83.97 4.51
 3 4 1 12.84 1.9
 3 -4 -1 10.85 1.87
 3 -4 -2 943.56 19.66
 3 -4 -3 24.44 2.89
 3 -4 -4 1369.69 25.98
 3 -4 -5 93.09 6.12
 3 -4 -6 1403.58 28.57
 3 -4 -7 8.53 2.49
 3 -4 -8 378.5 14
 3 -4 -8 427.94 13.62
 3 -4 -9 0.61 1.71
 3 -4 -10 93.94 7.28
 3 -4 -11 -0.09 0.9
 3 -4 -11 -1.37 2.19
 3 -4 -12 120.98 4.42
 3 -4 -12 132.69 9.53
 3 -4 -13 5.02 1.33
 3 4 14 146.2 4.42
 3 -4 -14 148.1 5.31
 3 4 15 3.6 1.21
 3 -4 -15 1.23 1.33
 3 4 16 127.31 3.92
 3 -4 -16 128.63 4.93
 3 -4 -17 2.73 1.42
 3 -4 -18 77.26 3.28
 3 -4 -19 0.86 0.8
 3 -5 19 8.94 1.06
 3 -5 18 4.89 1.15
 3 -5 17 54.99 2.91
 3 -5 16 1.88 1.42
 3 -5 15 44.64 2.97
 3 -5 14 26.08 2.39
 3 -5 13 56.17 3.14
 -3 -5 -12 5.84 2.67
 -3 -5 -11 14.06 3.36
 -3 -5 -10 1.98 1.87
 -3 -5 -9 10.78 2.56
 -3 -5 -8 3.66 1.58
 -3 -5 -7 200.68 8.71
 -3 -5 -6 13.35 2.28
 -3 -5 -5 192.73 7.56
 3 5 -5 202.78 8.88
 3 5 -4 1.26 1.37
 -3 -5 -4 1.34 0.93
 3 5 -3 1241.77 24.07
 -3 -5 -3 1234.6 19.68
 3 5 -2 30.15 3.05
 -3 -5 -2 32.61 2.04
 -3 -5 -1 174.84 3.94
 3 5 -1 186.13 7.58
 3 5 0 8.51 1.87
 3 -5 0 6.11 1.51
 3 5 1 116.42 6.13
 3 -5 -1 119.19 6.09
 -3 5 -1 126.97 3.43
 3 -5 -2 37.4 3.62
 3 -5 -3 1148.28 24.04
 3 -5 -4 0.13 1.52
 3 -5 -5 357.29 12.84
 3 -5 -6 4.78 1.95
 3 -5 -7 102.11 7.07
 3 -5 -8 -1.5 1.61
 3 -5 -8 -2.78 1.7
 3 -5 -9 16.76 3.72
 3 -5 -10 6.61 2.97
 3 -5 -11 34.18 5.33
 3 -5 -11 31.32 2.29
 3 -5 -12 1.69 1.23
 3 -5 -12 4.06 2.83
 3 -5 -13 71.5 3.65
 3 -5 -14 33.16 2.71
 3 -5 -15 31.33 2.62
 3 -5 -16 2.24 1.42
 3 -5 -17 49.9 3.02
 3 -5 -18 1.17 0.98
 3 -5 -19 10.15 1.12
 3 -6 19 1.39 0.64
 3 -6 18 5.58 1.07
 3 -6 17 6.43 1.32
 3 -6 16 3.62 1.33
 3 -6 15 4.73 1.57
 3 -6 14 2.73 1.45
 3 -6 13 18.06 2
 3 -6 12 4.71 1.34
 -3 -6 -11 0.75 2.22
 3 -6 11 0.58 1.04
 3 -6 10 9.57 1.34
 -3 -6 -10 8.71 2.44
 -3 -6 -9 19.9 3.35
 -3 -6 -8 93.86 6.42
 -3 -6 -7 37.29 3.85
 3 6 -6 33.69 4.24
 -3 -6 -6 24.87 2.9
 3 6 -5 28.49 3.7
 -3 -6 -5 27.63 2.8
 3 6 -4 140.93 7.36
 -3 -6 -4 150.79 5.92
 -3 -6 -3 33.56 2.52
 3 6 -3 32.65 3.58
 3 6 -2 585.9 15.55
 3 6 -1 20.37 2.77
 3 6 0 124.59 6.58
 3 6 1 20.35 2.9
 3 -6 -1 19.3 2.63
 -3 6 -1 21.39 1.57
 3 6 2 609.39 16.45
 3 -6 -2 578.94 15.76
 3 -6 -3 38.92 4.25
 3 -6 -4 164.67 8.68
 3 -6 -5 19.57 2.93
 3 -6 -6 29.93 4.06
 3 -6 -7 46.22 5.45
 3 -6 -8 93.34 7.88
 3 -6 -9 14.21 3.42
 3 -6 -10 16.33 3.99
 3 -6 -10 15.6 1.81
 3 -6 -11 2 1.22
 3 -6 -11 0.39 2.67
 3 -6 -12 5.8 1.53
 3 -6 -13 10.48 1.82
 3 -6 -14 0.07 1.23
 3 -6 -15 8.44 1.6
 3 -6 -16 1.07 1.25
 3 -6 -17 6.54 1.51
 3 -6 -18 2.51 1.01
 3 -6 -19 4.14 0.79
 -3 -6 19 3.08 0.58
 3 -7 18 4.53 0.83
 3 -7 17 3.49 1.06
 3 -7 16 11.68 1.52
 3 -7 15 27.94 2.19
 3 -7 14 3.16 1.34
 3 -7 13 23.48 2.16
 3 -7 12 2.43 1.27
 3 -7 11 120.62 4.22
 -3 -7 -11 130.06 8.66
 3 -7 10 3.54 1.07
 -3 -7 -10 3.16 2.11
 -3 -7 -9 102.18 7.11
 -3 -7 -8 28.74 3.66
 -3 -7 -7 193.29 8.76
 3 7 -6 7.54 2.78
 -3 -7 -6 4.73 1.42
 3 7 -5 164.94 8.87
 3 7 -4 6.09 1.94
 3 7 -3 51.78 4.8
 3 7 -2 6.9 2.2
 3 7 -1 131.33 7.35
 3 7 0 13.19 2.44
 3 -7 -1 64.56 4.94
 3 7 1 75.98 5.77
 3 7 2 6.94 2.22
 3 -7 -2 6.86 1.9
 3 -7 -3 68.54 5.65
 3 -7 -4 16.05 3.07
 3 -7 -5 194.71 10.26
 3 -7 -6 5.32 2.23
 3 -7 -7 158.54 9.37
 3 -7 -8 33.04 4.87
 3 -7 -9 93.82 8.11
 3 -7 -9 86.34 3.78
 3 -7 -10 5.54 2.32
 3 -7 -10 5.05 1.52
 3 -7 -11 94.97 4.25
 3 -7 -11 109.13 9.34
 3 -7 -12 8.78 1.72
 3 -7 -13 51.41 3.11
 3 -7 -14 2.51 1.49
 3 -7 -15 29.89 2.52
 3 -7 -16 13.47 1.8
 3 -7 -17 11.4 1.6
 3 -7 -18 3.35 0.97
 -3 -7 18 1.61 0.54
 3 -7 -19 3.47 0.7
 3 -8 18 4.26 0.63
 3 -8 17 3.78 0.81
 3 -8 16 21.11 1.66
 3 -8 15 4.59 1.22
 3 -8 14 85.59 3.51
 3 -8 13 5 1.31
 3 -8 12 37.81 2.4
 3 -8 11 1.23 0.95
 3 -8 10 432.22 8.35
 3 8 -6 434.65 16.64
 3 8 -5 23.37 3.63
 3 8 -4 155.26 8.62
 3 8 -3 2.32 1.82
 3 8 -2 63.68 5.53
 3 8 -1 13.71 3.01
 3 8 0 238.1 10.66
 3 -8 -1 11.08 2.53
 3 8 1 13.84 2.89
 3 8 2 89.88 6.85
 3 -8 -2 75.84 5.83
 3 8 3 1.06 1.87
 3 -8 -3 3.72 2.27
 3 -8 -4 312.28 12.98
 3 -8 -5 24.01 4.18
 3 -8 -6 325.19 14.61
 3 -8 -7 0.3 2.05
 3 -8 -8 95.65 4
 3 -8 -8 97.37 8.1
 3 -8 -9 21.78 2.18
 3 -8 -9 18.78 3.85
 3 -8 -10 369.96 8.93
 3 -8 -10 380.98 16.62
 3 -8 -11 2.17 1.33
 3 -8 -12 66.45 3.6
 3 -8 -13 4.21 1.54
 3 -8 -14 151.33 5.17
 3 -8 -15 4.29 1.38
 3 -8 -16 35.62 2.39
 3 -8 -17 5.34 1.23
 3 -8 -18 8.15 1.02
 3 -9 16 3.24 0.78
 3 -9 15 20.1 1.52
 3 -9 14 1.21 0.92
 3 -9 13 151.48 4.44
 3 9 -6 15.99 3.84
 3 9 -5 115.24 8.23
 3 9 -4 5.29 2.6
 3 9 -3 250.92 11.87
 3 9 -2 7.01 2.52
 3 9 -1 495.38 17.52
 3 9 0 10.37 2.71
 3 9 1 574.55 18.1
 3 -9 -2 3.3 1.85
 3 9 2 3.6 2.41
 3 -9 -3 354.35 13.89
 3 9 3 375.87 15.25
 3 9 4 7.16 2.76
 3 -9 -4 3.54 2.19
 3 -9 -5 57.31 5.98
 3 -9 -6 12.77 3.37
 3 -9 -6 11.98 1.6
 3 -9 -7 165.98 5.44
 3 -9 -7 187.86 11.77
 3 -9 -8 1.82 1.18
 3 -9 -8 1.64 2.47
 3 -9 -9 111.82 4.69
 3 -9 -9 125.33 10.2
 3 -9 -10 16.75 2.13
 3 -9 -11 45.7 3.05
 3 -9 -12 4.47 1.56
 3 -9 -13 294.27 7.42
 3 -9 -14 1.61 1.31
 3 -9 -15 50.47 2.84
 3 -9 -16 0.67 1.01
 3 -9 -17 40.79 2.08
 3 -9 -18 -0.45 0.55
 3 10 -6 127.94 9.58
 3 10 -5 1.75 2.44
 3 10 -4 99.74 7.85
 3 10 -3 11.14 3.28
 3 10 -2 716.3 21.67
 3 10 -1 2.55 2.16
 3 10 0 507.43 18
 3 10 1 1.91 2.04
 3 10 2 800.47 23.53
 3 10 3 11.84 3.5
 3 -10 -3 10.26 2.68
 3 -10 -4 112.26 4.25
 3 -10 -4 115.03 8.26
 3 10 4 123.2 9.22
 3 -10 -5 0.22 0.93
 3 10 5 3.03 2.63
 3 -10 -5 0.15 1.03
 3 -10 -5 2.22 2.3
 3 -10 -6 48.65 2.79
 3 -10 -6 47.78 2.96
 3 -10 -6 51.71 6.03
 3 -10 -7 5.14 2.86
 3 -10 -7 6.35 1.64
 3 -10 -8 163.27 5.64
 3 -10 -8 178.5 11.53
 3 -10 -9 2.04 1.36
 3 -10 -10 4.81 1.45
 3 -10 -11 2.98 1.58
 3 -10 -12 200.16 6.12
 3 -10 -13 3.82 1.44
 3 -10 -14 85.66 3.64
 3 -10 -15 3.29 1.11
 3 -10 -16 29.52 1.85
 3 -10 -17 0.35 0.62
 3 11 -6 6.54 3.21
 3 11 -5 118.87 9.11
 3 11 -4 5.64 2.54
 3 11 -3 168.27 10.61
 3 11 -2 3.63 2.58
 3 -11 1 232.02 5.56
 3 11 -1 258.87 13.09
 3 11 0 0.65 2.58
 3 -11 0 0.03 0.78
 3 -11 -1 168.56 4.68
 3 11 1 182.56 10.89
 3 -11 -2 0.54 0.82
 3 11 2 2.93 2.28
 3 -11 -3 181.62 5.66
 3 -11 -3 175.43 5.09
 3 11 3 188.92 11.64
 3 -11 -4 6.87 1.26
 3 -11 -4 3.37 1.99
 3 -11 -4 7.33 1.55
 3 11 4 8.45 3.52
 3 -11 -5 75.94 6.75
 3 -11 -5 90.64 3.77
 3 -11 -5 98.31 4.29
 3 11 5 90.89 8.27
 3 -11 -6 5 2.5
 3 11 6 8.03 3.04
 3 -11 -6 4.92 1.5
 3 -11 -7 76.89 3.96
 3 -11 -8 3.25 1.49
 3 -11 -9 9.46 1.87
 3 -11 -10 4.5 1.59
 3 -11 -11 7.12 1.67
 3 -11 -12 3.54 1.56
 3 -11 -13 46.52 2.65
 3 -11 -14 2.79 1.12
 3 -11 -15 20.95 1.61
 3 -11 -16 2.75 0.77
 3 12 -4 45.96 5.96
 3 12 -3 3.69 2.9
 3 12 -2 50.58 5.97
 3 12 -1 -0.02 2.43
 3 12 0 45.66 5.7
 3 12 1 0.54 2.13
 3 -12 -1 -0.89 0.92
 3 12 2 44.7 5.91
 3 -12 -2 44.57 2.46
 3 -12 -3 1.98 1.11
 3 -12 -3 -1.38 1.43
 3 12 3 -0.52 1.98
 3 -12 -4 42.79 2.97
 3 -12 -4 45.17 2.64
 3 -12 -5 6.02 1.52
 3 -12 -6 16.26 2.09
 3 -12 -7 2.97 1.61
 3 -12 -8 23.26 2.44
 3 -12 -9 -0.86 1.5
 3 -12 -10 13.86 1.9
 3 -12 -11 3.98 1.54
 3 -12 -12 2.85 1.3
 3 -12 -13 0.81 0.92
 3 -12 -14 5.39 1.05
 3 -12 -15 2.42 0.77
 3 -12 -16 10.29 0.86
 3 -13 -2 1.7 1.37
 3 -13 -3 0.72 1.35
 3 -13 -4 2.37 1.46
 3 -13 -5 29.07 2.65
 3 -13 -6 8.77 1.93
 3 -13 -7 5.04 1.48
 3 -13 -8 6.23 1.68
 3 -13 -9 37.72 2.72
 3 -13 -10 2.48 1.36
 3 -13 -11 3.68 1.32
 3 -13 -12 0.91 0.91
 3 -13 -13 3.46 0.91
 3 -13 -14 1.23 0.71
 3 -13 -15 0.37 0.46
 3 -14 -1 3.95 1.37
 3 -14 -2 52.67 3.26
 3 -14 -3 8.29 1.76
 3 -14 -4 175.42 5.89
 3 -14 -5 2.87 1.56
 3 -14 -6 44.65 3.06
 3 -14 -7 1.67 1.33
 3 -14 -8 83.96 3.78
 3 -14 -9 0.29 1.21
 3 -14 -10 22.57 1.89
 3 -14 -11 4.33 1.15
 3 -14 -12 4.13 0.91
 3 -14 -13 0.12 0.57
 3 -15 0 3.31 1.4
 3 -15 -1 5.15 1.45
 3 -15 -2 14.78 1.96
 3 -15 -3 234.89 6.76
 3 -15 -4 2.5 1.49
 3 -15 -5 50.54 3.08
 3 -15 -6 -1.71 1.41
 3 -15 -7 98.39 3.96
 3 -15 -8 -0.92 1.06
 3 -15 -9 30.84 2.05
 3 -15 -10 0.11 0.79
 3 -15 -11 8.53 0.96
 3 -15 -12 1.98 0.6
 3 -16 2 110.51 4.3
 3 -16 1 3.19 1.22
 3 -16 0 9.16 1.59
 3 -16 -1 4.32 1.38
 3 -16 -2 97.88 4
 3 -16 -3 1.74 1.27
 3 -16 -4 60.21 3.11
 3 -16 -5 -1.13 1.28
 3 -16 -6 43.88 2.5
 3 -16 -7 0.99 0.91
 3 -16 -8 37.92 2.07
 3 -16 -9 1.01 0.76
 3 -16 -10 15.95 1.1
 3 -16 -11 0.37 0.43
 3 -17 5 15.18 1.41
 3 -17 4 -0.34 1.03
 3 -17 3 7.88 1.19
 3 -17 2 1.16 1.02
 3 -17 1 49.13 2.68
 3 -17 0 -0.07 1.01
 3 -17 -1 48.41 2.61
 3 -17 -2 4.53 1.22
 3 -17 -3 18.81 1.76
 3 -17 -4 0.46 0.89
 3 -17 -5 19.2 1.56
 3 -17 -6 1.84 0.73
 3 -17 -7 1.69 0.73
 3 -17 -8 2.62 0.65
 3 -17 -9 14.47 0.88
 3 -18 6 2.59 0.6
 3 -18 5 0.15 0.67
 3 -18 4 2.04 0.75
 3 -18 3 -0.28 0.68
 3 -18 2 2.18 0.82
 3 -18 1 1.81 0.82
 3 -18 0 9.4 1.16
 3 -18 -1 2.6 0.88
 3 -18 -2 4.06 0.94
 3 -18 -3 -1.06 0.75
 3 -18 -4 4.2 0.83
 3 -18 -5 1.1 0.56
 3 -18 -6 1.35 0.52
 4 0 0 26.34 1.91
 4 0 -1 320.69 8.03
 4 0 1 295.25 6.79
 4 0 2 613.53 10.34
 4 0 -2 590.32 12.21
 4 0 -3 1.59 1.29
 4 0 -3 0.11 0.68
 4 0 3 0.04 0.4
 4 0 -4 28.29 2.69
 4 0 -4 24.68 3.02
 4 0 4 27.83 1.9
 4 0 -5 3.01 1.21
 4 0 -5 3.76 1.49
 4 0 -6 326.86 11.37
 4 0 -6 342 10.91
 4 0 -7 11.34 2.5
 4 0 -7 10.14 2.11
 4 0 -8 2253.63 39.37
 4 0 -8 2121.15 36.88
 4 0 -9 4.96 2.06
 4 0 -9 2.81 1.7
 4 0 -10 146.73 8.42
 4 0 -11 32.84 4.37
 4 0 -12 640.74 20.13
 4 0 -12 601.23 11.32
 4 0 13 2.26 1.3
 4 0 -13 -0.3 1.22
 4 0 14 134.95 4.84
 4 0 -14 128.58 4.86
 4 0 15 23.77 2.3
 4 0 -15 19.36 2.02
 4 0 -16 18.61 2.02
 4 0 16 19.28 2.12
 4 0 -17 0.67 1.07
 4 0 17 4.44 1.4
 4 0 18 57.81 2.7
 4 0 -18 50.55 2.54
 4 0 19 0.28 0.74
 4 0 20 15.83 0.98
 4 -1 20 4.67 0.69
 4 -1 19 33.57 1.88
 4 -1 18 6.69 1.34
 4 -1 17 22.87 2.1
 4 1 -17 17.88 1.76
 4 1 -16 17.63 1.89
 4 -1 16 22.65 2.28
 4 -1 15 115.6 4.58
 4 1 -15 101.13 4.19
 4 1 -14 10.32 1.67
 4 -1 14 11.53 1.88
 4 -1 13 249.17 6.72
 4 1 -13 243.89 6.54
 4 1 -12 7.55 1.36
 4 1 -11 304.06 12.32
 4 1 -10 39.06 4.18
 4 1 -9 214.02 9.2
 4 1 -8 69.18 5.57
 4 1 -8 66.79 4.83
 4 1 -7 1108.24 22.01
 4 1 -7 1119.41 24.21
 4 1 -6 35.04 4.14
 4 1 -6 29.21 2.85
 4 1 -5 298.01 8.56
 4 1 -5 338.54 11.27
 4 1 -4 9.54 1.51
 4 1 -4 9.96 1.92
 4 -1 3 59.52 1.88
 4 1 -3 63.22 3.24
 4 1 -3 67.44 4.43
 4 1 -2 13.3 1.44
 4 -1 2 13 0.93
 4 1 -2 15 1.99
 4 1 -2 16.21 2.29
 4 1 -1 197.46 7.51
 4 1 -1 193.83 6.33
 4 1 0 325.51 9.36
 4 1 0 315.77 8.01
 4 1 1 236.51 7.3
 4 1 1 228.23 6.32
 4 1 2 15.66 1.68
 4 -1 -2 15.89 1.96
 4 1 2 16.14 1.59
 4 1 3 159.31 5.18
 4 -1 -3 163.59 6.71
 4 1 3 154.83 5.28
 4 -1 -4 5.78 1.45
 4 1 4 5.81 0.91
 4 -1 -5 306.61 11.07
 4 -1 -5 289.12 9.81
 4 -1 -6 28.77 3.55
 4 -1 -6 29.88 3.38
 4 -1 -7 1157.65 23.95
 4 -1 -7 1194.41 24.88
 4 -1 -8 89.64 6.34
 4 -1 -8 85.77 6.27
 4 -1 -9 336.32 12.83
 4 -1 -9 319.68 12.62
 4 -1 -10 35.75 4.26
 4 -1 -10 37.18 4.59
 4 -1 -11 352.25 14.46
 4 -1 -12 12.35 1.65
 4 -1 -12 14.68 3.37
 4 1 13 235.43 6.26
 4 -1 -13 226.65 6.55
 4 -1 -13 223.65 11.86
 4 -1 -14 4.63 1.41
 4 1 14 7.86 1.57
 4 1 15 49.96 2.99
 4 -1 -15 41.47 2.83
 4 -1 -16 13.32 1.85
 4 1 16 13.88 1.81
 4 1 17 39.6 2.39
 4 -1 -17 35.82 2.49
 4 -1 -18 10.4 1.39
 4 1 18 13.42 1.44
 4 1 19 17.12 1.27
 4 -2 20 14.17 1
 4 -2 19 2.38 0.87
 4 -2 18 2.65 1.21
 4 -2 17 4.66 1.45
 4 -2 16 33.78 2.65
 4 2 -16 32.72 2.33
 4 -2 15 41.42 2.96
 4 2 -15 32.9 2.44
 4 -2 14 103.24 4.32
 4 2 -14 90.72 3.88
 4 2 -13 2.72 1.06
 4 -2 13 5.34 1.5
 4 -2 12 35.85 2.52
 -4 -2 -12 33.79 5.01
 4 2 -12 32 2.18
 4 2 -9 16.62 2.41
 4 2 -8 29.73 3.08
 4 2 -7 0.51 0.84
 4 2 -6 701.26 17.88
 4 2 -6 716.65 14.86
 4 2 -5 12.53 2.39
 4 2 -5 9.71 1.4
 4 2 -4 111.58 4.38
 4 2 -4 125.77 6.74
 4 2 -3 38.18 3.56
 4 2 -3 36.86 3.28
 4 2 -3 31.11 1.97
 4 2 -2 129.14 6.02
 4 2 -2 130.35 5.73
 4 2 -1 5.81 1.26
 4 2 -1 6.03 1.56
 4 2 0 860.55 16.12
 4 2 0 856.17 16.18
 4 -2 -1 6.03 1.37
 4 2 1 6.75 1.25
 4 2 1 7.66 1.38
 4 2 2 234.15 6.57
 4 -2 -2 245.09 8.47
 4 2 2 244.61 7.32
 4 2 3 36.41 2.36
 4 2 3 34.22 2.76
 4 -2 -3 33.9 3.24
 4 -2 -4 161.83 7.16
 4 2 4 152.33 4.07
 4 -2 -5 4.82 1.42
 4 -2 -6 799.15 19.68
 4 -2 -6 747.04 19.3
 4 -2 -7 -0.41 1.37
 4 -2 -7 0.51 1.37
 4 -2 -8 71.79 5.59
 4 -2 -8 70.52 5.97
 4 -2 -9 28.81 4.06
 4 -2 -9 29.87 3.92
 4 -2 -10 202.35 10.98
 4 -2 -10 200.37 9.69
 4 -2 -11 17.22 3.55
 4 -2 -11 15.62 1.57
 4 2 12 40.4 2.46
 4 -2 -12 38.36 5.2
 4 -2 -12 34.45 2.41
 4 -2 -13 4.2 1.39
 4 2 13 7.65 1.47
 4 2 14 45.67 2.75
 4 -2 -14 44.13 2.99
 4 2 15 26.4 2.19
 4 -2 -15 23.79 2.31
 4 -2 -16 10.95 1.84
 4 2 16 13.98 1.71
 4 -2 -17 4.43 1.27
 4 2 17 5.45 1.29
 4 2 18 14.35 1.39
 4 -2 -18 15.62 1.57
 4 -2 -19 6.19 1.02
 4 2 19 5.7 0.77
 4 -3 20 3.27 0.61
 4 -3 19 2.04 0.81
 4 -3 18 13.49 1.6
 4 -3 17 0.4 1.25
 4 -3 16 12.28 1.85
 4 -3 15 50.48 3.21
 4 -3 14 30.97 2.62
 4 3 -14 27.59 2.18
 4 3 -13 3.91 1.23
 4 -3 13 5.13 1.47
 4 -3 12 23.41 2.1
 -4 -3 -12 25.73 4.38
 4 3 -12 22.83 1.9
 4 -3 11 0.68 1.01
 -4 -3 -11 0.25 1.93
 4 3 -11 1.27 0.81
 4 3 -4 22.9 2.94
 4 3 -4 25.81 3.19
 4 3 -4 19.93 1.39
 4 3 -3 406.68 11.96
 4 3 -3 412.88 11.73
 4 3 -2 18.39 2.33
 4 3 -2 18.25 2.36
 4 3 -1 2.6 1.04
 4 3 -1 5.69 1.47
 4 3 0 -0.03 0.94
 4 3 0 0.52 0.77
 4 3 1 1.77 0.97
 4 3 1 2.13 0.96
 4 -3 -1 1.16 0.83
 4 -3 -2 21.52 2.79
 4 3 2 19.23 2.27
 4 3 3 442.62 11.88
 4 -3 -3 460.98 13.44
 4 -3 -4 28.23 3.29
 4 -3 -5 202.98 8.64
 4 -3 -6 24.55 3.51
 4 -3 -7 64.25 5.43
 4 -3 -7 63.59 5.76
 4 -3 -8 27.45 4.11
 4 -3 -8 25.97 3.62
 4 -3 -9 80.68 6.68
 4 -3 -9 82.92 6.16
 4 -3 -10 0.75 1.71
 4 -3 -11 0.77 2.28
 4 -3 -11 3.76 1.11
 4 3 11 2.35 0.94
 4 3 12 17.04 1.69
 4 -3 -12 18.52 4.16
 4 -3 -12 14.02 1.7
 4 -3 -13 2.41 1.34
 4 3 13 4.5 1.23
 4 3 14 30.24 2.19
 4 -3 -14 26.48 2.4
 4 3 15 45.3 2.58
 4 -3 -15 43.28 2.95
 4 -3 -16 8.44 1.73
 4 3 16 9.12 1.33
 4 -3 -17 -0.29 1.17
 4 3 17 1.44 0.86
 4 3 18 13 1.14
 4 -3 -18 14.98 1.54
 4 -3 -19 2.16 0.73
 4 -4 19 1.42 0.7
 4 -4 18 11.18 1.43
 4 -4 17 14.79 1.78
 4 -4 16 48.62 2.98
 4 -4 15 27.24 2.55
 4 -4 14 19.56 2.23
 4 -4 13 12.02 1.82
 4 -4 12 60.74 3.29
 4 4 -12 54.78 2.76
 -4 -4 -12 62.95 6.32
 -4 -4 -11 6.37 2.35
 4 4 -11 4.29 1.08
 4 -4 11 5.71 1.26
 -4 -4 -10 219.57 10.96
 -4 -4 -9 2.51 1.72
 4 4 -5 7.03 2.34
 4 4 -4 281.28 10.4
 4 4 -3 91.44 5.54
 4 4 -2 133.81 6.52
 4 4 -1 5.43 1.4
 4 4 0 24.59 2.78
 4 -4 -1 3.1 1.27
 4 4 1 5.97 1.61
 4 -4 -2 62.37 4.75
 4 4 2 62.76 4.46
 4 4 3 84.55 5.38
 4 -4 -3 80.7 5.6
 4 -4 -4 243.07 10.64
 4 -4 -5 2.98 1.72
 4 -4 -6 116.7 7.26
 4 -4 -7 1.5 1.95
 4 -4 -8 145.9 9.38
 4 -4 -8 142.17 8.5
 4 -4 -9 12.84 3.41
 4 -4 -9 12.41 2.63
 4 -4 -10 287.5 14.23
 4 -4 -11 13.65 3.8
 4 -4 -11 9.61 1.39
 4 -4 -12 26.48 2.19
 4 -4 -12 31.96 5.22
 4 -4 -13 7.3 1.58
 4 -4 -14 29.47 2.54
 4 -4 -15 24.42 2.32
 4 -4 -16 51.32 3.15
 4 -4 -17 11.26 1.68
 4 -4 -18 2.74 1.03
 4 -4 -19 3.05 0.74
 4 -5 19 8.13 0.91
 4 -5 18 2.55 0.93
 4 -5 17 57.12 2.87
 4 -5 16 14.6 1.85
 4 -5 15 58.42 3.29
 4 -5 14 5.53 1.61
 4 -5 13 87.68 4
 4 -5 12 16.04 1.95
 4 -5 11 93.58 3.87
 -4 -5 -11 82.44 6.95
 4 -5 10 1.87 1.13
 -4 -5 -10 2.19 1.95
 -4 -5 -9 503.8 16.12
 -4 -5 -8 3.09 1.9
 -4 -5 -7 500.2 14.43
 -4 -5 -6 2.36 1.32
 4 5 -5 100.8 6.81
 -4 -5 -5 84.9 4.98
 4 5 -4 16.25 2.82
 -4 -5 -4 12.81 1.74
 -4 -5 -3 742.58 13.92
 4 5 -3 747.46 18.18
 4 5 -2 47.61 4.31
 4 5 -1 151.28 7.33
 4 5 0 11.18 2.25
 4 -5 -1 324.6 11.02
 4 5 1 343.22 11.15
 4 -5 -2 45.26 4.27
 4 5 2 45.62 4.12
 4 5 3 661.08 17.44
 4 -5 -3 651.32 17.58
 4 -5 -4 16.35 3.06
 4 -5 -5 177.1 9.54
 4 -5 -6 3.28 1.74
 4 -5 -7 472.78 16.06
 4 -5 -8 -0.78 2.16
 4 -5 -8 -2.67 2.03
 4 -5 -9 572.36 20.55
 4 -5 -10 5.32 2.68
 4 -5 -10 2.84 1.1
 4 -5 -11 142.4 4.86
 4 -5 -11 172.54 11.74
 4 -5 -12 9.2 1.66
 4 -5 -13 90.02 4.04
 4 -5 -14 5.43 1.55
 4 -5 -15 50.27 3.16
 4 -5 -16 14.65 1.88
 4 -5 -17 41.24 2.61
 4 -5 -18 3.17 0.94
 4 -5 -19 10 0.99
 4 -6 19 2.22 0.59
 4 -6 18 30.81 1.69
 4 -6 17 1.21 1.04
 4 -6 16 50.48 2.82
 4 -6 15 2.29 1.45
 4 -6 14 123.5 4.64
 4 -6 13 1.22 1.33
 4 -6 12 99.88 4.11
 -4 -6 -11 -0.88 1.8
 4 -6 11 1.79 1.22
 4 -6 10 201.58 5.51
 -4 -6 -10 201.29 10.34
 -4 -6 -9 -1.07 1.56
 -4 -6 -8 597.85 16.94
 -4 -6 -7 2.21 1.26
 4 6 -6 334.3 13.58
 -4 -6 -6 218.93 8.7
 4 6 -5 13.32 2.84
 -4 -6 -5 7.65 1.6
 4 6 -4 372.96 13.5
 4 6 -3 8.97 2.43
 4 6 -2 596.78 16.97
 4 6 -1 84.12 5.86
 4 6 0 94.14 6.18
 4 -6 -1 85.2 5.81
 4 6 1 83.7 5.76
 4 -6 -2 776.6 19.77
 4 6 2 769.67 19.68
 4 6 3 9.69 2.49
 4 -6 -3 9.04 2.54
 4 -6 -4 315.06 12.89
 4 -6 -5 9.57 2.97
 4 -6 -6 478.11 17.33
 4 -6 -7 0.63 2.13
 4 -6 -8 577.45 19.54
 4 -6 -9 -4.01 2.78
 4 -6 -9 -0.46 1
 4 -6 -10 227.76 6.3
 4 -6 -10 215.81 12.15
 4 -6 -11 2.2 1.3
 4 -6 -11 2.06 2.33
 4 -6 -12 128.22 4.75
 4 -6 -13 3.65 1.49
 4 -6 -14 63.71 3.45
 4 -6 -15 0.77 1.23
 4 -6 -16 37.37 2.63
 4 -6 -17 3.22 1.19
 4 -6 -18 18.83 1.51
 4 -6 -19 2.37 0.62
 4 -7 18 3.86 0.74
 4 -7 17 27.63 1.73
 4 -7 16 4.18 1.22
 4 -7 15 43.07 2.56
 4 -7 14 8.69 1.55
 4 -7 13 21.52 2.12
 4 -7 12 3.19 1.27
 4 -7 11 250.07 6.45
 4 -7 10 28.24 2.15
 4 -7 9 338.45 7.23
 4 7 -6 9.83 3.4
 4 7 -5 381.3 14.69
 4 7 -4 53.08 5.31
 4 7 -3 325.29 13.12
 4 7 -2 38.96 4.5
 4 7 -1 587.01 17.22
 4 7 0 3.77 1.92
 4 7 1 899.13 21.95
 4 -7 -2 38.3 4.19
 4 7 2 42.91 4.71
 4 -7 -3 583.95 17.96
 4 7 3 580.55 17.98
 4 7 4 57.59 5.74
 4 -7 -4 55.77 5.5
 4 -7 -5 433.72 16.66
 4 -7 -6 12.73 3.65
 4 -7 -7 224.04 12.68
 4 -7 -8 3.19 2.42
 4 -7 -8 2.93 1.15
 4 -7 -9 277.87 7.17
 4 -7 -9 316.45 15.51
 4 -7 -10 23.57 4.37
 4 -7 -10 20.57 2.11
 4 -7 -11 285.58 7.58
 4 -7 -12 2.29 1.38
 4 -7 -13 16.25 1.99
 4 -7 -14 8.49 1.67
 4 -7 -15 52.44 3.06
 4 -7 -16 4.53 1.34
 4 -7 -17 12.72 1.51
 4 -7 -18 4.45 0.87
 4 -8 17 1.41 0.69
 4 -8 16 17 1.4
 4 -8 15 0.83 0.95
 4 -8 14 2.05 1.11
 4 -8 13 16.42 1.79
 4 -8 12 31.71 2.3
 4 -8 11 3.4 1.16
 4 -8 10 143.46 4.52
 4 -8 9 -0.08 0.94
 4 8 -6 122.05 9.33
 4 8 -5 2.21 1.86
 4 8 -4 148.6 9.14
 4 8 -3 1.88 2.03
 4 8 -2 63.57 6.01
 4 8 -1 12.05 2.89
 4 8 0 316.96 13.16
 4 8 1 13.85 3.32
 4 -8 -2 105.83 7.36
 4 8 2 117.37 8.02
 4 -8 -3 4.96 2.31
 4 8 3 6.46 2.69
 4 -8 -4 190.77 10.72
 4 8 4 183.71 10.64
 4 8 5 6.14 2.45
 4 -8 -5 4.46 2.43
 4 -8 -6 81.2 7.56
 4 -8 -7 6.91 2.98
 4 -8 -7 5.54 1.3
 4 -8 -7 6.3 1.35
 4 -8 -8 42.89 2.81
 4 -8 -8 50.62 6.53
 4 -8 -9 3.77 1.35
 4 -8 -9 7.44 3.93
 4 -8 -10 143.52 5.29
 4 -8 -11 1.72 1.42
 4 -8 -12 17.04 2.09
 4 -8 -13 17.44 2.08
 4 -8 -14 8.77 1.7
 4 -8 -15 3.12 1.26
 4 -8 -16 18.38 1.77
 4 -8 -17 5.64 1.12
 4 -8 -18 0.63 0.57
 4 -9 16 0.8 0.61
 4 -9 15 1.42 0.74
 4 -9 14 6.73 1.18
 4 -9 13 7.27 1.21
 4 -9 12 21.4 1.7
 4 9 -6 2.86 2.6
 4 9 -5 1.86 2.42
 4 9 -4 6.27 2.8
 4 9 -3 123.54 8.9
 4 9 -2 9.01 2.85
 4 9 -1 15.37 3.32
 4 9 0 0.08 1.54
 4 9 1 7.39 2.78
 4 9 2 5.1 2.48
 4 -9 -3 112.15 8.04
 4 9 3 119.02 8.72
 4 9 4 11.83 3.57
 4 -9 -4 11.18 2.82
 4 9 5 -1.44 2.33
 4 -9 -5 0.84 1
 4 -9 -5 0.99 1.12
 4 -9 -5 4.16 2.69
 4 -9 -6 7.79 1.56
 4 9 6 2.09 2.52
 4 -9 -6 2.41 2.56
 4 -9 -6 5.7 1.33
 4 -9 -7 6.53 2.81
 4 -9 -7 6.61 1.58
 4 -9 -8 2.48 2.78
 4 -9 -8 2.91 1.3
 4 -9 -9 6.78 1.57
 4 -9 -10 4.41 1.5
 4 -9 -11 16.14 2.1
 4 -9 -12 20.54 2.21
 4 -9 -13 8.45 1.62
 4 -9 -14 10.18 1.66
 4 -9 -15 4.27 1.22
 4 -9 -16 1.47 0.96
 4 -9 -17 2.52 0.87
 4 10 -6 11.8 4.12
 4 10 -5 3.02 2.35
 4 10 -4 12.09 3.64
 4 10 -3 10.82 3.58
 4 10 -2 40.41 5.58
 4 10 -1 4.83 2.73
 4 10 0 183.83 11.31
 4 10 1 1.19 2.13
 4 -10 -2 62.52 2.86
 4 10 2 61.93 6.56
 4 10 3 7.79 3.08
 4 -10 -3 8.16 1.42
 4 -10 -3 7.66 1.27
 4 -10 -4 2.62 2.34
 4 -10 -4 3.81 1.28
 4 -10 -4 3.86 1.2
 4 10 4 3.06 2.51
 4 10 5 -0.86 2.05
 4 -10 -5 -0.85 2.09
 4 -10 -5 -0.23 1.09
 4 -10 -5 1.17 1.16
 4 -10 -6 4.95 3.01
 4 -10 -6 2.9 1.18
 4 10 6 3.87 2.56
 4 -10 -6 3.4 1.41
 4 10 7 2.94 2.85
 4 -10 -7 -0.8 2.87
 4 -10 -7 4.41 1.54
 4 -10 -8 3.06 1.36
 4 -10 -9 10.45 1.84
 4 -10 -10 36.88 2.91
 4 -10 -11 12.05 2.03
 4 -10 -12 44.33 2.84
 4 -10 -13 7.57 1.53
 4 -10 -14 20.15 1.9
 4 -10 -15 4.41 1.16
 4 -10 -16 0.45 0.75
 4 -10 -17 5.14 0.73
 4 11 -5 27.79 5.26
 4 11 -4 7.4 2.83
 4 11 -3 63.7 6.78
 4 11 -2 -0.04 2.2
 4 -11 1 133.25 4.33
 4 11 -1 147.22 10.45
 4 11 0 7.44 3.57
 4 -11 0 10.01 1.43
 4 -11 -1 169.45 4.95
 4 11 1 174.64 10.86
 4 -11 -2 -0.45 1.09
 4 11 2 0.36 2.26
 4 -11 -3 64.64 3.38
 4 -11 -3 64.48 3.22
 4 11 3 65.69 7.05
 4 -11 -4 2.69 1.22
 4 11 4 1.33 2.24
 4 -11 -4 2.85 1.31
 4 -11 -5 28.81 2.39
 4 11 5 30.12 5.18
 4 -11 -5 29.64 2.55
 4 -11 -5 26.6 4.79
 4 -11 -6 0.24 1.21
 4 -11 -7 94.74 4.38
 4 -11 -8 -0.79 1.48
 4 -11 -9 44.61 3.11
 4 -11 -10 6.13 1.61
 4 -11 -11 148.76 5.23
 4 -11 -12 10.57 1.76
 4 -11 -13 67.15 3.04
 4 -11 -14 2.42 1.05
 4 -11 -15 1.27 0.81
 4 -11 -16 0.18 0.64
 4 -12 2 74.91 3.27
 4 -12 1 2.68 1.02
 4 -12 0 198.4 5.5
 4 -12 -1 0.64 0.93
 4 -12 -2 60.88 3.09
 4 -12 -2 62.7 3.46
 4 -12 -3 -0.45 1.02
 4 -12 -3 -0.65 1.38
 4 -12 -4 117.51 4.85
 4 -12 -4 113.09 4.4
 4 -12 -5 0.97 1.28
 4 -12 -5 1.27 1.18
 4 -12 -6 197.52 6.36
 4 -12 -7 -0.11 1.53
 4 -12 -8 44.96 3.12
 4 -12 -9 0.8 1.3
 4 -12 -10 105.79 4.39
 4 -12 -11 0.88 1.32
 4 -12 -12 57.86 2.87
 4 -12 -13 3.07 1.03
 4 -12 -14 9.52 1.16
 4 -12 -15 -0.61 0.64
 4 -13 5 197.56 5.4
 4 -13 4 2.68 1.08
 4 -13 3 149.92 4.62
 4 -13 2 4.55 1.12
 4 -13 1 98.56 3.69
 4 -13 0 1.05 0.97
 4 -13 -1 84.48 3.58
 4 -13 -1 87.55 4.2
 4 -13 -2 4.1 1.13
 4 -13 -2 2.38 1.32
 4 -13 -3 70.51 3.45
 4 -13 -3 71.24 3.81
 4 -13 -4 3.45 1.18
 4 -13 -4 2.6 1.44
 4 -13 -5 233.06 6.89
 4 -13 -6 2.4 1.59
 4 -13 -7 65.07 3.56
 4 -13 -8 1.39 1.41
 4 -13 -9 67.98 3.46
 4 -13 -10 1.26 1.18
 4 -13 -11 49.37 2.7
 4 -13 -12 2.53 1
 4 -13 -13 2.73 0.86
 4 -13 -14 0.8 0.59
 4 -14 0 15.52 1.94
 4 -14 0 16.75 1.72
 4 -14 -1 0.74 1.01
 4 -14 -1 0.84 1.45
 4 -14 -2 38.31 2.44
 4 -14 -2 40.76 2.97
 4 -14 -3 0.96 1.4
 4 -14 -3 1.87 1.07
 4 -14 -4 37.88 2.83
 4 -14 -5 3.13 1.59
 4 -14 -6 52.39 3.14
 4 -14 -7 0.74 1.42
 4 -14 -8 27.02 2.24
 4 -14 -9 2.55 1.23
 4 -14 -10 28.34 2.06
 4 -14 -11 6.33 1.14
 4 -14 -12 7.21 0.95
 4 -14 -13 -0.18 0.53
 4 -15 1 19.62 2.14
 4 -15 0 3.67 1.37
 4 -15 -1 9.08 1.73
 4 -15 -2 1.23 1.43
 4 -15 -3 21.75 2.3
 4 -15 -4 1.37 1.36
 4 -15 -5 8.44 1.73
 4 -15 -6 -0.93 1.28
 4 -15 -7 2.75 1.32
 4 -15 -8 0.68 0.99
 4 -15 -9 8.06 1.27
 4 -15 -10 5.18 1.01
 4 -15 -11 3.09 0.72
 4 -15 -12 1.57 0.48
 4 -16 3 0.4 1.14
 4 -16 2 17.35 1.86
 4 -16 1 -0.04 1.21
 4 -16 0 0.36 1.21
 4 -16 -1 1.41 1.28
 4 -16 -2 26.29 2.16
 4 -16 -3 2.05 1.28
 4 -16 -4 11.62 1.64
 4 -16 -5 -0.62 1.16
 4 -16 -6 6.06 1.2
 4 -16 -7 -0.31 0.85
 4 -16 -8 1.62 0.81
 4 -16 -9 2.62 0.75
 4 -16 -10 1.06 0.5
 4 -17 8 -0.74 0.65
 4 -17 7 0.36 0.74
 4 -17 6 0.72 0.74
 4 -17 5 15.58 1.34
 4 -17 4 0.12 0.82
 4 -17 3 19.16 1.66
 4 -17 2 1.18 0.93
 4 -17 1 26.35 1.94
 4 -17 0 2.03 1.08
 4 -17 -1 52.45 2.58
 4 -17 -2 1.86 1.09
 4 -17 -3 26.67 1.82
 4 -17 -4 -0.46 0.9
 4 -17 -5 18.29 1.48
 4 -17 -6 1.17 0.72
 4 -17 -7 6.91 0.89
 4 -17 -8 1.38 0.56
 4 -18 5 0.2 0.51
 4 -18 4 15.05 1.14
 4 -18 3 0.34 0.65
 4 -18 2 25.11 1.5
 4 -18 1 1.09 0.77
 4 -18 0 63.35 2.37
 4 -18 -1 1.25 0.81
 4 -18 -2 37.33 1.74
 4 -18 -3 -0.78 0.67
 4 -18 -4 19.84 1.22
 4 -18 -5 0.05 0.46
 5 0 0 0.33 0.83
 5 0 1 1.46 0.7
 5 0 -2 425.03 12.88
 5 0 2 377.81 8.01
 5 0 3 3.18 0.72
 5 0 -3 0.6 1.61
 5 0 -3 3.78 1.2
 5 0 -4 20.23 3.15
 5 0 -4 18.13 2.43
 5 0 -5 30.87 3.82
 5 0 -5 30.43 3.32
 5 0 -6 235.84 10.47
 5 0 -6 262.95 10.07
 5 0 -7 0.91 1.23
 5 0 -7 5.59 2.79
 5 0 -8 16.71 2.74
 5 0 -8 21.03 3.92
 5 0 -9 10.13 2.65
 5 0 -9 11.54 3
 5 0 -10 10.99 2.93
 5 0 -11 11.39 1.45
 5 0 11 12.48 1.7
 5 0 -12 4.4 1.21
 5 0 12 7.92 1.5
 5 0 -13 11.46 1.63
 5 0 13 10.45 1.77
 5 0 14 -0.63 1.25
 5 0 -14 -0.64 1.19
 5 0 -15 1.4 1.05
 5 0 15 2.65 1.45
 5 0 -16 6.69 1.4
 5 0 16 6.89 1.51
 5 0 -17 7.23 1.25
 5 0 17 8.58 1.4
 5 0 18 21.59 1.58
 5 0 19 7.62 0.89
 5 -1 19 8.66 0.99
 5 -1 18 8.73 1.23
 5 -1 17 15.91 1.71
 5 1 -16 7.04 1.32
 5 -1 16 9.09 1.6
 5 -1 15 69.18 3.54
 5 1 -15 59.2 3.04
 5 1 -14 6.26 1.34
 5 -1 14 9.28 1.68
 5 -1 13 72.04 3.6
 5 1 -13 62.42 3.1
 5 -1 12 7.32 1.56
 5 1 -12 8.37 1.32
 5 -1 11 39.13 2.62
 5 1 -11 39.21 2.3
 5 1 -8 51.15 5.32
 5 1 -8 51.91 4.41
 5 1 -7 9.79 2.76
 5 1 -7 7.67 1.83
 5 1 -6 138.19 8.42
 5 1 -6 127.53 6.49
 5 1 -5 234.41 10.16
 5 1 -5 225.89 7.92
 5 1 -4 3.76 1.47
 5 1 -4 2.45 0.98
 5 1 -3 465.99 10.77
 5 1 -3 501.97 14.25
 5 1 -2 24.74 2.71
 5 1 -2 22.29 2.95
 5 1 -1 376.57 11.65
 5 1 -1 366.3 9.95
 5 1 0 2.14 1.01
 5 1 0 0.6 1.01
 5 1 1 283.23 9.53
 5 1 1 268.17 7.78
 5 -1 -2 20.04 2.41
 5 1 2 22.87 2.56
 5 1 2 23 2.07
 5 1 3 380.87 9.76
 5 -1 -3 353.62 10.67
 5 -1 -4 2.95 1.48
 5 1 4 2.48 0.85
 5 -1 -4 2.05 1.39
 5 1 4 3.23 0.99
 5 -1 -5 189.07 9.79
 5 -1 -5 191.08 8.7
 5 1 5 171.27 6.17
 5 -1 -6 129.13 8.07
 5 -1 -6 125.92 7.23
 5 -1 -7 41.41 4.15
 5 -1 -7 46.42 4.89
 5 -1 -8 58.95 5.77
 5 -1 -8 56.11 5.02
 5 -1 -9 12.65 3.39
 5 -1 -9 10.97 2.57
 5 -1 -10 0.42 1.89
 5 -1 -10 4.19 2.19
 5 1 11 62.21 3.03
 5 -1 -11 57.05 2.77
 5 -1 -12 2.06 2.11
 5 -1 -12 5.93 1.33
 5 1 12 6.1 1.35
 5 1 13 62.16 3.21
 5 -1 -13 62.24 3.3
 5 -1 -14 5.15 1.36
 5 1 14 5.91 1.47
 5 1 15 40.14 2.67
 5 -1 -15 35.63 2.51
 5 -1 -16 6.14 1.39
 5 1 16 7.46 1.45
 5 1 17 40.81 2.35
 5 -1 -17 37.69 2.33
 5 -1 -18 11.44 1.24
 5 1 18 11.75 1.2
 5 1 19 13.71 0.99
 5 -2 19 5.36 0.89
 5 -2 18 40.2 2.16
 5 -2 17 0.07 1.21
 5 -2 16 12.31 1.92
 5 -2 15 23.52 2.33
 5 2 -15 19.89 1.85
 5 -2 14 197.43 6.03
 5 2 -14 176.34 5.25
 5 -2 13 4.49 1.48
 5 2 -13 4.52 1.26
 5 -2 12 76.74 3.71
 5 2 -12 71.17 3.14
 -5 -2 -12 77.28 7.13
 5 2 -11 3.66 0.98
 5 -2 11 3.23 1.28
 5 -2 10 141.26 4.58
 5 2 -7 2.38 2.1
 5 2 -6 196.89 9.67
 5 2 -5 42.23 4.5
 5 2 -5 36.78 2.75
 5 2 -4 459.12 10.18
 5 2 -4 623.21 17.36
 5 2 -3 61.12 4.98
 5 2 -3 64.79 4.75
 5 2 -2 681.2 16.49
 5 2 -2 687.14 15.76
 5 2 -1 33.96 3.38
 5 2 -1 37.08 3.24
 5 2 0 226.51 8.07
 5 2 0 236.37 8.01
 5 2 1 28.5 2.64
 5 2 1 30.08 2.71
 5 -2 -2 603.64 14.78
 5 2 2 636.86 13.4
 5 2 2 642.67 13.59
 5 2 3 68.5 3.64
 5 -2 -3 64.4 4.66
 5 2 3 65.5 3.95
 5 2 4 394.09 8.72
 5 -2 -4 403.95 12.69
 5 2 4 421.54 10.96
 5 -2 -5 47.36 4.63
 5 2 5 40.85 3.42
 5 -2 -6 262.59 11.89
 5 -2 -6 255.9 10.95
 5 -2 -7 -2.27 1.89
 5 -2 -7 -2.67 2.23
 5 -2 -8 95.46 7.13
 5 -2 -8 92.11 6.78
 5 -2 -9 5.8 2.09
 5 -2 -9 7.59 2.81
 5 -2 -10 182.51 10.2
 5 -2 -10 172.16 10.1
 5 -2 -11 0.05 2.27
 5 -2 -11 2.72 1.01
 5 2 11 3.12 1.14
 5 2 12 114.66 4.11
 5 -2 -12 102.52 4.08
 5 -2 -12 102.3 8.04
 5 -2 -13 2.38 1.14
 5 2 13 2.3 1.21
 5 2 14 119.49 4.38
 5 -2 -14 120.72 4.65
 5 -2 -15 14.49 1.94
 5 2 15 12.11 1.65
 5 2 16 17.72 1.71
 5 -2 -16 18.22 1.88
 5 -2 -17 5.35 1.29
 5 2 17 2.59 0.84
 5 2 18 51.87 2.02
 5 -2 -18 50.56 2.29
 5 -3 19 40.27 1.78
 5 -3 18 0.65 0.89
 5 -3 17 78.8 3.39
 5 -3 16 3.34 1.58
 5 -3 15 141.41 5.03
 5 -3 14 21.52 2.38
 5 -3 13 181.99 5.85
 5 3 -13 161.85 4.92
 5 3 -12 2.25 0.87
 5 -3 12 0.99 1.24
 5 -3 11 99.88 4.05
 5 3 -11 84.95 3.22
 -5 -3 -11 91.02 7.32
 5 -3 10 2.77 1.21
 5 3 -5 853.63 21.36
 5 3 -4 58.35 5.03
 5 3 -4 62.93 5.2
 5 3 -3 867.01 19.88
 5 3 -3 867.97 19.66
 5 3 -2 22.34 2.92
 5 3 -2 23.4 2.86
 5 3 -1 632.35 15.37
 5 3 -1 669.18 15.97
 5 3 0 10.33 2.02
 5 3 0 8.78 1.72
 5 3 1 297.11 9.1
 5 3 1 330.15 10.31
 5 -3 -2 15.81 2.45
 5 3 2 16 2.19
 5 3 2 16.94 1.96
 5 -3 -3 848.99 20.02
 5 3 3 840.04 17.77
 5 -3 -4 48.25 4.61
 5 3 4 46.4 3.86
 5 -3 -5 935.51 23.34
 5 3 5 934.97 20.37
 5 -3 -6 19.14 3.44
 5 -3 -7 135.06 8.84
 5 -3 -7 129.27 8.48
 5 -3 -8 -1.31 2.16
 5 -3 -8 2.48 2.14
 5 -3 -9 385.36 14.67
 5 -3 -9 392.06 15.46
 5 -3 -10 1.94 1.9
 5 -3 -10 2.52 2.12
 5 -3 -10 3.67 1.02
 5 3 11 92.37 3.38
 5 -3 -11 78.86 3.44
 5 -3 -11 80.53 7.25
 5 3 12 3.26 1.12
 5 -3 -12 2.89 1.24
 5 3 13 117.11 4.07
 5 -3 -13 110.05 4.39
 5 3 14 17.71 1.72
 5 -3 -14 15.3 1.98
 5 3 15 97.73 3.57
 5 -3 -15 99.04 4.22
 5 -3 -16 4.37 1.27
 5 3 16 3.09 1
 5 3 17 57.01 2.24
 5 -3 -17 58.09 2.85
 5 -3 -18 -0.26 0.8
 5 -4 19 2.11 0.7
 5 -4 18 48.03 2.19
 5 -4 17 1.25 1.1
 5 -4 16 117.92 4.41
 5 -4 15 5.47 1.58
 5 -4 14 93 4.2
 5 -4 13 2.21 1.45
 5 -4 12 128.77 4.78
 -5 -4 -11 6.66 2.81
 5 -4 11 7.91 1.54
 5 -4 10 81.44 3.53
 -5 -4 -10 77.21 6.53
 -5 -4 -9 1.08 1.47
 5 4 -4 918.28 22.03
 5 4 -3 14.34 2.74
 5 4 -2 536.41 14.55
 5 4 -1 26.4 3.16
 5 4 0 447.58 13.04
 5 4 1 24.57 3.01
 5 -4 -2 299.99 10.83
 5 4 2 319.19 10.81
 5 4 3 13.1 2.26
 5 -4 -3 11.69 2.51
 5 -4 -4 1136.47 25.52
 5 4 4 1205.31 24.53
 5 -4 -5 61.32 5.89
 5 4 5 58.28 4.98
 5 -4 -6 194.73 10.83
 5 -4 -7 8.52 2.96
 5 -4 -7 2.63 1.75
 5 -4 -8 347.51 15.17
 5 -4 -8 364.62 15.2
 5 -4 -9 2.53 2.2
 5 -4 -9 3.24 1.9
 5 -4 -10 179.54 5.17
 5 -4 -10 194.92 11.53
 5 -4 -11 4.81 2.62
 5 -4 -11 8.62 1.39
 5 -4 -12 80.81 3.66
 5 -4 -13 2.75 1.29
 5 -4 -14 64.51 3.48
 5 -4 -15 2.34 1.32
 5 -4 -16 59.61 3.17
 5 -4 -17 1.56 1.01
 5 -4 -18 47.33 2.19
 5 -4 -19 -0.88 0.56
 5 -5 19 11.13 0.87
 5 -5 18 7.81 1.08
 5 -5 17 20.62 1.75
 5 -5 16 11.47 1.65
 5 -5 15 65.88 3.4
 5 -5 14 3.13 1.45
 5 -5 13 58.14 3.37
 5 -5 12 7.03 1.51
 5 -5 11 39.45 2.69
 -5 -5 -11 40.37 5.17
 -5 -5 -10 5.76 2.29
 5 -5 10 6.61 1.4
 5 -5 9 123.22 4.2
 -5 -5 -9 119.69 7.79
 -5 -5 -8 2.48 1.65
 -5 -5 -7 29.3 3.58
 5 5 -5 389.89 15.1
 5 5 -4 27.29 3.86
 5 5 -3 156.62 8.43
 5 5 -2 35.53 4.15
 5 5 -1 293.08 11.32
 5 5 0 3.61 1.6
 5 5 1 240.42 9.95
 5 -5 -2 31.12 3.8
 5 5 2 31.41 3.62
 5 -5 -3 49.09 5.05
 5 5 3 51.82 4.7
 5 5 4 16.58 2.88
 5 -5 -4 17.34 3.39
 5 -5 -5 449.85 16.36
 5 5 5 445.35 14.94
 5 -5 -6 12.07 3.18
 5 -5 -7 106.99 8.88
 5 -5 -8 1.09 2.85
 5 -5 -8 0.45 2.11
 5 -5 -9 165.11 5.01
 5 -5 -9 185.09 10.6
 5 -5 -9 195.78 12.15
 5 -5 -10 9.62 1.53
 5 -5 -10 7.91 3.19
 5 -5 -11 60.89 3.15
 5 -5 -12 12.9 1.67
 5 -5 -13 20.76 2.08
 5 -5 -14 -0.23 1.36
 5 -5 -15 31.5 2.47
 5 -5 -16 20.11 2.04
 5 -5 -17 12.21 1.49
 5 -5 -18 3.46 0.88
 5 -5 -19 8.42 0.76
 5 -6 18 2.62 0.77
 5 -6 17 12.68 1.39
 5 -6 16 -1.64 1.14
 5 -6 15 5.5 1.31
 5 -6 14 49.58 2.97
 5 -6 13 3.91 1.53
 5 -6 12 5.89 1.6
 5 -6 11 3.83 1.37
 5 -6 10 84.9 3.67
 5 -6 9 9.72 1.5
 5 -6 8 17.59 1.66
 5 6 -5 19.93 4.06
 5 6 -4 96.33 7.16
 5 6 -3 47.24 4.85
 5 6 -2 1.9 1.62
 5 6 -1 42.03 4.58
 5 6 0 114.89 7.25
 5 6 1 41.52 4.48
 5 -6 -2 0.08 1.73
 5 6 2 1.17 1.53
 5 6 3 44.29 4.77
 5 -6 -3 45.04 4.97
 5 -6 -4 75.16 6.63
 5 6 4 70.91 6.07
 5 6 5 10 2.89
 5 -6 -5 11.82 2.98
 5 6 6 89.26 7.17
 5 -6 -6 88.32 7.79
 5 -6 -7 13.19 3.59
 5 -6 -8 13.01 1.53
 5 -6 -8 11.26 2.91
 5 -6 -8 16.7 4.31
 5 -6 -9 4.02 1.22
 5 -6 -9 7.41 3.59
 5 -6 -10 87.31 3.89
 5 -6 -10 124.12 10.67
 5 -6 -11 6.92 1.46
 5 -6 -12 10.58 1.74
 5 -6 -13 0.33 1.23
 5 -6 -14 43.65 2.9
 5 -6 -15 8.44 1.57
 5 -6 -16 0.88 1.03
 5 -6 -17 10.44 1.39
 5 -6 -18 1.14 0.65
 5 -7 18 1.17 0.51
 5 -7 17 1.54 0.76
 5 -7 16 6.99 1.21
 5 -7 15 6.68 1.29
 5 -7 14 2.58 1.14
 5 -7 13 42.42 2.7
 5 -7 12 4.17 1.43
 5 -7 11 56.56 3
 5 -7 10 1.85 1.03
 5 -7 9 50.53 2.65
 5 -7 8 2 0.87
 5 7 -5 160.26 10.14
 5 7 -4 25.63 4.26
 5 7 -3 146.03 8.77
 5 7 -2 3.47 2.22
 5 7 -1 28 4.04
 5 7 0 4.65 2.07
 5 7 1 67.05 5.94
 5 7 2 6.6 2.38
 5 -7 -3 197.12 10.28
 5 7 3 216.63 10.82
 5 -7 -4 24.72 4.3
 5 7 4 24.46 4.08
 5 -7 -5 189.05 11.36
 5 7 5 188 10.56
 5 7 6 5.02 2.73
 5 -7 -6 4.73 2.31
 5 7 7 98.35 8.13
 5 -7 -7 101.76 4.11
 5 -7 -7 94.75 3.84
 5 -7 -7 102.83 8.94
 5 -7 -8 3.3 2.85
 5 -7 -8 0.57 0.98
 5 -7 -9 26.78 4.98
 5 -7 -9 22.18 2.13
 5 -7 -10 5.68 1.45
 5 -7 -11 29.73 2.5
 5 -7 -12 8.97 1.59
 5 -7 -13 55.76 3.15
 5 -7 -14 8.46 1.6
 5 -7 -15 7.43 1.39
 5 -7 -16 6.02 1.24
 5 -7 -17 8.12 1.19
 5 -7 -18 1.7 0.6
 5 -8 17 0.15 0.55
 5 -8 16 9.2 1.07
 5 -8 15 3.86 1.07
 5 -8 14 48.73 2.54
 5 -8 13 3.26 1.08
 5 -8 12 114.73 4.02
 5 -8 11 4.82 1.28
 5 -8 10 53.28 2.7
 5 -8 9 15.21 1.54
 5 -8 8 40.69 2.23
 5 -8 7 3.92 0.96
 5 8 -6 85.12 8.01
 5 8 -5 1.26 2.59
 5 8 -4 306.21 14.32
 5 8 -3 16.65 3.52
 5 8 -2 98.88 7.8
 5 8 -1 3.16 2.11
 5 8 0 382.63 15.23
 5 8 1 2.44 2.21
 5 8 2 188.07 10.6
 5 -8 -3 21.75 4.02
 5 8 3 25.49 4.1
 5 -8 -4 403.83 15.78
 5 8 4 436.89 16.89
 5 -8 -5 2.33 2.25
 5 -8 -5 3.57 1.16
 5 8 5 4.71 2.42
 5 -8 -6 128.26 4.7
 5 -8 -6 120.2 4.42
 5 -8 -6 126.38 9.69
 5 8 6 123.78 9.17
 5 8 7 6.9 3.27
 5 -8 -7 6.83 3.19
 5 -8 -7 4.58 1.36
 5 -8 -7 3.19 1.17
 5 -8 -8 100.22 4.29
 5 -8 -8 106.18 9.24
 5 8 8 101.95 8.66
 5 -8 -9 16.17 2.02
 5 -8 -10 16.18 1.99
 5 -8 -11 3.63 1.54
 5 -8 -12 88.63 3.95
 5 -8 -13 7.65 1.53
 5 -8 -14 58.64 3.07
 5 -8 -15 4.17 1.19
 5 -8 -16 9.74 1.29
 5 -8 -17 1.57 0.74
 5 -9 16 0.3 0.56
 5 -9 15 18.01 1.3
 5 -9 14 1.34 0.85
 5 -9 13 71.81 2.87
 5 -9 12 3.92 1.1
 5 -9 11 199.1 5.14
 5 -9 10 10.86 1.41
 5 9 -6 12.24 3.94
 5 9 -5 57.33 6.7
 5 9 -4 10.31 3.26
 5 9 -3 345.51 15.39
 5 9 -2 12.3 3.56
 5 9 -1 353.11 15.76
 5 9 0 -1.8 2.49
 5 9 1 354.39 16.06
 5 9 2 16.77 3.71
 5 -9 -3 568.31 10.56
 5 -9 -3 572.94 10.82
 5 9 3 587.49 20.27
 5 9 4 9.06 3.03
 5 -9 -4 11.93 1.61
 5 -9 -4 12.54 1.66
 5 -9 -4 10.97 2.96
 5 -9 -5 109.42 8.66
 5 -9 -5 122.59 4.53
 5 -9 -5 133.71 4.8
 5 9 5 117.53 9.25
 5 9 6 3.64 2.72
 5 -9 -6 8 3.1
 5 -9 -6 7.94 1.57
 5 -9 -6 8.25 1.54
 5 -9 -7 87.07 4
 5 -9 -7 88.38 8.43
 5 9 7 93.51 8.35
 5 -9 -8 -0.18 1.24
 5 -9 -9 194.38 6.1
 5 -9 -10 11.02 1.96
 5 -9 -11 137.86 5.11
 5 -9 -12 3.84 1.37
 5 -9 -13 54.58 2.94
 5 -9 -14 -0.55 1.06
 5 -9 -15 32.68 2.09
 5 -9 -16 -0.63 0.81
 5 -9 -17 10.51 0.94
 5 10 -5 3.04 3.16
 5 10 -4 72.95 7.65
 5 10 -3 3.11 2.71
 5 10 -2 158.95 11.09
 5 10 -1 14.47 3.85
 5 -10 0 158.41 4.93
 5 10 0 166.37 10.93
 5 10 1 4.83 2.62
 5 -10 -1 9.65 1.55
 5 -10 -2 235.88 6.49
 5 -10 -2 229.16 6.12
 5 10 2 244.24 13.5
 5 10 3 3.9 2.32
 5 -10 -3 0.65 0.92
 5 -10 -3 0.8 1.12
 5 -10 -4 185.29 5.73
 5 -10 -4 189.57 5.94
 5 10 4 173.38 11.31
 5 10 5 4.67 2.67
 5 -10 -5 3.26 1.28
 5 -10 -5 3.74 1.39
 5 -10 -5 4.16 2.54
 5 -10 -6 152.29 5.42
 5 -10 -6 154.97 5.49
 5 -10 -7 1.63 1.27
 5 -10 -8 111.21 4.73
 5 -10 -9 -0.77 1.36
 5 -10 -10 114.31 4.66
 5 -10 -11 10.79 1.78
 5 -10 -12 20.83 2
 5 -10 -13 0.45 1.08
 5 -10 -14 36.43 2.22
 5 -10 -15 -0.5 0.85
 5 -10 -16 16.52 1.21
 5 11 -2 2.11 2.52
 5 -11 1 121.81 4.36
 5 11 -1 128.01 9.95
 5 11 0 -2.2 2.88
 5 -11 0 2.49 1.17
 5 -11 -1 167.8 5.18
 5 11 1 183.34 11.93
 5 11 2 3.23 2.8
 5 -11 -2 0.21 1.12
 5 -11 -2 1.74 1.2
 5 -11 -3 38.69 2.61
 5 -11 -3 40.28 2.81
 5 -11 -4 3.58 1.41
 5 -11 -4 1.92 1.41
 5 -11 -5 82.34 4.03
 5 -11 -5 80.35 3.9
 5 -11 -6 1.8 1.3
 5 -11 -6 0.98 1.25
 5 -11 -7 75.59 3.9
 5 -11 -8 3.39 1.56
 5 -11 -9 61.69 3.4
 5 -11 -10 3.95 1.56
 5 -11 -11 5.28 1.55
 5 -11 -12 7.88 1.42
 5 -11 -13 11.38 1.39
 5 -11 -14 -0.68 0.82
 5 -11 -15 26.48 1.51
 5 -12 3 0.06 1.15
 5 -12 2 22.32 2.07
 5 -12 1 0.11 1.12
 5 -12 0 48.67 2.81
 5 -12 -1 0.37 1.01
 5 -12 -1 0.87 1.32
 5 -12 -2 34.88 2.52
 5 -12 -2 39.02 2.83
 5 -12 -3 -1.12 1.4
 5 -12 -3 -0.25 1.33
 5 -12 -4 9.53 1.83
 5 -12 -4 11.85 1.83
 5 -12 -5 0.93 1.29
 5 -12 -5 -0.33 1.39
 5 -12 -6 44.22 3.1
 5 -12 -7 3.46 1.34
 5 -12 -8 40.73 2.85
 5 -12 -9 10.74 1.79
 5 -12 -10 18.41 2.02
 5 -12 -11 2.49 1.25
 5 -12 -12 9.95 1.38
 5 -12 -13 2.76 0.89
 5 -12 -14 24.01 1.46
 5 -12 -15 -0.59 0.48
 5 -13 5 0.27 1.04
 5 -13 4 5.3 1.37
 5 -13 3 17.49 1.85
 5 -13 2 0.71 1.01
 5 -13 1 31.42 2.32
 5 -13 0 5.37 1.27
 5 -13 0 3.98 1.36
 5 -13 -1 19.73 2.01
 5 -13 -1 22.19 2.41
 5 -13 -2 -1.31 1.33
 5 -13 -2 -0.41 1.4
 5 -13 -3 18.06 2.09
 5 -13 -3 19.03 2
 5 -13 -4 4.77 1.38
 5 -13 -4 4.01 1.59
 5 -13 -5 6.56 1.82
 5 -13 -6 -0.68 1.37
 5 -13 -7 25.56 2.39
 5 -13 -8 2.52 1.41
 5 -13 -9 23.06 2.14
 5 -13 -10 4.36 1.29
 5 -13 -11 18.23 1.58
 5 -13 -12 1.99 0.85
 5 -13 -13 7.57 0.91
 5 -14 9 1.23 0.74
 5 -14 8 22.8 1.56
 5 -14 7 1.43 0.85
 5 -14 6 33.86 2.07
 5 -14 5 3.57 1.08
 5 -14 4 25.51 1.92
 5 -14 3 1.41 0.95
 5 -14 2 35.33 2.29
 5 -14 1 3.44 1.21
 5 -14 1 1.38 1.31
 5 -14 0 7.23 1.52
 5 -14 0 6.21 1.4
 5 -14 -1 2.88 1.27
 5 -14 -1 -0.09 1.4
 5 -14 -2 21.46 2.02
 5 -14 -2 19.49 2.23
 5 -14 -3 3.01 1.27
 5 -14 -3 0.69 1.28
 5 -14 -4 68.88 3.55
 5 -14 -5 6.67 1.62
 5 -14 -6 49.11 3.01
 5 -14 -7 0.8 1.22
 5 -14 -8 47 2.67
 5 -14 -9 2.27 1.14
 5 -14 -10 25.63 1.81
 5 -14 -11 1.04 0.76
 5 -14 -12 1.41 0.63
 5 -15 3 29.56 1.86
 5 -15 2 1.99 0.99
 5 -15 2 1.57 1.2
 5 -15 1 39.25 2.22
 5 -15 1 41.28 2.71
 5 -15 0 2.4 1.06
 5 -15 0 -0.17 1.44
 5 -15 -1 33.21 2.54
 5 -15 -1 32.74 2.12
 5 -15 -2 1.47 0.96
 5 -15 -2 -0.19 1.25
 5 -15 -3 61.82 3.23
 5 -15 -4 0.67 1.18
 5 -15 -5 56.1 2.94
 5 -15 -6 3.15 1.17
 5 -15 -7 42.2 2.34
 5 -15 -8 1.67 0.93
 5 -15 -9 41.63 2.1
 5 -15 -10 1.96 0.74
 5 -15 -11 7.09 0.73
 5 -16 9 -0.4 0.58
 5 -16 6 9.99 1.25
 5 -16 5 -2.17 1.14
 5 -16 4 43.97 2.46
 5 -16 3 0.77 1.04
 5 -16 2 25.02 2.03
 5 -16 1 0.52 1.07
 5 -16 0 60.2 2.99
 5 -16 -1 0.87 1.1
 5 -16 -2 50.21 2.72
 5 -16 -3 2.36 1.18
 5 -16 -4 42.59 2.38
 5 -16 -5 -0.38 1.01
 5 -16 -6 9.52 1.21
 5 -16 -7 3.67 0.91
 5 -16 -8 24.15 1.46
 5 -16 -9 0.85 0.52
 5 -17 6 1.62 0.65
 5 -17 5 7.5 0.97
 5 -17 4 -0.21 0.75
 5 -17 3 21.15 1.56
 5 -17 2 0.1 0.81
 5 -17 1 23.24 1.67
 5 -17 0 1.34 0.9
 5 -17 -1 24.1 1.72
 5 -17 -2 0.32 0.8
 5 -17 -3 23.57 1.58
 5 -17 -4 0.33 0.77
 5 -17 -5 2.38 0.71
 5 -17 -6 0.38 0.56
 5 -17 -7 6.47 0.74
 5 -18 2 21.37 1.25
 5 -18 1 1.74 0.64
 5 -18 0 4.31 0.7
 5 -18 -1 -0.05 0.57
 5 -18 -2 14.94 1.06
 5 -18 -3 1.2 0.52
 6 0 0 3598.75 53.84
 6 0 -1 8.13 2.5
 6 0 1 2.27 1.05
 6 0 -2 521.33 16.3
 6 0 -3 1.28 1.56
 6 0 -4 145.95 6.79
 6 0 -4 169.73 9.21
 6 0 4 160.92 6.69
 6 0 -5 0.06 1.23
 6 0 -5 1.74 1.76
 6 0 -6 342.7 13.81
 6 0 -6 340.48 11.95
 6 0 -7 29.07 4.43
 6 0 -7 25.45 3.32
 6 0 -8 207.78 11.83
 6 0 -8 191.93 9.78
 6 0 -9 -0.74 1.96
 6 0 10 50.35 2.8
 6 0 11 0.6 1.11
 6 0 12 136.59 4.86
 6 0 -12 130.95 4.4
 6 0 -13 1.53 1.05
 6 0 13 1.33 1.19
 6 0 14 60.29 3.29
 6 0 -14 52.32 2.77
 6 0 -15 0.97 0.99
 6 0 15 0.52 1.28
 6 0 16 110.59 3.87
 6 0 -16 98 3.44
 6 0 17 4.31 0.98
 6 0 18 20.71 1.4
 6 0 19 1.51 0.5
 6 -1 19 38.91 1.49
 6 -1 18 13.06 1.27
 6 -1 17 57.21 2.6
 6 -1 16 0.25 1.14
 6 -1 15 46.78 2.86
 6 1 -15 42.16 2.35
 6 -1 14 1.46 1.27
 6 1 -14 1.21 0.96
 6 -1 13 43.87 2.96
 6 1 -13 35.8 2.28
 6 -1 12 6.77 1.56
 6 -1 11 69.78 3.46
 6 -1 10 12.61 1.66
 6 -1 9 69.84 3.17
 6 1 -8 1.03 2
 6 1 -7 243.62 12.04
 6 1 -6 13.42 3.2
 6 1 -6 10.55 2
 6 1 -5 169.52 6.97
 6 1 -5 203.7 10.39
 6 1 -4 24.99 3.69
 6 1 -3 178.62 8.88
 6 1 -2 6.71 2.06
 6 1 -1 1346.52 27.48
 6 1 -1 1490.6 25.99
 6 1 0 13.07 2.57
 6 1 0 19.86 2.74
 6 1 1 1336.02 25.44
 6 1 1 1275.25 22.37
 6 1 2 2.52 0.96
 6 1 2 3.73 1.34
 6 -1 -3 265.82 9.91
 6 -1 -3 289.62 12.03
 6 1 3 269.05 8.91
 6 -1 -4 28.16 3.25
 6 1 4 26.23 2.48
 6 -1 -4 25.72 3.77
 6 -1 -5 264.32 12.25
 6 -1 -5 221.16 9.57
 6 -1 -6 10.49 2.32
 6 -1 -6 14.32 3.24
 6 -1 -7 335.74 14.02
 6 -1 -7 339.65 13.22
 6 -1 -8 4.79 2.32
 6 -1 -8 3.7 2.54
 6 -1 -9 7.65 2.86
 6 -1 -9 7.19 2.94
 6 -1 -10 10.97 3.1
 6 1 10 9.97 1.47
 6 -1 -10 12.86 3.53
 6 1 11 82.76 3.59
 6 -1 -11 74.65 3.22
 6 -1 -12 4.81 1.15
 6 1 12 2.69 1.17
 6 -1 -13 17.66 1.84
 6 1 13 18.93 1.98
 6 -1 -14 1.64 1.07
 6 1 14 -0.42 1.25
 6 1 15 51.04 2.79
 6 -1 -15 48.95 2.67
 6 -1 -16 3.12 1
 6 1 16 3.61 1.06
 6 1 17 48.75 2.23
 6 -1 -17 44.91 2.15
 6 1 18 13.56 1.1
 6 -2 19 4.21 0.64
 6 -2 18 45.64 2.09
 6 -2 17 2.16 1.09
 6 -2 16 53.43 2.84
 6 -2 15 7.78 1.57
 6 2 -14 15.68 1.54
 6 -2 14 12.95 1.87
 6 -2 13 20.71 2.27
 6 -2 12 46.99 3.09
 6 -2 11 0.85 1.24
 6 -2 10 34.72 2.46
 6 -2 9 20.47 1.88
 6 2 -7 10.78 2.88
 6 2 -6 321.01 13.52
 6 2 -5 3.92 2.52
 6 2 -4 261.76 12.09
 6 2 -3 27.97 3.74
 6 2 -2 526.24 15.82
 6 2 -2 585.38 15.99
 6 2 -1 37.1 3.92
 6 2 -1 41.2 3.73
 6 2 0 235.54 9.17
 6 2 0 236.25 8.61
 6 2 1 35.17 3.32
 6 2 1 40.31 3.49
 6 2 2 534 13.52
 6 2 2 556.41 13.56
 6 2 3 20.39 2.35
 6 -2 -3 16.33 2.56
 6 2 3 20.76 2.42
 6 2 4 262.61 8.47
 6 -2 -4 256.03 10.59
 6 -2 -5 0.53 1.8
 6 -2 -5 1.62 1.46
 6 -2 -6 383.08 15.8
 6 -2 -6 345.45 13.25
 6 -2 -7 19.03 3.58
 6 -2 -7 14.7 3.29
 6 -2 -8 59.6 6.04
 6 -2 -8 62.83 6.39
 6 -2 -9 14.32 3.71
 6 -2 -9 16.86 3.78
 6 -2 -10 2.47 2.43
 6 -2 -10 5.78 1.12
 6 2 10 3.52 1.08
 6 -2 -10 6.44 3
 6 -2 -11 1.97 0.89
 6 2 11 2.16 0.98
 6 -2 -11 3.19 2.61
 6 2 12 35.29 2.42
 6 -2 -12 31.96 2.38
 6 -2 -13 17.09 1.91
 6 2 13 20.12 1.93
 6 2 14 27.64 2.1
 6 -2 -14 28.77 2.32
 6 -2 -15 2.85 1.11
 6 2 15 -0.58 1.04
 6 2 16 36.51 2.08
 6 -2 -16 33.85 2.18
 6 -2 -17 3.75 0.9
 6 2 17 6.83 1.03
 6 2 18 36.56 1.46
 6 -3 19 0.7 0.51
 6 -3 18 2.36 0.85
 6 -3 17 9.37 1.37
 6 -3 16 5.85 1.35
 6 -3 15 6.06 1.42
 6 -3 14 21.32 2.26
 6 -3 13 8.3 1.56
 6 -3 12 14.75 1.99
 6 -3 11 20.49 2.13
 -6 -3 -11 14.66 3.47
 6 -3 10 10.64 1.56
 6 -3 9 3.91 1.24
 6 3 -5 108.92 7.61
 6 3 -4 11.37 2.79
 6 3 -3 8.15 2.49
 6 3 -3 6.13 2.18
 6 3 -2 3.02 1.69
 6 3 -2 6.81 1.99
 6 3 -1 163.2 7.9
 6 3 -1 158.88 7.77
 6 3 0 12.52 2.3
 6 3 0 12.87 2.3
 6 3 1 149.48 6.84
 6 3 1 154.68 7.32
 6 3 2 3.37 1.36
 6 3 2 2.01 1.17
 6 3 3 11.21 2.33
 6 -3 -3 7.78 2.24
 6 -3 -4 4.23 1.72
 6 3 4 6.18 1.78
 6 -3 -5 103.37 7.42
 6 3 5 100.67 5.75
 6 -3 -6 11.4 2.84
 6 -3 -6 8.78 2.49
 6 -3 -7 125.79 9.16
 6 -3 -7 119.69 8.65
 6 -3 -8 14.29 3.72
 6 -3 -8 10.79 3.18
 6 -3 -9 3.91 2.38
 6 -3 -9 4.4 3.37
 6 -3 -10 20.53 4.34
 6 3 10 16.65 1.54
 6 -3 -10 14.88 1.54
 6 -3 -10 21.56 4.46
 6 -3 -11 14.27 1.59
 6 3 11 15.43 1.56
 6 -3 -12 12.88 1.65
 6 3 12 11.89 1.38
 6 -3 -13 5.91 1.42
 6 3 13 3.91 1.08
 6 -3 -14 17.01 1.91
 6 3 14 13.97 1.5
 6 -3 -15 5.47 1.43
 6 3 15 4.72 1.03
 6 -3 -16 0.3 0.88
 6 3 16 2.84 0.88
 6 -3 -17 6.22 1.03
 6 -3 -18 2.15 0.61
 6 -4 18 13.82 1.19
 6 -4 17 3.26 1.07
 6 -4 16 5.9 1.3
 6 -4 15 13.82 1.84
 6 -4 14 4.43 1.42
 6 -4 13 -1.01 1.54
 6 -4 12 4.85 1.58
 6 -4 11 4.31 1.54
 6 -4 10 101.23 4.09
 -6 -4 -10 95.56 7.2
 6 -4 9 14.15 1.71
 6 -4 8 18.56 1.79
 6 4 -4 147.04 8.93
 6 4 -3 12.41 2.66
 6 4 -2 323.43 12.47
 6 4 -1 12.04 2.36
 6 4 0 387.29 12.83
 6 4 1 12.33 2.6
 6 4 2 309.83 11.15
 6 4 3 16.22 2.72
 6 -4 -3 13.56 2.82
 6 4 4 80.63 5.64
 6 -4 -4 73.14 6.31
 6 4 5 2.2 1.54
 6 -4 -5 -0.38 1.76
 6 4 6 19.34 2.8
 6 -4 -6 18.4 3.72
 6 -4 -7 9.65 2.85
 6 -4 -7 8.55 2.49
 6 -4 -8 -1.02 2.17
 6 -4 -8 1.01 2.06
 6 -4 -9 22.37 4.67
 6 -4 -9 15.97 1.59
 6 -4 -9 13.87 3.54
 6 -4 -10 106.96 3.87
 6 -4 -10 146.62 11.01
 6 -4 -11 -1.1 1.04
 6 -4 -12 18 1.93
 6 -4 -13 4.36 1.27
 6 -4 -14 21.41 2.13
 6 -4 -15 11.27 1.69
 6 -4 -16 12.47 1.52
 6 -4 -17 0.12 0.74
 6 -4 -18 8.78 0.89
 6 -5 18 0.81 0.63
 6 -5 17 51.02 2.3
 6 -5 16 9.66 1.48
 6 -5 15 51.47 2.82
 6 -5 14 3.47 1.32
 6 -5 13 1.8 1.38
 6 -5 12 1.18 1.3
 6 -5 11 91.77 4.03
 6 -5 10 10.32 1.65
 6 -5 9 69.44 3.27
 6 -5 8 2.62 1
 6 5 -4 -0.36 2.04
 6 5 -3 455.05 15.78
 6 5 -2 22.62 3.58
 6 5 -1 253.03 11.26
 6 5 0 -0.76 1.74
 6 5 1 294.7 11.72
 6 5 2 21.84 3.56
 6 -5 -3 451.74 15.91
 6 5 3 466.7 15.12
 6 5 4 0.36 1.44
 6 -5 -4 0.49 1.69
 6 -5 -5 300.16 13.7
 6 5 5 298.85 11.93
 6 -5 -6 -1.35 2.03
 6 5 6 0.11 1.71
 6 -5 -7 63.33 6.56
 6 -5 -7 64.33 6.89
 6 5 7 64.3 5.86
 6 -5 -8 5.34 3.07
 6 -5 -8 4.08 1.03
 6 -5 -8 3.35 2.45
 6 -5 -9 31.48 5.33
 6 -5 -9 30.95 2.24
 6 -5 -9 30.45 4.74
 6 -5 -10 16.63 1.76
 6 -5 -11 74.98 3.42
 6 -5 -12 3.4 1.33
 6 -5 -13 19.14 1.98
 6 -5 -14 1.37 1.18
 6 -5 -15 98.98 3.82
 6 -5 -16 4.84 1.16
 6 -5 -17 42.71 2.04
 6 -5 -18 1.12 0.52
 6 -6 18 30.11 1.38
 6 -6 17 4.3 0.87
 6 -6 16 76.08 2.94
 6 -6 15 1.49 1.17
 6 -6 14 69.42 3.29
 6 -6 13 9.06 1.58
 6 -6 12 47.4 2.89
 6 -6 11 0.94 1.11
 6 -6 10 109.11 4.18
 6 -6 9 7.74 1.35
 6 -6 8 76.09 3.22
 6 -6 7 3.75 1.02
 6 6 -5 2.15 2.42
 6 6 -4 286.72 13.43
 6 6 -3 32.55 4.59
 6 6 -2 526.51 17.38
 6 6 -1 53.52 5.57
 6 6 0 358.66 14.18
 6 6 1 50.2 5.23
 6 6 2 624.48 19.5
 6 -6 -3 15.58 3.25
 6 6 3 19.75 3.34
 6 -6 -4 192.88 10.84
 6 6 4 212.35 10.65
 6 6 5 0.44 1.73
 6 -6 -5 0.47 2.09
 6 -6 -6 255.01 13.37
 6 6 6 260.1 12.21
 6 6 7 -0.28 1.78
 6 -6 -7 1.15 1.15
 6 -6 -7 2.24 2.32
 6 -6 -7 3.15 1.06
 6 -6 -8 63.57 3.14
 6 -6 -8 67.6 7.07
 6 -6 -8 60.71 7.04
 6 6 8 58.54 5.95
 6 -6 -9 12.76 3.39
 6 -6 -9 16.38 1.89
 6 -6 -10 77.08 3.53
 6 -6 -11 5.09 1.41
 6 -6 -12 80.26 3.68
 6 -6 -13 6.68 1.44
 6 -6 -14 80.05 3.51
 6 -6 -15 0.06 1.04
 6 -6 -16 114.93 3.7
 6 -6 -17 3.45 0.79
 6 -7 17 18.31 1.22
 6 -7 16 1.87 0.9
 6 -7 15 47.62 2.45
 6 -7 14 2.31 1.23
 6 -7 13 145.91 4.69
 6 -7 12 6.48 1.48
 6 -7 11 120.14 4.3
 6 -7 10 3.57 1.34
 6 -7 9 69.91 3.16
 6 -7 8 6.81 1.34
 6 -7 7 127.97 4.09
 6 -7 6 4.69 0.99
 6 7 -5 25.12 4.95
 6 7 -4 18.78 4.13
 6 7 -3 304.23 14.15
 6 7 -2 9.95 3.14
 6 7 -1 257.59 12.47
 6 7 0 0.62 2.12
 6 7 1 270.75 12.62
 6 7 2 11.96 3.25
 6 7 3 218.68 11.37
 6 7 4 12.34 3.17
 6 -7 -4 10.37 3.07
 6 -7 -5 118.55 9.08
 6 -7 -5 146.22 4.86
 6 7 5 124.83 8.54
 6 -7 -6 8.35 1.53
 6 -7 -6 10.54 3.28
 6 7 6 9.69 2.75
 6 -7 -6 9.72 1.3
 6 -7 -7 178.45 5.79
 6 -7 -7 170.76 5.37
 6 -7 -7 159.34 11.23
 6 7 7 159.8 9.98
 6 7 8 3.27 2.39
 6 -7 -8 6.28 1.39
 6 -7 -8 7.71 3.67
 6 -7 -8 3.03 2.01
 6 -7 -9 94.47 4
 6 -7 -10 3.12 1.36
 6 -7 -11 77.53 3.58
 6 -7 -12 3.08 1.31
 6 -7 -13 155.3 4.98
 6 -7 -14 3.9 1.24
 6 -7 -15 48.28 2.54
 6 -7 -16 2.13 0.88
 6 -7 -17 22.22 1.29
 6 -8 16 23.04 1.39
 6 -8 15 1.44 0.84
 6 -8 14 21.52 1.69
 6 -8 13 0.76 1.04
 6 -8 12 187.24 5.23
 6 -8 11 0.41 1.07
 6 -8 10 42.59 2.53
 6 -8 9 11.27 1.48
 6 -8 8 104.78 3.71
 6 -8 7 1.5 0.94
 6 -8 6 5.46 1.11
 6 8 -5 10.67 3.86
 6 -8 5 5.03 1.05
 6 8 -4 13.9 3.91
 6 8 -3 24.56 4.56
 6 8 -2 175.77 10.51
 6 8 -1 0.02 2.5
 6 8 0 37.92 5.23
 6 8 1 2.11 2.32
 6 -8 -2 170.96 5.14
 6 8 2 184.49 11.15
 6 -8 -3 20.43 1.85
 6 8 3 19.03 3.89
 6 8 4 34.96 5.05
 6 -8 -4 35.58 2.48
 6 -8 -4 36.47 2.39
 6 -8 -5 2.82 1.29
 6 8 5 1.64 1.87
 6 -8 -5 2.76 1.99
 6 -8 -5 3.12 1.12
 6 8 6 16.61 3.45
 6 -8 -6 21.32 1.99
 6 -8 -6 23.66 2.3
 6 -8 -6 13.9 3.82
 6 -8 -7 2.24 1.31
 6 8 7 3.27 2.56
 6 -8 -7 4.47 2.82
 6 -8 -7 1.11 1.13
 6 -8 -8 142.44 4.99
 6 -8 -9 8.46 1.67
 6 -8 -10 28.36 2.42
 6 -8 -11 0.47 1.13
 6 -8 -12 168.56 5.22
 6 -8 -13 3.76 1.26
 6 -8 -14 26.78 2.01
 6 -8 -15 4.22 1.07
 6 -8 -16 16.58 1.33
 6 -9 15 2.96 0.73
 6 -9 14 1.7 0.83
 6 -9 13 6.3 1.07
 6 -9 12 -0.29 0.88
 6 -9 11 89.73 3.36
 6 -9 10 8.39 1.26
 6 -9 9 6.31 1.27
 6 -9 8 1.01 0.95
 6 9 -5 19.55 5
 6 9 -4 8.8 3.3
 6 9 -3 73.06 7.65
 6 9 -2 8.76 2.82
 6 9 -1 3.64 2.87
 6 9 0 3.89 2.94
 6 -9 0 5.22 1.39
 6 9 1 7.18 2.82
 6 -9 -1 7.68 1.42
 6 -9 -1 8.11 1.39
 6 9 2 10.85 3.48
 6 -9 -2 11.65 1.66
 6 -9 -2 10.08 1.52
 6 -9 -3 77.28 3.58
 6 -9 -3 83.1 3.66
 6 9 3 74.64 7.19
 6 -9 -4 9.72 1.56
 6 9 4 9.98 3
 6 -9 -4 10.37 1.61
 6 -9 -5 11.96 1.84
 6 9 5 9.08 2.85
 6 -9 -5 11.45 1.68
 6 -9 -6 21.16 2.27
 6 -9 -6 18.84 1.98
 6 -9 -7 10.29 1.72
 6 -9 -8 -0.2 1.19
 6 -9 -9 4.49 1.41
 6 -9 -10 7.96 1.67
 6 -9 -11 93.59 3.91
 6 -9 -12 2.43 1.22
 6 -9 -13 6.24 1.32
 6 -9 -14 3.44 1.07
 6 -9 -15 4.2 0.91
 6 -9 -16 3.66 0.74
 6 10 -3 1.29 2.84
 6 10 -2 52.07 6.59
 6 10 -1 4.92 2.91
 6 -10 1 6.24 1.47
 6 -10 0 186.18 5.58
 6 10 0 177.29 11.7
 6 10 1 5.73 2.93
 6 -10 -1 5.53 1.43
 6 -10 -1 5.85 1.35
 6 10 2 29.9 4.89
 6 -10 -2 33.34 2.46
 6 -10 -2 31.17 2.4
 6 10 3 5.35 3.37
 6 -10 -3 2 1.17
 6 -10 -3 2.87 1.37
 6 -10 -4 35.24 2.78
 6 -10 -4 41.11 2.78
 6 -10 -5 0.63 1.23
 6 -10 -5 0.33 1.36
 6 -10 -6 22.15 2.33
 6 -10 -6 23.03 2.21
 6 -10 -7 3.8 1.32
 6 -10 -8 9.76 1.67
 6 -10 -9 2.34 1.41
 6 -10 -10 5.17 1.54
 6 -10 -11 1.02 1.2
 6 -10 -12 7.48 1.37
 6 -10 -13 3.81 1.06
 6 -10 -14 0.22 0.78
 6 -10 -15 1.79 0.7
 6 -11 2 11.58 1.77
 6 -11 1 40.91 2.79
 6 -11 0 0.46 1.25
 6 -11 -1 41.68 2.78
 6 -11 -1 43 2.84
 6 -11 -2 6.95 1.53
 6 -11 -2 6.76 1.6
 6 -11 -3 104.63 4.42
 6 -11 -3 100.07 4.39
 6 -11 -4 1.26 1.42
 6 -11 -4 0.89 1.22
 6 -11 -5 34.61 2.75
 6 -11 -5 31.2 2.55
 6 -11 -6 6.66 1.78
 6 -11 -6 5.13 1.59
 6 -11 -7 46.4 3.03
 6 -11 -8 6.9 1.55
 6 -11 -9 44.03 2.84
 6 -11 -10 2.1 1.19
 6 -11 -11 52.56 2.74
 6 -11 -12 -0.21 0.87
 6 -11 -13 11.83 1.26
 6 -11 -14 0.78 0.64
 6 -12 3 4.32 1.48
 6 -12 2 108.02 4.29
 6 -12 1 1.81 1.22
 6 -12 0 7.14 1.45
 6 -12 0 8.17 1.47
 6 -12 -1 1.06 1.11
 6 -12 -1 1.19 1.28
 6 -12 -2 76.05 3.78
 6 -12 -2 71.24 3.66
 6 -12 -3 3.72 1.42
 6 -12 -3 5.96 1.6
 6 -12 -4 87.4 4.12
 6 -12 -4 83.75 3.99
 6 -12 -5 -1.48 1.25
 6 -12 -5 1.05 1.43
 6 -12 -6 100.7 4.29
 6 -12 -7 -0.69 1.42
 6 -12 -8 85.02 3.73
 6 -12 -9 -0.7 1.18
 6 -12 -10 54.62 2.85
 6 -12 -11 2.99 0.97
 6 -12 -12 39.06 1.97
 6 -12 -13 -0.01 0.63
 6 -12 -14 26.59 1.26
 6 -13 12 2.8 0.65
 6 -13 11 4.62 0.85
 6 -13 6 0.5 1.08
 6 -13 5 55.54 2.96
 6 -13 4 8.41 1.5
 6 -13 3 68.06 3.35
 6 -13 2 1.2 1.19
 6 -13 1 49.14 2.86
 6 -13 1 52.14 3.14
 6 -13 0 13.5 1.72
 6 -13 0 14.92 1.96
 6 -13 -1 3.35 1.4
 6 -13 -1 2.26 1.32
 6 -13 -2 0.13 1.27
 6 -13 -2 -0.28 1.38
 6 -13 -3 81.25 3.83
 6 -13 -3 85.17 3.93
 6 -13 -4 4.96 1.49
 6 -13 -4 7.81 1.63
 6 -13 -5 57.18 3.23
 6 -13 -6 -0.28 1.35
 6 -13 -7 154.36 5.06
 6 -13 -8 -0.08 1.12
 6 -13 -9 30.41 2.11
 6 -13 -10 0.9 0.94
 6 -13 -11 22.77 1.53
 6 -13 -12 4.71 0.8
 6 -14 10 0.34 0.53
 6 -14 9 1.7 0.71
 6 -14 8 44.24 2.09
 6 -14 7 2.12 0.91
 6 -14 6 73.38 3
 6 -14 5 -0.53 1.01
 6 -14 4 7.06 1.23
 6 -14 3 2.47 1.08
 6 -14 2 28.29 2.13
 6 -14 2 32.91 2.43
 6 -14 1 0.27 1.04
 6 -14 1 0.51 1.21
 6 -14 0 4 1.37
 6 -14 0 5.88 1.35
 6 -14 -1 -0.12 1.17
 6 -14 -1 1.19 1.27
 6 -14 -2 8.29 1.55
 6 -14 -2 10.88 1.74
 6 -14 -3 -0.08 1.08
 6 -14 -3 2.31 1.23
 6 -14 -4 17.89 2.01
 6 -14 -5 -1.34 1.24
 6 -14 -6 77.41 3.41
 6 -14 -7 1.93 1
 6 -14 -8 35.21 2.16
 6 -14 -9 1.88 0.94
 6 -14 -10 8.14 0.95
 6 -14 -11 0.56 0.55
 6 -15 7 18.21 1.19
 6 -15 6 0.14 0.64
 6 -15 5 5.15 1
 6 -15 5 3.67 1.06
 6 -15 4 0.69 0.79
 6 -15 4 0.78 1.02
 6 -15 3 12.26 1.36
 6 -15 3 9.52 1.41
 6 -15 2 2.75 1.02
 6 -15 2 3 1.16
 6 -15 1 4.01 1.19
 6 -15 1 2.94 1.27
 6 -15 0 3.01 1.15
 6 -15 0 0.76 1.13
 6 -15 -1 7.33 1.28
 6 -15 -1 7.43 1.39
 6 -15 -2 2.96 1.02
 6 -15 -2 4.56 1.32
 6 -15 -3 7.22 1.5
 6 -15 -4 -1.89 1.27
 6 -15 -5 6.71 1.27
 6 -15 -6 1.93 0.95
 6 -15 -7 13.44 1.35
 6 -15 -8 0.39 0.75
 6 -15 -9 0.64 0.62
 6 -15 -10 0.72 0.44
 6 -16 7 0.07 0.55
 6 -16 6 7.82 0.98
 6 -16 5 0.33 0.72
 6 -16 4 1.4 0.81
 6 -16 3 -0.03 0.85
 6 -16 2 1.56 0.89
 6 -16 1 1.12 0.68
 6 -16 1 0.5 0.92
 6 -16 0 -0.11 0.9
 6 -16 -1 0.52 0.95
 6 -16 -2 5.24 1.18
 6 -16 -3 -1.84 1.01
 6 -16 -4 4.69 1.03
 6 -16 -5 0.85 0.73
 6 -16 -6 12.48 1.15
 6 -16 -7 0.33 0.57
 6 -16 -8 2.5 0.53
 6 -17 4 0.85 0.55
 6 -17 3 5.06 0.81
 6 -17 2 1.47 0.7
 6 -17 1 1.39 0.73
 6 -17 0 0.78 0.7
 6 -17 -1 13.62 1.16
 6 -17 -2 1.26 0.62
 6 -17 -3 9.85 1
 6 -17 -4 0.56 0.51
 6 -17 -5 18.74 1.06
 7 0 0 -0.38 1.81
 7 0 -1 61.62 5.7
 7 0 1 61.09 5.35
 7 0 -2 18.49 3.4
 7 0 2 19.84 2.91
 7 0 -3 -1.5 1.71
 7 0 3 -0.24 1.59
 7 0 -4 7.06 2.52
 7 0 -5 40.69 5.1
 7 0 -6 0.57 1.4
 7 0 -6 -1 2.39
 7 0 -7 10.16 3.6
 7 0 8 64.09 2.91
 7 0 -8 79.52 7.68
 7 0 -9 4.31 2.77
 7 0 9 0.04 1.15
 7 0 10 35.35 2.38
 7 0 11 7.79 1.47
 7 0 12 78.75 3.59
 7 0 13 0.2 1.26
 7 0 14 32.94 2.37
 7 0 15 10.68 1.51
 7 0 16 2.86 1.06
 7 0 17 11.98 1.18
 7 0 18 0.38 0.54
 7 -1 18 8.87 0.9
 7 -1 17 10.32 1.2
 7 -1 16 4.34 1.19
 7 -1 15 22.7 2
 7 -1 14 3.32 1.32
 7 -1 13 23.01 2.19
 7 -1 12 19.17 2.06
 7 -1 11 53.74 3.04
 7 -1 10 1.07 1.21
 7 -1 9 74.92 3.37
 7 1 -8 8.89 3.37
 7 -1 8 5.05 1.18
 7 1 -7 12.05 3.45
 7 1 -6 14.7 3.88
 7 1 -5 4.32 2.42
 7 1 -4 26.11 4.32
 7 1 -3 37.85 4.71
 7 1 -2 2.44 1.48
 7 1 -1 520.4 16.21
 7 1 0 -2.31 1.93
 7 1 1 456.22 14.07
 7 -1 -1 471.97 16.28
 7 1 2 -0.01 1.14
 7 -1 -2 2.03 1.85
 7 1 3 40.87 3.61
 7 -1 -3 47.66 5.38
 7 -1 -4 15.36 3.29
 7 -1 -5 9.16 3.05
 7 -1 -5 7.34 2.31
 7 -1 -6 7.22 2.08
 7 -1 -6 10.12 3.29
 7 -1 -7 37.59 5.36
 7 -1 -7 33.84 4.24
 7 -1 -8 4.44 2.3
 7 1 8 4.23 1.12
 7 -1 -8 6.41 3.34
 7 1 9 118.59 4.08
 7 -1 -9 134.98 9.89
 7 -1 -10 8.62 2.75
 7 1 10 4.6 1.13
 7 1 11 63.19 3.12
 7 1 12 8.17 1.42
 7 1 13 6.12 1.34
 7 1 14 7.62 1.42
 7 1 15 8.24 1.35
 7 1 16 6.92 1.1
 7 1 17 0.51 0.63
 7 -2 18 19.65 1.24
 7 -2 17 4.35 1.01
 7 -2 16 37.37 2.28
 7 -2 15 8.93 1.58
 7 -2 14 46.09 2.79
 7 -2 13 6.02 1.56
 7 -2 12 38.15 2.68
 7 -2 11 0.15 1.29
 7 -2 10 33.68 2.45
 7 -2 9 5.09 1.27
 7 -2 8 292.84 6.9
 7 2 -7 7.69 2.91
 7 -2 7 5.3 1.17
 7 2 -6 29.16 4.54
 7 2 -5 4.32 2.69
 7 2 -4 264.27 12.85
 7 2 -3 8.69 3.29
 7 2 -2 606.25 18.55
 7 2 -1 3.93 1.98
 7 2 -1 1.07 1.58
 7 2 0 1001.12 23.3
 7 2 0 1052.52 22.18
 7 2 1 3.63 1.59
 7 2 1 1.42 1.46
 7 2 2 415.69 13.02
 7 -2 -3 -0.86 2.39
 7 -2 -4 251.53 12.91
 7 -2 -5 5 2.01
 7 -2 -5 3.74 2.54
 7 -2 -6 98.09 7.04
 7 -2 -6 132.38 9.76
 7 -2 -7 5.79 2.22
 7 -2 -7 6.73 2.66
 7 -2 -7 6.55 1.29
 7 2 8 224.13 5.49
 7 -2 -8 248.21 13.22
 7 -2 -8 231.27 11.84
 7 2 9 5.9 1.25
 7 -2 -9 8.94 3.73
 7 -2 -9 6.43 2.81
 7 2 10 43.36 2.49
 7 -2 -10 47.38 6.01
 7 2 11 2.47 1.22
 7 2 12 83.76 3.45
 7 2 13 3.59 1.19
 7 2 14 20.75 1.8
 7 -2 -14 17.92 1.71
 7 -2 -15 10.4 1.23
 7 2 15 11.52 1.38
 7 2 16 5.16 0.93
 7 2 17 4.5 0.7
 7 -3 18 -0.03 0.58
 7 -3 17 33.15 1.81
 7 -3 16 3.06 1.15
 7 -3 15 64.24 3.15
 7 -3 14 8.28 1.69
 7 -3 13 45.05 2.88
 7 -3 12 -3.31 1.6
 7 -3 11 13.1 1.82
 7 -3 10 27.87 2.34
 7 -3 9 208.11 5.88
 7 -3 8 35.58 2.39
 7 -3 7 246.46 6.11
 7 3 -5 289.1 13.38
 7 3 -4 1.63 1.9
 7 3 -3 453.49 15.79
 7 3 -2 10.69 2.83
 7 3 -2 11.11 2.65
 7 3 -1 393.01 13.56
 7 3 -1 409.04 13.86
 7 3 0 -0.06 1.33
 7 3 0 -0.2 1.22
 7 3 1 347.99 11.63
 7 3 1 340.38 11.66
 7 3 2 6.73 1.86
 7 3 2 8.59 2.07
 7 -3 -5 332.17 13.71
 7 -3 -5 368.74 16.26
 7 -3 -6 1.22 1.58
 7 -3 -6 2.3 2.46
 7 -3 -7 201.28 12.33
 7 -3 -7 195.37 5.89
 7 -3 -7 175.38 10.64
 7 3 8 41.92 2.18
 7 -3 -8 46.01 5.83
 7 -3 -8 45.04 5.6
 7 3 9 197.48 5.09
 7 -3 -9 217.07 12.43
 7 -3 -9 207.09 12.08
 7 3 10 25.82 1.93
 7 3 11 75.79 3.16
 7 3 12 1.47 1.02
 7 3 13 73.22 3.04
 7 -3 -13 75.61 3.36
 7 3 14 5.33 1.04
 7 -3 -14 3.91 1.16
 7 3 15 19.57 1.48
 7 -3 -15 19.81 1.64
 7 -3 -16 1.51 0.71
 7 -4 18 32.63 1.47
 7 -4 17 1.08 0.76
 7 -4 16 20.38 1.72
 7 -4 15 14.43 1.76
 7 -4 14 97.56 3.97
 7 -4 13 5.17 1.63
 7 -4 12 4.69 1.39
 7 -4 11 2.46 1.37
 7 -4 10 152.02 5.07
 7 -4 9 4.09 1.32
 7 -4 8 91.77 3.7
 7 -4 7 20.97 1.85
 7 -4 6 429.98 8.44
 7 4 -3 4.58 2.54
 7 4 -2 113.84 7.75
 7 4 -1 4.9 2.17
 7 4 0 30.35 3.85
 7 4 1 6.2 2.19
 7 4 2 147.1 8.11
 7 4 3 2.59 1.85
 7 -4 -5 1.51 1.78
 7 -4 -6 393.87 17.6
 7 -4 -6 403.19 8.72
 7 -4 -7 22.89 4.32
 7 -4 -7 21.15 4.34
 7 -4 -7 23.98 2.18
 7 -4 -8 55.53 6.68
 7 -4 -8 46.38 6.11
 7 -4 -9 8.19 3.66
 7 -4 -9 -1.79 3.25
 7 -4 -11 3.96 1.19
 7 -4 -12 38.29 2.41
 7 -4 -13 -0.71 1.09
 7 -4 -14 88.02 3.51
 7 -4 -15 10.72 1.31
 7 -4 -16 38.23 1.88
 7 -4 -17 -0.72 0.52
 7 -5 17 10.93 1.12
 7 -5 16 11.41 1.32
 7 -5 15 23.37 1.95
 7 -5 14 5.24 1.46
 7 -5 13 35.78 2.52
 7 -5 12 14.64 1.96
 7 -5 11 59.38 3.26
 7 -5 10 3.46 1.5
 7 -5 9 81.23 3.59
 7 -5 8 4.5 1.32
 7 -5 7 49.9 2.68
 7 -5 6 1.59 1.06
 7 -5 5 457.78 8.73
 7 5 -3 18.23 3.72
 7 5 -2 7.33 2.59
 7 5 -1 13.15 3.14
 7 5 0 4.27 2.23
 7 5 1 1.88 1.85
 7 5 2 3.06 1.95
 7 5 3 27.74 3.73
 7 5 4 2.88 1.68
 7 -5 -5 352.45 15.44
 7 -5 -6 -0.11 0.94
 7 -5 -6 -0.06 1.14
 7 -5 -6 1.13 1.95
 7 -5 -7 31.97 5.12
 7 -5 -7 35.48 5.6
 7 -5 -8 -0.17 2.32
 7 -5 -8 1.18 2.39
 7 -5 -10 8.25 1.4
 7 -5 -11 106.03 3.91
 7 -5 -12 14.4 1.71
 7 -5 -13 13.9 1.63
 7 -5 -14 5.53 1.16
 7 -5 -15 24.91 1.81
 7 -5 -16 8 0.99
 7 -6 17 2.51 0.66
 7 -6 16 2.95 0.91
 7 -6 15 8.98 1.28
 7 -6 14 8.98 1.47
 7 -6 13 10.86 1.67
 7 -6 12 49.53 2.92
 7 -6 11 9.26 1.6
 7 -6 10 52.31 2.99
 7 -6 9 1.28 1.12
 7 -6 8 18.36 1.87
 7 -6 7 0.33 1.04
 7 -6 6 17.87 1.68
 7 -6 5 32.79 2.15
 7 6 -4 28.68 5.11
 7 -6 4 26.68 1.87
 7 6 -3 5.7 2.9
 7 6 -2 65.72 6.53
 7 6 -1 7.98 2.84
 7 6 0 5.05 2.38
 7 6 1 7.67 2.51
 7 6 2 50.38 5.53
 7 6 3 -1.02 1.68
 7 6 4 21.39 3.9
 7 -6 -4 22.74 1.93
 7 -6 -5 31.46 5.06
 7 -6 -5 44.55 2.81
 7 -6 -5 38.38 2.43
 7 6 5 38.35 4.93
 7 -6 -6 29.42 2.37
 7 -6 -6 23.85 4.5
 7 -6 -6 22.74 1.99
 7 -6 -7 -0.31 1.32
 7 -6 -7 -3.86 3.06
 7 -6 -7 -0.24 2.14
 7 -6 -8 18.5 1.75
 7 -6 -8 11.93 3.71
 7 -6 -9 3.62 1.11
 7 -6 -10 52.61 2.75
 7 -6 -11 2.78 1.25
 7 -6 -12 53 2.81
 7 -6 -13 16.26 1.66
 7 -6 -14 3.55 1.07
 7 -6 -15 8.55 1.19
 7 -6 -16 3.37 0.76
 7 -7 16 5.48 0.88
 7 -7 15 12.93 1.33
 7 -7 14 3.7 1.13
 7 -7 13 3.35 1.15
 7 -7 12 8.72 1.53
 7 -7 11 43.87 2.66
 7 -7 10 4.11 1.32
 7 -7 9 -1.49 1.1
 7 -7 8 6.16 1.32
 7 -7 7 34.98 2.33
 7 -7 6 6.96 1.31
 7 -7 5 109.29 3.78
 7 7 -4 1.2 2.59
 7 -7 4 0.04 0.89
 7 7 -3 177.78 11.33
 7 -7 3 173.24 4.87
 7 7 -2 15.21 3.92
 7 -7 2 15.91 1.6
 7 7 -1 57.56 6.25
 7 7 0 0.91 2.05
 7 -7 -1 107.84 4
 7 7 1 102.1 8.11
 7 7 2 10.25 3.18
 7 -7 -2 14.61 1.66
 7 -7 -3 209.13 5.87
 7 7 3 210.96 11.57
 7 -7 -3 213.93 5.49
 7 7 4 -1.77 2.59
 7 -7 -4 -0.58 0.9
 7 -7 -4 1.07 1.06
 7 -7 -5 70.73 3.25
 7 7 5 69.85 6.51
 7 -7 -5 77.58 3.78
 7 7 6 6.59 2.63
 7 -7 -6 7.2 1.6
 7 -7 -6 1.81 2.66
 7 -7 -6 5.25 1.15
 7 -7 -7 56.57 3.42
 7 -7 -7 49.4 2.76
 7 -7 -7 50.25 6.64
 7 -7 -8 1.81 1.12
 7 -7 -9 2.84 1.24
 7 -7 -10 1.3 1
 7 -7 -11 30.94 2.24
 7 -7 -12 10.39 1.51
 7 -7 -13 -0.31 0.97
 7 -7 -14 5.25 1.06
 7 -7 -15 25.56 1.67
 7 -7 -16 6.45 0.77
 7 -8 16 17.53 1.06
 7 -8 15 1.4 0.76
 7 -8 14 18.08 1.53
 7 -8 13 5.66 1.18
 7 -8 12 8.92 1.41
 7 -8 11 7.42 1.44
 7 -8 10 22.77 2.04
 7 -8 9 0.81 1.09
 7 -8 8 91.05 3.65
 7 -8 7 0.43 1.04
 7 -8 6 130.38 4.24
 7 -8 5 8.3 1.32
 7 8 -4 79.06 8.3
 7 -8 4 73.18 3.11
 7 8 -3 12.78 3.99
 7 -8 3 12.47 1.53
 7 8 -2 227.76 13.21
 7 -8 2 234.27 5.82
 7 8 -1 1.46 2.71
 7 8 0 22.99 4.38
 7 -8 0 26.54 2.23
 7 8 1 1.85 2.35
 7 -8 -1 5.61 1.45
 7 -8 -2 306.74 7.52
 7 8 2 314.23 14.87
 7 8 3 10.37 3.09
 7 -8 -3 15.68 1.78
 7 8 4 29.05 4.74
 7 -8 -4 31.11 2.51
 7 -8 -5 5.1 1.51
 7 -8 -5 4.04 1.19
 7 -8 -6 135.92 5.3
 7 -8 -6 131.4 4.67
 7 -8 -7 -0.6 1.1
 7 -8 -8 67.88 3.37
 7 -8 -9 1.24 1.25
 7 -8 -10 0.85 1.11
 7 -8 -11 8.75 1.41
 7 -8 -12 17.33 1.7
 7 -8 -13 5.4 1.22
 7 -8 -14 25.93 1.69
 7 -8 -15 4 0.85
 7 -9 15 30.1 1.36
 7 -9 14 0.86 0.66
 7 -9 13 30.95 1.82
 7 -9 12 0.65 0.86
 7 -9 11 67.84 2.92
 7 -9 10 -0.8 1.04
 7 -9 9 82.05 3.31
 7 -9 8 7.47 1.32
 7 -9 7 64.52 3.01
 7 -9 6 5.16 1.21
 7 9 -2 5 2.91
 7 9 -1 197.3 12.16
 7 9 0 -0.48 2.59
 7 -9 0 1.95 1.17
 7 -9 -1 208.64 6.12
 7 -9 -1 193.22 5.59
 7 9 1 202.96 12.41
 7 9 2 7.46 3.34
 7 -9 -2 6.87 1.58
 7 -9 -2 6.44 1.41
 7 9 3 9.23 3.48
 7 -9 -3 11.76 1.7
 7 -9 -3 10.07 1.53
 7 -9 -4 5.62 1.52
 7 -9 -4 6.43 1.42
 7 -9 -5 131.11 5.19
 7 -9 -5 121.2 4.5
 7 -9 -6 2.03 1.58
 7 -9 -6 4.36 1.25
 7 -9 -7 66.88 3.38
 7 -9 -8 7.58 1.48
 7 -9 -9 55.98 3.09
 7 -9 -10 1.05 1.12
 7 -9 -11 75.58 3.22
 7 -9 -12 0.97 0.94
 7 -9 -13 49.04 2.36
 7 -9 -14 2.31 0.75
 7 -9 -15 29.34 1.42
 7 -10 1 1.93 1.39
 7 -10 0 378.61 8.92
 7 -10 0 382.97 8.51
 7 -10 -1 0.13 1.16
 7 -10 -1 1.05 1.11
 7 -10 -2 5.22 1.31
 7 -10 -2 5.41 1.3
 7 -10 -3 11.65 1.85
 7 -10 -3 10.7 1.59
 7 -10 -4 75.3 3.61
 7 -10 -4 76.68 3.99
 7 -10 -5 11.45 2.04
 7 -10 -5 13.61 1.85
 7 -10 -6 60.97 3.6
 7 -10 -6 59 3.28
 7 -10 -7 5.94 1.47
 7 -10 -8 67.3 3.35
 7 -10 -9 3.22 1.43
 7 -10 -10 123.92 4.22
 7 -10 -11 0.61 0.92
 7 -10 -12 59.17 2.56
 7 -10 -13 -0.31 0.75
 7 -10 -14 32.68 1.56
 7 -11 3 11.82 1.84
 7 -11 2 2.03 1.38
 7 -11 1 7.13 1.68
 7 -11 1 7.43 1.45
 7 -11 0 3.82 1.4
 7 -11 0 4.28 1.38
 7 -11 -1 39.28 2.75
 7 -11 -1 46.67 2.91
 7 -11 -2 1.49 1.28
 7 -11 -2 1.21 1.17
 7 -11 -3 8.51 1.81
 7 -11 -3 8.69 1.62
 7 -11 -4 1.89 1.27
 7 -11 -4 -0.29 1.57
 7 -11 -5 83.91 4.18
 7 -11 -5 80.32 3.71
 7 -11 -6 5.95 1.54
 7 -11 -7 38.39 2.59
 7 -11 -8 -0.31 1.08
 7 -11 -9 74.83 3.28
 7 -11 -10 8.96 1.36
 7 -11 -11 29.16 1.85
 7 -11 -12 1.25 0.8
 7 -11 -13 24.13 1.37
 7 -12 5 2.53 1.44
 7 -12 4 13.3 1.9
 7 -12 3 1.11 1.33
 7 -12 2 19.74 2.09
 7 -12 2 18.59 1.97
 7 -12 1 -0.96 1.22
 7 -12 1 -1.26 1.22
 7 -12 0 71.13 3.57
 7 -12 0 77.23 3.68
 7 -12 -1 -0.24 1.34
 7 -12 -1 2.19 1.26
 7 -12 -2 33.62 2.67
 7 -12 -2 37.4 2.61
 7 -12 -3 1.43 1.46
 7 -12 -3 0.73 1.22
 7 -12 -4 14.04 2.05
 7 -12 -4 15.52 1.92
 7 -12 -5 4.58 1.38
 7 -12 -5 2.93 1.32
 7 -12 -6 52.56 2.95
 7 -12 -7 1.9 1.13
 7 -12 -8 20.6 1.87
 7 -12 -9 3.29 1.07
 7 -12 -10 7.41 1.1
 7 -12 -11 4.06 0.86
 7 -12 -12 -0.23 0.56
 7 -13 11 9.77 0.95
 7 -13 10 1.68 0.78
 7 -13 9 1.75 0.93
 7 -13 8 1.14 0.96
 7 -13 7 5.06 1.16
 7 -13 6 3.28 1.26
 7 -13 5 26.42 2.13
 7 -13 4 2.77 1.16
 7 -13 3 30.05 2.33
 7 -13 3 31.96 2.3
 7 -13 2 5.53 1.49
 7 -13 2 3.48 1.23
 7 -13 1 35.94 2.53
 7 -13 1 36.54 2.53
 7 -13 0 -1.88 1.4
 7 -13 0 -0.46 1.25
 7 -13 -1 39.13 2.69
 7 -13 -1 43.62 2.74
 7 -13 -2 5.82 1.57
 7 -13 -2 5.65 1.36
 7 -13 -3 27.84 2.38
 7 -13 -3 29.7 2.32
 7 -13 -4 1.27 1.31
 7 -13 -4 -0.49 1.24
 7 -13 -5 24.57 2.04
 7 -13 -6 1.69 1.08
 7 -13 -7 -0.22 0.96
 7 -13 -8 3.25 1.01
 7 -13 -9 5.6 1.06
 7 -13 -10 2.68 0.76
 7 -13 -11 14.55 1.01
 7 -14 9 1.22 0.59
 7 -14 8 2.51 0.76
 7 -14 8 1.88 0.73
 7 -14 7 -0.42 0.8
 7 -14 7 0.39 0.73
 7 -14 6 9.99 1.25
 7 -14 6 11.38 1.3
 7 -14 5 -0.31 0.87
 7 -14 5 0.2 0.92
 7 -14 4 17.48 1.63
 7 -14 4 19.82 1.76
 7 -14 3 2.59 1.04
 7 -14 3 0.37 1
 7 -14 2 34.13 2.27
 7 -14 2 39.75 2.44
 7 -14 1 -0.62 1.06
 7 -14 1 -0.57 1.1
 7 -14 0 11.26 1.53
 7 -14 0 11.7 1.64
 7 -14 -1 -0.15 1.11
 7 -14 -1 0.72 1.04
 7 -14 -2 45.45 2.64
 7 -14 -2 48.57 2.67
 7 -14 -3 0.2 1.06
 7 -14 -3 2.64 1.19
 7 -14 -4 7.55 1.31
 7 -14 -5 0.72 0.96
 7 -14 -6 1.41 0.9
 7 -14 -7 0.73 0.79
 7 -14 -8 3.52 0.84
 7 -14 -9 2.04 0.66
 7 -14 -10 19.9 1.07
 7 -15 7 8.49 0.86
 7 -15 7 6.89 0.8
 7 -15 6 3.63 0.78
 7 -15 6 3.62 0.79
 7 -15 5 53.05 2.17
 7 -15 5 56.03 2.3
 7 -15 4 0.89 0.79
 7 -15 4 1.68 0.82
 7 -15 3 16.12 1.45
 7 -15 3 17.03 1.53
 7 -15 2 1.49 0.93
 7 -15 2 0.6 0.88
 7 -15 1 16.17 1.55
 7 -15 1 19.99 1.64
 7 -15 0 -0.02 0.86
 7 -15 0 1.36 0.97
 7 -15 -1 10.73 1.31
 7 -15 -1 12.58 1.48
 7 -15 -2 0.07 0.86
 7 -15 -3 30.16 1.91
 7 -15 -4 0.44 0.86
 7 -15 -5 60.76 2.39
 7 -15 -6 2.56 0.79
 7 -15 -7 5.48 0.82
 7 -15 -8 1.3 0.51
 7 -16 4 19.49 1.17
 7 -16 3 1.46 0.56
 7 -16 3 1.45 0.65
 7 -16 2 27.06 1.41
 7 -16 2 32.46 1.66
 7 -16 1 6.95 0.99
 7 -16 0 7.9 1.04
 7 -16 -1 4.83 0.86
 7 -16 -2 12.29 1.14
 7 -16 -3 -0.17 0.62
 7 -16 -4 37.24 1.64
 7 -16 -5 0.12 0.52
 8 0 0 23.49 3.88
 8 0 -1 -0.03 1.75
 8 0 1 1.22 1.61
 8 0 -2 451.32 16.75
 8 0 2 449.36 15.08
 8 0 -3 7.33 2.76
 8 0 -4 190.19 11.19
 8 0 -5 23.62 4.68
 8 0 -5 26.34 2.18
 8 0 6 153.41 4.71
 8 0 -6 175.6 11.75
 8 0 -6 173.63 5.68
 8 0 7 4.04 1.09
 8 0 -7 5.24 2.9
 8 0 8 10.02 1.51
 8 0 -8 7.75 3.24
 8 0 9 0.78 1.18
 8 0 10 249.7 6.56
 8 0 11 4.06 1.5
 8 0 12 82.96 3.63
 8 0 13 18.75 1.88
 8 0 14 14.36 1.61
 8 0 15 0.94 0.91
 8 0 16 26.91 1.68
 8 0 17 -1.61 0.61
 8 -1 17 31.96 1.53
 8 -1 16 0 0.8
 8 -1 15 12.86 1.47
 8 -1 14 4.73 1.29
 8 -1 13 49.5 2.85
 8 -1 12 5.79 1.51
 8 -1 11 102.81 4.12
 8 -1 10 17.98 1.98
 8 -1 9 31.02 2.4
 8 -1 8 18.37 1.84
 8 1 -8 21.16 4.47
 8 -1 7 322.87 7.43
 8 1 -7 380.78 16.63
 8 1 -6 19.22 2.05
 8 -1 6 15.86 1.71
 8 1 -6 18.77 4.1
 8 -1 5 83.9 3.42
 8 1 -5 93.07 3.94
 8 1 -4 4.78 2.98
 8 1 -3 438.94 17.01
 8 -1 3 425.42 14.86
 8 1 -2 7.36 2.86
 8 -1 2 7.19 2.3
 8 1 -1 220.93 11.06
 8 -1 1 227.44 11.38
 8 1 0 -2.46 1.96
 8 -1 0 1 2.22
 8 1 1 201.37 9.72
 8 -1 -1 215.38 12
 8 1 2 4.98 1.8
 8 -1 -2 4.94 2.1
 8 -1 -3 303.45 14.88
 8 -1 -4 2.22 1.91
 8 -1 -5 117.98 9.24
 8 -1 -5 126.66 4.64
 8 1 6 19.92 1.77
 8 -1 -6 18.47 4.4
 8 -1 -6 24.67 2.34
 8 1 7 197.01 5.42
 8 -1 -7 222.14 13.26
 8 -1 -7 218.73 6.67
 8 1 8 11.68 1.56
 8 -1 -8 15.73 4.71
 8 1 9 102.67 3.87
 8 1 10 24.09 2.04
 8 1 11 82.24 3.54
 8 1 12 5.27 1.38
 8 1 13 72.95 3.18
 8 1 14 2.46 1.01
 8 1 15 20.61 1.58
 8 1 16 0.89 0.68
 8 1 17 32.22 1.34
 8 -2 17 1.91 0.68
 8 -2 16 36.36 2
 8 -2 15 3.76 1.1
 8 -2 14 22.22 1.99
 8 -2 13 3.19 1.32
 8 -2 12 3.58 1.43
 8 -2 11 13.28 1.86
 8 -2 10 101.9 4.19
 8 -2 9 7.76 1.64
 8 -2 8 277.57 6.99
 8 -2 7 26.04 2.13
 8 -2 6 266.13 6.65
 8 2 -6 312.34 14.81
 8 2 -5 2.2 1.13
 8 -2 5 2.62 1.18
 8 2 -4 115.69 8.65
 8 2 -3 2.58 2.05
 8 2 -2 155.76 9.82
 8 2 -1 2.51 2.48
 8 2 0 5.03 2.18
 8 2 1 2.36 1.85
 8 -2 -1 4.29 1.93
 8 2 2 65.18 5.32
 8 -2 -2 64.78 6.86
 8 -2 -3 6.45 2.95
 8 -2 -4 69.36 7.49
 8 -2 -5 3.34 1.32
 8 -2 -5 2.42 2.67
 8 -2 -6 215.38 12.67
 8 -2 -6 231.77 6.69
 8 2 6 205.05 5.39
 8 2 7 19.53 1.72
 8 -2 -7 20.2 4.57
 8 -2 -7 20.46 2.16
 8 2 8 257.17 6.3
 8 -2 -8 291.13 15.3
 8 2 9 5.12 1.16
 8 2 10 121.85 4.16
 8 2 11 18.68 1.78
 8 2 12 8.4 1.36
 8 2 13 0.43 0.91
 8 2 14 30.5 1.91
 8 2 15 5.62 0.95
 8 2 16 42.72 1.72
 8 -3 17 13.51 1.07
 8 -3 16 2.75 0.97
 8 -3 15 18.05 1.66
 8 -3 14 6.23 1.4
 8 -3 13 5.42 1.51
 8 -3 12 -0.64 1.29
 8 -3 11 110.43 4.41
 8 -3 10 12.41 1.89
 8 -3 9 17.4 1.99
 8 -3 8 0.71 1.2
 8 -3 7 155.07 4.96
 8 -3 6 7.53 1.4
 8 -3 5 168.9 5.11
 8 3 -5 175.82 5.42
 8 3 -4 1.32 2.65
 8 -3 4 3.19 1.11
 8 3 -3 34.78 4.88
 8 3 -2 17.47 3.34
 8 3 -1 53.21 5.43
 8 3 0 -0.02 1.54
 8 3 0 3.3 2.11
 8 3 1 52.04 4.81
 8 -3 -3 27.56 4.67
 8 -3 -4 6.03 1.41
 8 -3 -4 3.28 2.43
 8 -3 -5 171.43 11.95
 8 -3 -5 168.94 5.49
 8 -3 -6 5.13 1.37
 8 -3 -6 5.99 2.89
 8 -3 -7 163.75 11.29
 8 -3 -7 167.13 5.75
 8 3 7 154.5 4.49
 8 -3 -8 -0.89 2.17
 8 3 8 4.16 1.08
 8 -3 -8 4.43 2.76
 8 3 9 19 1.63
 8 3 10 11.45 1.47
 8 3 11 119.1 3.91
 8 3 12 2.68 1.05
 8 3 13 5.72 1.08
 8 -4 17 2.07 0.61
 8 -4 16 -0.39 0.76
 8 -4 15 1.17 1
 8 -4 14 42.33 2.52
 8 -4 13 4.43 1.38
 8 -4 12 50.64 3.04
 8 -4 11 6.45 1.62
 8 -4 10 35.61 2.58
 8 -4 9 16.56 1.99
 8 -4 8 35 2.57
 8 -4 7 3.51 1.27
 8 -4 6 10.05 1.64
 8 -4 5 31.57 2.29
 8 -4 4 0.57 0.88
 8 -4 3 3.27 1.06
 8 -4 2 120.04 4.22
 8 4 -1 1.6 2.24
 8 4 0 52.41 5.44
 8 4 1 5.94 2.22
 8 -4 -2 136.18 4.63
 8 -4 -3 4 1.3
 8 -4 -4 17.07 1.73
 8 -4 -4 12.15 3.67
 8 -4 -4 17.2 1.95
 8 -4 -5 35.54 2.44
 8 -4 -5 27.92 5.21
 8 -4 -5 29.67 2.42
 8 -4 -6 35.76 2.51
 8 -4 -6 34.65 5.73
 8 -4 -6 36.86 2.73
 8 -4 -7 0.16 2.49
 8 -5 17 16.99 1.04
 8 -5 16 0.79 0.71
 8 -5 15 38.76 2.19
 8 -5 14 8.09 1.37
 8 -5 13 54.5 2.91
 8 -5 12 -0.21 1.24
 8 -5 11 51.27 3.03
 8 -5 10 8.94 1.69
 8 -5 9 12.66 1.83
 8 -5 8 8.75 1.64
 8 -5 7 177.48 5.54
 8 -5 6 17.57 1.88
 8 -5 5 167.06 5.11
 8 -5 4 15.16 1.75
 8 -5 3 61.43 3.1
 8 5 -2 4.39 2.77
 8 -5 2 5.33 1.31
 8 5 -1 166.41 10.15
 8 -5 1 169.58 5.22
 8 5 0 0.67 1.81
 8 -5 0 1.27 1.02
 8 -5 -1 186.71 5.31
 8 5 1 194.81 10.37
 8 -5 -1 198.03 5.61
 8 5 2 3.31 2.02
 8 -5 -2 3.58 1.09
 8 -5 -2 4.3 1.24
 8 -5 -3 68.29 3.18
 8 -5 -3 73.58 3.41
 8 -5 -4 13.2 1.69
 8 -5 -4 16.29 1.82
 8 -5 -5 202.36 6.08
 8 -5 -5 189.99 12.71
 8 -5 -5 188.93 5.84
 8 -5 -6 21.95 2.14
 8 -5 -6 24.57 2.27
 8 -5 -6 19.69 4.82
 8 -6 16 69.54 2.34
 8 -6 15 6.95 1.12
 8 -6 14 22.24 1.84
 8 -6 13 2.1 1.22
 8 -6 12 78.48 3.54
 8 -6 11 8.26 1.62
 8 -6 10 39.54 2.67
 8 -6 9 0.14 1.27
 8 -6 8 29.27 2.35
 8 -6 7 5.12 1.46
 8 -6 6 221.03 6.1
 8 -6 5 2.37 1.17
 8 -6 4 297.61 7.24
 8 -6 3 9.6 1.47
 8 6 -3 10.05 3.54
 8 6 -2 131.13 9.85
 8 -6 2 133.13 4.62
 8 6 -1 15.62 3.69
 8 -6 1 13.41 1.59
 8 -6 0 92.1 3.82
 8 6 0 94.65 7.86
 8 -6 0 95.22 3.75
 8 6 1 8.78 3.14
 8 -6 -1 8.33 1.34
 8 -6 -1 6.22 1.33
 8 -6 -2 100.22 3.96
 8 6 2 101.62 8
 8 -6 -2 105.33 4.08
 8 -6 -3 11.51 1.6
 8 -6 -3 12.87 1.7
 8 -6 -4 328.03 8.07
 8 -6 -4 320.1 7.75
 8 -6 -5 3.13 1.13
 8 -6 -5 4.61 1.42
 8 -6 -6 131.22 5.05
 8 -6 -6 121.24 4.7
 8 -7 15 14.49 1.22
 8 -7 14 0.03 0.82
 8 -7 13 27.68 1.99
 8 -7 12 3.92 1.25
 8 -7 11 113.75 4.2
 8 -7 10 -0.85 1.18
 8 -7 9 44.09 2.8
 8 -7 8 -1.18 1.26
 8 -7 7 43.91 2.75
 8 -7 6 1.56 1.15
 8 -7 5 147.36 4.91
 8 -7 4 1.42 1.18
 8 7 -3 383.68 17.5
 8 -7 3 352.8 8.08
 8 7 -2 -0.9 2.61
 8 -7 2 3.7 1.39
 8 7 -1 126.94 9.59
 8 -7 1 133.6 4.52
 8 7 0 13 3.69
 8 -7 0 17.84 1.94
 8 -7 0 18.67 1.81
 8 -7 -1 73.07 3.51
 8 7 1 64.48 6.61
 8 -7 -1 75.89 3.42
 8 7 2 4.7 2.97
 8 -7 -2 5.94 1.36
 8 -7 -2 4.22 1.29
 8 -7 -3 404.68 9.05
 8 7 3 381.35 15.9
 8 -7 -3 400.25 8.56
 8 -7 -4 1.85 1.05
 8 -7 -4 -0.95 1.41
 8 -7 -5 48.06 3.21
 8 -7 -5 43.3 2.78
 8 -7 -6 2.65 1.59
 8 -8 15 3.47 0.68
 8 -8 14 4.41 0.9
 8 -8 13 2.21 0.92
 8 -8 12 34.76 2.15
 8 -8 11 0.9 1.09
 8 -8 10 87.28 3.55
 8 -8 9 -0.5 1.13
 8 -8 8 14.56 1.72
 8 -8 7 -0.07 1.18
 8 -8 6 14.63 1.76
 8 -8 5 4.37 1.35
 8 -8 4 72.2 3.42
 8 -8 3 11.78 1.7
 8 -8 2 370.04 8.09
 8 -8 1 8.93 1.64
 8 -8 1 7.99 1.39
 8 -8 0 83.82 3.95
 8 -8 0 87.71 3.6
 8 -8 -1 8.29 1.39
 8 -8 -1 7.12 1.44
 8 -8 -2 354.93 8.5
 8 -8 -2 349.19 7.71
 8 -8 -3 6.92 1.37
 8 -8 -3 6.44 1.43
 8 -8 -4 18.78 1.79
 8 -8 -4 21.04 2.28
 8 -8 -5 0.74 1.14
 8 -8 -5 1.66 1.49
 8 -8 -6 6.04 1.73
 8 -8 -10 80.33 3.12
 8 -8 -11 1.29 0.86
 8 -8 -12 35.82 1.91
 8 -9 14 2.1 0.65
 8 -9 13 5.97 0.94
 8 -9 12 0.8 0.87
 8 -9 11 19.38 1.66
 8 -9 10 -0.33 0.98
 8 -9 9 10.94 1.45
 8 -9 8 1.59 1.1
 8 -9 7 1.11 1.07
 8 -9 6 0.43 1.04
 8 -9 5 51.66 2.88
 8 -9 4 4.93 1.32
 8 -9 3 43.82 2.51
 8 -9 2 12.02 1.95
 8 -9 1 173.45 5.74
 8 -9 0 0.33 1.35
 8 -9 -1 174.49 5.74
 8 -9 -2 11.44 1.85
 8 -9 -3 34.63 2.73
 8 -9 -4 1.48 1.56
 8 -9 -5 64.61 3.72
 8 -9 -6 -0.54 1.48
 8 -9 -8 3.03 1.1
 8 -9 -9 14.76 1.51
 8 -9 -10 0.83 0.78
 8 -9 -11 16.97 1.42
 8 -9 -12 1.53 0.68
 8 -10 3 12.42 2.05
 8 -10 2 18.28 2.2
 8 -10 1 -0.29 1.35
 8 -10 0 24.59 2.38
 8 -10 -1 2.87 1.45
 8 -10 -2 13.95 1.98
 8 -10 -3 11.38 1.93
 8 -10 -4 11.23 1.98
 8 -10 -5 14.49 2.11
 8 -10 -5 14.92 1.77
 8 -10 -6 7.4 1.3
 8 -10 -7 0.91 0.96
 8 -10 -8 6.21 1.28
 8 -10 -9 3.11 0.98
 8 -10 -10 9.05 1.14
 8 -10 -11 1.6 0.75
 8 -10 -12 0.15 0.6
 8 -11 4 8.94 1.82
 8 -11 3 11.65 2.01
 8 -11 2 1.06 1.3
 8 -11 1 131.88 4.9
 8 -11 0 -1.14 1.38
 8 -11 -1 90.25 4.17
 8 -11 -2 1.96 1.41
 8 -11 -3 3.69 1.53
 8 -11 -3 4.63 1.23
 8 -11 -4 8.43 1.82
 8 -11 -4 6.69 1.34
 8 -11 -5 19.94 2.26
 8 -11 -5 19.31 1.85
 8 -11 -6 3.75 1.07
 8 -11 -7 32.09 2.06
 8 -11 -8 1.72 0.93
 8 -11 -9 40.62 2.05
 8 -11 -10 3.49 0.86
 8 -11 -11 12.76 1.03
 8 -12 11 0.96 0.72
 8 -12 10 20.58 1.55
 8 -12 9 1.24 0.94
 8 -12 8 57.41 2.85
 8 -12 7 1.95 1.21
 8 -12 6 56.87 2.99
 8 -12 5 12.86 1.78
 8 -12 4 2.58 1.26
 8 -12 3 0.82 1.31
 8 -12 2 82.86 3.76
 8 -12 1 1.99 1.17
 8 -12 0 168.76 5.51
 8 -12 0 181.2 5.1
 8 -12 -1 2.3 1.07
 8 -12 -1 0.49 1.42
 8 -12 -2 43.91 3.02
 8 -12 -2 45.81 2.56
 8 -12 -3 -0.63 1.42
 8 -12 -3 0.64 1.01
 8 -12 -4 22.3 2.19
 8 -12 -4 24.04 2
 8 -12 -5 15.93 1.57
 8 -12 -6 28.32 1.95
 8 -12 -7 1.18 0.9
 8 -12 -8 60.04 2.43
 8 -12 -9 1.63 0.69
 8 -12 -10 21.67 1.22
 8 -13 10 2.8 0.69
 8 -13 9 19.4 1.38
 8 -13 8 -0.33 0.79
 8 -13 7 44.21 2.3
 8 -13 6 1.38 1.03
 8 -13 5 23.13 1.94
 8 -13 4 -0.41 1.08
 8 -13 3 50.15 2.77
 8 -13 2 0.15 1.09
 8 -13 2 0.56 0.93
 8 -13 1 13.65 1.75
 8 -13 1 15.19 1.53
 8 -13 0 -1.12 1.28
 8 -13 0 1.26 1.01
 8 -13 -1 34.93 2.53
 8 -13 -1 35.22 2.15
 8 -13 -2 2.33 1.25
 8 -13 -2 -0.29 0.92
 8 -13 -3 44.49 2.7
 8 -13 -3 46.63 2.43
 8 -13 -4 -0.85 0.97
 8 -13 -5 36.24 1.97
 8 -13 -6 2.18 0.87
 8 -13 -7 41.84 1.96
 8 -13 -8 1.79 0.65
 8 -13 -9 17.03 1.02
 8 -14 8 8.52 0.88
 8 -14 7 3.54 0.83
 8 -14 6 20.99 1.49
 8 -14 5 2.11 0.81
 8 -14 4 57.13 2.56
 8 -14 3 -0.7 1
 8 -14 2 14.3 1.52
 8 -14 2 13.86 1.27
 8 -14 1 1.35 1.07
 8 -14 1 0.17 0.81
 8 -14 0 3.09 1.19
 8 -14 0 4.73 1.04
 8 -14 -1 0.53 1.04
 8 -14 -1 -1.06 0.9
 8 -14 -2 32.69 2.13
 8 -14 -2 32.24 1.82
 8 -14 -3 -0.46 0.84
 8 -14 -4 62.04 2.34
 8 -14 -5 1.75 0.76
 8 -14 -6 30.49 1.54
 8 -14 -7 5.72 0.73
 8 -15 5 10.55 0.99
 8 -15 4 2.26 0.78
 8 -15 3 8.73 1.02
 8 -15 2 1.13 0.8
 8 -15 1 4.88 0.98
 8 -15 1 4.65 0.74
 8 -15 0 0.31 0.75
 8 -15 0 1 0.61
 8 -15 -1 0.96 0.65
 8 -15 -2 0.48 0.59
 8 -15 -3 14 1.03
 8 -15 -4 1.17 0.56
 9 0 0 -0.51 1.12
 9 0 0 0.05 1.76
 9 0 -1 -0.59 0.99
 9 0 1 -0.29 0.94
 9 0 -1 -1.59 2.17
 9 0 1 1.22 1.81
 9 0 -2 14.93 1.86
 9 0 -2 18.37 4.01
 9 0 2 16.42 1.88
 9 0 -3 6.74 1.6
 9 0 3 5.3 1.45
 9 0 -3 4.21 2.73
 9 0 -4 4.61 1.46
 9 0 4 5.06 1.25
 9 0 -4 3.05 2.45
 9 0 -5 -1.58 1.45
 9 0 5 0.09 1.04
 9 0 -5 -0.02 2.78
 9 0 -6 109.23 4.78
 9 0 6 109.29 4.24
 9 0 7 10.7 1.67
 9 0 8 179.08 5.6
 9 0 9 13.97 1.78
 9 0 10 7.91 1.56
 9 0 11 1.88 1.24
 9 0 12 43.15 2.67
 9 0 13 0.41 1.07
 9 0 14 1.22 0.89
 9 0 15 2.8 0.78
 9 0 16 7.47 0.85
 9 -1 16 5.13 0.78
 9 -1 15 4.22 0.98
 9 -1 14 5.56 1.21
 9 -1 13 36.31 2.36
 9 -1 12 11.29 1.68
 9 -1 11 86.79 3.83
 9 -1 10 6.41 1.61
 9 -1 9 123.27 4.64
 9 -1 8 12.18 1.82
 9 -1 7 79.97 3.65
 9 -1 6 3.54 1.23
 9 1 -6 0.85 1.43
 9 1 -5 19.84 2.22
 9 -1 5 18.33 1.89
 9 1 -5 21.83 4.57
 9 1 -4 2.03 1.15
 9 -1 4 0.58 1.03
 9 1 -4 3.93 2.84
 9 1 -3 22.61 2.14
 9 -1 3 23.63 2.17
 9 1 -2 3.59 1.35
 9 -1 2 3.17 1.31
 9 1 -2 4.12 3.05
 9 -1 2 2.62 1.69
 9 1 -1 77.89 7.15
 9 -1 1 73 6.84
 9 1 -1 78.93 3.6
 9 -1 1 74.03 3.58
 9 1 0 1.04 1
 9 -1 0 1.14 1.08
 9 1 0 3.65 2.21
 9 -1 0 3.68 2.48
 9 1 1 66.01 6.35
 9 -1 -1 73.24 7.23
 9 -1 -1 70.98 3.54
 9 1 1 72.07 3.33
 9 -1 -2 0.45 1.23
 9 1 2 0.61 1.16
 9 -1 -2 -0.25 2.34
 9 -1 -3 15.95 1.97
 9 -1 -3 14.35 3.53
 9 1 3 15.67 1.85
 9 -1 -4 0.52 1.19
 9 1 4 3.87 1.39
 9 -1 -4 3.48 2.88
 9 -1 -5 66.53 7.49
 9 -1 -5 59.25 3.48
 9 1 5 60.18 3.09
 9 -1 -6 0.81 1.38
 9 1 6 0.14 1.13
 9 -1 -6 1.03 2.95
 9 1 7 33.44 2.4
 9 1 8 14.24 1.77
 9 1 9 130.71 4.58
 9 1 10 5.58 1.43
 9 1 11 117.53 4.25
 9 1 12 21.77 1.93
 9 1 13 35.68 2.15
 9 1 14 1.25 0.82
 9 1 15 -1.24 0.79
 9 -2 16 1.67 0.7
 9 -2 15 5.09 1.05
 9 -2 14 46.41 2.48
 9 -2 13 1.67 1.16
 9 -2 12 84.57 3.74
 9 -2 11 3.36 1.43
 9 -2 10 411.57 9.23
 9 -2 9 4.66 1.43
 9 -2 8 18.63 2.08
 9 -2 7 11.89 1.87
 9 -2 6 129.77 4.77
 9 2 -5 13.9 1.97
 9 -2 5 12.8 1.71
 9 2 -5 15.22 4.15
 9 2 -4 7.9 1.53
 9 -2 4 3.18 1.17
 9 2 -4 7.96 3.08
 9 2 -3 6.97 1.4
 9 -2 3 4.14 1.36
 9 2 -3 2.16 1.97
 9 -2 2 125.83 9.18
 9 2 -2 129.57 4.63
 9 -2 2 134.92 4.85
 9 2 -1 0.55 1.07
 9 -2 1 4.65 1.5
 9 2 -1 6.7 2.35
 9 -2 1 1.15 2.14
 9 2 0 227.55 11.49
 9 -2 0 255.7 14.04
 9 2 0 241.06 6.33
 9 -2 0 234.62 6.54
 9 -2 -1 0.54 1.15
 9 2 1 1.08 1.03
 9 -2 -1 -1.22 3.27
 9 -2 -2 109.42 9.42
 9 -2 -2 106.8 4.44
 9 2 2 105.3 4.03
 9 -2 -3 5.89 1.5
 9 2 3 6.27 1.44
 9 -2 -3 2.03 2.36
 9 -2 -4 15.3 2
 9 -2 -4 12.78 3.78
 9 2 4 17.57 1.9
 9 -2 -5 13.27 2.01
 9 2 5 14.76 1.68
 9 -2 -5 12.31 3.55
 9 -2 -6 46.26 3.24
 9 2 6 43.75 2.65
 9 2 7 5.86 1.31
 9 2 8 59.26 2.97
 9 2 9 1.9 1.19
 9 2 10 452.27 9.06
 9 2 11 4.01 1.17
 9 2 12 65.54 2.83
 9 2 13 3.45 0.99
 9 2 14 44.78 2.06
 9 -3 16 -0.66 0.71
 9 -3 15 40.97 2.09
 9 -3 14 1.5 1.1
 9 -3 13 66.81 3.19
 9 -3 12 12.36 1.79
 9 -3 11 123.57 4.69
 9 -3 10 6.23 1.72
 9 -3 9 100.13 4.3
 9 -3 8 7.2 1.67
 9 -3 7 54.41 3.13
 9 -3 6 6.57 1.49
 9 -3 5 348.83 8.33
 9 3 -4 3.48 1.2
 9 -3 4 1.61 1.13
 9 3 -3 40.35 2.64
 9 -3 3 48.22 2.99
 9 3 -2 9.16 1.44
 9 -3 2 12.27 1.71
 9 -3 2 8.5 2.73
 9 -3 1 113.6 9
 9 3 -1 124.28 4.32
 9 -3 1 127.24 4.71
 9 3 0 13.81 1.62
 9 -3 0 17.31 1.85
 9 -3 0 13.33 3.17
 9 -3 -1 98.58 9.09
 9 3 1 99.53 3.81
 9 -3 -1 98.03 4.17
 9 -3 -2 2.82 1.14
 9 3 2 5.55 1.25
 9 -3 -2 3.56 2.42
 9 -3 -3 12.92 2
 9 3 3 13.58 1.58
 9 -3 -3 10.95 4.04
 9 -3 -4 5.84 1.61
 9 3 4 2.79 1.19
 9 -3 -4 1.76 2.76
 9 -3 -5 288.23 15.78
 9 -3 -5 297.63 7.96
 9 3 5 294.32 6.97
 9 -3 -6 6.52 1.55
 9 3 6 11.53 1.53
 9 3 7 95.33 3.71
 9 3 8 1.4 1.03
 9 3 9 80.88 3.31
 9 3 10 7.62 1.3
 9 -4 16 44.39 1.82
 9 -4 15 0.89 0.79
 9 -4 14 49.05 2.44
 9 -4 13 11.55 1.63
 9 -4 12 37.59 2.59
 9 -4 11 3.27 1.52
 9 -4 10 29.86 2.51
 9 -4 9 5.45 1.59
 9 -4 8 193.56 5.97
 9 -4 7 0.87 1.33
 9 -4 6 90.34 4.05
 9 -4 5 -0.41 1.35
 9 4 -4 411.79 9
 9 -4 4 415.35 9.35
 9 -4 3 5.23 1.56
 9 -4 2 92.92 4.09
 9 -4 1 20.07 1.86
 9 -4 1 20.47 2.16
 9 -4 0 71.71 3.22
 9 -4 0 81.2 3.72
 9 -4 -1 14.39 1.6
 9 -4 -1 15.4 1.96
 9 -4 -2 10.52 1.41
 9 -4 -2 13.75 1.89
 9 -4 -2 9.91 3.41
 9 -4 -3 5.27 1.49
 9 -4 -3 3.24 1.21
 9 -4 -3 4.18 2.43
 9 -4 -4 328.72 7.85
 9 -4 -4 325.73 8.28
 9 -4 -5 0.83 1.3
 9 -4 -5 1.16 1.13
 9 -4 -6 175.86 6.1
 9 -5 15 28.28 1.64
 9 -5 14 9.08 1.28
 9 -5 13 22.27 1.87
 9 -5 12 3.18 1.24
 9 -5 11 1.89 1.32
 9 -5 10 9.07 1.78
 9 -5 9 35.09 2.62
 9 -5 8 3.3 1.38
 9 -5 7 105.53 4.42
 9 -5 6 -1.3 1.5
 9 -5 5 132.12 4.94
 9 -5 4 4.75 1.58
 9 -5 3 159.5 5.44
 9 -5 2 1.76 1.28
 9 -5 1 60.83 3.18
 9 -5 1 63.6 3.34
 9 -5 0 9.92 1.54
 9 -5 0 11.96 1.66
 9 -5 -1 20.3 1.87
 9 -5 -1 20.58 2.06
 9 -5 -2 -1.46 1.37
 9 -5 -2 -1.68 1.25
 9 -5 -3 114.65 4.4
 9 -5 -3 120.3 4.68
 9 -5 -4 3.22 1.5
 9 -5 -4 2.16 1.21
 9 -5 -5 198.73 6.15
 9 -5 -5 204.37 6.39
 9 -5 -6 0.11 1.51
 9 -6 15 4.29 0.81
 9 -6 14 3.63 0.91
 9 -6 13 1.5 1.03
 9 -6 12 -1.61 1.22
 9 -6 11 9.04 1.52
 9 -6 10 4.22 1.38
 9 -6 9 4.18 1.5
 9 -6 8 16.68 1.96
 9 -6 7 0.99 1.32
 9 -6 6 30.78 2.53
 9 -6 5 11.93 1.8
 9 -6 4 74.65 3.74
 9 -6 3 5.62 1.59
 9 -6 2 60.37 3.35
 9 -6 1 6.88 1.53
 9 -6 1 7.75 1.61
 9 -6 0 15.25 1.79
 9 -6 0 14.91 1.84
 9 -6 -1 8.32 1.53
 9 -6 -1 8.33 1.55
 9 -6 -2 52.64 3.03
 9 -6 -2 57.58 3.24
 9 -6 -3 4.74 1.44
 9 -6 -3 4.7 1.48
 9 -6 -4 86.58 4.11
 9 -6 -4 80.29 3.89
 9 -6 -5 7.21 1.59
 9 -6 -5 9.81 1.79
 9 -6 -6 24.55 2.32
 9 -6 -6 20.95 2.18
 9 -7 14 3.38 0.86
 9 -7 13 -0.48 0.85
 9 -7 12 2.99 1.1
 9 -7 11 5.73 1.43
 9 -7 10 2.82 1.34
 9 -7 9 2.93 1.2
 9 -7 8 5.03 1.41
 9 -7 7 78.6 3.78
 9 -7 6 0.5 1.36
 9 -7 5 91.6 4.06
 9 -7 4 11.11 1.89
 9 -7 3 30.64 2.47
 9 -7 2 11.86 1.87
 9 -7 1 40.49 2.85
 9 -7 1 40 2.7
 9 -7 0 8.31 1.65
 9 -7 0 12.06 1.88
 9 -7 -1 32.53 2.58
 9 -7 -1 32.96 2.48
 9 -7 -2 10.46 1.7
 9 -7 -2 11.45 1.71
 9 -7 -3 14.27 1.84
 9 -7 -3 14.77 2.06
 9 -7 -4 4.88 1.35
 9 -7 -4 6.43 1.7
 9 -7 -5 97.9 4.43
 9 -7 -5 91.67 4.05
 9 -7 -6 -0.2 1.27
 9 -8 13 3.3 0.9
 9 -8 12 11.49 1.39
 9 -8 11 3.56 1.13
 9 -8 10 28.35 2.13
 9 -8 9 2.34 1.15
 9 -8 8 54.41 2.98
 9 -8 7 6.68 1.65
 9 -8 6 133.6 4.74
 9 -8 5 1.72 1.42
 9 -8 4 158.92 5.2
 9 -8 3 13.77 1.83
 9 -8 2 12.8 1.96
 9 -8 2 11.18 1.72
 9 -8 1 9.47 1.57
 9 -8 1 11.22 1.92
 9 -8 0 6.33 1.45
 9 -8 0 10.98 1.94
 9 -8 -1 9.71 1.68
 9 -8 -1 9.53 1.74
 9 -8 -2 1.66 1.18
 9 -8 -2 0.01 1.44
 9 -8 -3 7.68 1.44
 9 -8 -3 7.86 1.79
 9 -8 -4 122.88 5
 9 -8 -4 92.29 3.9
 9 -8 -5 1.54 1.52
 9 -9 12 1.24 0.79
 9 -9 11 37.19 2.02
 9 -9 10 1.12 1.01
 9 -9 9 54.82 2.73
 9 -9 8 2.22 1.21
 9 -9 7 38.08 2.46
 9 -9 6 2.55 1.32
 9 -9 5 125.3 4.39
 9 -9 4 0.33 1.16
 9 -9 3 78.86 3.9
 9 -9 3 82.56 3.55
 9 -9 2 13.31 1.63
 9 -9 2 17.16 2.11
 9 -9 1 79.9 3.97
 9 -9 1 80.21 3.42
 9 -9 0 7.85 1.4
 9 -9 0 5.37 1.6
 9 -9 -1 140.27 5.11
 9 -9 -1 136.96 4.47
 9 -9 -2 8.21 1.65
 9 -9 -3 41.84 3.03
 9 -9 -4 -0.4 1.58
 9 -9 -5 66.94 3.73
 9 -10 9 2.95 0.87
 9 -10 8 30.73 1.89
 9 -10 5 1.59 1.36
 9 -10 4 80.7 3.92
 9 -10 3 7.75 1.71
 9 -10 2 128.57 4.92
 9 -10 1 1.65 1.32
 9 -10 0 40.27 2.83
 9 -10 -1 -0.65 1.51
 9 -10 -2 145.88 5.36
 9 -10 -3 6.96 1.79
 9 -10 -4 25.35 2.53
 9 -10 -5 2.74 1.45
 9 -11 11 1.65 0.76
 9 -11 10 1.78 0.89
 9 -11 9 15.14 1.55
 9 -11 8 2.55 1.13
 9 -11 7 17.99 1.88
 9 -11 6 -0.17 1.11
 9 -11 5 10.17 1.71
 9 -11 4 10.13 1.81
 9 -11 3 30.03 2.46
 9 -11 2 -0.16 1.33
 9 -11 1 95.42 4.05
 9 -11 0 3.44 1.49
 9 -11 -1 73 3.72
 9 -11 -2 0.74 1.43
 9 -11 -3 15.62 2.04
 9 -11 -4 7.72 1.72
 9 -12 10 7.28 0.89
 9 -12 9 1.12 0.74
 9 -12 8 7.92 1.2
 9 -12 7 0.84 0.92
 9 -12 6 7.97 1.32
 9 -12 5 3.98 1.21
 9 -12 4 14.16 1.66
 9 -12 3 3.34 1.18
 9 -12 2 5.47 1.38
 9 -12 1 0.84 1.24
 9 -12 0 9.37 1.66
 9 -12 -1 -0.39 1.22
 9 -12 -2 2.72 1.44
 9 -12 -3 5.24 1.55
 9 -13 8 0.5 0.61
 9 -13 7 0.99 0.67
 9 -13 6 0.24 0.85
 9 -13 5 5.79 1.11
 9 -13 4 -1.1 0.86
 9 -13 3 8.11 1.36
 9 -13 2 0.2 0.98
 9 -13 1 25.58 2.03
 9 -13 0 0.3 1.07
 9 -13 -1 18.16 1.82
 9 -13 -2 -0.33 1.1
 9 -14 6 2.35 0.71
 9 -14 5 1.34 0.74
 9 -14 4 17.58 1.42
 9 -14 3 0.08 0.8
 9 -14 2 49 2.31
 9 -14 1 2.12 0.87
 9 -14 0 18.96 1.61
 9 -14 -1 0.96 0.88
 9 -15 2 1.38 0.62
 10 0 0 97.35 8.07
 10 0 0 97.62 4.33
 10 0 -1 1.51 1.44
 10 0 1 2.43 1.28
 10 0 -2 93.83 8.64
 10 0 -2 89.96 4.19
 10 0 2 88.65 4.06
 10 0 -3 5.69 1.53
 10 0 3 9.98 1.88
 10 0 4 14.19 2.17
 10 0 -4 8.11 1.82
 10 0 -5 1.01 1.45
 10 0 5 3.12 1.51
 10 0 -6 52.77 3.54
 10 0 6 60.6 3.45
 10 0 7 16.16 1.99
 10 0 8 491.78 10.33
 10 0 9 -2.33 1.54
 10 0 10 31.89 2.35
 10 0 11 2.79 1.17
 10 0 12 99.86 3.71
 10 0 13 4.81 1.07
 10 0 14 25.41 1.66
 10 0 15 3.43 0.7
 10 -1 15 6.97 0.88
 10 -1 14 1.95 0.87
 10 -1 13 58.92 2.71
 10 -1 12 -0.72 1.2
 10 -1 11 18.57 1.95
 10 -1 10 14.48 1.88
 10 -1 9 153.53 5.27
 10 -1 8 1.74 1.4
 10 -1 7 207.47 6.43
 10 -1 6 7.6 1.68
 10 1 -5 89.19 4.38
 10 -1 5 91.48 4.29
 10 1 -4 1.62 1.46
 10 -1 4 4.21 1.69
 10 1 -3 46.15 3.12
 10 -1 3 50.34 3.31
 10 1 -2 -0.91 1.26
 10 -1 2 -1.32 1.47
 10 1 -1 30.21 4.86
 10 1 -1 32.97 2.68
 10 -1 1 29.45 2.57
 10 1 0 -1.75 1.39
 10 -1 0 -0.69 1.33
 10 1 0 1.03 1.98
 10 -1 0 -0.03 1.96
 10 -1 -1 16.55 2.09
 10 1 1 20.28 2.13
 10 -1 -1 15.83 3.89
 10 -1 -2 4.01 1.71
 10 1 2 1.01 1.28
 10 -1 -3 20.69 2.31
 10 1 3 20.06 2.14
 10 -1 -4 2.76 1.49
 10 1 4 4.82 1.59
 10 -1 -5 31.55 2.82
 10 1 5 32.86 2.6
 10 1 6 9.62 1.76
 10 -1 -6 4.7 1.64
 10 1 7 292.09 7.44
 10 1 8 5.26 1.58
 10 1 9 140.36 4.89
 10 1 10 10.22 1.48
 10 1 11 42.63 2.52
 10 1 12 3.12 1.04
 10 1 13 33.35 1.92
 10 1 14 2.93 0.86
 10 -2 15 4.55 0.85
 10 -2 14 6.16 1.09
 10 -2 13 0 1.03
 10 -2 12 3.46 1.12
 10 -2 11 4.38 1.36
 10 -2 10 50.57 2.99
 10 -2 9 1.79 1.41
 10 -2 8 8.28 1.74
 10 -2 7 3.54 1.42
 10 -2 6 149.99 5.46
 10 -2 5 13.01 2.1
 10 2 -5 9.2 1.72
 10 2 -4 152.46 5.56
 10 -2 4 156.26 5.66
 10 2 -3 2.31 1.42
 10 -2 3 1.91 1.38
 10 2 -2 3.97 1.38
 10 -2 2 6.73 1.7
 10 2 -1 2.73 1.39
 10 -2 1 0.47 1.29
 10 2 -1 -1.12 2.03
 10 -2 1 -1.13 2.49
 10 -2 0 29.65 4.9
 10 2 0 33.73 2.55
 10 -2 0 33.27 2.72
 10 -2 -1 -1.78 1.66
 10 2 1 -1.63 1.36
 10 -2 -2 1.15 1.37
 10 2 2 2.04 1.33
 10 -2 -3 2.67 1.59
 10 2 3 0.04 1.15
 10 -2 -4 126.28 5.17
 10 2 4 127.56 4.67
 10 -2 -5 6.83 1.92
 10 2 5 9.09 1.7
 10 -2 -6 171.54 6.26
 10 2 6 182.27 5.62
 10 2 7 11.31 1.79
 10 2 8 12.01 1.72
 10 2 9 6.72 1.48
 10 2 10 79.25 3.36
 10 2 11 4.2 1.18
 10 2 12 4.53 1.11
 10 2 13 3.66 0.9
 10 -3 15 4.48 0.83
 10 -3 14 4.97 1.03
 10 -3 13 11.53 1.44
 10 -3 12 0.1 1.24
 10 -3 11 13.02 1.83
 10 -3 10 -2.02 1.49
 10 -3 9 9.96 1.78
 10 -3 8 9.1 1.76
 10 -3 7 14.59 2.01
 10 -3 6 8.88 1.81
 10 -3 5 71.17 3.88
 10 3 -4 8.13 1.5
 10 -3 4 12.82 2.14
 10 3 -3 48.49 3.04
 10 -3 3 51.07 3.33
 10 3 -2 2.32 1.26
 10 -3 2 5.2 1.67
 10 3 -1 39.59 2.64
 10 -3 1 41.1 2.96
 10 3 0 1.58 1.23
 10 -3 0 -2.34 1.68
 10 3 1 43.1 2.65
 10 -3 -1 46.7 3.19
 10 -3 -2 2.86 1.45
 10 3 2 0.91 1.17
 10 -3 -3 45.28 3.19
 10 3 3 44.14 2.68
 10 -3 -4 7.38 1.8
 10 3 4 10.84 1.61
 10 -3 -5 67.59 3.95
 10 3 5 70.45 3.32
 10 -3 -6 12.31 1.95
 10 3 6 13.38 1.71
 10 3 7 15.63 1.76
 10 3 8 9.71 1.55
 10 -4 15 6.29 0.86
 10 -4 14 13.71 1.32
 10 -4 13 4.85 1.19
 10 -4 12 44.81 2.61
 10 -4 11 1.48 1.38
 10 -4 10 76.01 3.66
 10 -4 9 7.05 1.71
 10 -4 8 30.11 2.59
 10 -4 7 9.31 1.78
 10 -4 6 16.05 2.18
 10 -4 5 21.54 2.52
 10 -4 4 33.48 2.89
 10 4 -3 2.22 1.08
 10 -4 3 6.44 1.76
 10 -4 2 22.54 2
 10 -4 2 28.39 2.59
 10 -4 1 8.61 1.43
 10 -4 1 6.74 1.79
 10 -4 0 26.45 2.08
 10 -4 0 28.44 2.55
 10 -4 -1 7.55 1.37
 10 -4 -1 7.02 1.77
 10 -4 -2 16.02 2.2
 10 -4 -3 8.11 1.78
 10 -4 -4 14.57 2.24
 10 -4 -5 20.08 2.35
 10 -4 -6 4.03 1.54
 10 -5 14 4.44 0.93
 10 -5 13 38.55 2.16
 10 -5 12 2.52 1.07
 10 -5 11 44.77 2.67
 10 -5 10 1.95 1.31
 10 -5 9 40.5 2.89
 10 -5 8 0.41 1.38
 10 -5 7 66.22 3.71
 10 -5 6 3.48 1.61
 10 -5 5 27.18 2.6
 10 -5 4 5.35 1.83
 10 -5 3 110.88 4.75
 10 -5 2 12.34 1.8
 10 -5 2 11.27 1.98
 10 -5 1 57.11 3.1
 10 -5 1 62.36 3.56
 10 -5 0 19.96 1.95
 10 -5 0 19.92 2.27
 10 -5 -1 10.61 1.89
 10 -5 -1 8.02 1.43
 10 -5 -2 19.95 2.32
 10 -5 -2 17.48 1.92
 10 -5 -3 105.42 4.33
 10 -5 -3 107.81 4.66
 10 -5 -4 5.45 1.66
 10 -5 -4 5.38 1.39
 10 -5 -5 12.94 2.02
 10 -6 14 31.3 1.57
 10 -6 13 3.08 0.99
 10 -6 12 22.7 1.86
 10 -6 11 4.14 1.35
 10 -6 10 38.52 2.56
 10 -6 9 8.16 1.71
 10 -6 8 91.58 4.1
 10 -6 7 -0.32 1.49
 10 -6 6 120.02 4.84
 10 -6 5 1.51 1.53
 10 -6 4 41.88 3.04
 10 -6 3 3.54 1.3
 10 -6 3 4.41 1.59
 10 -6 2 74.63 3.66
 10 -6 2 77.44 3.9
 10 -6 1 14.17 1.79
 10 -6 1 14.31 2.08
 10 -6 0 5.94 1.57
 10 -6 0 8.11 1.59
 10 -6 -1 15.6 1.82
 10 -6 -1 21.69 2.4
 10 -6 -2 109.56 4.44
 10 -6 -2 111.69 4.63
 10 -6 -3 0.84 1.28
 10 -6 -3 -0.07 1.32
 10 -6 -4 61.59 3.39
 10 -6 -4 60.4 3.49
 10 -6 -5 -1.72 1.62
 10 -6 -5 -1.58 1.23
 10 -7 13 21.73 1.4
 10 -7 12 5.09 1.1
 10 -7 11 33 2.16
 10 -7 10 5.29 1.36
 10 -7 9 37.05 2.54
 10 -7 8 2.69 1.3
 10 -7 7 70.22 3.6
 10 -7 6 5.94 1.7
 10 -7 5 63.04 3.42
 10 -7 4 -0.03 1.26
 10 -7 3 5.56 1.65
 10 -7 3 7.11 1.6
 10 -7 2 5.85 1.49
 10 -7 2 4.72 1.45
 10 -7 1 134.97 4.98
 10 -7 1 145.61 5.21
 10 -7 0 2.75 1.27
 10 -7 0 2.47 1.44
 10 -7 -1 191.59 6
 10 -7 -1 198.66 5.97
 10 -7 -2 4.44 1.47
 10 -7 -2 2.51 1.3
 10 -7 -3 15.57 1.96
 10 -7 -3 17.74 2.08
 10 -7 -4 0.15 1.25
 10 -7 -4 2.59 1.42
 10 -7 -5 85.55 3.94
 10 -7 -5 77.61 3.72
 10 -8 12 31.87 1.65
 10 -8 11 4.1 1.04
 10 -8 10 21.07 1.75
 10 -8 9 0.09 1.01
 10 -8 8 5.24 1.37
 10 -8 7 -0.02 1.17
 10 -8 6 8.03 1.61
 10 -8 5 2.77 1.41
 10 -8 4 22.36 2.23
 10 -8 4 22.09 2.1
 10 -8 3 5.98 1.62
 10 -8 3 5.27 1.44
 10 -8 2 24.66 2.37
 10 -8 2 23.22 2.1
 10 -8 1 0.12 1.33
 10 -8 1 1.49 1.21
 10 -8 0 153.27 5.32
 10 -8 0 160.19 5.19
 10 -8 -1 2.25 1.33
 10 -8 -1 2.84 1.33
 10 -8 -2 44 3.02
 10 -8 -2 43.86 2.73
 10 -8 -3 3.86 1.29
 10 -8 -3 4.26 1.52
 10 -8 -4 19.03 1.9
 10 -8 -4 21.37 2.27
 10 -9 12 1.07 0.6
 10 -9 11 19.82 1.45
 10 -9 11 16.75 1.14
 10 -9 10 1.52 0.76
 10 -9 9 0.16 0.82
 10 -9 8 -0.36 0.94
 10 -9 7 17.43 1.65
 10 -9 6 0.78 1.28
 10 -9 6 -0.02 1.08
 10 -9 5 13.14 1.61
 10 -9 5 15.02 1.93
 10 -9 4 -0.07 1.1
 10 -9 4 0.57 1.24
 10 -9 3 26.36 2.35
 10 -9 3 23.16 2.03
 10 -9 2 9.51 1.53
 10 -9 2 10.82 1.68
 10 -9 1 21.4 2.18
 10 -9 1 22.69 1.97
 10 -9 0 7.3 1.38
 10 -9 0 6.16 1.62
 10 -9 -1 14.46 1.63
 10 -9 -1 17.23 2.17
 10 -9 -2 8.37 1.4
 10 -9 -2 10.1 1.89
 10 -9 -3 18.99 1.72
 10 -9 -3 21.17 2.24
 10 -9 -4 0.85 1.3
 10 -10 11 0.64 0.56
 10 -10 10 6.22 0.98
 10 -10 9 1.36 0.92
 10 -10 8 25.95 1.92
 10 -10 7 1 0.83
 10 -10 7 1.44 1
 10 -10 6 5.45 1.03
 10 -10 6 6.02 1.38
 10 -10 5 4.56 1.41
 10 -10 4 10.97 1.83
 10 -10 3 -1.68 1.44
 10 -10 2 6.64 1.46
 10 -10 1 -0.61 1.31
 10 -10 0 3.43 1.52
 10 -10 -1 -0.16 1.36
 10 -10 -2 14.96 2.03
 10 -10 -3 0.07 1.33
 10 -10 -4 20.11 2.05
 10 -11 10 0.49 0.49
 10 -11 9 13.83 1.22
 10 -11 8 2.46 0.87
 10 -11 7 10.72 1.33
 10 -11 6 3.46 1.06
 10 -11 5 4.79 1.23
 10 -11 4 5.19 1.31
 10 -11 3 21.27 1.91
 10 -11 2 0.38 1.19
 10 -11 1 25.85 2.19
 10 -11 0 3.9 1.37
 10 -11 -1 22.1 2.13
 10 -11 -2 4.15 1.42
 10 -11 -3 48.25 2.81
 10 -12 8 1.07 0.57
 10 -12 7 2.88 0.82
 10 -12 6 11.24 1.16
 10 -12 5 3.49 0.97
 10 -12 4 36.63 2.14
 10 -12 3 3.43 1.12
 10 -12 2 41.55 2.44
 10 -12 1 -1.25 1.15
 10 -12 0 35.78 2.31
 10 -12 -1 1.26 1.06
 10 -12 -2 25.79 2.04
 10 -13 6 1.71 0.67
 10 -13 5 36.7 1.78
 10 -13 4 3.3 0.89
 10 -13 3 26.03 1.7
 10 -13 2 1.08 0.93
 10 -13 1 41.51 2.16
 10 -13 0 0.24 0.88
 10 -13 -1 18.87 1.55
 10 -14 3 0.86 0.56
 10 -14 2 22.75 1.31
 10 -14 1 -0.66 0.58
 11 0 0 -0.69 1.46
 11 0 -1 -0.63 1.31
 11 0 1 -0.26 1.49
 11 0 2 25.78 2.45
 11 0 -2 28.47 2.72
 11 0 -3 -0.63 1.45
 11 0 3 -0.67 1.39
 11 0 -4 -1.6 1.65
 11 0 4 0.47 1.32
 11 0 5 8.6 1.71
 11 0 -5 4.1 1.57
 11 0 6 6.03 1.68
 11 0 7 22.79 2.33
 11 0 8 64.78 3.47
 11 0 9 4.83 1.53
 11 0 10 26.22 2.15
 11 0 11 3.21 1.13
 11 0 12 9.03 1.23
 11 0 13 0.42 0.66
 11 -1 13 20.33 1.44
 11 -1 12 1.66 0.99
 11 -1 11 16.96 1.78
 11 -1 10 3.17 1.36
 11 -1 9 104.21 4.23
 11 -1 8 1.31 1.48
 11 -1 7 45.62 3.15
 11 -1 6 6.64 1.83
 11 -1 5 0.87 1.52
 11 1 -4 13.43 2.01
 11 -1 4 15.02 2.11
 11 1 -3 7.59 1.82
 11 -1 3 2.49 1.59
 11 1 -2 1.1 1.37
 11 -1 2 -1.34 1.51
 11 1 -1 31.86 2.68
 11 -1 1 36.44 2.91
 11 1 0 0.49 1.45
 11 -1 0 -4.25 1.94
 11 -1 -1 47.56 3.33
 11 1 1 52.13 3.32
 11 -1 -2 0.04 1.36
 11 1 2 -1.25 1.5
 11 -1 -3 9.18 1.92
 11 1 3 10.6 1.84
 11 -1 -4 10.04 1.97
 11 1 4 11.21 1.76
 11 -1 -5 5.59 1.78
 11 1 5 9.94 1.81
 11 1 6 9.04 1.7
 11 1 7 23.8 2.29
 11 1 8 4.16 1.49
 11 1 9 58.61 3
 11 1 10 1.56 1.08
 11 1 11 30.4 1.93
 11 1 12 1.01 0.78
 11 1 13 18.79 1.11
 11 -2 13 5.28 0.97
 11 -2 12 53.01 2.55
 11 -2 11 2.21 1.24
 11 -2 10 19.81 2.02
 11 -2 9 3.6 1.6
 11 -2 8 72.56 3.79
 11 -2 7 0.92 1.52
 11 -2 6 31.95 2.87
 11 -2 5 2.05 1.69
 11 2 -4 48.81 3.21
 11 -2 4 52.94 3.37
 11 2 -3 4.45 1.55
 11 -2 3 4.36 1.7
 11 2 -2 65.73 3.61
 11 -2 2 65.48 3.81
 11 2 -1 5.29 1.63
 11 -2 1 1.05 1.55
 11 2 0 114.03 4.54
 11 -2 0 117.03 5.06
 11 -2 -1 8.15 1.88
 11 2 1 5.91 1.58
 11 -2 -2 26.18 2.67
 11 2 2 29.05 2.41
 11 -2 -3 6.87 1.84
 11 2 3 6.71 1.39
 11 -2 -4 48.55 3.42
 11 2 4 50.18 3
 11 -2 -5 1.76 1.5
 11 2 5 5.44 1.43
 11 2 6 70.5 3.4
 11 2 7 0.11 1.07
 11 2 8 26.72 2.09
 11 2 9 -0.04 0.96
 11 2 10 29.94 1.9
 11 2 11 0.42 0.75
 11 -3 13 26.45 1.64
 11 -3 12 4.4 1.18
 11 -3 11 40.1 2.49
 11 -3 10 3.66 1.46
 11 -3 9 22.94 2.35
 11 -3 8 4.47 1.74
 11 -3 7 53.03 3.41
 11 -3 6 5.15 1.81
 11 -3 5 57.18 3.62
 11 -3 4 3.82 1.74
 11 3 -3 106.33 4.42
 11 -3 3 117.38 4.94
 11 3 -2 3.44 1.24
 11 -3 2 4.95 1.7
 11 3 -1 75.36 3.64
 11 -3 1 80.67 4.2
 11 3 0 5.66 1.44
 11 -3 0 2.98 1.48
 11 3 1 40.88 2.6
 11 -3 -1 47.77 3.4
 11 -3 -2 11.54 2.11
 11 3 2 11.74 1.72
 11 -3 -3 81.99 4.25
 11 3 3 86.31 3.69
 11 -3 -4 9.47 2.07
 11 3 4 7.4 1.44
 11 -3 -5 108.59 4.89
 11 3 5 108.81 4
 11 3 6 0.08 1.12
 11 -4 13 2.45 0.79
 11 -4 12 20.63 1.68
 11 -4 11 2.65 1.11
 11 -4 10 18.65 1.99
 11 -4 9 2.74 1.48
 11 -4 8 11.86 1.99
 11 -4 7 11.73 2.1
 11 -4 6 83.84 4.18
 11 -4 5 0.22 1.54
 11 -4 4 50.5 3.38
 11 -4 3 3.25 1.67
 11 -4 2 105.95 4.68
 11 -4 1 6.63 1.79
 11 -4 0 6.01 1.7
 11 -4 -1 8.3 1.94
 11 -4 -2 107.16 4.76
 11 -4 -3 2.78 1.5
 11 -4 -4 104.93 4.71
 11 -4 -5 0.98 1.56
 11 -5 13 9.73 0.98
 11 -5 12 1.86 0.93
 11 -5 11 1.43 1.05
 11 -5 10 1.96 1.25
 11 -5 9 9.5 1.67
 11 -5 8 4.55 1.61
 11 -5 7 22.21 2.4
 11 -5 6 3.39 1.63
 11 -5 5 14.61 1.72
 11 -5 5 15.67 2.13
 11 -5 4 3.34 1.27
 11 -5 4 2.36 1.49
 11 -5 3 81.38 3.53
 11 -5 3 93.66 4.27
 11 -5 2 6.64 1.34
 11 -5 2 8.16 1.82
 11 -5 1 25.77 2.04
 11 -5 1 27.47 2.59
 11 -5 0 4 1.7
 11 -5 0 2.17 1.15
 11 -5 -1 32.09 2.31
 11 -5 -1 40.69 2.98
 11 -5 -2 6.73 1.78
 11 -5 -2 5.68 1.39
 11 -5 -3 143.43 5.4
 11 -5 -4 0.67 1.57
 11 -5 -5 23.49 2.27
 11 -6 12 6.48 0.91
 11 -6 11 0.57 0.86
 11 -6 10 5.83 1.29
 11 -6 9 2.4 1.15
 11 -6 8 13.09 1.8
 11 -6 7 0.34 1.3
 11 -6 6 5.29 1.27
 11 -6 6 8.41 1.69
 11 -6 5 2.08 1.29
 11 -6 5 -0.16 1.48
 11 -6 4 56.59 2.98
 11 -6 4 62.65 3.44
 11 -6 3 1.5 1.15
 11 -6 3 0.62 1.4
 11 -6 2 4.48 1.28
 11 -6 2 3.26 1.45
 11 -6 1 3.67 1.45
 11 -6 1 4.34 1.31
 11 -6 0 65.4 3.23
 11 -6 0 71.79 3.75
 11 -6 -1 5.55 1.66
 11 -6 -1 4.73 1.38
 11 -6 -2 6.67 1.69
 11 -6 -2 7.94 1.55
 11 -6 -3 0.58 1.39
 11 -6 -3 2.47 1.28
 11 -6 -4 66.57 3.56
 11 -7 11 4.23 0.76
 11 -7 11 3.07 0.83
 11 -7 10 5.61 0.96
 11 -7 10 3.47 0.96
 11 -7 9 7.89 1.17
 11 -7 9 7.08 1.28
 11 -7 8 1.54 1.03
 11 -7 8 0.23 1.09
 11 -7 7 13.67 1.64
 11 -7 7 14.81 1.81
 11 -7 6 0.83 1.07
 11 -7 6 1.11 1.26
 11 -7 5 39.36 2.52
 11 -7 5 43.72 2.75
 11 -7 4 3.58 1.26
 11 -7 4 2.4 1.28
 11 -7 3 6.61 1.46
 11 -7 3 6.51 1.57
 11 -7 2 0.59 1.44
 11 -7 2 2.19 1.19
 11 -7 1 5.27 1.59
 11 -7 1 0.81 1.13
 11 -7 0 4.43 1.52
 11 -7 0 2.94 1.26
 11 -7 -1 11.66 1.82
 11 -7 -1 8.69 1.57
 11 -7 -2 2 1.3
 11 -7 -2 -0.12 1.21
 11 -7 -3 -0.4 1.3
 11 -7 -3 1.29 1.21
 11 -7 -4 1.94 1.17
 11 -8 10 10.67 1.05
 11 -8 10 8.56 1
 11 -8 9 2.29 0.87
 11 -8 9 0.12 0.77
 11 -8 8 10.61 1.35
 11 -8 8 9.89 1.28
 11 -8 7 -1.15 0.98
 11 -8 7 -0.09 0.97
 11 -8 6 41 2.45
 11 -8 6 42.15 2.48
 11 -8 5 1.51 1.14
 11 -8 5 3.48 1.24
 11 -8 4 22.12 1.98
 11 -8 4 24.54 2.09
 11 -8 3 2.76 1.2
 11 -8 3 4.67 1.32
 11 -8 2 10.63 1.65
 11 -8 2 8.32 1.51
 11 -8 1 0.85 1.18
 11 -8 1 -0.12 1.16
 11 -8 0 28.81 2.34
 11 -8 0 25.41 2.12
 11 -8 -1 -1.15 1.07
 11 -8 -1 0.43 1.21
 11 -8 -2 40.04 2.69
 11 -8 -2 37.62 2.46
 11 -8 -3 1.63 1.14
 11 -8 -3 4.6 1.43
 11 -9 10 1.19 0.55
 11 -9 9 29.29 1.62
 11 -9 9 25.32 1.37
 11 -9 8 -1.27 0.77
 11 -9 8 0.5 0.75
 11 -9 7 24.78 1.77
 11 -9 7 25.81 1.65
 11 -9 6 2.3 0.88
 11 -9 6 1.6 0.94
 11 -9 5 7.21 1.19
 11 -9 5 7.78 1.27
 11 -9 4 4.95 1.19
 11 -9 4 3.27 1.16
 11 -9 3 27.84 2.11
 11 -9 3 33.07 2.08
 11 -9 2 0.26 0.96
 11 -9 2 1.08 1.08
 11 -9 1 37.37 2.48
 11 -9 1 34.29 2.2
 11 -9 0 6.48 1.19
 11 -9 0 10.42 1.69
 11 -9 -1 53.16 2.98
 11 -9 -1 45.3 2.4
 11 -9 -2 -0.08 0.97
 11 -9 -2 0.05 1.18
 11 -9 -3 68.24 3.17
 11 -10 8 29.72 1.58
 11 -10 7 0.92 0.76
 11 -10 6 1.47 0.84
 11 -10 5 2.03 0.95
 11 -10 4 18.56 1.66
 11 -10 3 -0.48 0.94
 11 -10 2 42.06 2.48
 11 -10 1 1.86 1.16
 11 -10 0 41.66 2.56
 11 -10 -1 1.77 1.21
 11 -10 -2 51.86 2.75
 11 -11 7 4.89 0.76
 11 -11 6 0.57 0.66
 11 -11 5 13.62 1.28
 11 -11 4 0.44 0.77
 11 -11 3 19.4 1.6
 11 -11 2 2.98 0.97
 11 -11 1 18.62 1.7
 11 -11 0 1.23 1.02
 11 -11 -1 26.98 1.93
 11 -12 5 1.54 0.62
 11 -12 4 10.43 1.07
 11 -12 3 1.57 0.76
 11 -12 2 2.96 0.89
 11 -12 1 1.41 0.79
 11 -12 0 4.39 0.93
 12 0 0 38.79 2.93
 12 0 -1 0.02 1.44
 12 0 1 4.11 1.61
 12 0 -2 63.89 3.66
 12 0 2 62.06 3.53
 12 0 -3 0.17 1.48
 12 0 3 -5.04 1.8
 12 0 -4 70.13 3.84
 12 0 4 75.4 3.71
 12 0 5 19.43 2.11
 12 0 6 18.39 1.98
 12 0 7 0.55 1.13
 12 0 8 23.15 1.97
 12 0 9 0.32 0.97
 12 0 10 35.12 1.92
 12 0 11 0.65 0.65
 12 -1 11 12.99 1.21
 12 -1 10 0.97 0.85
 12 -1 9 31.47 2.12
 12 -1 8 -0.71 1.12
 12 -1 7 14.58 1.87
 12 -1 6 5.79 1.58
 12 -1 5 46.44 3.01
 12 -1 4 1.61 1.36
 12 1 -3 72.71 3.79
 12 -1 3 78.07 3.94
 12 1 -2 -3.49 1.62
 12 -1 2 -2.69 1.78
 12 1 -1 38.71 2.84
 12 -1 1 38.83 3
 12 1 0 1.3 1.26
 12 -1 0 1.67 1.41
 12 -1 -1 47.1 3.24
 12 1 1 46.41 3.02
 12 -1 -2 -0.26 1.52
 12 1 2 3.14 1.5
 12 -1 -3 39.06 3
 12 1 3 38.11 2.66
 12 -1 -4 0.69 1.39
 12 1 4 1.93 1.27
 12 1 5 58.47 3.15
 12 1 6 4.05 1.27
 12 1 7 47.79 2.56
 12 1 8 -0.13 1.06
 12 1 9 33.97 1.96
 12 1 10 1.29 0.77
 12 1 11 12.48 0.95
 12 -2 12 5.97 0.77
 12 -2 11 0.94 0.76
 12 -2 10 10.79 1.33
 12 -2 9 3.44 1.13
 12 -2 8 12.32 1.7
 12 -2 7 1.03 1.19
 12 -2 6 33.52 2.61
 12 -2 5 1.15 1.38
 12 -2 4 16.45 2.17
 12 -2 3 1.04 1.44
 12 2 -3 0.64 1.26
 12 2 -2 7.04 1.44
 12 -2 2 5.37 1.72
 12 2 -1 0.4 1.22
 12 -2 1 3.13 1.79
 12 2 0 32.7 2.51
 12 -2 0 36.34 2.92
 12 -2 -1 5.23 1.9
 12 2 1 3.48 1.42
 12 -2 -2 0.71 1.5
 12 2 2 0.83 1.23
 12 -2 -3 3.22 1.67
 12 2 3 3.87 1.41
 12 -2 -4 16.05 2.15
 12 2 4 15.73 1.75
 12 2 5 2.9 1.1
 12 2 6 56.03 2.76
 12 2 7 0.64 0.94
 12 2 8 27.22 1.76
 12 -3 12 1.43 0.59
 12 -3 11 3.17 0.83
 12 -3 10 2.93 1.07
 12 -3 9 4.05 1.13
 12 -3 8 6.53 1.47
 12 -3 7 8.14 1.63
 12 -3 6 5.47 1.58
 12 -3 5 10.06 1.83
 12 -3 4 -0.3 1.47
 12 -3 3 4.64 1.53
 12 -3 2 -0.63 1.72
 12 3 -2 -1.77 1.27
 12 3 -1 2.18 1.14
 12 -3 1 7.84 2.09
 12 3 0 -1.37 1.21
 12 -3 0 2.56 1.62
 12 3 1 3.56 1.23
 12 -3 -1 3.84 1.61
 12 -3 -2 2.42 1.68
 12 3 2 -0.14 0.99
 12 -3 -3 5.13 1.78
 12 3 3 7.72 1.38
 12 -3 -4 -0.72 1.62
 12 -4 11 1.94 0.71
 12 -4 10 6.71 1.14
 12 -4 9 1.47 1.02
 12 -4 8 16.29 1.8
 12 -4 7 0.47 1.17
 12 -4 6 30.21 2.44
 12 -4 5 -0.13 1.45
 12 -4 4 16.01 2.12
 12 -4 3 -3.27 1.76
 12 -4 2 44.18 3.02
 12 -4 1 3.13 1.68
 12 -4 0 50.51 3.23
 12 -4 -1 3.72 1.74
 12 -4 -2 23.07 2.41
 12 -4 -3 -1.41 1.59
 12 -4 -4 9.99 1.75
 12 -5 11 11.05 1.02
 12 -5 10 2.78 0.87
 12 -5 9 11.2 1.39
 12 -5 8 -0.3 1.07
 12 -5 7 6.9 1.47
 12 -5 6 -0.12 1.27
 12 -5 5 52.89 3.02
 12 -5 4 -0.12 1.43
 12 -5 3 34.54 2.69
 12 -5 2 0.76 1.52
 12 -5 1 52.83 3.21
 12 -5 0 4.57 1.62
 12 -5 -1 38.23 2.76
 12 -5 -2 1.17 1.4
 12 -5 -3 14.56 1.97
 12 -5 -4 -2.45 1.53
 12 -6 10 12.9 1.11
 12 -6 9 0.92 0.79
 12 -6 8 12.86 1.49
 12 -6 7 1.17 0.69
 12 -6 7 -0.49 1.12
 12 -6 6 12.81 1.24
 12 -6 6 12.34 1.58
 12 -6 5 1.7 0.86
 12 -6 5 5.86 1.35
 12 -6 4 48.11 2.31
 12 -6 4 57.58 3.08
 12 -6 3 -1.08 1.38
 12 -6 3 0.07 0.82
 12 -6 2 24.83 1.84
 12 -6 2 28.88 2.44
 12 -6 1 4.72 1.47
 12 -6 1 3.45 0.99
 12 -6 0 37.93 2.67
 12 -6 -1 1.53 1.3
 12 -6 -2 46.29 2.86
 12 -6 -3 -1.97 1.33
 12 -7 9 25.06 1.47
 12 -7 8 3.21 0.66
 12 -7 8 4.75 0.96
 12 -7 7 6.06 0.87
 12 -7 7 6.86 1.17
 12 -7 6 0.6 0.68
 12 -7 6 -1.41 1.14
 12 -7 5 17.2 1.42
 12 -7 5 16.31 1.68
 12 -7 4 5.8 1.43
 12 -7 4 5.32 1.04
 12 -7 3 15.76 1.51
 12 -7 3 18.42 1.91
 12 -7 2 1.77 1.19
 12 -7 2 1.4 0.98
 12 -7 1 20.92 1.82
 12 -7 1 22.15 1.98
 12 -7 0 2.98 1.25
 12 -7 0 3.32 1.06
 12 -7 -1 33.33 2.08
 12 -7 -1 33.48 2.35
 12 -7 -2 -1.52 1.32
 12 -7 -3 32.29 2.21
 12 -8 8 9.02 0.93
 12 -8 7 1.17 0.71
 12 -8 7 -0.87 0.65
 12 -8 6 9.75 1.23
 12 -8 6 6.63 0.93
 12 -8 5 2.35 0.95
 12 -8 5 0.38 0.75
 12 -8 4 4.87 1.08
 12 -8 4 3.44 0.91
 12 -8 3 4.89 1.18
 12 -8 3 3.76 1.04
 12 -8 2 4.79 1.2
 12 -8 2 4.89 1.13
 12 -8 1 -1.17 1.05
 12 -8 1 1.19 0.96
 12 -8 0 21.08 1.72
 12 -8 0 18.95 1.67
 12 -8 -1 -0.51 0.95
 12 -8 -1 1.03 0.99
 12 -8 -2 1.62 0.92
 12 -9 6 0.03 0.53
 12 -9 6 -0.91 0.65
 12 -9 5 1.78 0.72
 12 -9 5 3.11 0.79
 12 -9 4 1.08 0.69
 12 -9 4 2.39 0.93
 12 -9 3 2.62 0.81
 12 -9 3 2.94 0.99
 12 -9 2 -0.23 0.72
 12 -9 2 0.71 0.81
 12 -9 1 -0.37 0.8
 12 -9 1 1.76 0.96
 12 -9 0 -0.04 0.76
 12 -9 0 1.17 0.87
 12 -9 -1 3.36 0.97
 12 -10 5 0.25 0.55
 12 -10 4 17.91 1.26
 12 -10 3 -0.39 0.67
 12 -10 2 1.4 0.75
 12 -10 1 0.11 0.71
 12 -10 0 1.91 0.81
 12 -11 2 2.42 0.64
 13 0 0 0.78 1.23
 13 0 -1 1.81 1.23
 13 0 1 3.64 1.3
 13 0 -2 0.1 1.33
 13 0 2 1 1.25
 13 0 3 1.87 1.25
 13 0 4 37.17 2.42
 13 0 5 4.81 1.21
 13 0 6 4.17 1.02
 13 0 7 -0.97 0.91
 13 0 8 3.04 0.81
 13 0 9 1.92 0.68
 13 -1 9 8.11 0.94
 13 -1 8 4.39 0.96
 13 -1 7 8.53 1.25
 13 -1 6 -2.2 1.24
 13 -1 5 9.2 1.53
 13 -1 4 7.57 1.57
 13 -1 3 5.98 1.47
 13 -1 2 3.86 1.35
 13 1 -2 0.02 1.25
 13 1 -1 16.44 1.81
 13 -1 1 17.82 2.01
 13 1 0 -2.19 1.36
 13 -1 0 1.9 1.36
 13 -1 -1 17.89 2.03
 13 1 1 21.55 1.96
 13 -1 -2 1.55 1.23
 13 1 2 3.64 1.19
 13 -1 -3 14.86 1.89
 13 1 3 18.74 1.8
 13 1 4 7.05 1.31
 13 1 5 17.17 1.62
 13 1 6 1.92 0.92
 13 1 7 7.8 1.08
 13 1 8 3.7 0.78
 13 -2 9 0.49 0.76
 13 -2 8 35.72 1.98
 13 -2 7 5.67 1.06
 13 -2 6 8.29 1.4
 13 -2 5 -1.68 1.28
 13 -2 4 23.46 2.16
 13 -2 3 6.98 1.57
 13 -2 2 58.52 3.15
 13 -2 1 1.72 1.27
 13 2 -1 0.43 1.15
 13 2 0 17.89 1.72
 13 -2 0 18.8 2.05
 13 2 1 -1.21 1.11
 13 -2 -1 0.9 1.31
 13 -2 -2 58.81 3.22
 13 2 2 57.93 2.71
 13 2 3 6.45 1.15
 13 -2 -3 3.26 1.29
 13 2 4 15.1 1.45
 13 2 5 6.35 1.04
 13 -3 9 14.72 1.2
 13 -3 8 4.84 0.96
 13 -3 7 33.8 2.07
 13 -3 6 -2.72 1.28
 13 -3 5 0.55 1.13
 13 -3 4 2.15 1.37
 13 -3 3 71.9 3.44
 13 -3 2 2.07 1.39
 13 -3 1 47.01 2.9
 13 -3 0 0.55 1.27
 13 -3 -1 29.76 2.38
 13 -3 -2 0.63 1.33
 13 -3 -3 62.6 3.24
 13 -4 9 3.49 0.74
 13 -4 8 13.73 1.26
 13 -4 7 0.12 0.96
 13 -4 6 30.19 2
 13 -4 5 0.98 1.11
 13 -4 4 16.15 1.8
 13 -4 3 -0.04 1.11
 13 -4 2 32.88 2.4
 13 -4 1 -0.1 1.14
 13 -4 0 20.96 2.1
 13 -4 -1 0.03 1.31
 13 -4 -2 20.89 2.02
 13 -5 8 1.32 0.7
 13 -5 7 9.48 1.22
 13 -5 6 3.3 0.96
 13 -5 5 12.3 1.54
 13 -5 4 0.95 1.1
 13 -5 3 3.89 1.28
 13 -5 2 2.49 1.26
 13 -5 1 5.68 1.36
 13 -5 0 0.43 1.1
 13 -5 -1 8.92 1.5
 13 -5 -2 -0.33 1.16
 13 -6 7 4.11 0.87
 13 -6 6 3.05 0.94
 13 -6 5 2.46 0.96
 13 -6 4 1.64 0.97
 13 -6 3 -0.59 0.96
 13 -6 2 -0.34 1.02
 13 -6 1 1.97 1.06
 13 -6 0 4.72 1.13
 13 -6 -1 0.52 0.98
 13 -6 -2 -0.15 1.07
 13 -7 6 0.45 0.61
 13 -7 5 7.16 0.97
 13 -7 4 0.31 0.74
 13 -7 3 7.21 1.09
 13 -7 2 0.66 0.81
 13 -7 1 12.89 1.4
 13 -7 0 1.15 0.87
 13 -7 -1 13.42 1.36
 13 -8 4 11.36 0.96
 13 -8 3 0.04 0.6
 13 -8 2 22.85 1.42
 13 -8 1 -0.53 0.71
 14 0 0 45.25 2.26
 14 0 1 0.28 0.94
 14 0 2 10.28 1.24
 14 0 3 4.01 0.93
 14 0 4 37.64 1.85
 14 0 5 -0.41 0.67
 14 -1 6 -0.58 0.6
 14 -1 5 10.81 1.09
 14 -1 4 0.36 0.75
 14 -1 3 21.5 1.59
 14 -1 2 -0.29 0.85
 14 -1 1 29.08 1.96
 14 -1 0 3.74 1.03
 14 1 1 19.18 1.42
 14 1 2 -0.25 0.76
 14 1 3 14.02 1.16
 14 1 4 0.2 0.61
 14 -2 6 7.4 0.93
 14 -2 5 1.2 0.72
 14 -2 4 1.71 0.84
 14 -2 3 -1.02 0.9
 14 -2 2 16.16 1.53
 14 -2 1 -0.6 1.1
 14 -2 0 6.59 1.15
 14 -3 6 3.36 0.74
 14 -3 5 2.62 0.77
 14 -3 4 0.87 0.75
 14 -3 3 -0.55 0.86
 14 -3 2 0.36 0.84
 14 -3 1 0.18 0.94
 14 -3 0 -1.23 1.04
 14 -4 5 1.65 0.65
 14 -4 4 3.13 0.83
 14 -4 3 -1.03 0.82
 14 -4 2 4.12 1.01
 14 -4 1 -1.56 0.97
 14 -4 0 4.28 0.97
 14 -5 4 0.31 0.62
 14 -5 3 6.11 0.94
 14 -5 2 -0.33 0.74
 14 -5 1 17.5 1.4
 14 -5 0 -2.58 0.98
 14 -6 2 9.86 0.97

_iucr_refine_instructions_details
;

    Co300K.res created by SHELXL-2014/7

TITL Co300K in P2(1)2(1)2(1)
CELL 1.54178 11.9634 15.5365 17.0235 90 90 90
ZERR 4 0.0002 0.0002 0.0002 0 0 0
LATT -1
SYMM 0.5-X,-Y,0.5+Z
SYMM -X,0.5+Y,0.5-Z
SYMM 0.5+X,0.5-Y,-Z
SFAC C H Co N O
UNIT 128 136 4 16 24
 
L.S. 20
PLAN  20
SIZE 0.2 0.2 0.2
TEMP 27(2)
BOND
fmap 2
acta
REM <olex2.extras>
REM <HklSrc "%.\\1.hkl">
REM </olex2.extras>
 
WGHT    0.064400
FVAR       0.37009   0.45632
CO1   3    0.497536    0.330032    0.503143    11.00000    0.04116    0.03493 =
         0.02370   -0.00008   -0.00194   -0.00058
N1    4    0.449244    0.737091    0.078321    11.00000    0.05300    0.04033 =
         0.02726    0.00745   -0.00391    0.00029
N2    4    0.563923    0.743522    0.912617    11.00000    0.04892    0.03812 =
         0.02792   -0.00783   -0.00467    0.00191
N3    4    0.797454    0.627485    0.395224    11.00000    0.14706    0.16337 =
         0.14949   -0.06388    0.06459   -0.07198
O1    5    0.492069    0.430097    0.408134    11.00000    0.04678    0.04430 =
         0.03896    0.01150   -0.00386   -0.00297
O2    5    0.345380    0.363081    0.454033    11.00000    0.04767    0.05762 =
         0.03689    0.02122    0.00072   -0.00368
O3    5    0.512881    0.432040    0.592197    11.00000    0.04193    0.04385 =
         0.04137   -0.01130   -0.00368    0.00184
O4    5    0.655746    0.359281    0.547766    11.00000    0.04533    0.05441 =
         0.04106   -0.02218    0.00100    0.00224
O5    5    0.921530    0.693585    0.323813    11.00000    0.13054    0.29044 =
         0.15176    0.06478    0.03880   -0.07721
O6    5    0.439868    0.719262    0.418730    11.00000    0.15144    0.16618 =
         0.13172    0.03265    0.01738    0.00247
C1    1    0.389531    0.417666    0.408136    11.00000    0.04552    0.03684 =
         0.02926    0.00546   -0.00172   -0.00028
C2    1    0.315600    0.464725    0.351480    11.00000    0.04430    0.04514 =
         0.03638    0.01203   -0.00470   -0.00203
C3    1    0.362153    0.524638    0.299598    11.00000    0.04022    0.04413 =
         0.03553    0.01158   -0.00480   -0.00159
AFIX  43
H3    2    0.437907    0.537605    0.302802    11.00000   -1.20000
AFIX   0
C4    1    0.296506    0.564855    0.243480    11.00000    0.05102    0.04729 =
         0.04237    0.01531   -0.00955   -0.00911
C5    1    0.183180    0.547649    0.240250    11.00000    0.05762    0.08499 =
         0.06939    0.03892   -0.02373   -0.01202
AFIX  43
H5    2    0.138735    0.573995    0.202425    11.00000   -1.20000
AFIX   0
C6    1    0.136219    0.490895    0.293731    11.00000    0.04953    0.11484 =
         0.09471    0.05814   -0.02578   -0.02569
AFIX  43
H6    2    0.059596    0.480855    0.292740    11.00000   -1.20000
AFIX   0
C7    1    0.202406    0.448775    0.348879    11.00000    0.05132    0.08437 =
         0.06976    0.04406   -0.01244   -0.02078
AFIX  43
H7    2    0.170322    0.409993    0.383855    11.00000   -1.20000
AFIX   0
C8    1    0.432091    0.681820    0.209486    11.00000    0.06035    0.05257 =
         0.03047    0.01032   -0.01091   -0.00505
AFIX  43
H8    2    0.455579    0.683274    0.261546    11.00000   -1.20000
AFIX   0
C9    1    0.480128    0.736202    0.154606    11.00000    0.05575    0.04544 =
         0.03279    0.00959   -0.00956   -0.01082
AFIX  43
H9    2    0.536046    0.773714    0.170983    11.00000   -1.20000
AFIX   0
C10   1    0.349319    0.625550    0.186547    11.00000    0.04991    0.04374 =
         0.03776    0.01246   -0.01000   -0.00159
C11   1    0.316536    0.627018    0.108018    11.00000    0.06620    0.04755 =
         0.04352    0.00690   -0.01690   -0.01379
AFIX  43
H11   2    0.260317    0.590570    0.090214    11.00000   -1.20000
AFIX   0
C12   1    0.368482    0.683177    0.057044    11.00000    0.06918    0.04307 =
         0.03103    0.00632   -0.01276   -0.01017
AFIX  43
H12   2    0.345722    0.683345    0.004808    11.00000   -1.20000
AFIX   0
C13   1    0.615635    0.418848    0.590242    11.00000    0.04501    0.03765 =
         0.02582   -0.00435    0.00032   -0.00175
C14   1    0.693528    0.471890    0.639304    11.00000    0.04790    0.03883 =
         0.03223   -0.00948   -0.00170    0.00324
C15   1    0.648567    0.530404    0.692314    11.00000    0.04171    0.04131 =
         0.03320   -0.01116   -0.00284    0.00137
AFIX  43
H15   2    0.571554    0.538334    0.694048    11.00000   -1.20000
AFIX   0
C16   1    0.717087    0.577661    0.743182    11.00000    0.04947    0.04391 =
         0.03769   -0.01061   -0.00634    0.00100
C17   1    0.831935    0.565892    0.738081    11.00000    0.04852    0.06803 =
         0.05821   -0.02586   -0.01251    0.00239
AFIX  43
H17   2    0.878929    0.595625    0.772102    11.00000   -1.20000
AFIX   0
C18   1    0.877574    0.510168    0.682702    11.00000    0.04371    0.07962 =
         0.07400   -0.03324   -0.01067    0.01055
AFIX  43
H18   2    0.954730    0.504667    0.678317    11.00000   -1.20000
AFIX   0
C19   1    0.807995    0.463004    0.634220    11.00000    0.05452    0.05865 =
         0.04906   -0.02119   -0.00389    0.00940
AFIX  43
H19   2    0.838606    0.425000    0.597906    11.00000   -1.20000
AFIX   0
C20   1    0.527635    0.740442    0.838094    11.00000    0.04714    0.05062 =
         0.03025   -0.00493   -0.00944    0.00834
AFIX  43
H20   2    0.467873    0.775252    0.823557    11.00000   -1.20000
AFIX   0
C21   1    0.575461    0.687635    0.782039    11.00000    0.05495    0.04807 =
         0.02930   -0.01039   -0.00968    0.00654
AFIX  43
H21   2    0.546937    0.686756    0.731225    11.00000   -1.20000
AFIX   0
C22   1    0.665385    0.636251    0.801306    11.00000    0.04488    0.04182 =
         0.03709   -0.01308   -0.00561   -0.00014
C23   1    0.704350    0.641098    0.878678    11.00000    0.05604    0.04572 =
         0.03626   -0.00948   -0.01210    0.00943
AFIX  43
H23   2    0.765918    0.608767    0.894226    11.00000   -1.20000
AFIX   0
C24   1    0.651409    0.693637    0.931318    11.00000    0.05871    0.04347 =
         0.03161   -0.00523   -0.01365    0.00847
AFIX  43
H24   2    0.677458    0.694821    0.982779    11.00000   -1.20000
AFIX   0
 
C25   1    0.824413    0.673622    0.342803    11.00000    0.21603    0.17457 =
         0.11032   -0.03004    0.07156   -0.09634
C26   1    0.724458    0.712356    0.294926    11.00000    0.16150    0.25574 =
         0.11629   -0.01032   -0.05783    0.01201
AFIX 137
H26A  2    0.660926    0.674879    0.299032    11.00000   -1.50000
H26B  2    0.745588    0.717952    0.240764    11.00000   -1.50000
H26C  2    0.705635    0.767961    0.315657    11.00000   -1.50000
AFIX   0
C27   1    0.903144    0.590750    0.442248    11.00000    0.13665    0.17134 =
         0.14856    0.03072   -0.01220   -0.02202
AFIX 137
H27A  2    0.970031    0.601704    0.412741    11.00000   -1.50000
H27B  2    0.894576    0.529866    0.449754    11.00000   -1.50000
H27C  2    0.908175    0.618661    0.492436    11.00000   -1.50000
AFIX   0
C28   1    0.690678    0.597883    0.421261    11.00000    0.14775    0.14198 =
         0.29488   -0.02976    0.13099   -0.05005
AFIX 137
H28A  2    0.633381    0.634919    0.400859    11.00000   -1.50000
H28B  2    0.688272    0.598589    0.477625    11.00000   -1.50000
H28C  2    0.678609    0.540241    0.402802    11.00000   -1.50000
AFIX   0
 
PART 1
N4    4    0.328311    0.656622    0.498734    21.00000    0.19090    0.09660 =
         0.10882   -0.02870   -0.06259    0.07382
C29A  1    0.308518    0.698527    0.446722    21.00000    0.27979    0.13023 =
         0.14074   -0.06341   -0.16256    0.11947
PART 0
PART 2
C29B  1    0.376335    0.690937    0.457536   -21.00000    0.18697    0.08311 =
         0.12589   -0.01779    0.09269   -0.03649
N5    4    0.281013    0.682936    0.463631   -21.00000    0.18914    0.20273 =
         0.26555   -0.11586    0.10638   -0.08932
PART 0
C30   1    0.234669    0.737071    0.394466    11.00000    0.21201    0.20193 =
         0.11842    0.01028   -0.05037    0.10611
PART 1
AFIX  33
H30A  2    0.275824    0.770814    0.357113    21.00000   -1.50000
H30B  2    0.193037    0.693406    0.367336    21.00000   -1.50000
H30C  2    0.184121    0.773624    0.422844    21.00000   -1.50000
AFIX  33
PART 0
PART 2
H30D  2    0.154498    0.734416    0.394527   -21.00000   -1.50000
H30E  2    0.258171    0.795811    0.400245   -21.00000   -1.50000
H30F  2    0.262626    0.714523    0.345777   -21.00000   -1.50000
AFIX   0
PART 0
C31   1    0.423291    0.625118    0.539953    11.00000    0.18668    0.15607 =
         0.12530    0.01258   -0.02903    0.07073
PART 1
AFIX  33
H31A  2    0.399184    0.589643    0.582906    21.00000   -1.50000
H31B  2    0.468865    0.591732    0.504939    21.00000   -1.50000
H31C  2    0.465929    0.672715    0.559836    21.00000   -1.50000
AFIX  33
PART 0
PART 2
H31D  2    0.359587    0.604647    0.568709   -21.00000   -1.50000
H31E  2    0.465338    0.576976    0.520547   -21.00000   -1.50000
H31F  2    0.469651    0.659103    0.573963   -21.00000   -1.50000
AFIX   0
PART 0
C32   1    0.202201    0.632757    0.520637    11.00000    0.15140    0.18313 =
         0.21036   -0.02526    0.03234   -0.03468
PART 1
AFIX  33
H32A  2    0.201577    0.595623    0.565708    21.00000   -1.50000
H32B  2    0.161484    0.684443    0.532309    21.00000   -1.50000
H32C  2    0.167768    0.603867    0.477055    21.00000   -1.50000
AFIX  33
PART 0
PART 2
H32D  2    0.125789    0.642705    0.506005   -21.00000   -1.50000
H32E  2    0.218231    0.572310    0.517511   -21.00000   -1.50000
H32F  2    0.214132    0.652410    0.573440   -21.00000   -1.50000
AFIX   0
HKLF 4
 
REM  Co300K in P2(1)2(1)2(1)
REM R1 =  0.0418 for    4157 Fo > 4sig(Fo)  and  0.0565 for all    5235 data
REM    410 parameters refined using      0 restraints
 
END  
     
WGHT      0.0644      0.0000 

REM Highest difference peak  0.215,  deepest hole -0.293,  1-sigma level  0.047
Q1    1   0.5888  0.3328  0.5023  11.00000  0.05    0.22
Q2    1   0.4155  0.3234  0.5019  11.00000  0.05    0.20
Q3    1   0.4929  0.4027  0.4165  11.00000  0.05    0.19
Q4    1   0.8803  0.6387  0.5920  11.00000  0.05    0.18
Q5    1   0.8791  0.6471  0.3876  11.00000  0.05    0.17
Q6    1   0.3413  0.6831  0.6007  11.00000  0.05    0.17
Q7    1   0.9826  0.5364  0.6659  11.00000  0.05    0.17
Q8    1   0.1778  0.4350  0.2396  11.00000  0.05    0.17
Q9    1   0.3778  0.6975  0.6293  11.00000  0.05    0.16
Q10   1   0.3960  0.6796  0.6072  11.00000  0.05    0.16
Q11   1   0.2670  0.3802  0.4569  11.00000  0.05    0.15
Q12   1   0.6150  0.6772  0.9991  11.00000  0.05    0.15
Q13   1   0.3612  0.2833  0.4186  11.00000  0.05    0.14
Q14   1   0.8066  0.6382  0.5125  11.00000  0.05    0.14
Q15   1   0.6427  0.6421  1.0004  11.00000  0.05    0.14
Q16   1   0.4228  0.6362  0.1913  11.00000  0.05    0.14
Q17   1   0.7234  0.4562  0.6470  11.00000  0.05    0.14
Q18   1   0.8382  0.7934  0.3058  11.00000  0.05    0.14
Q19   1   0.5647  0.4234  0.4053  11.00000  0.05    0.14
Q20   1   0.7026  0.6562  0.4992  11.00000  0.05    0.14

  REM The information below was added by Olex2.
  REM
  REM R1 = 0.0418 for 4157 Fo > 4sig(Fo) and 0.0565 for all 7298 data
  REM n/a parameters refined using n/a restraints
  REM Highest difference peak 0.22, deepest hole -0.29
  REM Mean Shift 0, Max Shift 0.000.

  REM +++ Tabular Listing of Refinement Information +++
  REM R1_all = 0.0565
  REM R1_gt = 0.0418
  REM wR_ref = 0.1170
  REM GOOF = 1.045
  REM Shift_max = 0.000
  REM Shift_mean = 0
  REM Reflections_all = 7298
  REM Reflections_gt = 4157
  REM Parameters = n/a
  REM Hole = -0.29
  REM Peak = 0.22
  REM Flack = -0.007(4)

  
;
_olex2_submission_special_instructions 'No special instructions were received'
