# Supplementary material for: Controlling Thermal Expansion Behaviors of Fence-Like Metal-Organic Frameworks by Varying/Mixing Metal Ions
Source: Front Chem. 2018 Jul 24;6:306. doi: 10.3389/fchem.2018.00306 (PMC6066979; doi:10.3389/fchem.2018.00306)
Supplement: Supplementary file 2 [file Data_Sheet_1.ZIP › Co300K.res]

    1.res created by SHELXL-2014/7

TITL Co300K in P2(1)2(1)2(1)
CELL 1.54178 11.9634 15.5365 17.0235 90 90 90
ZERR 4 0.0002 0.0002 0.0002 0 0 0
LATT -1
SYMM 0.5-X,-Y,0.5+Z
SYMM -X,0.5+Y,0.5-Z
SYMM 0.5+X,0.5-Y,-Z
SFAC C H Co N O
UNIT 128 136 4 16 24
 
L.S. 20
PLAN  20
SIZE 0.2 0.2 0.2
TEMP 27(2)
BOND
fmap 2
acta
REM <olex2.extras>
REM <HklSrc "%.\\1.hkl">
REM </olex2.extras>
 
WGHT    0.064400
FVAR       0.37009   0.45632
CO1   3    0.497536    0.330032    0.503143    11.00000    0.04116    0.03493 =
         0.02370   -0.00008   -0.00194   -0.00058
N1    4    0.449244    0.737091    0.078321    11.00000    0.05300    0.04033 =
         0.02726    0.00745   -0.00391    0.00029
N2    4    0.563923    0.743522    0.912617    11.00000    0.04892    0.03812 =
         0.02792   -0.00783   -0.00467    0.00191
N3    4    0.797454    0.627485    0.395224    11.00000    0.14706    0.16337 =
         0.14949   -0.06388    0.06459   -0.07198
O1    5    0.492069    0.430097    0.408134    11.00000    0.04678    0.04430 =
         0.03896    0.01150   -0.00386   -0.00297
O2    5    0.345380    0.363081    0.454033    11.00000    0.04767    0.05762 =
         0.03689    0.02122    0.00072   -0.00368
O3    5    0.512881    0.432040    0.592197    11.00000    0.04193    0.04385 =
         0.04137   -0.01130   -0.00368    0.00184
O4    5    0.655746    0.359281    0.547766    11.00000    0.04533    0.05441 =
         0.04106   -0.02218    0.00100    0.00224
O5    5    0.921530    0.693585    0.323813    11.00000    0.13054    0.29044 =
         0.15176    0.06478    0.03880   -0.07721
O6    5    0.439868    0.719262    0.418730    11.00000    0.15144    0.16618 =
         0.13172    0.03265    0.01738    0.00247
C1    1    0.389531    0.417666    0.408136    11.00000    0.04552    0.03684 =
         0.02926    0.00546   -0.00172   -0.00028
C2    1    0.315600    0.464725    0.351480    11.00000    0.04430    0.04514 =
         0.03638    0.01203   -0.00470   -0.00203
C3    1    0.362153    0.524638    0.299598    11.00000    0.04022    0.04413 =
         0.03553    0.01158   -0.00480   -0.00159
AFIX  43
H3    2    0.437907    0.537605    0.302802    11.00000   -1.20000
AFIX   0
C4    1    0.296506    0.564855    0.243480    11.00000    0.05102    0.04729 =
         0.04237    0.01531   -0.00955   -0.00911
C5    1    0.183180    0.547649    0.240250    11.00000    0.05762    0.08499 =
         0.06939    0.03892   -0.02373   -0.01202
AFIX  43
H5    2    0.138735    0.573995    0.202425    11.00000   -1.20000
AFIX   0
C6    1    0.136219    0.490895    0.293731    11.00000    0.04953    0.11484 =
         0.09471    0.05814   -0.02578   -0.02569
AFIX  43
H6    2    0.059596    0.480855    0.292740    11.00000   -1.20000
AFIX   0
C7    1    0.202406    0.448775    0.348879    11.00000    0.05132    0.08437 =
         0.06976    0.04406   -0.01244   -0.02078
AFIX  43
H7    2    0.170322    0.409993    0.383855    11.00000   -1.20000
AFIX   0
C8    1    0.432091    0.681820    0.209486    11.00000    0.06035    0.05257 =
         0.03047    0.01032   -0.01091   -0.00505
AFIX  43
H8    2    0.455579    0.683274    0.261546    11.00000   -1.20000
AFIX   0
C9    1    0.480128    0.736202    0.154606    11.00000    0.05575    0.04544 =
         0.03279    0.00959   -0.00956   -0.01082
AFIX  43
H9    2    0.536046    0.773714    0.170983    11.00000   -1.20000
AFIX   0
C10   1    0.349319    0.625550    0.186547    11.00000    0.04991    0.04374 =
         0.03776    0.01246   -0.01000   -0.00159
C11   1    0.316536    0.627018    0.108018    11.00000    0.06620    0.04755 =
         0.04352    0.00690   -0.01690   -0.01379
AFIX  43
H11   2    0.260317    0.590570    0.090214    11.00000   -1.20000
AFIX   0
C12   1    0.368482    0.683177    0.057044    11.00000    0.06918    0.04307 =
         0.03103    0.00632   -0.01276   -0.01017
AFIX  43
H12   2    0.345722    0.683345    0.004808    11.00000   -1.20000
AFIX   0
C13   1    0.615635    0.418848    0.590242    11.00000    0.04501    0.03765 =
         0.02582   -0.00435    0.00032   -0.00175
C14   1    0.693528    0.471890    0.639304    11.00000    0.04790    0.03883 =
         0.03223   -0.00948   -0.00170    0.00324
C15   1    0.648567    0.530404    0.692314    11.00000    0.04171    0.04131 =
         0.03320   -0.01116   -0.00284    0.00137
AFIX  43
H15   2    0.571554    0.538334    0.694048    11.00000   -1.20000
AFIX   0
C16   1    0.717087    0.577661    0.743182    11.00000    0.04947    0.04391 =
         0.03769   -0.01061   -0.00634    0.00100
C17   1    0.831935    0.565892    0.738081    11.00000    0.04852    0.06803 =
         0.05821   -0.02586   -0.01251    0.00239
AFIX  43
H17   2    0.878929    0.595625    0.772102    11.00000   -1.20000
AFIX   0
C18   1    0.877574    0.510168    0.682702    11.00000    0.04371    0.07962 =
         0.07400   -0.03324   -0.01067    0.01055
AFIX  43
H18   2    0.954730    0.504667    0.678317    11.00000   -1.20000
AFIX   0
C19   1    0.807995    0.463004    0.634220    11.00000    0.05452    0.05865 =
         0.04906   -0.02119   -0.00389    0.00940
AFIX  43
H19   2    0.838606    0.425000    0.597906    11.00000   -1.20000
AFIX   0
C20   1    0.527635    0.740442    0.838094    11.00000    0.04714    0.05062 =
         0.03025   -0.00493   -0.00944    0.00834
AFIX  43
H20   2    0.467873    0.775252    0.823557    11.00000   -1.20000
AFIX   0
C21   1    0.575461    0.687635    0.782039    11.00000    0.05495    0.04807 =
         0.02930   -0.01039   -0.00968    0.00654
AFIX  43
H21   2    0.546937    0.686756    0.731225    11.00000   -1.20000
AFIX   0
C22   1    0.665385    0.636251    0.801306    11.00000    0.04488    0.04182 =
         0.03709   -0.01308   -0.00561   -0.00014
C23   1    0.704350    0.641098    0.878678    11.00000    0.05604    0.04572 =
         0.03626   -0.00948   -0.01210    0.00943
AFIX  43
H23   2    0.765918    0.608767    0.894226    11.00000   -1.20000
AFIX   0
C24   1    0.651409    0.693637    0.931318    11.00000    0.05871    0.04347 =
         0.03161   -0.00523   -0.01365    0.00847
AFIX  43
H24   2    0.677458    0.694821    0.982779    11.00000   -1.20000
AFIX   0
 
C25   1    0.824413    0.673622    0.342803    11.00000    0.21603    0.17457 =
         0.11032   -0.03004    0.07156   -0.09634
C26   1    0.724458    0.712356    0.294926    11.00000    0.16150    0.25574 =
         0.11629   -0.01032   -0.05783    0.01201
AFIX 137
H26A  2    0.660926    0.674879    0.299032    11.00000   -1.50000
H26B  2    0.745588    0.717952    0.240764    11.00000   -1.50000
H26C  2    0.705635    0.767961    0.315657    11.00000   -1.50000
AFIX   0
C27   1    0.903144    0.590750    0.442248    11.00000    0.13665    0.17134 =
         0.14856    0.03072   -0.01220   -0.02202
AFIX 137
H27A  2    0.970031    0.601704    0.412741    11.00000   -1.50000
H27B  2    0.894576    0.529866    0.449754    11.00000   -1.50000
H27C  2    0.908175    0.618661    0.492436    11.00000   -1.50000
AFIX   0
C28   1    0.690678    0.597883    0.421261    11.00000    0.14775    0.14198 =
         0.29488   -0.02976    0.13099   -0.05005
AFIX 137
H28A  2    0.633381    0.634919    0.400859    11.00000   -1.50000
H28B  2    0.688272    0.598589    0.477625    11.00000   -1.50000
H28C  2    0.678609    0.540241    0.402802    11.00000   -1.50000
AFIX   0
 
PART 1
N4    4    0.328311    0.656622    0.498734    21.00000    0.19090    0.09660 =
         0.10882   -0.02870   -0.06259    0.07382
C29A  1    0.308518    0.698527    0.446722    21.00000    0.27979    0.13023 =
         0.14074   -0.06341   -0.16256    0.11947
PART 0
PART 2
C29B  1    0.376335    0.690937    0.457536   -21.00000    0.18697    0.08311 =
         0.12589   -0.01779    0.09269   -0.03649
N5    4    0.281013    0.682936    0.463631   -21.00000    0.18914    0.20273 =
         0.26555   -0.11586    0.10638   -0.08932
PART 0
C30   1    0.234669    0.737071    0.394466    11.00000    0.21201    0.20193 =
         0.11842    0.01028   -0.05037    0.10611
PART 1
AFIX  33
H30A  2    0.275824    0.770814    0.357113    21.00000   -1.50000
H30B  2    0.193037    0.693406    0.367336    21.00000   -1.50000
H30C  2    0.184121    0.773624    0.422844    21.00000   -1.50000
AFIX  33
PART 0
PART 2
H30D  2    0.154498    0.734416    0.394527   -21.00000   -1.50000
H30E  2    0.258171    0.795811    0.400245   -21.00000   -1.50000
H30F  2    0.262626    0.714523    0.345777   -21.00000   -1.50000
AFIX   0
PART 0
C31   1    0.423291    0.625118    0.539953    11.00000    0.18668    0.15607 =
         0.12530    0.01258   -0.02903    0.07073
PART 1
AFIX  33
H31A  2    0.399184    0.589643    0.582906    21.00000   -1.50000
H31B  2    0.468865    0.591732    0.504939    21.00000   -1.50000
H31C  2    0.465929    0.672715    0.559836    21.00000   -1.50000
AFIX  33
PART 0
PART 2
H31D  2    0.359587    0.604647    0.568709   -21.00000   -1.50000
H31E  2    0.465338    0.576976    0.520547   -21.00000   -1.50000
H31F  2    0.469651    0.659103    0.573963   -21.00000   -1.50000
AFIX   0
PART 0
C32   1    0.202201    0.632757    0.520637    11.00000    0.15140    0.18313 =
         0.21036   -0.02526    0.03234   -0.03468
PART 1
AFIX  33
H32A  2    0.201577    0.595623    0.565708    21.00000   -1.50000
H32B  2    0.161484    0.684443    0.532309    21.00000   -1.50000
H32C  2    0.167768    0.603867    0.477055    21.00000   -1.50000
AFIX  33
PART 0
PART 2
H32D  2    0.125789    0.642705    0.506005   -21.00000   -1.50000
H32E  2    0.218231    0.572310    0.517511   -21.00000   -1.50000
H32F  2    0.214132    0.652410    0.573440   -21.00000   -1.50000
AFIX   0
HKLF 4
 
REM  Co300K in P2(1)2(1)2(1)
REM R1 =  0.0418 for    4157 Fo > 4sig(Fo)  and  0.0565 for all    5235 data
REM    410 parameters refined using      0 restraints
 
END  
     
WGHT      0.0644      0.0000 

REM Highest difference peak  0.215,  deepest hole -0.293,  1-sigma level  0.047
Q1    1   0.5888  0.3328  0.5023  11.00000  0.05    0.22
Q2    1   0.4155  0.3234  0.5019  11.00000  0.05    0.20
Q3    1   0.4929  0.4027  0.4165  11.00000  0.05    0.19
Q4    1   0.8803  0.6387  0.5920  11.00000  0.05    0.18
Q5    1   0.8791  0.6471  0.3876  11.00000  0.05    0.17
Q6    1   0.3413  0.6831  0.6007  11.00000  0.05    0.17
Q7    1   0.9826  0.5364  0.6659  11.00000  0.05    0.17
Q8    1   0.1778  0.4350  0.2396  11.00000  0.05    0.17
Q9    1   0.3778  0.6975  0.6293  11.00000  0.05    0.16
Q10   1   0.3960  0.6796  0.6072  11.00000  0.05    0.16
Q11   1   0.2670  0.3802  0.4569  11.00000  0.05    0.15
Q12   1   0.6150  0.6772  0.9991  11.00000  0.05    0.15
Q13   1   0.3612  0.2833  0.4186  11.00000  0.05    0.14
Q14   1   0.8066  0.6382  0.5125  11.00000  0.05    0.14
Q15   1   0.6427  0.6421  1.0004  11.00000  0.05    0.14
Q16   1   0.4228  0.6362  0.1913  11.00000  0.05    0.14
Q17   1   0.7234  0.4562  0.6470  11.00000  0.05    0.14
Q18   1   0.8382  0.7934  0.3058  11.00000  0.05    0.14
Q19   1   0.5647  0.4234  0.4053  11.00000  0.05    0.14
Q20   1   0.7026  0.6562  0.4992  11.00000  0.05    0.14

  REM The information below was added by Olex2.
  REM
  REM R1 = 0.0418 for 4157 Fo > 4sig(Fo) and 0.0565 for all 7298 data
  REM n/a parameters refined using n/a restraints
  REM Highest difference peak 0.22, deepest hole -0.29
  REM Mean Shift 0, Max Shift 0.000.

  REM +++ Tabular Listing of Refinement Information +++
  REM R1_all = 0.0565
  REM R1_gt = 0.0418
  REM wR_ref = 0.1170
  REM GOOF = 1.045
  REM Shift_max = 0.000
  REM Shift_mean = 0
  REM Reflections_all = 7298
  REM Reflections_gt = 4157
  REM Parameters = n/a
  REM Hole = -0.29
  REM Peak = 0.22
  REM Flack = -0.007(4)

  
