# Supplementary material for: Controlling Thermal Expansion Behaviors of Fence-Like Metal-Organic Frameworks by Varying/Mixing Metal Ions
Source: Front Chem. 2018 Jul 24;6:306. doi: 10.3389/fchem.2018.00306 (PMC6066979; doi:10.3389/fchem.2018.00306)
Supplement: Supplementary file 2 [file Data_Sheet_1.ZIP › Ni112K.cif]

data_Ni112K
_audit_creation_date              2017-04-14
_audit_creation_method
;
Olex2 1.2
(compiled 2017.03.28 svn.r3405 for OlexSys, GUI svn.r5335)
;
_shelx_SHELXL_version_number      '2014/7'
_publ_contact_author_address      ?
_publ_contact_author_email        ?
_publ_contact_author_id_orcid     ?
_publ_contact_author_name         ''
_publ_contact_author_phone        ?
_publ_section_references
;
Dolomanov, O.V., Bourhis, L.J., Gildea, R.J, Howard, J.A.K. & Puschmann, H.
 (2009), J. Appl. Cryst. 42, 339-341.

Sheldrick, G.M. (2015). Acta Cryst. C71, 3-8.
;
_chemical_name_common             ?
_chemical_name_systematic         ?
_chemical_formula_moiety          'C24 H16 N2 Ni O4, 2(C4 H9 N O)'
_chemical_formula_sum             'C32 H34 N4 Ni O6'
_chemical_formula_weight          629.34
_chemical_absolute_configuration  syn
_chemical_melting_point           ?
_chemical_oxdiff_formula          NiCHON
loop_
  _atom_type_symbol
  _atom_type_description
  _atom_type_scat_dispersion_real
  _atom_type_scat_dispersion_imag
  _atom_type_scat_source
 'C' 'C' 0.0181 0.0091 'International Tables Vol C Tables 4.2.6.8 and 6.1.1.4'
 'H' 'H' 0.0000 0.0000 'International Tables Vol C Tables 4.2.6.8 and 6.1.1.4'
 'N' 'N' 0.0311 0.0180 'International Tables Vol C Tables 4.2.6.8 and 6.1.1.4'
 'Ni' 'Ni' -3.0029 0.5091
 'International Tables Vol C Tables 4.2.6.8 and 6.1.1.4'
 'O' 'O' 0.0492 0.0322 'International Tables Vol C Tables 4.2.6.8 and 6.1.1.4'

_shelx_space_group_comment
;
The symmetry employed for this shelxl refinement is uniquely defined
by the following loop, which should always be used as a source of
symmetry information in preference to the above space-group names.
They are only intended as comments.
;
_space_group_crystal_system       'orthorhombic'
_space_group_IT_number            19
_space_group_name_H-M_alt         'P 21 21 21'
_space_group_name_Hall            'P 2ac 2ab'
loop_
  _space_group_symop_operation_xyz
 'x, y, z'
 '-x+1/2, -y, z+1/2'
 '-x, y+1/2, -z+1/2'
 'x+1/2, -y+1/2, -z'

_cell_length_a                    11.6694(2)
_cell_length_b                    15.4264(3)
_cell_length_c                    16.9159(3)
_cell_angle_alpha                 90
_cell_angle_beta                  90
_cell_angle_gamma                 90
_cell_volume                      3045.15(10)
_cell_formula_units_Z             4
_cell_measurement_reflns_used     3793
_cell_measurement_temperature     112(2)
_cell_measurement_theta_max       72.8400
_cell_measurement_theta_min       4.5880
_shelx_estimated_absorpt_T_max    0.776
_shelx_estimated_absorpt_T_min    0.776
_exptl_absorpt_coefficient_mu     1.337
_exptl_absorpt_correction_T_max   1.00000
_exptl_absorpt_correction_T_min   0.74033
_exptl_absorpt_correction_type    multi-scan
_exptl_absorpt_process_details
;
CrysAlisPro, Agilent Technologies,
Version 1.171.36.32 (release 02-08-2013 CrysAlis171 .NET)
(compiled Aug  2 2013,16:46:58)
Empirical absorption correction using spherical harmonics,
 implemented in SCALE3 ABSPACK scaling algorithm.
;
_exptl_absorpt_special_details    ?
_exptl_crystal_colour             colourless
_exptl_crystal_colour_primary     colourless
_exptl_crystal_density_diffrn     1.373
_exptl_crystal_density_meas       ?
_exptl_crystal_density_method     ?
_exptl_crystal_description        block
_exptl_crystal_F_000              1320
_exptl_crystal_size_max           0.2
_exptl_crystal_size_mid           0.2
_exptl_crystal_size_min           0.2
_exptl_transmission_factor_max    ?
_exptl_transmission_factor_min    ?
_diffrn_reflns_av_R_equivalents   0.0165
_diffrn_reflns_av_unetI/netI      0.0241
_diffrn_reflns_Laue_measured_fraction_full 0.999
_diffrn_reflns_Laue_measured_fraction_max 0.981
_diffrn_reflns_limit_h_max        11
_diffrn_reflns_limit_h_min        -14
_diffrn_reflns_limit_k_max        19
_diffrn_reflns_limit_k_min        -17
_diffrn_reflns_limit_l_max        20
_diffrn_reflns_limit_l_min        -11
_diffrn_reflns_number             7896
_diffrn_reflns_point_group_measured_fraction_full 0.917
_diffrn_reflns_point_group_measured_fraction_max 0.883
_diffrn_reflns_theta_full         67.679
_diffrn_reflns_theta_max          73.693
_diffrn_reflns_theta_min          3.878
_diffrn_ambient_temperature       112(2)
_diffrn_detector_area_resol_mean  10.6525
_diffrn_measured_fraction_theta_full 0.999
_diffrn_measured_fraction_theta_max 0.981
_diffrn_measurement_details
;
#__ type_ start__ end____ width___ exp.time_
  1 omega   -4.00   36.00   1.0000    1.0000
omega____ theta____ kappa____ phi______ frames
    -      -39.6498   38.0000 -120.0000 40

#__ type_ start__ end____ width___ exp.time_
  2 omega  -97.00  -26.00   1.0000    1.0000
omega____ theta____ kappa____ phi______ frames
    -      -39.6498  -19.0000  120.0000 71

#__ type_ start__ end____ width___ exp.time_
  3 omega   36.00   74.00   1.0000    1.0000
omega____ theta____ kappa____ phi______ frames
    -       39.6498 -125.0000 -150.0000 38

#__ type_ start__ end____ width___ exp.time_
  4 omega   48.00   95.00   1.0000    1.5000
omega____ theta____ kappa____ phi______ frames
    -      107.7866  -45.0000 -150.0000 47

#__ type_ start__ end____ width___ exp.time_
  5 omega   34.00   98.00   1.0000    1.5000
omega____ theta____ kappa____ phi______ frames
    -      107.7866  -45.0000  150.0000 64

#__ type_ start__ end____ width___ exp.time_
  6 omega  112.00  173.00   1.0000    1.5000
omega____ theta____ kappa____ phi______ frames
    -      107.7866  125.0000 -150.0000 61

#__ type_ start__ end____ width___ exp.time_
  7 omega   56.00   84.00   1.0000    1.5000
omega____ theta____ kappa____ phi______ frames
    -      107.7866  -30.0000 -120.0000 28

#__ type_ start__ end____ width___ exp.time_
  8 omega   46.00  121.00   1.0000    1.5000
omega____ theta____ kappa____ phi______ frames
    -      107.7866 -125.0000   30.0000 75

#__ type_ start__ end____ width___ exp.time_
  9 omega   39.00   64.00   1.0000    1.5000
omega____ theta____ kappa____ phi______ frames
    -      107.7866  -45.0000  -30.0000 25
;
_diffrn_measurement_device_type   'SuperNova, Dual, Cu at zero, Atlas'
_diffrn_measurement_method        '\w scans'
_diffrn_orient_matrix_UB_11       -0.1132365000
_diffrn_orient_matrix_UB_12       -0.0501807000
_diffrn_orient_matrix_UB_13       -0.0101695000
_diffrn_orient_matrix_UB_21       0.0543791000
_diffrn_orient_matrix_UB_22       -0.0799944000
_diffrn_orient_matrix_UB_23       0.0395259000
_diffrn_orient_matrix_UB_31       -0.0406226000
_diffrn_orient_matrix_UB_32       0.0325147000
_diffrn_orient_matrix_UB_33       0.0814041000
_diffrn_radiation_monochromator   mirror
_diffrn_radiation_type            CuK\a
_diffrn_radiation_wavelength      1.54178
_diffrn_source                    'SuperNova (Cu) X-ray Source'
_reflns_Friedel_coverage          0.604
_reflns_Friedel_fraction_full     0.811
_reflns_Friedel_fraction_max      0.758
_reflns_number_gt                 4685
_reflns_number_total              5438
_reflns_odcompleteness_completeness 99.87
_reflns_odcompleteness_iscentric  1
_reflns_odcompleteness_theta      66.97
_reflns_special_details
;
 Reflections were merged by SHELXL according to the crystal
 class for the calculation of statistics and refinement.
 
 _reflns_Friedel_fraction is defined as the number of unique
 Friedel pairs measured divided by the number that would be
 possible theoretically, ignoring centric projections and
 systematic absences.
;
_reflns_threshold_expression      'I > 2\s(I)'
_computing_cell_refinement
;
CrysAlisPro, Agilent Technologies,
Version 1.171.36.32 (release 02-08-2013 CrysAlis171 .NET)
(compiled Aug  2 2013,16:46:58)
;
_computing_data_collection
;
CrysAlisPro, Agilent Technologies,
Version 1.171.36.32 (release 02-08-2013 CrysAlis171 .NET)
(compiled Aug  2 2013,16:46:58)
;
_computing_data_reduction
;
CrysAlisPro, Agilent Technologies,
Version 1.171.36.32 (release 02-08-2013 CrysAlis171 .NET)
(compiled Aug  2 2013,16:46:58)
;
_computing_molecular_graphics     'Olex2 (Dolomanov et al., 2009)'
_computing_publication_material   'Olex2 (Dolomanov et al., 2009)'
_computing_structure_refinement   'ShelXL (Sheldrick, 2015)'
_computing_structure_solution     ?
_refine_diff_density_max          0.263
_refine_diff_density_min          -0.203
_refine_diff_density_rms          0.039
_refine_ls_abs_structure_details
;
 Flack x determined using 1599 quotients [(I+)-(I-)]/[(I+)+(I-)]
 (Parsons, Flack and Wagner, Acta Cryst. B69 (2013) 249-259).
;
_refine_ls_abs_structure_Flack    0.010(10)
_refine_ls_extinction_coef        .
_refine_ls_extinction_method      none
_refine_ls_goodness_of_fit_ref    1.089
_refine_ls_hydrogen_treatment     mixed
_refine_ls_matrix_type            full
_refine_ls_number_parameters      437
_refine_ls_number_reflns          5438
_refine_ls_number_restraints      0
_refine_ls_R_factor_all           0.0356
_refine_ls_R_factor_gt            0.0288
_refine_ls_restrained_S_all       1.089
_refine_ls_shift/su_max           0.001
_refine_ls_shift/su_mean          0.000
_refine_ls_structure_factor_coef  Fsqd
_refine_ls_weighting_details
'w=1/[\s^2^(Fo^2^)+(0.0427P)^2^+0.2754P] where P=(Fo^2^+2Fc^2^)/3'
_refine_ls_weighting_scheme       calc
_refine_ls_wR_factor_gt           0.0762
_refine_ls_wR_factor_ref          0.0821
_refine_special_details           ?
_olex2_refinement_description
;
1. Fixed Uiso
 At 1.2 times of:
  All C(H) groups
 At 1.5 times of:
  All C(H,H,H) groups, All C(H,H,H,H,H,H) groups
2. Others
 Sof(H30D)=Sof(H30E)=Sof(H30F)=Sof(H31D)=Sof(H31E)=Sof(H31F)=Sof(H32D)=
 Sof(H32E)=Sof(H32F)=Sof(N5)=Sof(C29B)=1-FVAR(1)
 Sof(H30A)=Sof(H30B)=Sof(H30C)=Sof(H31A)=Sof(H31B)=Sof(H31C)=Sof(H32A)=
 Sof(H32B)=Sof(H32C)=Sof(N4)=Sof(C29A)=FVAR(1)
3.a Me refined with riding coordinates:
 C30(H30A,H30B,H30C), C31(H31A,H31B,H31C), C32(H32A,H32B,H32C)
3.b Aromatic/amide H refined with riding coordinates:
 C3(H3), C5(H5), C6(H6), C7(H7), C8(H8), C9(H9), C11(H11), C12(H12), C15(H15),
 C17(H17), C18(H18), C19(H19), C20(H20), C21(H21), C23(H23), C24(H24)
3.c Idealised Me refined as rotating group:
 C26(H26A,H26B,H26C), C27(H27A,H27B,H27C), C28(H28A,H28B,H28C)
;
_atom_sites_solution_hydrogens    mixed
_atom_sites_solution_primary      ?
_atom_sites_solution_secondary    ?
loop_
  _atom_site_label
  _atom_site_type_symbol
  _atom_site_fract_x
  _atom_site_fract_y
  _atom_site_fract_z
  _atom_site_U_iso_or_equiv
  _atom_site_adp_type
  _atom_site_occupancy
  _atom_site_site_symmetry_order
  _atom_site_calc_flag
  _atom_site_refinement_flags_posn
  _atom_site_refinement_flags_adp
  _atom_site_refinement_flags_occupancy
  _atom_site_disorder_assembly
  _atom_site_disorder_group
 Ni1 Ni 0.49873(3) 0.33244(2) 0.50189(2) 0.01246(11) Uani 1 1 d . . . . .
 N1 N 0.45271(16) 0.74140(12) 0.08035(11) 0.0148(4) Uani 1 1 d . . . . .
 N2 N 0.55472(16) 0.74345(12) 0.91635(11) 0.0147(4) Uani 1 1 d . . . . .
 N3 N 0.8047(3) 0.6207(2) 0.40621(17) 0.0454(7) Uani 1 1 d . . . . .
 O1 O 0.49238(14) 0.43193(10) 0.41269(9) 0.0151(3) Uani 1 1 d . . . . .
 O2 O 0.33971(13) 0.36220(11) 0.45520(9) 0.0165(3) Uani 1 1 d . . . . .
 O3 O 0.51088(14) 0.43095(10) 0.59013(9) 0.0153(3) Uani 1 1 d . . . . .
 O4 O 0.66065(13) 0.35804(10) 0.54752(9) 0.0161(3) Uani 1 1 d . . . . .
 O5 O 0.9246(2) 0.6951(2) 0.32829(16) 0.0690(9) Uani 1 1 d . . . . .
 O6 O 0.4475(2) 0.71936(17) 0.41916(15) 0.0529(6) Uani 1 1 d . . . . .
 C1 C 0.3853(2) 0.42017(15) 0.41217(13) 0.0142(4) Uani 1 1 d . . . . .
 C2 C 0.3108(2) 0.47212(15) 0.35823(13) 0.0158(5) Uani 1 1 d . . . . .
 C3 C 0.3603(2) 0.53082(15) 0.30594(13) 0.0155(4) Uani 1 1 d . . . . .
 H3 H 0.4404 0.5416 0.3082 0.019 Uiso 1 1 calc R . . . .
 C4 C 0.2930(2) 0.57413(15) 0.25005(14) 0.0183(5) Uani 1 1 d . . . . .
 C5 C 0.1743(2) 0.56073(17) 0.24972(15) 0.0233(5) Uani 1 1 d . . . . .
 H5 H 0.1278 0.5896 0.2119 0.028 Uiso 1 1 calc R . . . .
 C6 C 0.1244(2) 0.50533(18) 0.30448(16) 0.0259(6) Uani 1 1 d . . . . .
 H6 H 0.0435 0.4983 0.3054 0.031 Uiso 1 1 calc R . . . .
 C7 C 0.1923(2) 0.45995(17) 0.35809(15) 0.0211(5) Uani 1 1 d . . . . .
 H7 H 0.1580 0.4208 0.3944 0.025 Uiso 1 1 calc R . . . .
 C8 C 0.4365(2) 0.68841(15) 0.21328(14) 0.0182(5) Uani 1 1 d . . . . .
 H8 H 0.4628 0.6902 0.2664 0.022 Uiso 1 1 calc R . . . .
 C9 C 0.4860(2) 0.74106(15) 0.15648(13) 0.0173(5) Uani 1 1 d . . . . .
 H9 H 0.5463 0.7788 0.1720 0.021 Uiso 1 1 calc R . . . .
 C10 C 0.3473(2) 0.63246(15) 0.19173(14) 0.0170(5) Uani 1 1 d . . . . .
 C11 C 0.3134(2) 0.63233(15) 0.11246(14) 0.0190(5) Uani 1 1 d . . . . .
 H11 H 0.2539 0.5949 0.0951 0.023 Uiso 1 1 calc R . . . .
 C12 C 0.3675(2) 0.68730(15) 0.05956(13) 0.0174(5) Uani 1 1 d . . . . .
 H12 H 0.3432 0.6868 0.0060 0.021 Uiso 1 1 calc R . . . .
 C13 C 0.6177(2) 0.41802(15) 0.58970(13) 0.0140(4) Uani 1 1 d . . . . .
 C14 C 0.6946(2) 0.47186(15) 0.64033(13) 0.0145(4) Uani 1 1 d . . . . .
 C15 C 0.6462(2) 0.52998(15) 0.69346(13) 0.0154(4) Uani 1 1 d . . . . .
 H15 H 0.5655 0.5381 0.6940 0.019 Uiso 1 1 calc R . . . .
 C16 C 0.7148(2) 0.57668(15) 0.74612(13) 0.0174(5) Uani 1 1 d . . . . .
 C17 C 0.8340(2) 0.56613(17) 0.74249(15) 0.0205(5) Uani 1 1 d . . . . .
 H17 H 0.8818 0.5965 0.7785 0.025 Uiso 1 1 calc R . . . .
 C18 C 0.8827(2) 0.51126(17) 0.68625(15) 0.0230(5) Uani 1 1 d . . . . .
 H18 H 0.9637 0.5068 0.6823 0.028 Uiso 1 1 calc R . . . .
 C19 C 0.8137(2) 0.46319(16) 0.63607(14) 0.0187(5) Uani 1 1 d . . . . .
 H19 H 0.8471 0.4245 0.5989 0.022 Uiso 1 1 calc R . . . .
 C20 C 0.51758(19) 0.73980(15) 0.84101(13) 0.0168(5) Uani 1 1 d . . . . .
 H20 H 0.4548 0.7753 0.8260 0.020 Uiso 1 1 calc R . . . .
 C21 C 0.5667(2) 0.68676(15) 0.78463(13) 0.0178(5) Uani 1 1 d . . . . .
 H21 H 0.5369 0.6855 0.7324 0.021 Uiso 1 1 calc R . . . .
 C22 C 0.6606(2) 0.63479(15) 0.80487(13) 0.0160(5) Uani 1 1 d . . . . .
 C23 C 0.6996(2) 0.63947(15) 0.88294(14) 0.0186(5) Uani 1 1 d . . . . .
 H23 H 0.7635 0.6058 0.8993 0.022 Uiso 1 1 calc R . . . .
 C24 C 0.6447(2) 0.69323(15) 0.93598(13) 0.0170(5) Uani 1 1 d . . . . .
 H24 H 0.6716 0.6949 0.9889 0.020 Uiso 1 1 calc R . . . .
 C25 C 0.8257(3) 0.6732(3) 0.34572(19) 0.0479(9) Uani 1 1 d . . . . .
 C26 C 0.7249(3) 0.7031(3) 0.2979(2) 0.0554(10) Uani 1 1 d . . . . .
 H26A H 0.6920 0.6537 0.2694 0.083 Uiso 1 1 calc GR . . . .
 H26B H 0.7498 0.7472 0.2600 0.083 Uiso 1 1 calc GR . . . .
 H26C H 0.6669 0.7279 0.3332 0.083 Uiso 1 1 calc GR . . . .
 C27 C 0.9008(3) 0.5888(2) 0.4535(2) 0.0478(8) Uani 1 1 d . . . . .
 H27A H 0.8994 0.5253 0.4545 0.072 Uiso 1 1 calc GR . . . .
 H27B H 0.8945 0.6111 0.5075 0.072 Uiso 1 1 calc GR . . . .
 H27C H 0.9731 0.6086 0.4300 0.072 Uiso 1 1 calc GR . . . .
 C28 C 0.6898(3) 0.5912(3) 0.4263(3) 0.0614(11) Uani 1 1 d . . . . .
 H28A H 0.6359 0.6397 0.4216 0.092 Uiso 1 1 calc GR . . . .
 H28B H 0.6892 0.5695 0.4808 0.092 Uiso 1 1 calc GR . . . .
 H28C H 0.6669 0.5447 0.3902 0.092 Uiso 1 1 calc GR . . . .
 C30 C 0.2360(4) 0.7442(3) 0.3951(3) 0.0592(12) Uani 1 1 d . . . . .
 H30A H 0.1523 0.7488 0.3969 0.089 Uiso 0.447(10) 1 calc R . P A 1
 H30B H 0.2697 0.8024 0.3956 0.089 Uiso 0.447(10) 1 calc R . P A 1
 H30C H 0.2591 0.7138 0.3468 0.089 Uiso 0.447(10) 1 calc R . P A 1
 H30D H 0.198(8) 0.796(6) 0.429(5) 0.089 Uiso 0.553(10) 1 d R . P A 2
 H30E H 0.189(8) 0.689(7) 0.378(5) 0.089 Uiso 0.553(10) 1 d R . P A 2
 H30F H 0.258(7) 0.770(6) 0.351(6) 0.089 Uiso 0.553(10) 1 d R . P A 2
 C31 C 0.4215(4) 0.6257(3) 0.5427(3) 0.0677(13) Uani 1 1 d . . . . .
 H31A H 0.3507 0.6091 0.5700 0.102 Uiso 0.447(10) 1 calc R . P A 1
 H31B H 0.4616 0.5735 0.5248 0.102 Uiso 0.447(10) 1 calc R . P A 1
 H31C H 0.4708 0.6582 0.5791 0.102 Uiso 0.447(10) 1 calc R . P A 1
 H31D H 0.403(8) 0.649(6) 0.602(6) 0.102 Uiso 0.553(10) 1 d R . P A 2
 H31E H 0.508(8) 0.639(7) 0.527(6) 0.102 Uiso 0.553(10) 1 d R . P A 2
 H31F H 0.396(8) 0.559(7) 0.555(5) 0.102 Uiso 0.553(10) 1 d R . P A 2
 C32 C 0.1978(4) 0.6436(4) 0.5235(3) 0.0768(15) Uani 1 1 d . . . . .
 H32A H 0.1166 0.6565 0.5145 0.115 Uiso 0.447(10) 1 calc R . P A 1
 H32B H 0.2111 0.5814 0.5160 0.115 Uiso 0.447(10) 1 calc R . P A 1
 H32C H 0.2187 0.6599 0.5775 0.115 Uiso 0.447(10) 1 calc R . P A 1
 H32D H 0.156(9) 0.599(7) 0.492(6) 0.115 Uiso 0.553(10) 1 d R . P A 2
 H32E H 0.134(9) 0.694(7) 0.518(6) 0.115 Uiso 0.553(10) 1 d R . P A 2
 H32F H 0.200(9) 0.617(7) 0.591(6) 0.115 Uiso 0.553(10) 1 d R . P A 2
 N4 N 0.2748(7) 0.6975(5) 0.4616(4) 0.041(2) Uani 0.447(10) 1 d . . P A 1
 C29A C 0.3905(9) 0.6861(5) 0.4669(5) 0.036(2) Uani 0.447(10) 1 d . . P A 1
 N5 N 0.3175(4) 0.6597(3) 0.5058(3) 0.0390(18) Uani 0.553(10) 1 d . . P A 2
 C29B C 0.3390(8) 0.7065(4) 0.4414(4) 0.0366(17) Uani 0.553(10) 1 d . . P A 2

loop_
  _atom_site_aniso_label
  _atom_site_aniso_U_11
  _atom_site_aniso_U_22
  _atom_site_aniso_U_33
  _atom_site_aniso_U_23
  _atom_site_aniso_U_13
  _atom_site_aniso_U_12
 Ni1 0.01425(18) 0.01242(18) 0.01072(19) 0.00013(14) -0.00043(16) -0.00026(14)
 N1 0.0182(9) 0.0137(9) 0.0125(9) 0.0022(7) -0.0011(7) 0.0007(8)
 N2 0.0179(9) 0.0146(9) 0.0118(9) -0.0011(7) -0.0009(7) 0.0002(8)
 N3 0.0456(16) 0.0498(17) 0.0408(15) -0.0051(14) 0.0082(13) -0.0164(14)
 O1 0.0150(7) 0.0160(7) 0.0143(7) 0.0024(6) -0.0001(7) -0.0005(7)
 O2 0.0168(7) 0.0188(8) 0.0140(7) 0.0057(6) -0.0014(6) -0.0006(7)
 O3 0.0154(7) 0.0166(7) 0.0138(7) -0.0024(6) -0.0003(6) 0.0003(7)
 O4 0.0163(7) 0.0181(8) 0.0141(7) -0.0047(6) -0.0002(6) 0.0006(7)
 O5 0.0452(14) 0.100(2) 0.0619(16) 0.0352(17) 0.0085(13) -0.0238(16)
 O6 0.0648(16) 0.0468(14) 0.0472(14) 0.0060(12) 0.0033(13) -0.0047(13)
 C1 0.0177(10) 0.0143(10) 0.0106(10) 0.0001(8) 0.0015(9) -0.0003(9)
 C2 0.0172(11) 0.0155(11) 0.0147(10) 0.0010(9) -0.0010(9) 0.0002(9)
 C3 0.0154(10) 0.0162(11) 0.0150(11) 0.0014(9) -0.0014(9) -0.0001(9)
 C4 0.0206(11) 0.0173(11) 0.0171(11) 0.0029(10) -0.0025(9) -0.0021(9)
 C5 0.0192(12) 0.0265(13) 0.0241(13) 0.0089(11) -0.0064(10) -0.0009(10)
 C6 0.0180(11) 0.0301(14) 0.0295(14) 0.0109(12) -0.0042(11) -0.0036(11)
 C7 0.0173(11) 0.0251(12) 0.0210(12) 0.0078(10) -0.0015(10) -0.0049(10)
 C8 0.0205(11) 0.0191(11) 0.0149(10) 0.0025(9) -0.0041(9) 0.0010(9)
 C9 0.0191(11) 0.0167(10) 0.0162(10) 0.0004(9) -0.0039(9) -0.0007(9)
 C10 0.0184(11) 0.0159(11) 0.0167(11) 0.0043(9) -0.0018(9) 0.0009(9)
 C11 0.0224(11) 0.0167(11) 0.0180(11) 0.0031(9) -0.0043(10) -0.0039(10)
 C12 0.0219(11) 0.0162(11) 0.0142(10) 0.0005(9) -0.0039(9) -0.0014(9)
 C13 0.0171(10) 0.0140(10) 0.0109(10) 0.0003(8) 0.0017(9) 0.0002(9)
 C14 0.0165(10) 0.0140(10) 0.0131(10) 0.0000(9) -0.0018(9) 0.0010(9)
 C15 0.0174(10) 0.0152(11) 0.0137(10) -0.0016(9) -0.0006(9) 0.0018(9)
 C16 0.0199(11) 0.0174(11) 0.0150(11) -0.0016(10) -0.0014(9) 0.0022(9)
 C17 0.0188(11) 0.0221(12) 0.0206(12) -0.0055(10) -0.0054(10) -0.0016(10)
 C18 0.0172(11) 0.0268(13) 0.0252(12) -0.0062(11) -0.0030(11) 0.0021(10)
 C19 0.0179(11) 0.0209(12) 0.0173(11) -0.0036(10) -0.0007(9) 0.0023(9)
 C20 0.0186(11) 0.0170(10) 0.0147(10) -0.0008(9) -0.0035(9) 0.0023(9)
 C21 0.0203(11) 0.0182(11) 0.0148(10) -0.0023(9) -0.0039(9) 0.0005(9)
 C22 0.0183(10) 0.0141(11) 0.0158(10) -0.0038(9) -0.0011(9) -0.0005(9)
 C23 0.0204(11) 0.0167(11) 0.0186(11) -0.0032(9) -0.0036(9) 0.0023(9)
 C24 0.0214(11) 0.0161(11) 0.0136(10) 0.0009(9) -0.0037(9) 0.0018(9)
 C25 0.051(2) 0.060(2) 0.0327(15) 0.0003(16) 0.0033(15) -0.0186(19)
 C26 0.050(2) 0.079(3) 0.0369(17) 0.001(2) -0.0038(16) -0.003(2)
 C27 0.055(2) 0.048(2) 0.0404(17) 0.0060(16) -0.0016(17) -0.0073(18)
 C28 0.048(2) 0.045(2) 0.091(3) 0.003(2) 0.028(2) -0.0096(18)
 C30 0.068(3) 0.065(3) 0.045(2) -0.003(2) -0.0159(19) 0.027(2)
 C31 0.065(3) 0.074(3) 0.064(3) 0.014(2) -0.014(2) 0.030(3)
 C32 0.051(2) 0.098(4) 0.081(3) -0.037(3) 0.014(2) -0.017(3)
 N4 0.039(4) 0.045(4) 0.040(4) -0.007(3) 0.003(3) 0.007(3)
 C29A 0.043(5) 0.029(4) 0.036(4) 0.001(3) 0.001(4) -0.001(4)
 N5 0.041(3) 0.032(3) 0.043(3) 0.003(2) -0.005(3) 0.009(2)
 C29B 0.050(5) 0.027(3) 0.033(4) -0.004(3) -0.010(4) 0.009(3)

_geom_special_details
;
 All esds (except the esd in the dihedral angle between two l.s. planes)
 are estimated using the full covariance matrix.  The cell esds are taken
 into account individually in the estimation of esds in distances, angles
 and torsion angles; correlations between esds in cell parameters are only
 used when they are defined by crystal symmetry.  An approximate (isotropic)
 treatment of cell esds is used for estimating esds involving l.s. planes.
;
loop_
  _geom_bond_atom_site_label_1
  _geom_bond_atom_site_label_2
  _geom_bond_distance
  _geom_bond_site_symmetry_2
  _geom_bond_publ_flag
 Ni1 N1 2.0564(19) 3_645 ?
 Ni1 N2 2.0461(19) 3_646 ?
 Ni1 O1 2.1536(15) . ?
 Ni1 O2 2.0683(16) . ?
 Ni1 O3 2.1349(15) . ?
 Ni1 O4 2.0790(16) . ?
 Ni1 C1 2.427(2) . ?
 Ni1 C13 2.424(2) . ?
 N1 Ni1 2.0565(19) 3_655 ?
 N1 C9 1.345(3) . ?
 N1 C12 1.345(3) . ?
 N2 Ni1 2.0462(19) 3_656 ?
 N2 C20 1.347(3) . ?
 N2 C24 1.346(3) . ?
 N3 C25 1.328(4) . ?
 N3 C27 1.463(5) . ?
 N3 C28 1.456(4) . ?
 O1 C1 1.263(3) . ?
 O2 C1 1.270(3) . ?
 O3 C13 1.262(3) . ?
 O4 C13 1.272(3) . ?
 O5 C25 1.237(4) . ?
 O6 C29A 1.165(8) . ?
 O6 C29B 1.335(10) . ?
 C1 C2 1.493(3) . ?
 C2 C3 1.392(3) . ?
 C2 C7 1.396(3) . ?
 C3 C4 1.399(3) . ?
 C4 C5 1.400(3) . ?
 C4 C10 1.478(3) . ?
 C5 C6 1.388(4) . ?
 C6 C7 1.393(3) . ?
 C8 C9 1.384(3) . ?
 C8 C10 1.400(3) . ?
 C10 C11 1.398(3) . ?
 C11 C12 1.385(3) . ?
 C13 C14 1.493(3) . ?
 C14 C15 1.390(3) . ?
 C14 C19 1.397(3) . ?
 C15 C16 1.398(3) . ?
 C16 C17 1.401(3) . ?
 C16 C22 1.481(3) . ?
 C17 C18 1.394(4) . ?
 C18 C19 1.385(3) . ?
 C20 C21 1.381(3) . ?
 C21 C22 1.400(3) . ?
 C22 C23 1.399(3) . ?
 C23 C24 1.380(3) . ?
 C25 C26 1.501(5) . ?
 C30 N4 1.410(9) . ?
 C30 C29B 1.548(9) . ?
 C31 C29A 1.627(10) . ?
 C31 N5 1.462(6) . ?
 C32 N4 1.611(10) . ?
 C32 N5 1.451(7) . ?
 N4 C29A 1.364(13) . ?
 N5 C29B 1.330(10) . ?

loop_
  _geom_angle_atom_site_label_1
  _geom_angle_atom_site_label_2
  _geom_angle_atom_site_label_3
  _geom_angle
  _geom_angle_site_symmetry_1
  _geom_angle_site_symmetry_3
  _geom_angle_publ_flag
 N1 Ni1 O1 91.27(7) 3_645 . ?
 N1 Ni1 O2 98.07(7) 3_645 . ?
 N1 Ni1 O3 160.19(7) 3_645 . ?
 N1 Ni1 O4 97.49(7) 3_645 . ?
 N1 Ni1 C1 96.21(8) 3_645 . ?
 N1 Ni1 C13 128.96(8) 3_645 . ?
 N2 Ni1 N1 94.76(8) 3_646 3_645 ?
 N2 Ni1 O1 160.27(7) 3_646 . ?
 N2 Ni1 O2 97.68(7) 3_646 . ?
 N2 Ni1 O3 91.45(7) 3_646 . ?
 N2 Ni1 O4 98.83(7) 3_646 . ?
 N2 Ni1 C1 129.10(8) 3_646 . ?
 N2 Ni1 C13 97.22(8) 3_646 . ?
 O1 Ni1 C1 31.30(7) . . ?
 O1 Ni1 C13 93.49(7) . . ?
 O2 Ni1 O1 62.83(6) . . ?
 O2 Ni1 O3 99.71(6) . . ?
 O2 Ni1 O4 156.22(7) . . ?
 O2 Ni1 C1 31.55(7) . . ?
 O2 Ni1 C13 128.82(7) . . ?
 O3 Ni1 O1 89.13(6) . . ?
 O3 Ni1 C1 94.39(7) . . ?
 O3 Ni1 C13 31.33(7) . . ?
 O4 Ni1 O1 98.98(6) . . ?
 O4 Ni1 O3 62.92(6) . . ?
 O4 Ni1 C1 128.48(7) . . ?
 O4 Ni1 C13 31.64(7) . . ?
 C13 Ni1 C1 113.08(8) . . ?
 C9 N1 Ni1 124.82(16) . 3_655 ?
 C9 N1 C12 117.5(2) . . ?
 C12 N1 Ni1 116.78(15) . 3_655 ?
 C20 N2 Ni1 124.70(16) . 3_656 ?
 C24 N2 Ni1 117.19(15) . 3_656 ?
 C24 N2 C20 117.4(2) . . ?
 C25 N3 C27 119.0(3) . . ?
 C25 N3 C28 122.8(3) . . ?
 C28 N3 C27 118.2(3) . . ?
 C1 O1 Ni1 86.36(13) . . ?
 C1 O2 Ni1 89.98(13) . . ?
 C13 O3 Ni1 87.08(13) . . ?
 C13 O4 Ni1 89.31(13) . . ?
 O1 C1 Ni1 62.34(12) . . ?
 O1 C1 O2 120.8(2) . . ?
 O1 C1 C2 120.2(2) . . ?
 O2 C1 Ni1 58.47(11) . . ?
 O2 C1 C2 119.0(2) . . ?
 C2 C1 Ni1 177.47(17) . . ?
 C3 C2 C1 119.7(2) . . ?
 C3 C2 C7 119.9(2) . . ?
 C7 C2 C1 120.4(2) . . ?
 C2 C3 C4 120.4(2) . . ?
 C3 C4 C5 119.2(2) . . ?
 C3 C4 C10 120.0(2) . . ?
 C5 C4 C10 120.8(2) . . ?
 C6 C5 C4 120.2(2) . . ?
 C5 C6 C7 120.4(2) . . ?
 C6 C7 C2 119.8(2) . . ?
 C9 C8 C10 119.4(2) . . ?
 N1 C9 C8 123.1(2) . . ?
 C8 C10 C4 121.4(2) . . ?
 C11 C10 C4 121.2(2) . . ?
 C11 C10 C8 117.4(2) . . ?
 C12 C11 C10 119.4(2) . . ?
 N1 C12 C11 123.2(2) . . ?
 O3 C13 Ni1 61.60(12) . . ?
 O3 C13 O4 120.5(2) . . ?
 O3 C13 C14 120.2(2) . . ?
 O4 C13 Ni1 59.05(11) . . ?
 O4 C13 C14 119.3(2) . . ?
 C14 C13 Ni1 177.12(16) . . ?
 C15 C14 C13 119.0(2) . . ?
 C15 C14 C19 120.0(2) . . ?
 C19 C14 C13 121.0(2) . . ?
 C14 C15 C16 120.8(2) . . ?
 C15 C16 C17 118.7(2) . . ?
 C15 C16 C22 119.6(2) . . ?
 C17 C16 C22 121.6(2) . . ?
 C18 C17 C16 120.3(2) . . ?
 C19 C18 C17 120.4(2) . . ?
 C18 C19 C14 119.7(2) . . ?
 N2 C20 C21 123.0(2) . . ?
 C20 C21 C22 119.7(2) . . ?
 C21 C22 C16 121.2(2) . . ?
 C23 C22 C16 121.7(2) . . ?
 C23 C22 C21 117.1(2) . . ?
 C24 C23 C22 119.6(2) . . ?
 N2 C24 C23 123.2(2) . . ?
 N3 C25 C26 117.2(3) . . ?
 O5 C25 N3 121.5(4) . . ?
 O5 C25 C26 121.3(3) . . ?
 C30 N4 C32 127.0(7) . . ?
 C29A N4 C30 115.8(8) . . ?
 C29A N4 C32 116.3(7) . . ?
 O6 C29A C31 132.2(9) . . ?
 O6 C29A N4 117.6(10) . . ?
 N4 C29A C31 110.2(6) . . ?
 C32 N5 C31 130.5(5) . . ?
 C29B N5 C31 112.9(7) . . ?
 C29B N5 C32 116.3(7) . . ?
 O6 C29B C30 122.6(6) . . ?
 N5 C29B O6 119.3(8) . . ?
 N5 C29B C30 118.1(8) . . ?

loop_
  _refln_index_h
  _refln_index_k
  _refln_index_l
  _refln_F_squared_meas
  _refln_F_squared_sigma
 0 0 -2 237.72 0.74
 0 0 -3 0 0.03
 0 0 -4 1.69 0.1
 0 0 4 2.01 0.17
 0 0 -5 0 0.04
 0 0 5 0.08 0.11
 0 0 6 41.88 0.81
 0 0 7 0.03 0.12
 0 0 8 18.34 0.62
 0 0 9 0.03 0.13
 0 0 10 90.7 1.55
 0 0 11 0.23 0.14
 0 0 12 150.25 2.22
 0 0 13 -0.02 0.15
 0 0 13 0.01 0.13
 0 0 14 34.83 1.02
 0 0 14 35.97 1.17
 0 0 15 -0.21 0.16
 0 0 15 -0.12 0.17
 0 0 16 26.88 0.91
 0 0 16 28.74 1.09
 0 0 17 0.02 0.14
 0 0 18 15.33 0.74
 0 0 19 0.04 0.14
 0 0 20 102.42 1.45
 0 1 1 378.21 1.04
 0 -1 2 61.88 0.47
 0 -1 -3 3.59 0.12
 0 -1 3 3.67 0.16
 0 -1 4 4.1 0.2
 0 -1 -4 4.07 0.14
 0 -1 5 5.08 0.25
 0 -1 -5 5.07 0.17
 0 -1 -6 0.09 0.05
 0 1 6 0.11 0.12
 0 -1 -7 1.65 0.12
 0 -1 7 1.47 0.18
 0 1 7 1.44 0.2
 0 1 8 1.94 0.24
 0 -1 8 2.33 0.23
 0 -1 9 48.15 1.01
 0 1 9 43.98 1.07
 0 -1 10 11.94 0.55
 0 1 10 11.38 0.58
 0 1 11 35.89 1.08
 0 -1 11 36.55 1.01
 0 1 12 1.95 0.3
 0 -1 13 63.58 1.47
 0 -1 13 60.16 1.25
 0 1 13 63.99 1.48
 0 1 13 61.5 1.32
 0 -1 14 0.46 0.18
 0 1 14 0.74 0.22
 0 -1 14 0.51 0.17
 0 1 14 0.55 0.21
 0 -1 15 49.58 1.4
 0 1 15 51.26 1.44
 0 -1 15 48.63 1.19
 0 1 15 47.62 1.24
 0 -1 16 1.77 0.25
 0 -1 16 2.24 0.34
 0 1 16 1.5 0.28
 0 1 16 1.71 0.31
 0 -1 17 4.91 0.46
 0 1 17 5.16 0.46
 0 1 17 5.31 0.43
 0 -1 18 6.46 0.5
 0 1 18 7 0.51
 0 -1 19 25.24 0.85
 0 1 19 24.06 0.82
 0 -1 20 0.05 0.11
 0 2 0 115.18 0.55
 0 2 1 113.96 0.77
 0 2 1 109.93 0.78
 0 2 2 600.39 1.89
 0 -2 3 63.97 0.51
 0 -2 4 29.53 0.45
 0 -2 -4 30.28 0.43
 0 -2 -5 0.02 0.05
 0 2 5 0.09 0.13
 0 -2 5 0.13 0.08
 0 -2 -6 30.99 0.47
 0 -2 6 30.09 0.59
 0 2 6 30.89 0.78
 0 -2 -7 -0.05 0.04
 0 -2 7 0.11 0.09
 0 2 7 0.1 0.13
 0 -2 8 15.17 0.51
 0 2 8 15.66 0.65
 0 2 9 14.03 0.64
 0 -2 9 13.33 0.52
 0 2 10 8.95 0.54
 0 -2 10 8.23 0.44
 0 2 11 1.6 0.28
 0 2 12 24.29 0.97
 0 2 13 1.69 0.28
 0 -2 13 1.51 0.23
 0 2 13 1.9 0.29
 0 2 13 1.85 0.32
 0 -2 13 1.9 0.27
 0 -2 14 43.53 1.28
 0 2 14 44.24 1.19
 0 -2 14 43.78 1.07
 0 2 14 47.58 1.36
 0 2 15 -0.34 0.18
 0 -2 15 0.06 0.14
 0 -2 15 0.05 0.14
 0 2 15 0.01 0.17
 0 -2 16 4.81 0.45
 0 2 16 4.49 0.42
 0 -2 16 4.04 0.34
 0 2 16 3.84 0.43
 0 -2 17 -0.18 0.17
 0 2 17 0.03 0.18
 0 2 17 0.18 0.18
 0 2 18 115.75 1.95
 0 -2 18 116.08 1.99
 0 -2 19 0.03 0.13
 0 -2 20 1.35 0.19
 0 3 0 0.03 0.04
 0 3 1 53.39 0.6
 0 3 1 55.12 0.66
 0 3 2 109.41 1.03
 0 3 2 112.83 0.97
 0 3 3 86.06 0.89
 0 3 3 86.6 1.04
 0 3 4 25.2 0.63
 0 -3 -5 213.08 1.36
 0 -3 5 214.53 1.23
 0 3 5 214.95 1.97
 0 -3 -6 3.77 0.19
 0 3 6 3.86 0.31
 0 -3 6 3.9 0.21
 0 -3 -7 0.96 0.11
 0 3 7 0.76 0.19
 0 -3 7 1.03 0.13
 0 -3 8 3.34 0.23
 0 3 8 2.93 0.32
 0 3 9 28.31 0.93
 0 3 10 11.55 0.63
 0 3 11 2.75 0.36
 0 -3 12 1.45 0.23
 0 3 12 1.56 0.25
 0 3 12 1.59 0.27
 0 3 12 1.58 0.28
 0 3 13 9.91 0.61
 0 3 13 9.45 0.65
 0 3 13 9.22 0.55
 0 -3 13 9.05 0.56
 0 3 14 -0.02 0.18
 0 -3 14 0.17 0.13
 0 3 15 0.36 0.21
 0 -3 15 0.57 0.21
 0 3 15 0.71 0.22
 0 3 16 2.49 0.35
 0 3 16 2.35 0.32
 0 -3 16 2.6 0.36
 0 3 17 11.36 0.66
 0 -3 17 11.9 0.68
 0 -3 18 0.32 0.2
 0 3 18 0.4 0.17
 0 -3 19 0.33 0.16
 0 -3 20 2.52 0.24
 0 4 0 42.41 0.44
 0 4 1 61.26 0.68
 0 4 1 62.95 0.83
 0 4 2 588.77 2.5
 0 4 2 592.28 2.56
 0 4 3 0.14 0.09
 0 4 3 0.18 0.13
 0 4 4 361.82 2.45
 0 4 4 360.51 2.13
 0 4 5 4.8 0.33
 0 -4 -6 15.52 0.42
 0 4 6 17.25 0.64
 0 -4 -7 30.75 0.59
 0 4 7 30.55 0.91
 0 4 8 54.56 1.26
 0 4 9 0.31 0.18
 0 4 10 15.21 0.75
 0 4 11 1.43 0.26
 0 4 12 5.56 0.52
 0 4 12 4.49 0.38
 0 -4 12 4.87 0.41
 0 4 12 5.18 0.43
 0 4 13 1 0.26
 0 4 13 0.86 0.23
 0 -4 13 0.98 0.22
 0 4 13 1.01 0.23
 0 -4 14 21 0.9
 0 4 14 20.48 0.84
 0 4 14 21.03 0.92
 0 4 15 2.25 0.34
 0 4 15 2.66 0.35
 0 -4 15 2.22 0.3
 0 4 16 7.5 0.56
 0 -4 16 7.29 0.55
 0 4 16 7.58 0.53
 0 -4 17 0.04 0.16
 0 -4 18 31.1 0.99
 0 -4 19 0.02 0.14
 0 -4 20 10.14 0.43
 0 5 0 -0.01 0.04
 0 5 1 2.97 0.22
 0 5 1 3.02 0.17
 0 5 2 34.27 0.63
 0 5 2 33.46 0.7
 0 5 3 148.28 1.49
 0 5 3 148.93 1.48
 0 5 4 18.09 0.54
 0 5 4 18.88 0.59
 0 5 5 566.98 3.46
 0 5 6 7.83 0.46
 0 -5 -7 5.21 0.28
 0 5 7 9.82 0.53
 0 5 8 0.41 0.19
 0 5 9 52.86 1.33
 0 5 10 0.58 0.21
 0 -5 11 3 0.32
 0 5 11 3.53 0.42
 0 5 11 3.09 0.31
 0 5 12 0.05 0.07
 0 5 12 0.1 0.15
 0 5 12 0.41 0.19
 0 -5 12 0.1 0.15
 0 5 13 76.72 1.69
 0 -5 13 72.39 1.62
 0 5 13 72.8 1.52
 0 5 13 72.25 1.83
 0 -5 14 0.24 0.2
 0 5 14 0.28 0.19
 0 5 14 0.56 0.23
 0 5 15 43.66 1.31
 0 5 15 45.12 1.24
 0 -5 15 43.18 1.3
 0 5 16 0.02 0.2
 0 -5 16 0.23 0.19
 0 -5 17 136.98 2.17
 0 -5 18 0.63 0.19
 0 -5 19 33.78 0.88
 0 -5 20 0.09 0.1
 0 6 0 20.31 0.33
 0 6 1 28.22 0.71
 0 6 1 27.08 0.49
 0 6 2 49.03 0.94
 0 6 2 49.67 0.78
 0 6 3 3.87 0.28
 0 6 3 4.13 0.27
 0 6 4 334.33 2.53
 0 6 4 321.44 2.44
 0 6 5 10.36 0.46
 0 6 5 10.24 0.49
 0 6 6 1000 5.05
 0 6 7 20.39 0.78
 0 -6 -7 19.04 0.57
 0 6 8 11.9 0.63
 0 6 9 4.21 0.41
 0 6 10 59.04 1.54
 0 6 11 0.71 0.2
 0 6 11 0.71 0.16
 0 6 11 0.97 0.25
 0 -6 12 82.83 1.68
 0 6 12 84.34 1.58
 0 6 12 86.39 1.99
 0 6 13 0.81 0.24
 0 -6 13 0.64 0.21
 0 6 14 57.54 1.39
 0 -6 14 56.6 1.47
 0 6 15 0.24 0.22
 0 -6 15 -0.07 0.19
 0 -6 16 98.92 1.89
 0 -6 17 0.26 0.18
 0 -6 18 66.46 1.34
 0 -6 19 0.28 0.13
 0 -6 20 7.99 0.32
 0 7 0 -0.02 0.12
 0 7 1 74.18 0.83
 0 7 1 71.96 1.25
 0 7 2 40.49 0.71
 0 7 2 40.36 0.94
 0 7 3 189.58 2.05
 0 7 3 194.55 1.75
 0 7 4 28.04 0.74
 0 7 4 28.92 0.8
 0 7 5 1.2 0.19
 0 7 5 0.99 0.19
 0 7 6 20.76 0.75
 0 7 7 81.94 1.57
 0 7 8 11.27 0.63
 0 7 9 87.04 1.81
 0 7 10 7.22 0.43
 0 7 10 8.44 0.61
 0 7 11 15.09 0.84
 0 7 11 14.32 0.65
 0 -7 12 0.2 0.2
 0 7 12 0.13 0.18
 0 7 13 51.76 1.29
 0 -7 13 53.54 1.41
 0 7 14 0.06 0.15
 0 -7 14 0.02 0.18
 0 -7 15 50.87 1.37
 0 -7 16 0.5 0.21
 0 -7 17 17.17 0.73
 0 -7 18 0.33 0.15
 0 -7 19 17.49 0.55
 0 8 0 52.53 1.18
 0 8 1 12.28 0.58
 0 8 2 0.71 0.19
 0 8 3 23.28 0.78
 0 8 3 23.6 0.63
 0 8 4 168.52 2.09
 0 8 4 167.89 1.84
 0 8 5 5.61 0.38
 0 8 5 4.92 0.37
 0 8 6 21.18 0.77
 0 8 7 1.1 0.23
 0 8 8 76.28 1.65
 0 8 9 9.95 0.64
 0 8 10 0.27 0.16
 0 8 10 0.41 0.18
 0 8 11 0.19 0.18
 0 8 11 -0.81 0.24
 0 -8 12 69.56 1.58
 0 8 12 69.34 1.43
 0 -8 13 -0.15 0.16
 0 8 13 -0.08 0.17
 0 -8 14 28.95 1.04
 0 -8 15 -0.04 0.18
 0 -8 16 4.69 0.41
 0 -8 17 0.64 0.17
 0 -8 18 1.23 0.19
 0 -8 19 0.84 0.13
 0 9 0 0.07 0.11
 0 9 -1 33.19 1.02
 0 9 1 32.85 1
 0 9 2 7.75 0.5
 0 9 3 20.2 0.79
 0 9 4 17.19 0.73
 0 9 5 0.29 0.12
 0 9 5 0.61 0.17
 0 9 6 5.91 0.42
 0 9 7 65.95 1.46
 0 9 8 4.68 0.42
 0 9 8 4.26 0.35
 0 9 9 38.71 1.24
 0 9 9 37.92 0.97
 0 9 10 0.12 0.19
 0 9 10 0.01 0.13
 0 9 11 79.7 1.47
 0 -9 12 0.22 0.19
 0 -9 13 0.49 0.22
 0 -9 14 1.29 0.28
 0 -9 15 0.18 0.16
 0 -9 16 0.58 0.18
 0 -9 17 0.26 0.14
 0 -9 18 0.8 0.14
 0 10 0 104.86 1.94
 0 10 -1 -0.03 0.15
 0 10 1 0.16 0.16
 0 10 2 24.71 0.94
 0 10 -2 24.21 0.96
 0 10 3 0.59 0.19
 0 10 4 1.8 0.26
 0 10 5 0.1 0.13
 0 10 6 11.51 0.55
 0 10 7 25.14 0.82
 0 10 8 59.38 1.26
 0 10 9 8.98 0.51
 0 10 10 0.19 0.17
 0 10 11 0.87 0.19
 0 -10 12 17.51 0.8
 0 -10 13 -0.07 0.17
 0 -10 14 0.27 0.17
 0 -10 15 0.28 0.16
 0 -10 16 1.89 0.24
 0 -10 17 0.32 0.12
 0 11 0 0.23 0.18
 0 11 1 173.92 2.62
 0 11 -1 177.78 2.7
 0 11 2 0.13 0.13
 0 11 -2 -0.16 0.16
 0 11 -3 19.85 0.93
 0 11 3 18.09 0.86
 0 11 3 18.21 0.69
 0 11 4 0.03 0.15
 0 11 4 -0.1 0.12
 0 11 -4 -0.2 0.16
 0 11 5 2.8 0.3
 0 11 -5 2.76 0.37
 0 11 5 2.77 0.36
 0 11 6 3.3 0.33
 0 11 7 8.62 0.52
 0 11 8 2.58 0.31
 0 11 9 4.27 0.38
 0 11 10 0.41 0.17
 0 11 11 154.55 1.98
 0 -11 12 0.67 0.23
 0 -11 13 14.26 0.68
 0 -11 14 1.05 0.22
 0 -11 15 0.18 0.12
 0 -11 16 0.33 0.12
 0 -11 17 1.9 0.18
 0 12 0 50.46 1.5
 0 12 0 51.26 1.19
 0 12 -1 0.72 0.17
 0 12 -1 0.83 0.21
 0 12 1 0.95 0.23
 0 12 1 0.73 0.17
 0 12 -2 47.8 1.11
 0 12 2 48.22 1.45
 0 12 2 45.48 1.14
 0 12 -2 45.77 1.46
 0 12 3 0.92 0.19
 0 12 3 0.92 0.27
 0 12 -3 0.65 0.15
 0 12 -3 1.04 0.23
 0 12 4 52.08 1.25
 0 12 4 49.81 1.44
 0 12 -4 51.57 1.55
 0 12 5 0.03 0.15
 0 12 6 0.37 0.2
 0 12 7 3.21 0.36
 0 12 8 40.2 1.11
 0 12 9 1.41 0.25
 0 12 10 39.71 1.06
 0 12 11 0.88 0.19
 0 -12 12 159.77 2.19
 0 12 12 148.38 1.77
 0 -12 13 0.15 0.13
 0 -12 14 14.14 0.59
 0 -12 15 0 0.1
 0 -12 16 -0.01 0.07
 0 13 0 -0.08 0.13
 0 13 1 10.65 0.59
 0 13 -1 10.07 0.55
 0 13 2 -0.02 0.15
 0 13 -2 0.03 0.09
 0 13 3 34.62 1.06
 0 13 -3 32.06 0.92
 0 13 4 -0.01 0.15
 0 13 5 4.68 0.41
 0 13 6 1.63 0.27
 0 13 7 42 1.17
 0 13 8 0.78 0.23
 0 13 9 17.61 0.73
 0 13 10 0.05 0.12
 0 13 11 5.09 0.37
 0 13 12 0.39 0.12
 0 -13 12 0.06 0.12
 0 -13 13 107.73 1.55
 0 -13 14 3.14 0.26
 0 -13 15 8.05 0.33
 0 14 0 -0.19 0.14
 0 14 -1 0.51 0.15
 0 14 1 0.63 0.2
 0 14 2 2.51 0.31
 0 14 -2 2.47 0.28
 0 14 -3 5.13 0.39
 0 14 3 5.27 0.45
 0 14 4 0.67 0.21
 0 14 5 2.26 0.31
 0 14 6 93.73 1.76
 0 14 7 0.02 0.15
 0 14 8 6.7 0.47
 0 14 9 0.31 0.17
 0 14 10 1.34 0.21
 0 -14 11 0.55 0.16
 0 14 11 0.32 0.12
 0 14 12 -0.08 0.08
 0 -14 12 0.08 0.11
 0 -14 13 1.27 0.17
 0 -14 14 59.81 0.83
 0 15 0 -0.12 0.12
 0 15 1 1.85 0.27
 0 15 -1 1.81 0.27
 0 15 -2 0.19 0.12
 0 15 2 -0.03 0.14
 0 15 3 1.58 0.26
 0 15 -3 1.81 0.22
 0 15 4 0.22 0.17
 0 15 5 12.66 0.66
 0 15 6 0.57 0.2
 0 15 7 3.96 0.38
 0 15 8 0.1 0.14
 0 15 9 0.66 0.18
 0 15 10 -0.18 0.12
 0 -15 10 0.04 0.11
 0 15 11 0.18 0.09
 0 -15 11 0.39 0.11
 0 -15 12 0.23 0.08
 0 16 0 12.9 0.61
 0 16 -1 0.64 0.19
 0 16 1 0.41 0.17
 0 16 2 7.41 0.48
 0 16 -2 6.77 0.41
 0 16 -3 -0.34 0.13
 0 16 3 -0.15 0.16
 0 16 4 0.21 0.17
 0 16 5 0.12 0.17
 0 16 6 44.75 1.09
 0 16 7 -0.09 0.15
 0 16 8 12.54 0.52
 0 -16 9 0.24 0.1
 0 16 9 0.14 0.09
 0 16 10 -0.01 0.07
 0 -16 10 -0.01 0.07
 0 17 0 0.08 0.11
 0 17 -1 11.04 0.5
 0 17 1 11.34 0.53
 0 17 -2 0.23 0.11
 0 17 2 0.05 0.14
 0 17 3 13.69 0.59
 0 17 4 1.07 0.21
 0 17 5 32.79 0.86
 0 17 6 0.84 0.17
 0 17 7 62.93 1.07
 0 -17 8 0.13 0.07
 0 17 8 0.1 0.09
 0 17 9 5.62 0.27
 0 18 0 46.66 0.87
 0 18 1 -0.09 0.1
 0 18 2 8.94 0.41
 0 18 3 -0.19 0.1
 0 18 4 29.22 0.7
 0 18 5 0.85 0.14
 0 18 6 21.11 0.54
 0 18 7 0.54 0.1
 -1 0 0 0.01 0.02
 -1 0 1 7.68 0.13
 -1 0 -1 7.27 0.18
 -1 0 -2 1.58 0.1
 -1 0 -3 0.52 0.08
 -1 0 -4 5.81 0.23
 -1 0 4 6.16 0.25
 -1 0 5 5.66 0.28
 -1 0 -5 5.93 0.24
 -1 0 6 15.89 0.49
 1 0 6 15.59 0.55
 -1 0 -6 16.07 0.42
 -1 0 7 16.67 0.55
 1 0 7 15.66 0.59
 -1 0 -7 17.12 0.46
 -1 0 8 46.98 0.98
 1 0 8 45.31 1.04
 1 0 9 9.42 0.52
 -1 0 9 9.32 0.48
 1 0 10 7.83 0.49
 1 0 11 2.89 0.32
 1 0 12 9.08 0.57
 -1 0 13 2.84 0.33
 1 0 13 2.49 0.34
 1 0 13 2.26 0.31
 1 0 13 2.63 0.3
 -1 0 13 2.16 0.28
 1 0 14 1.52 0.24
 1 0 14 2.26 0.31
 -1 0 14 2.32 0.33
 -1 0 14 1.89 0.26
 1 0 14 1.67 0.3
 -1 0 15 -0.17 0.15
 1 0 15 0.05 0.16
 -1 0 15 0.2 0.19
 1 0 15 0.1 0.16
 -1 0 16 0.16 0.17
 -1 0 16 0.4 0.21
 1 0 16 0.28 0.19
 -1 0 17 1.22 0.24
 1 0 17 1.2 0.27
 -1 0 17 1 0.27
 1 0 18 2.18 0.31
 -1 0 18 2.25 0.33
 1 0 19 0.09 0.14
 -1 0 19 0.44 0.18
 -1 0 20 46.11 0.98
 1 0 20 45.53 0.92
 1 -1 20 0.53 0.14
 -1 1 19 4.85 0.4
 1 -1 19 4.96 0.37
 -1 1 18 1.37 0.28
 -1 1 18 1.64 0.24
 1 -1 18 1.58 0.27
 -1 1 17 10.45 0.57
 -1 1 17 10.46 0.66
 1 -1 17 9.68 0.61
 -1 1 16 4.24 0.39
 1 -1 16 4.1 0.43
 -1 1 16 4.18 0.45
 -1 1 15 7.69 0.58
 1 -1 15 6.43 0.46
 -1 1 15 6.57 0.48
 1 -1 15 6.97 0.54
 -1 1 14 2.41 0.35
 -1 1 14 2.35 0.29
 1 -1 14 2.5 0.3
 1 -1 14 2.45 0.32
 -1 1 13 33.73 1.1
 1 -1 13 33.61 1.06
 1 -1 13 30.96 1.01
 -1 1 13 31.66 0.95
 1 -1 13 31.93 0.94
 1 -1 12 0.92 0.22
 1 -1 11 54.94 1.24
 -1 1 10 0.9 0.21
 1 -1 10 0.62 0.17
 1 -1 9 40.15 0.98
 -1 1 9 38.65 1
 -1 1 8 14.51 0.58
 -1 -1 -8 14.36 0.43
 1 -1 8 13.25 0.54
 1 -1 7 76.02 1.2
 -1 1 7 76.73 1.21
 -1 1 6 10.28 0.42
 -1 -1 -6 9.93 0.33
 1 -1 6 9.8 0.41
 -1 -1 -5 45.9 0.66
 -1 1 5 45.28 0.78
 -1 -1 -4 57.08 0.68
 -1 -1 -3 193.89 1.17
 -1 -1 -2 9.53 0.24
 1 1 0 18.85 0.27
 -1 1 0 18.78 0.28
 -1 1 -1 300.26 1.23
 -1 1 -2 9.12 0.24
 -1 1 -3 195.75 1.21
 -1 1 -4 57.32 0.71
 -1 -1 5 45.28 0.7
 -1 1 -5 46.42 0.7
 -1 -1 6 9.92 0.37
 1 1 6 9.6 0.47
 -1 -1 7 84.07 1.16
 1 1 7 82.71 1.4
 -1 -1 8 13.62 0.51
 1 1 8 13.44 0.61
 1 1 9 39.67 1.08
 1 1 10 1.44 0.25
 1 1 11 54.92 1.36
 1 1 12 1.26 0.26
 1 1 13 34.11 1.07
 -1 -1 13 33.87 1.09
 1 1 13 31.63 1.11
 1 1 13 31.35 0.98
 -1 -1 13 30.97 0.89
 1 1 14 2.76 0.33
 -1 -1 14 2.87 0.36
 1 1 14 2.54 0.34
 1 1 14 2.11 0.29
 -1 -1 14 2.71 0.3
 1 1 15 7.47 0.52
 1 1 15 8.28 0.59
 -1 -1 15 7.99 0.59
 -1 -1 15 7.12 0.46
 -1 -1 16 4.31 0.44
 -1 -1 16 3.97 0.36
 1 1 16 4.04 0.42
 1 1 17 9.47 0.6
 -1 -1 17 9.57 0.51
 -1 -1 17 9.96 0.64
 -1 -1 18 1.32 0.27
 1 1 18 1.62 0.27
 1 1 19 3.68 0.33
 -1 -1 19 4.26 0.38
 -1 -1 20 0.25 0.12
 1 -2 20 18.07 0.59
 1 -2 19 1.45 0.24
 -1 2 18 5.22 0.45
 -1 2 18 5.78 0.41
 1 -2 18 5.41 0.44
 -1 2 17 0.01 0.18
 1 -2 17 0.26 0.18
 -1 2 17 -0.02 0.18
 1 -2 16 34.46 1.16
 -1 2 16 34.99 1.06
 -1 2 16 35.39 1.22
 -1 2 15 1.87 0.33
 1 -2 15 1.65 0.3
 -1 2 15 1.82 0.28
 1 -2 14 8.11 0.48
 -1 2 14 8.77 0.55
 1 -2 14 8.4 0.57
 -1 2 14 8.67 0.59
 1 -2 13 6.23 0.4
 -1 2 13 6.39 0.5
 -1 2 13 6.06 0.44
 1 -2 13 6.98 0.5
 1 -2 12 127.93 1.94
 -1 2 12 128.76 1.82
 -1 2 12 132.35 2.06
 1 -2 11 1.07 0.2
 -1 2 11 0.86 0.23
 1 -2 10 33.02 0.86
 -1 2 10 33.17 1.03
 -1 2 9 2.78 0.3
 1 -2 9 2.37 0.24
 -1 -2 -8 78.64 1.03
 -1 2 8 75.37 1.35
 1 -2 8 74.48 1.17
 -1 2 7 11.16 0.49
 1 -2 7 11.17 0.43
 -1 -2 -7 11.96 0.39
 -1 -2 -6 27.41 0.55
 -1 2 6 26.55 0.69
 1 -2 6 26.16 0.61
 -1 2 5 44.66 0.81
 -1 -2 -5 43.74 0.67
 -1 -2 -4 341.41 1.76
 -1 2 3 108.04 0.72
 -1 -2 -3 106.61 0.94
 -1 2 2 838.23 2.48
 1 2 0 154.49 0.99
 1 2 1 1.36 0.11
 1 2 2 828.41 2.63
 1 -2 -5 42.37 0.37
 1 -2 -6 19.2 0.2
 1 2 6 25.72 0.78
 1 2 7 11.8 0.56
 1 2 8 76.15 1.46
 1 2 9 2.44 0.31
 1 2 10 34.48 1.09
 1 2 11 0.75 0.22
 -1 -2 12 126.07 1.97
 1 2 12 127.93 1.87
 1 2 12 132.12 2.24
 1 2 13 6.09 0.47
 -1 -2 13 5.59 0.38
 1 2 13 5.77 0.45
 1 2 13 6.37 0.54
 -1 -2 13 6.04 0.48
 -1 -2 14 9.19 0.5
 1 2 14 10.26 0.63
 -1 -2 14 9.25 0.62
 1 2 14 9.77 0.59
 1 2 14 9.15 0.63
 -1 -2 15 2.09 0.26
 1 2 15 1.95 0.3
 1 2 15 2.06 0.32
 -1 -2 15 2.01 0.33
 -1 -2 16 29.4 1.1
 1 2 16 31.08 1.1
 -1 -2 16 31.38 0.9
 1 2 17 0.04 0.16
 -1 -2 17 -0.3 0.14
 -1 -2 17 0.1 0.19
 1 2 18 5.06 0.41
 -1 -2 18 4.77 0.44
 -1 -2 19 1.41 0.25
 -1 -2 20 21.1 0.66
 1 -3 20 1.26 0.18
 1 -3 19 7.21 0.45
 1 -3 18 0.16 0.15
 1 -3 17 47.71 1.32
 -1 3 17 47.37 1.34
 -1 3 17 49.75 1.23
 1 -3 16 0.61 0.21
 -1 3 16 0.48 0.21
 -1 3 16 0.64 0.21
 -1 3 15 61.05 1.6
 -1 3 15 59.46 1.4
 1 -3 15 62.08 1.55
 -1 3 14 1.64 0.26
 -1 3 14 1.95 0.3
 1 -3 14 1.92 0.3
 -1 3 13 39.31 1.22
 1 -3 13 38.32 1.14
 -1 3 13 36.52 1.05
 -1 3 12 0.62 0.19
 1 -3 12 0.28 0.15
 -1 3 11 23.52 0.94
 -1 3 10 0.52 0.2
 -1 3 9 39.92 1.09
 1 -3 9 39.2 0.82
 1 -3 8 2.64 0.22
 -1 -3 -8 2.39 0.2
 -1 3 8 2.59 0.29
 1 -3 7 161.65 1.46
 -1 -3 -7 159.83 1.46
 -1 3 7 157.11 1.87
 1 -3 6 12.02 0.37
 -1 3 6 12 0.49
 -1 -3 -6 12.17 0.4
 -1 -3 -5 103.23 1.1
 1 -3 5 105.61 0.98
 -1 3 5 103.77 1.3
 -1 3 4 96.37 1.14
 -1 3 2 146.84 1.11
 -1 3 2 146.83 1.02
 1 3 0 0.44 0.1
 1 3 1 113.1 1.04
 1 3 2 147.81 1.23
 1 -3 -6 11.49 0.25
 1 3 6 13.17 0.58
 1 3 7 159.31 2.08
 1 3 8 2.8 0.34
 1 3 9 41.4 1.18
 1 3 10 0.59 0.2
 1 3 11 24.72 0.99
 1 3 12 0.28 0.11
 1 3 12 0.68 0.2
 1 3 12 0.73 0.23
 -1 -3 12 0.8 0.2
 1 3 13 40.41 1.32
 -1 -3 13 39.78 1.19
 1 3 13 43.29 1.22
 1 3 13 40.88 1.15
 1 3 14 1.9 0.29
 -1 -3 14 1.45 0.29
 1 3 14 1.75 0.31
 1 3 15 54.65 1.45
 -1 -3 15 51.57 1.45
 1 3 15 53.31 1.37
 1 3 16 0.34 0.17
 -1 -3 16 0.42 0.22
 -1 -3 17 50.71 1.38
 1 3 17 50.19 1.32
 -1 -3 18 0.03 0.15
 -1 -3 19 8.4 0.49
 -1 -3 20 0.8 0.16
 1 -4 20 8.99 0.39
 1 -4 19 0.7 0.17
 1 -4 18 22.88 0.84
 -1 4 17 1.56 0.29
 1 -4 17 0.97 0.25
 -1 4 16 74.82 1.56
 1 -4 16 73.95 1.67
 -1 4 16 75.18 1.73
 -1 4 15 0.67 0.23
 1 -4 15 0.9 0.24
 -1 4 15 0.84 0.24
 -1 4 14 16.8 0.75
 -1 4 14 17.68 0.87
 1 -4 14 16.48 0.79
 -1 4 13 1.04 0.24
 1 -4 13 0.79 0.22
 -1 4 13 0.87 0.22
 -1 4 12 24.67 0.84
 -1 4 12 26.75 0.97
 1 -4 12 25.51 0.9
 -1 4 11 1.43 0.26
 -1 4 10 9.92 0.61
 -1 4 9 0.2 0.14
 -1 -4 -8 130.47 1.43
 -1 4 8 132.21 1.93
 -1 -4 -7 7.46 0.34
 1 -4 7 7.49 0.28
 -1 4 7 7.25 0.44
 -1 -4 -6 679.1 3.15
 1 -4 6 683.53 2.24
 -1 4 5 12.21 0.48
 -1 -4 -5 12.15 0.42
 1 -4 5 12.1 0.26
 -1 4 4 205.33 1.74
 -1 4 4 205.47 1.45
 -1 4 3 95.76 0.98
 -1 4 3 94.65 1.07
 -1 4 2 440.37 2.05
 -1 4 2 446.3 2.11
 1 4 0 151.67 1.36
 1 4 1 64.89 0.9
 1 4 2 459.48 2.45
 1 4 3 94.65 1.15
 1 4 5 12.06 0.55
 1 4 6 676.9 4.21
 1 4 7 7.52 0.5
 1 4 8 132.02 2.06
 1 4 9 0.24 0.2
 1 4 10 12.06 0.71
 1 4 11 1.73 0.31
 1 4 12 30.03 1.14
 -1 -4 12 28.47 0.95
 1 4 12 31.31 1
 1 4 12 29.6 0.95
 1 4 13 0.49 0.17
 1 4 13 1.03 0.24
 1 4 13 0.94 0.23
 -1 -4 13 0.65 0.21
 -1 -4 14 12.73 0.72
 1 4 14 13.92 0.73
 1 4 14 13.39 0.7
 1 4 15 0.81 0.2
 -1 -4 15 0.94 0.28
 1 4 15 0.73 0.25
 1 4 16 75.05 1.64
 -1 -4 16 74.05 1.7
 -1 -4 17 1.4 0.29
 -1 -4 18 24 0.87
 -1 -4 19 0.92 0.2
 -1 -4 20 8.98 0.4
 1 -5 20 1.21 0.16
 1 -5 19 3.41 0.3
 1 -5 18 0.94 0.21
 -1 5 17 17.97 0.74
 1 -5 17 17.12 0.78
 -1 5 16 2.77 0.35
 1 -5 16 2.22 0.32
 -1 5 15 26.72 0.95
 1 -5 15 27.04 1.02
 1 -5 14 0.17 0.15
 -1 5 14 0.09 0.2
 -1 5 14 0.1 0.18
 -1 5 13 31.64 1.12
 1 -5 13 31.59 1.07
 -1 5 13 28.92 0.95
 -1 5 12 0.09 0.11
 1 -5 12 0 0.09
 -1 5 12 -0.15 0.16
 -1 5 11 16.24 0.73
 -1 5 11 16.09 0.65
 -1 5 10 4.17 0.42
 -1 5 9 29.39 1
 -1 5 8 1.77 0.27
 -1 5 7 109.53 1.7
 -1 -5 -7 107.81 1.37
 -1 -5 -6 26.06 0.67
 -1 5 6 26.77 0.79
 -1 5 5 307.42 2.44
 -1 5 4 1.71 0.17
 -1 5 4 1.53 0.18
 -1 5 3 146.14 1.38
 -1 5 3 143.01 1.4
 -1 5 2 58.56 0.88
 -1 5 2 57.61 0.78
 1 5 0 6.67 0.33
 1 5 1 18.14 0.54
 1 5 2 58.03 0.97
 1 5 3 146.36 1.57
 1 5 4 1.6 0.19
 1 5 4 4.51 0.33
 1 5 5 300.9 2.71
 1 5 6 27.63 0.88
 1 5 7 111.46 1.84
 1 5 8 1.75 0.3
 1 5 9 28.27 1.03
 1 5 10 4.33 0.45
 1 5 11 17.85 0.72
 1 5 11 17.31 0.87
 -1 -5 11 17.79 0.73
 -1 -5 12 0.14 0.17
 1 5 12 0.18 0.18
 1 5 12 0.09 0.18
 1 5 12 -0.13 0.11
 -1 -5 13 27.89 1
 1 5 13 28.37 1.01
 1 5 13 27.25 0.96
 1 5 14 0.13 0.19
 -1 -5 14 0.12 0.18
 1 5 14 0.13 0.12
 -1 -5 15 27.25 1.04
 -1 -5 16 2.14 0.34
 -1 -5 17 17.4 0.78
 -1 -5 18 1.04 0.21
 -1 -5 19 4.06 0.32
 -1 -5 20 1.35 0.17
 1 -6 19 1.95 0.22
 1 -6 18 1.76 0.25
 1 -6 17 3.81 0.38
 -1 6 16 1.29 0.28
 1 -6 16 1.07 0.26
 -1 6 15 4.18 0.42
 1 -6 15 4.78 0.45
 1 -6 14 20.78 0.9
 -1 6 14 19.45 0.81
 1 -6 13 0.15 0.14
 -1 6 13 0.32 0.2
 1 -6 12 10.49 0.61
 -1 6 12 10.15 0.56
 -1 6 11 0.64 0.19
 -1 6 10 5.62 0.49
 -1 6 9 0.4 0.19
 -1 6 8 39.6 1.13
 -1 -6 -7 3.04 0.26
 -1 6 7 2.74 0.3
 -1 6 6 21.62 0.74
 -1 6 5 34.58 0.77
 -1 6 5 34 0.85
 -1 6 4 14.27 0.52
 -1 6 4 13.97 0.49
 -1 6 3 8.96 0.37
 -1 6 3 9.1 0.4
 -1 6 2 9.25 0.4
 1 6 -1 10.59 0.24
 1 6 0 34.93 0.82
 1 6 0 34.94 0.57
 1 6 1 10.66 0.38
 1 6 1 10.26 0.46
 1 6 2 9.87 0.41
 1 6 2 8.69 0.43
 1 6 3 9.11 0.44
 1 6 3 9.31 0.44
 1 6 4 13.88 0.58
 1 6 4 13.04 0.53
 1 6 5 34.52 0.95
 1 6 6 22.4 0.82
 1 6 7 2.98 0.34
 1 6 8 39.77 1.19
 1 6 9 0.53 0.23
 1 6 10 5.82 0.52
 1 6 11 0.64 0.19
 1 6 11 0.67 0.2
 -1 -6 11 0.75 0.21
 1 6 11 0.43 0.15
 1 6 12 9.71 0.69
 -1 -6 12 9.81 0.59
 1 6 12 10.09 0.58
 1 6 13 0.3 0.19
 -1 -6 13 0.24 0.16
 -1 -6 14 19.78 0.88
 1 6 14 19.6 0.84
 -1 -6 15 4.52 0.45
 -1 -6 16 1.29 0.28
 -1 -6 17 4.16 0.39
 -1 -6 18 1.98 0.26
 -1 -6 19 1.81 0.22
 1 -7 19 19.99 0.58
 1 -7 18 0.12 0.14
 1 -7 17 22.24 0.82
 -1 7 16 0.15 0.16
 1 -7 16 -0.02 0.16
 1 -7 15 12.8 0.7
 -1 7 15 12.13 0.63
 1 -7 14 0.13 0.14
 -1 7 14 0.08 0.17
 1 -7 13 8.73 0.59
 -1 7 13 6.82 0.48
 -1 7 12 0.47 0.2
 1 -7 12 0.46 0.17
 -1 7 11 35.54 0.98
 -1 7 10 5.93 0.41
 -1 7 9 31.2 1.09
 -1 7 8 0.93 0.23
 -1 -7 -7 101.75 1.53
 -1 7 7 101.25 1.74
 -1 7 6 9.86 0.52
 -1 7 5 262.52 2.42
 -1 7 5 263.62 2.32
 -1 7 4 17.6 0.6
 -1 7 4 17.09 0.57
 -1 7 3 93.67 1.37
 -1 7 2 0.05 0.09
 -1 7 1 6.34 0.37
 1 7 -1 6.93 0.42
 1 7 0 2.69 0.27
 1 7 1 7.39 0.3
 1 7 1 7.92 0.44
 1 7 2 0.09 0.12
 1 7 2 0.05 0.1
 1 7 3 99.68 1.39
 1 7 3 95.74 1.52
 1 7 4 17.75 0.67
 1 7 4 18.17 0.65
 1 7 5 262.23 2.63
 1 7 6 10.76 0.58
 1 7 7 102.22 1.85
 1 7 8 1.2 0.27
 1 7 9 33.39 1.15
 1 7 10 6.39 0.52
 1 7 10 6.16 0.43
 1 7 11 36.97 1.04
 1 7 11 35.8 1.28
 -1 -7 11 36.46 1.08
 1 7 12 0.68 0.24
 -1 -7 12 0.5 0.21
 -1 -7 13 7.3 0.54
 -1 -7 14 0.1 0.19
 -1 -7 15 12.86 0.69
 -1 -7 16 0.14 0.18
 -1 -7 17 23.82 0.84
 -1 -7 18 0.26 0.13
 -1 -7 19 18.76 0.56
 1 -8 19 1.39 0.15
 1 -8 18 16.35 0.58
 1 -8 17 0.32 0.14
 1 -8 16 12.38 0.64
 -1 8 15 0.55 0.22
 1 -8 15 0.54 0.21
 1 -8 14 37.16 1.17
 -1 8 14 35.89 1.04
 -1 8 13 1.38 0.25
 1 -8 13 1.53 0.3
 -1 8 12 40.04 1.08
 -1 8 11 0.35 0.17
 -1 8 10 1.08 0.22
 -1 -8 -7 0.72 0.16
 -1 8 5 9.24 0.48
 -1 8 4 59.03 1.2
 -1 8 3 2.37 0.26
 -1 8 2 115.27 1.69
 1 8 -2 118.43 1.83
 1 8 -1 5.22 0.4
 -1 8 1 4.92 0.36
 1 8 0 66.04 1.35
 1 8 1 4.6 0.38
 1 8 2 118.15 1.35
 1 8 2 115.84 1.79
 1 8 3 1.93 0.23
 1 8 3 2.19 0.28
 1 8 4 60.48 1.18
 1 8 4 59.54 1.31
 1 8 5 8.82 0.51
 1 8 6 70.17 1.47
 1 8 7 0.82 0.21
 1 8 8 47.75 1.32
 1 8 9 2.09 0.33
 1 8 9 2.44 0.27
 1 8 10 1.98 0.31
 1 8 10 1.97 0.25
 1 8 10 1.99 0.28
 1 8 11 -0.1 0.15
 -1 -8 12 42.82 1.23
 -1 -8 13 1.45 0.28
 -1 -8 14 37.41 1.16
 -1 -8 15 0.72 0.23
 -1 -8 16 12.69 0.63
 -1 -8 17 0.37 0.16
 -1 -8 18 16.6 0.57
 -1 -8 19 1.4 0.15
 1 -9 18 0.26 0.11
 1 -9 17 3.84 0.32
 1 -9 16 0.12 0.13
 1 -9 15 12.31 0.64
 1 -9 14 -0.18 0.2
 1 -9 13 44.35 1.28
 -1 9 13 46.76 1.14
 -1 9 12 2.46 0.3
 -1 9 11 137.17 1.89
 -1 9 10 1.28 0.23
 -1 9 9 210.03 2.2
 -1 9 8 1.21 0.19
 -1 -9 -7 35.9 1.02
 -1 9 5 100.58 1.67
 -1 9 4 7.51 0.48
 -1 9 3 36.71 1.02
 1 9 -3 37.53 1.13
 -1 9 2 0.56 0.16
 1 9 -2 1.2 0.22
 -1 9 1 156.23 2.14
 1 9 -1 159.17 2.25
 1 9 0 0.39 0.18
 -1 9 0 0.33 0.15
 1 9 1 157.69 2.24
 1 9 2 0.59 0.17
 1 9 3 35.19 1.07
 1 9 4 7.88 0.51
 1 9 5 92.42 1.54
 1 9 6 0.11 0.11
 1 9 7 36.97 1.11
 1 9 8 0.94 0.23
 1 9 8 1.46 0.23
 1 9 9 203.7 2.3
 1 9 9 204.78 2.86
 1 9 10 1.95 0.34
 1 9 10 2.41 0.29
 1 9 11 141 1.87
 -1 -9 12 2.3 0.32
 -1 -9 13 49.18 1.32
 -1 -9 14 0.21 0.18
 -1 -9 15 11.81 0.62
 -1 -9 16 0.27 0.15
 -1 -9 17 4.84 0.34
 -1 -9 18 -0.1 0.08
 1 -10 17 0.5 0.13
 1 -10 16 3.31 0.3
 1 -10 15 0.18 0.14
 1 -10 14 14.69 0.7
 1 -10 13 0.66 0.22
 -1 10 10 84.22 1.46
 -1 10 9 1.41 0.22
 -1 10 8 13.2 0.61
 -1 10 7 0.45 0.16
 -1 10 6 7.95 0.46
 -1 10 5 0.48 0.18
 1 10 -5 0.87 0.22
 1 10 -4 5.8 0.49
 -1 10 4 5.13 0.42
 -1 10 3 0.71 0.18
 1 10 -3 0.95 0.23
 -1 10 2 75.2 1.58
 1 10 -2 77.13 1.71
 -1 10 1 0.41 0.16
 1 10 -1 0.35 0.21
 1 10 0 254.79 3.05
 -1 10 0 254.75 2.95
 1 10 1 0.52 0.21
 -1 10 -1 0.31 0.16
 1 10 2 71.49 1.63
 1 10 3 0.75 0.19
 1 10 4 3.54 0.39
 1 10 6 7.2 0.46
 1 10 7 0.55 0.16
 1 10 8 13.16 0.63
 1 10 9 1.35 0.23
 1 10 9 1.08 0.22
 1 10 10 84.35 1.52
 1 10 11 3.53 0.33
 -1 -10 12 111.58 1.95
 1 10 12 113.81 1.62
 -1 -10 13 0.82 0.22
 -1 -10 14 15.11 0.69
 -1 -10 15 0.27 0.15
 -1 -10 16 4.02 0.32
 -1 -10 17 0.63 0.13
 1 -11 17 2.05 0.18
 1 -11 16 0.17 0.11
 1 -11 15 0.39 0.16
 1 -11 14 0.81 0.2
 1 -11 13 23.46 0.87
 -1 11 11 41.23 1.01
 -1 11 10 3.29 0.32
 -1 11 9 64.04 1.35
 -1 11 8 1.09 0.22
 1 11 -7 95.37 2.07
 -1 11 7 84.12 1.57
 -1 11 6 0.64 0.17
 1 11 -6 0.19 0.12
 -1 11 5 2.2 0.28
 -1 11 5 2.29 0.28
 1 11 -5 3.09 0.37
 1 11 -4 0.32 0.14
 -1 11 4 0.28 0.14
 -1 11 4 0.08 0.14
 -1 11 3 13.21 0.61
 -1 11 3 14.04 0.73
 1 11 -3 14.03 0.78
 -1 11 2 -0.25 0.15
 -1 11 2 -0.06 0.12
 1 11 -1 14.84 0.8
 -1 11 1 13.94 0.75
 1 11 0 4.96 0.48
 -1 11 0 5.19 0.47
 1 11 1 17.16 0.85
 -1 11 -1 16.28 0.82
 1 11 2 0.03 0.14
 1 11 2 -0.15 0.11
 -1 11 -2 -0.11 0.16
 1 11 3 12.25 0.71
 1 11 3 12.95 0.59
 1 11 4 -0.15 0.16
 1 11 4 0.47 0.14
 1 11 5 2 0.26
 1 11 6 0.25 0.16
 1 11 7 89.51 1.63
 1 11 8 1.3 0.25
 1 11 9 65.68 1.39
 1 11 10 3.09 0.34
 1 11 11 40.39 1.03
 -1 -11 12 3.28 0.36
 1 11 12 3.56 0.32
 -1 -11 13 23.98 0.85
 -1 -11 14 0.74 0.17
 -1 -11 15 0.3 0.12
 -1 -11 16 0.12 0.11
 1 -12 16 4.85 0.27
 1 -12 15 0.55 0.15
 1 -12 14 0.73 0.18
 1 -12 13 0.68 0.18
 1 -12 12 22.46 0.84
 -1 12 11 2.83 0.29
 -1 12 10 0.9 0.21
 -1 12 9 0.04 0.13
 -1 12 8 32.62 1.01
 -1 12 7 0.3 0.17
 -1 12 6 26.74 0.93
 -1 12 5 0.28 0.16
 -1 12 4 9.59 0.56
 -1 12 4 9.07 0.6
 1 12 -4 10.08 0.69
 1 12 -3 1.01 0.25
 -1 12 3 1.41 0.26
 -1 12 3 0.78 0.19
 -1 12 2 0.79 0.19
 -1 12 2 0.46 0.15
 -1 12 1 3.98 0.35
 1 12 -1 4.13 0.34
 -1 12 1 3.43 0.41
 1 12 -1 3.61 0.44
 -1 12 0 6.97 0.46
 -1 12 0 6.64 0.55
 1 12 0 6.05 0.55
 1 12 0 6.95 0.43
 -1 12 -1 3.43 0.32
 1 12 1 3.81 0.43
 1 12 1 4.11 0.36
 -1 12 -1 3.57 0.44
 -1 12 -2 0.64 0.19
 1 12 2 0.86 0.25
 1 12 2 0.51 0.15
 -1 12 -2 1 0.25
 1 12 3 1.23 0.24
 -1 12 -3 0.67 0.26
 -1 12 -3 1.05 0.2
 1 12 3 1.03 0.28
 -1 12 -4 9.52 0.69
 1 12 4 9.29 0.65
 -1 12 -4 9.92 0.5
 1 12 4 10.63 0.58
 1 12 5 0.32 0.19
 1 12 6 26.59 0.92
 1 12 7 0.06 0.18
 1 12 8 32.84 1.02
 1 12 9 0.09 0.16
 1 12 10 0.65 0.19
 1 12 11 3.41 0.32
 -1 -12 11 3.7 0.36
 1 12 12 21.49 0.69
 -1 -12 12 21.75 0.79
 -1 -12 13 0.44 0.15
 -1 -12 14 0.32 0.13
 -1 -12 15 0.62 0.13
 1 -13 15 1.6 0.16
 1 -13 14 1.98 0.21
 1 -13 13 10.73 0.51
 1 -13 12 3.22 0.32
 -1 13 11 6.62 0.38
 -1 13 10 3.78 0.34
 -1 13 9 17.03 0.72
 -1 13 8 0.17 0.16
 -1 13 7 19.84 0.81
 -1 13 6 -0.03 0.16
 -1 13 5 6.32 0.48
 -1 13 4 0.11 0.17
 -1 13 3 18.44 0.79
 1 13 -2 0.45 0.14
 -1 13 2 0.06 0.15
 1 13 -1 34.17 0.98
 -1 13 1 34.12 1.05
 1 13 0 0.01 0.1
 -1 13 0 -0.24 0.14
 -1 13 -1 36.89 1.05
 1 13 1 35.57 1.04
 1 13 2 0.09 0.13
 -1 13 -2 0 0.1
 -1 13 -3 19.27 0.74
 1 13 3 18.36 0.76
 1 13 4 0.43 0.17
 -1 13 -4 0.3 0.11
 1 13 5 5.69 0.45
 1 13 6 -0.03 0.17
 1 13 7 16.83 0.75
 1 13 8 0.43 0.18
 1 13 9 18.23 0.75
 1 13 10 3.82 0.35
 1 13 11 6.67 0.41
 -1 -13 11 6.81 0.44
 -1 -13 12 3.29 0.3
 1 13 12 3.44 0.27
 -1 -13 13 11.1 0.48
 -1 -13 14 1.94 0.19
 1 -14 14 13.96 0.43
 1 -14 13 1.79 0.2
 1 -14 12 2.6 0.26
 -1 14 11 1.23 0.17
 -1 14 10 24.26 0.74
 -1 14 9 3.45 0.33
 -1 14 8 7.92 0.5
 -1 14 7 0.5 0.21
 -1 14 6 41.74 1.18
 -1 14 5 0.42 0.21
 -1 14 4 60.13 1.44
 -1 14 3 0.79 0.23
 1 14 -2 18.66 0.71
 -1 14 2 16.9 0.77
 -1 14 1 0.32 0.16
 1 14 -1 0.06 0.13
 -1 14 0 31.86 1.01
 1 14 0 30.64 0.97
 -1 14 -1 0.03 0.13
 1 14 1 0.41 0.16
 -1 14 -2 18.73 0.75
 1 14 2 21.95 0.84
 -1 14 -3 0.91 0.19
 1 14 3 0.94 0.24
 1 14 4 55.66 1.36
 -1 14 -4 53.65 1.19
 1 14 5 0.58 0.2
 1 14 6 36.67 1.1
 1 14 7 0.58 0.21
 1 14 8 10.56 0.58
 1 14 9 3.34 0.33
 1 14 10 25.83 0.8
 -1 -14 10 25.1 0.78
 1 14 11 0.93 0.17
 -1 -14 11 1.32 0.2
 1 14 12 3.57 0.25
 -1 -14 12 3.72 0.28
 -1 -14 13 1.47 0.16
 1 -15 12 0.65 0.13
 1 -15 11 9.18 0.42
 -1 15 11 8.68 0.34
 -1 15 10 1.97 0.2
 -1 15 9 30.58 0.83
 -1 15 8 0.28 0.15
 -1 15 7 18.04 0.72
 -1 15 6 0 0.16
 -1 15 5 98.54 1.76
 -1 15 4 0.07 0.16
 -1 15 3 24.98 0.91
 -1 15 2 2.31 0.31
 1 15 -2 2.04 0.25
 -1 15 1 4.56 0.41
 1 15 -1 4.81 0.37
 -1 15 0 0.79 0.21
 1 15 0 0.44 0.16
 -1 15 -1 4.53 0.39
 1 15 1 4.2 0.38
 -1 15 -2 2.22 0.28
 1 15 2 1.99 0.29
 1 15 3 20.69 0.83
 -1 15 -3 20.25 0.74
 1 15 4 0.15 0.17
 -1 15 -4 0.11 0.07
 1 15 5 97.31 1.75
 1 15 6 -0.09 0.16
 1 15 7 18.59 0.74
 1 15 8 0.42 0.17
 1 15 9 30.33 0.86
 1 15 10 1.58 0.21
 -1 -15 10 1.4 0.17
 -1 -15 11 8.4 0.36
 1 15 11 8.8 0.37
 1 -16 11 0.15 0.07
 1 -16 10 10.98 0.42
 -1 16 10 11.03 0.38
 -1 16 9 1.73 0.19
 -1 16 8 26.74 0.75
 -1 16 7 0.44 0.16
 -1 16 6 22.76 0.78
 -1 16 5 0.49 0.18
 -1 16 4 42.13 1.11
 -1 16 3 -0.19 0.17
 1 16 -2 28.78 0.81
 -1 16 2 29.97 0.95
 -1 16 1 0.49 0.18
 1 16 -1 0.59 0.17
 1 16 0 0.76 0.18
 -1 16 0 0.33 0.16
 -1 16 -1 0.39 0.17
 1 16 1 0.53 0.18
 1 16 2 27.89 0.9
 -1 16 -2 24.8 0.81
 1 16 3 -0.05 0.15
 -1 16 -3 0.02 0.11
 1 16 4 40.65 1.08
 1 16 5 0.51 0.19
 1 16 6 20.98 0.76
 1 16 7 0.42 0.17
 1 16 8 34.34 0.87
 1 16 9 1.31 0.18
 -1 -16 9 1.22 0.14
 1 16 10 12.25 0.42
 -1 17 9 8.7 0.31
 -1 17 8 -0.09 0.09
 -1 17 7 13.93 0.5
 -1 17 6 0.48 0.14
 -1 17 5 2.15 0.24
 -1 17 4 0.46 0.17
 -1 17 3 24.52 0.78
 -1 17 2 0.32 0.16
 1 17 -1 20.45 0.64
 -1 17 1 22.92 0.75
 1 17 0 2.76 0.26
 -1 17 0 2.85 0.29
 1 17 1 21.01 0.69
 -1 17 -1 19.41 0.66
 1 17 2 0.34 0.14
 1 17 3 24.8 0.76
 1 17 4 0.3 0.14
 1 17 5 1.63 0.22
 1 17 6 0.36 0.14
 1 17 7 14.66 0.52
 1 17 8 0.06 0.08
 1 17 9 8.77 0.33
 -1 18 7 0.27 0.08
 -1 18 6 0.83 0.13
 -1 18 6 0.63 0.1
 -1 18 5 -0.07 0.1
 -1 18 4 0.32 0.12
 -1 18 3 -0.04 0.09
 -1 18 2 1.35 0.18
 -1 18 1 1.38 0.18
 1 18 0 -0.21 0.1
 1 18 1 1.23 0.16
 1 18 2 1.3 0.17
 1 18 3 0.24 0.11
 1 18 4 0.33 0.11
 1 18 5 0.06 0.08
 1 18 6 0.95 0.14
 1 18 7 0.3 0.08
 -2 0 0 4.17 0.17
 -2 0 -1 140.96 1.03
 -2 0 1 141.83 0.86
 -2 0 2 326.83 1.14
 -2 0 -2 321.12 1.69
 -2 0 -3 0.04 0.08
 -2 0 3 0.01 0.03
 -2 0 -4 38.46 0.68
 -2 0 -5 0.44 0.11
 -2 0 -6 64.71 0.99
 -2 0 -7 0.07 0.08
 2 0 8 26.21 0.87
 -2 0 -8 28.6 0.71
 -2 0 -9 15.67 0.56
 2 0 9 15.36 0.7
 2 0 10 240.8 2.78
 2 0 11 0.09 0.16
 2 0 12 236.74 2.9
 -2 0 12 232.9 2.73
 2 0 13 1.41 0.24
 2 0 13 1.67 0.24
 -2 0 13 1.41 0.22
 -2 0 13 1.14 0.27
 2 0 13 1.88 0.29
 -2 0 14 109.77 2.08
 2 0 14 108.97 1.95
 -2 0 14 107.97 1.76
 2 0 15 2.66 0.35
 -2 0 15 2.48 0.3
 -2 0 15 2.56 0.37
 -2 0 16 6.93 0.57
 2 0 16 7.28 0.53
 -2 0 16 7.11 0.48
 -2 0 17 -0.04 0.14
 2 0 17 0.2 0.17
 -2 0 17 -0.05 0.19
 -2 0 18 30.4 0.85
 2 0 18 29.28 0.94
 -2 0 18 29.84 1.02
 -2 0 19 0.58 0.19
 2 0 19 0.39 0.15
 2 -1 20 1.09 0.15
 -2 1 19 25.34 0.84
 2 -1 19 24.26 0.77
 -2 1 18 1.7 0.24
 -2 1 18 1.89 0.29
 2 -1 18 1.38 0.25
 -2 1 17 1.31 0.25
 2 -1 17 1.39 0.26
 -2 1 17 1.26 0.3
 -2 1 16 0.53 0.24
 -2 1 16 0.58 0.21
 2 -1 16 1.2 0.24
 -2 1 15 9.31 0.54
 -2 1 15 8.88 0.63
 2 -1 15 7.95 0.55
 2 -1 14 0.99 0.23
 -2 1 14 0.87 0.24
 -2 1 14 0.91 0.24
 2 -1 13 138.43 2.11
 -2 1 13 136.28 2.24
 -2 1 13 138.14 1.96
 -2 1 12 2.39 0.28
 -2 1 12 1.95 0.29
 2 -1 12 2.07 0.3
 2 -1 11 131.04 2.01
 2 -1 10 6.43 0.46
 -2 -1 -9 121.59 1.5
 2 -1 9 119.64 1.82
 2 -1 8 9 0.5
 -2 -1 -8 9.24 0.41
 -2 -1 -7 48.64 0.9
 -2 -1 -6 1.13 0.15
 -2 -1 -5 118.33 1.24
 -2 -1 -4 4.1 0.23
 -2 -1 -3 191.7 1.42
 2 1 -2 26.77 0.34
 -2 1 2 26.64 0.34
 -2 1 1 609.8 1.84
 -2 -1 -1 608.84 2.21
 2 1 -1 611.5 1.74
 -2 1 0 145.41 1
 -2 -1 0 144.96 1.02
 -2 -1 1 612.28 1.96
 -2 1 -1 607.29 2.25
 -2 -1 2 25.84 0.38
 -2 1 -2 26.23 0.51
 -2 1 -3 184.51 1.42
 -2 1 -4 4.47 0.25
 -2 -1 5 108.25 0.51
 -2 1 -5 115.72 1.26
 -2 1 -6 0.99 0.15
 -2 1 -7 44.37 0.88
 2 1 8 8.96 0.54
 2 1 9 124.7 2.02
 2 1 10 6.25 0.49
 2 1 11 125.99 2.16
 2 1 12 2.13 0.28
 2 1 12 1.67 0.29
 -2 -1 12 1.85 0.3
 -2 -1 13 138.11 1.88
 2 1 13 135.12 2.08
 2 1 13 140.89 2.12
 -2 -1 13 140.29 2.22
 2 1 13 136.8 2.3
 2 1 14 0.9 0.27
 -2 -1 14 1.1 0.22
 -2 -1 14 0.83 0.24
 2 1 14 1.03 0.22
 -2 -1 15 8.49 0.5
 2 1 15 9.01 0.59
 -2 -1 15 8.99 0.63
 -2 -1 16 0.91 0.21
 -2 -1 16 0.86 0.25
 2 1 16 0.78 0.21
 -2 -1 17 2.09 0.26
 2 1 17 2.11 0.29
 -2 -1 17 1.94 0.32
 -2 -1 18 1.5 0.21
 2 1 18 1.6 0.26
 -2 -1 18 1.68 0.29
 2 1 19 25.4 0.75
 -2 -1 19 27.34 0.87
 -2 -1 20 1.75 0.21
 2 -2 20 3.16 0.24
 2 -2 19 1.69 0.23
 2 -2 18 1.09 0.24
 -2 2 18 1.08 0.26
 -2 2 18 1.27 0.23
 -2 2 17 3.4 0.35
 -2 2 17 2.79 0.37
 2 -2 17 2.84 0.34
 -2 2 16 7.39 0.57
 2 -2 16 6.27 0.5
 -2 2 16 7.23 0.5
 -2 2 15 0.45 0.23
 -2 2 15 0.28 0.19
 2 -2 15 0.58 0.2
 -2 2 14 54.46 1.31
 -2 2 14 53.6 1.48
 2 -2 14 53.4 1.38
 2 -2 13 4.03 0.37
 -2 2 13 3.79 0.4
 -2 2 13 3.48 0.35
 -2 2 12 55.48 1.37
 -2 2 12 55.92 1.22
 2 -2 12 55.59 1.28
 2 -2 11 3.34 0.33
 2 -2 10 15.01 0.63
 2 -2 9 5.35 0.38
 -2 -2 -9 4.58 0.31
 -2 -2 -8 83.05 1.22
 2 -2 8 80.82 1.34
 -2 -2 -7 4.63 0.29
 -2 -2 -6 118.48 1.34
 -2 -2 -5 1.2 0.15
 -2 -2 -4 89.97 1.07
 -2 2 3 6.12 0.13
 -2 -2 -3 6.19 0.28
 -2 -2 -2 205.61 1.47
 2 2 -2 207.17 1.24
 2 2 -1 22.94 0.42
 2 2 0 500.21 2.03
 2 2 1 22.93 0.47
 -2 2 -2 202.41 1.49
 -2 2 -3 6.36 0.29
 -2 2 -4 88.11 1.11
 2 2 8 82.64 1.65
 2 2 9 5.1 0.46
 2 2 10 15 0.77
 2 2 11 3.77 0.41
 2 2 12 57.73 1.55
 2 2 12 54.7 1.29
 -2 -2 12 54.88 1.32
 -2 -2 13 4.18 0.41
 2 2 13 3.61 0.43
 -2 -2 13 4.26 0.34
 2 2 13 3.88 0.37
 2 2 13 3.54 0.37
 2 2 14 56.05 1.4
 -2 -2 14 53.28 1.17
 -2 -2 14 54.06 1.44
 -2 -2 15 0.44 0.22
 -2 -2 15 0.48 0.17
 2 2 15 0.34 0.16
 2 2 16 7.24 0.52
 -2 -2 16 7.08 0.56
 -2 -2 16 6.71 0.43
 -2 -2 17 2.15 0.24
 -2 -2 17 2.5 0.35
 2 2 17 2.17 0.3
 2 2 18 1.41 0.23
 -2 -2 18 1.72 0.28
 -2 -2 19 2.07 0.26
 -2 -2 20 3.46 0.27
 2 -3 20 0.9 0.14
 2 -3 19 6.05 0.39
 -2 3 18 0.48 0.19
 2 -3 18 0.77 0.19
 -2 3 17 2.08 0.33
 2 -3 17 1.51 0.27
 -2 3 17 2.28 0.31
 -2 3 16 1.86 0.3
 -2 3 16 1.57 0.29
 2 -3 16 2 0.32
 -2 3 15 11.75 0.71
 2 -3 15 11.99 0.68
 -2 3 15 11.65 0.63
 -2 3 14 2.26 0.32
 2 -3 14 2.27 0.32
 -2 3 14 2.03 0.32
 -2 3 13 8.43 0.52
 2 -3 13 8.84 0.56
 -2 3 13 8.39 0.59
 -2 3 12 0.98 0.2
 -2 3 12 0.77 0.22
 2 -3 12 1.12 0.21
 2 -3 9 11.69 0.49
 -2 -3 -9 11.87 0.49
 -2 -3 -8 0.68 0.14
 2 -3 8 0.56 0.14
 2 -3 7 102.26 1.33
 -2 -3 -7 103.3 1.35
 -2 -3 -6 2.08 0.2
 -2 -3 -5 84.95 1.14
 -2 -3 -4 1.26 0.17
 -2 3 3 189.34 1.03
 -2 -3 -3 186.88 1.58
 2 3 -2 9.75 0.33
 2 3 -1 434.21 2.15
 2 3 0 2.43 0.18
 2 3 1 433.56 2.25
 2 3 2 10.04 0.37
 2 3 8 0.78 0.24
 2 3 9 11.74 0.68
 2 3 10 6.04 0.53
 2 3 11 32.22 1.18
 2 3 12 0.68 0.15
 2 3 12 0.65 0.21
 -2 -3 12 0.48 0.17
 2 3 12 0.63 0.26
 2 3 13 7.68 0.51
 2 3 13 8.81 0.63
 2 3 13 7.86 0.54
 -2 -3 13 8.37 0.56
 -2 -3 14 1.68 0.29
 2 3 14 1.93 0.28
 2 3 15 11.08 0.64
 -2 -3 15 12.08 0.71
 -2 -3 16 1.71 0.31
 2 3 16 1.68 0.25
 2 3 17 1.82 0.26
 -2 -3 17 2.25 0.34
 -2 -3 18 0.47 0.18
 -2 -3 19 6.32 0.42
 -2 -3 20 1.35 0.18
 2 -4 20 9.89 0.38
 2 -4 19 3.01 0.28
 -2 4 18 1.03 0.23
 2 -4 18 0.72 0.19
 -2 4 17 7.73 0.5
 2 -4 17 6.71 0.5
 -2 4 16 11.31 0.62
 2 -4 16 10.95 0.64
 -2 4 15 1.77 0.3
 -2 4 15 1.79 0.29
 2 -4 15 1.13 0.26
 -2 4 14 69.01 1.5
 -2 4 14 72.58 1.74
 2 -4 14 71.41 1.61
 2 -4 13 5.86 0.47
 -2 4 13 4.9 0.42
 -2 4 13 5.59 0.47
 2 -4 12 4.84 0.4
 -2 4 12 5.3 0.46
 -2 4 12 5.15 0.41
 -2 -4 -8 68.53 1.17
 -2 -4 -7 0.35 0.12
 -2 -4 -6 140.49 1.59
 2 -4 6 137.25 1.28
 -2 -4 -5 5.82 0.33
 -2 4 4 54.97 0.68
 -2 -4 -4 56.89 0.97
 -2 4 3 13.91 0.35
 2 4 -2 7.09 0.32
 2 4 -1 0.26 0.11
 2 4 0 124.34 1.33
 2 4 1 0.06 0.09
 2 4 2 8.15 0.37
 2 4 8 68.11 1.58
 2 4 9 1.33 0.3
 2 4 10 17.8 0.88
 2 4 11 1.27 0.31
 -2 -4 12 4.17 0.39
 2 4 12 4.03 0.47
 2 4 12 4.07 0.41
 2 4 12 4.62 0.38
 2 4 13 5.73 0.48
 2 4 13 5.09 0.52
 2 4 13 5.51 0.43
 -2 -4 13 5.07 0.46
 -2 -4 14 66.1 1.59
 2 4 14 65.97 1.5
 2 4 15 1.41 0.25
 -2 -4 15 1.53 0.3
 -2 -4 16 11.14 0.66
 2 4 16 11.08 0.61
 -2 -4 17 7.34 0.53
 -2 -4 18 1.05 0.22
 -2 -4 19 3.6 0.31
 -2 -4 20 10.62 0.41
 2 -5 19 15.87 0.57
 2 -5 18 0.09 0.13
 -2 5 18 0.06 0.14
 -2 5 17 13.4 0.63
 2 -5 17 13.1 0.66
 2 -5 16 -0.09 0.17
 -2 5 16 0.06 0.19
 -2 5 15 69.26 1.49
 2 -5 15 68.21 1.59
 -2 5 14 0.69 0.22
 2 -5 14 0.9 0.24
 2 -5 13 45.71 1.28
 -2 5 13 48.24 1.4
 -2 5 13 45.25 1.19
 -2 5 12 0.33 0.21
 -2 5 12 0.39 0.14
 2 -5 12 0.24 0.13
 -2 5 11 18.65 0.7
 -2 5 11 19.58 0.83
 -2 -5 -8 2.16 0.23
 -2 -5 -7 283.71 2.46
 -2 -5 -6 6.22 0.36
 -2 -5 -5 253.17 2.24
 -2 5 5 259.21 1.72
 -2 5 4 8.14 0.31
 -2 5 3 143.65 1.31
 2 5 -2 3.72 0.27
 2 5 -1 12.95 0.48
 2 5 0 7.8 0.38
 2 5 1 16.15 0.54
 2 5 2 3.58 0.27
 2 5 3 139.5 1.65
 2 5 7 288.37 3.18
 2 5 8 2.36 0.35
 2 5 9 71.41 1.71
 2 5 10 5.03 0.5
 2 5 11 15.36 0.69
 2 5 11 16.13 0.89
 -2 -5 11 14.85 0.67
 2 5 12 0.2 0.2
 -2 -5 12 0.34 0.16
 2 5 12 0.2 0.21
 2 5 12 0.38 0.11
 2 5 13 43.08 1.18
 -2 -5 13 42.48 1.24
 -2 -5 14 0.56 0.24
 2 5 14 0.67 0.19
 -2 -5 15 71.73 1.65
 -2 -5 16 0.17 0.19
 -2 -5 17 12.67 0.65
 -2 -5 18 0.23 0.15
 -2 -5 19 17.86 0.61
 -2 -5 20 0.79 0.13
 2 -6 19 0.15 0.11
 2 -6 18 24.26 0.77
 -2 6 17 0.21 0.17
 2 -6 17 0.25 0.14
 2 -6 16 71.97 1.57
 -2 6 16 72.75 1.46
 -2 6 15 0.88 0.25
 2 -6 15 0.83 0.22
 2 -6 14 22.72 0.93
 -2 6 14 23.33 0.87
 -2 6 13 1.94 0.3
 2 -6 13 2.19 0.31
 -2 6 12 27.42 0.91
 2 -6 12 28.07 0.98
 -2 6 11 5.33 0.41
 -2 -6 -8 173.93 2.05
 -2 -6 -7 9.64 0.49
 -2 -6 -6 82.75 1.39
 -2 6 5 0.13 0.07
 -2 6 4 477.55 2.66
 -2 6 3 20.18 0.56
 2 6 -3 19.58 0.66
 -2 6 2 56.33 0.95
 2 6 -2 55.18 1.08
 2 6 -1 0.51 0.15
 2 6 0 0.59 0.15
 2 6 1 0.44 0.14
 2 6 2 46.86 1.03
 2 6 3 19.5 0.68
 2 6 6 77.2 1.61
 2 6 7 10.17 0.63
 2 6 8 178.78 2.64
 2 6 9 5.51 0.51
 -2 -6 10 33.7 0.91
 2 6 10 35.57 1.28
 -2 -6 11 5.42 0.44
 2 6 11 5.89 0.55
 2 6 12 24.71 1.09
 -2 -6 12 25.48 0.93
 -2 -6 13 1.81 0.29
 -2 -6 14 26.26 0.99
 -2 -6 15 1.06 0.27
 -2 -6 16 71.6 1.57
 -2 -6 17 0.22 0.15
 -2 -6 18 25.27 0.79
 -2 -6 19 -0.14 0.1
 2 -7 19 20 0.55
 2 -7 18 0.99 0.19
 2 -7 17 24.35 0.83
 -2 7 16 0.15 0.18
 2 -7 16 -0.02 0.14
 2 -7 15 37.03 1.14
 -2 7 15 35.91 1.04
 -2 7 14 2.47 0.32
 2 -7 14 2.4 0.33
 -2 7 13 2.9 0.34
 2 -7 13 2.68 0.34
 -2 7 12 0.85 0.23
 -2 7 11 44.13 1.09
 -2 7 10 1.25 0.21
 -2 -7 -8 2.5 0.26
 -2 -7 -7 11.63 0.56
 -2 -7 -6 8.97 0.5
 -2 7 5 210.33 1.93
 -2 7 4 0.3 0.12
 2 7 -3 233.88 2.45
 -2 7 3 233.65 2.11
 -2 7 2 2.98 0.26
 2 7 -2 2.92 0.29
 2 7 -1 6.49 0.42
 2 7 0 1.77 0.23
 2 7 1 7.36 0.45
 2 7 2 2.75 0.29
 2 7 3 227.42 2.44
 2 7 4 0.15 0.18
 2 7 4 0.28 0.16
 2 7 5 222.36 2.63
 2 7 6 9.22 0.58
 2 7 7 10.94 0.65
 2 7 8 2.57 0.37
 2 7 9 127.18 2.36
 -2 -7 10 1.02 0.19
 2 7 10 1.18 0.27
 2 7 11 41.71 1.39
 -2 -7 11 42.25 1.16
 -2 -7 12 0.65 0.21
 -2 -7 13 5 0.45
 -2 -7 14 2.39 0.34
 -2 -7 15 37.17 1.14
 -2 -7 16 0.1 0.14
 -2 -7 17 24.64 0.82
 -2 -7 18 1.03 0.18
 -2 -7 19 20.89 0.54
 2 -8 18 11.56 0.47
 2 -8 17 0.94 0.19
 -2 8 16 9.35 0.49
 2 -8 16 8.49 0.52
 -2 8 15 0.33 0.18
 2 -8 15 0.51 0.2
 -2 8 14 10.38 0.57
 2 -8 14 11.06 0.64
 -2 8 13 0.59 0.21
 2 -8 13 1.19 0.26
 -2 8 12 3.18 0.34
 -2 8 11 4.94 0.4
 -2 8 10 134.79 1.8
 -2 8 9 -0.07 0.16
 -2 -8 -7 2.24 0.28
 -2 -8 -6 7.31 0.48
 -2 8 5 2.61 0.24
 2 8 -5 2.62 0.3
 -2 8 4 8.81 0.45
 2 8 -4 9.95 0.56
 2 8 -3 2.06 0.28
 -2 8 3 2.33 0.24
 -2 8 2 74.61 1.32
 2 8 -2 74.7 1.49
 2 8 -1 0.6 0.17
 2 8 0 47.98 1.19
 2 8 1 0.65 0.19
 2 8 2 76.35 1.25
 2 8 2 73.87 1.49
 2 8 3 2.16 0.25
 2 8 3 2.13 0.28
 2 8 4 7.97 0.49
 2 8 4 8.12 0.52
 2 8 5 2.6 0.31
 2 8 6 6.37 0.49
 2 8 7 2.74 0.35
 2 8 8 15.87 0.82
 2 8 9 0.66 0.23
 -2 -8 9 0.5 0.15
 2 8 10 138.36 2.48
 2 8 10 132.9 1.86
 2 8 11 5.73 0.41
 -2 -8 11 5.69 0.46
 -2 -8 12 4.19 0.41
 -2 -8 13 0.88 0.23
 -2 -8 14 11.16 0.64
 -2 -8 15 0.13 0.17
 -2 -8 16 9.72 0.53
 -2 -8 17 1.27 0.21
 -2 -8 18 11.59 0.45
 2 -9 18 0.11 0.09
 2 -9 17 0.4 0.13
 2 -9 16 1.05 0.22
 2 -9 15 3.73 0.37
 -2 9 14 1.55 0.26
 2 -9 14 1.64 0.29
 -2 9 13 7.74 0.48
 2 -9 13 7.53 0.55
 -2 9 12 0.56 0.18
 -2 9 11 22.27 0.77
 -2 9 10 2.5 0.29
 2 9 -8 1.25 0.25
 -2 9 8 2.04 0.23
 -2 -9 -7 13.36 0.66
 2 9 -7 13.91 0.74
 -2 -9 -6 1.58 0.25
 2 9 -6 2.31 0.32
 -2 9 5 0.74 0.16
 2 9 -5 0.8 0.19
 2 9 -4 0.31 0.15
 -2 9 4 0.54 0.15
 -2 9 3 9.25 0.5
 2 9 -3 9.26 0.58
 -2 9 2 0.12 0.13
 2 9 -2 0.2 0.15
 2 9 -1 20.48 0.84
 -2 9 1 20.04 0.77
 2 9 0 5.22 0.44
 2 9 1 20.11 0.83
 2 9 2 0.24 0.17
 2 9 3 9.31 0.58
 2 9 4 0.11 0.16
 2 9 5 0.16 0.15
 2 9 6 1.66 0.26
 -2 -9 7 13.36 0.58
 2 9 7 14.16 0.73
 2 9 7 13.67 0.61
 2 9 8 1.82 0.27
 2 9 8 1.58 0.32
 2 9 9 13.4 0.63
 2 9 9 12.83 0.73
 2 9 10 2.34 0.3
 -2 -9 11 23.21 0.88
 2 9 11 22.7 0.79
 2 9 12 0.88 0.21
 -2 -9 12 0.58 0.19
 -2 -9 13 7.55 0.52
 -2 -9 14 1.88 0.28
 -2 -9 15 3.72 0.35
 -2 -9 16 1.15 0.21
 -2 -9 17 0.41 0.12
 2 -10 17 0.11 0.12
 2 -10 16 4.88 0.35
 2 -10 15 0.96 0.2
 2 -10 14 16.57 0.74
 -2 10 13 1.28 0.22
 2 -10 13 1.76 0.28
 -2 10 12 41.98 1
 -2 10 9 7.42 0.46
 -2 10 8 42.84 1.07
 2 10 -8 41.15 1.32
 -2 10 7 0.11 0.14
 2 10 -7 0.11 0.1
 -2 -10 -7 0.06 0.09
 -2 10 6 1.15 0.2
 2 10 -6 1.13 0.25
 -2 -10 -6 0.52 0.18
 2 10 -5 0.12 0.13
 -2 10 5 0.29 0.15
 2 10 -4 4.9 0.46
 -2 10 4 4.71 0.39
 -2 10 3 0.78 0.18
 2 10 -3 1 0.24
 2 10 -2 38.67 1.23
 -2 10 2 39.73 1.13
 -2 10 1 2.55 0.31
 2 10 -1 2.74 0.35
 -2 10 0 3.82 0.39
 2 10 0 4.59 0.44
 2 10 1 3.22 0.38
 2 10 2 38.27 1.22
 2 10 3 0.59 0.22
 2 10 4 5.11 0.47
 2 10 5 0.21 0.16
 2 10 6 0.91 0.21
 2 10 7 0.04 0.13
 2 10 8 39.11 1.08
 2 10 9 6.68 0.47
 2 10 10 11.66 0.6
 2 10 11 3.86 0.35
 -2 -10 11 3.69 0.38
 2 10 12 40.77 1
 -2 -10 12 41.67 1.15
 -2 -10 13 1.48 0.25
 -2 -10 14 17.9 0.71
 -2 -10 15 0.71 0.17
 -2 -10 16 5.84 0.35
 -2 -10 17 0.16 0.08
 2 -11 17 2.23 0.17
 2 -11 16 0.73 0.14
 2 -11 15 12.75 0.55
 2 -11 14 1.04 0.23
 2 -11 13 73.15 1.51
 -2 11 10 1.1 0.2
 -2 11 9 28.16 0.9
 -2 11 8 0.57 0.19
 -2 11 7 52.9 1.26
 -2 11 6 0.2 0.16
 -2 -11 -6 0.17 0.13
 2 11 -6 0.07 0.1
 2 11 -5 2.38 0.34
 -2 11 5 2.04 0.28
 -2 11 4 1.76 0.27
 2 11 -4 1.45 0.29
 -2 11 3 6.46 0.44
 -2 11 3 6.46 0.5
 2 11 -3 5.83 0.52
 -2 11 2 0.24 0.13
 2 11 -2 0.41 0.19
 -2 11 2 0.67 0.19
 2 11 -1 193.27 2.9
 -2 11 1 192.66 2.68
 -2 11 1 194.09 2.3
 -2 11 0 2.42 0.28
 2 11 0 2.6 0.38
 -2 11 0 2.43 0.33
 -2 11 -1 186.06 2.72
 2 11 1 188.65 2.13
 2 11 1 186.83 2.85
 -2 11 -2 0.41 0.13
 2 11 2 0.44 0.15
 2 11 2 0.46 0.19
 -2 11 -3 6.17 0.4
 2 11 3 5.56 0.4
 2 11 4 2.02 0.27
 -2 11 -4 1.44 0.21
 2 11 5 3.53 0.34
 -2 11 -5 3.03 0.27
 2 11 6 0.35 0.18
 2 11 7 49.32 1.24
 2 11 8 0.77 0.23
 2 11 9 33.34 1.01
 2 11 10 0.64 0.2
 2 11 11 53.93 1.21
 -2 -11 11 53.77 1.28
 2 11 12 0 0.14
 -2 -11 12 0.19 0.15
 2 11 13 71.68 1.17
 -2 -11 13 72.39 1.39
 -2 -11 14 1.25 0.2
 -2 -11 15 14.58 0.54
 -2 -11 16 1.09 0.14
 2 -12 16 2.2 0.18
 2 -12 15 0.43 0.13
 2 -12 14 30.5 0.85
 2 -12 13 0 0.12
 -2 12 10 32.85 0.92
 -2 12 9 0.42 0.17
 -2 12 8 10.16 0.58
 -2 12 7 2.96 0.35
 -2 12 6 43.34 1.2
 -2 12 5 1.37 0.26
 -2 12 4 1.3 0.24
 2 12 -4 0.77 0.25
 -2 12 3 1.83 0.31
 -2 12 3 1.96 0.28
 2 12 -3 1.15 0.27
 -2 12 2 72.3 1.5
 -2 12 2 69.04 1.64
 2 12 -2 74.75 1.88
 2 12 -1 1.51 0.3
 2 12 -1 1.89 0.22
 -2 12 1 1.82 0.31
 -2 12 1 2.06 0.27
 2 12 0 179.09 2.91
 -2 12 0 184.6 2.8
 -2 12 0 184.4 2.35
 2 12 0 182.51 2.14
 -2 12 -1 1.85 0.34
 2 12 1 1.61 0.24
 -2 12 -1 1.97 0.28
 2 12 1 1.53 0.31
 -2 12 -2 70.28 1.43
 -2 12 -2 70.1 1.77
 2 12 2 69.9 1.81
 2 12 2 69.32 1.39
 2 12 3 1.32 0.26
 2 12 3 2.02 0.28
 -2 12 -3 1.64 0.22
 -2 12 -3 1.88 0.32
 2 12 4 0.58 0.18
 -2 12 -4 0.62 0.14
 2 12 5 1.56 0.26
 -2 12 -5 1.09 0.19
 2 12 6 45.14 1.2
 2 12 7 3.15 0.36
 2 12 8 11.26 0.61
 2 12 9 0.24 0.17
 2 12 10 33.46 0.97
 -2 -12 10 32.46 0.97
 2 12 11 0.37 0.16
 -2 -12 11 0.16 0.14
 2 12 12 20.28 0.67
 -2 -12 12 18.77 0.7
 2 12 13 0.16 0.09
 -2 -12 13 0.18 0.11
 -2 -12 14 29.07 0.73
 -2 -12 15 0.48 0.11
 2 -13 15 7.42 0.32
 2 -13 14 0.35 0.12
 2 -13 13 14.84 0.59
 2 -13 12 1.29 0.22
 -2 13 10 0.62 0.16
 -2 13 9 18.66 0.72
 -2 13 8 -0.1 0.15
 -2 13 7 23.23 0.89
 -2 13 6 3.24 0.36
 -2 13 5 25.61 0.94
 -2 13 4 1.19 0.27
 -2 13 3 32.41 1.06
 -2 13 2 0.04 0.16
 2 13 -2 0.02 0.06
 -2 13 1 74.03 1.55
 2 13 -1 73.28 1.4
 -2 13 0 -0.07 0.14
 2 13 0 -0.13 0.13
 -2 13 -1 75.09 1.54
 2 13 1 73.79 1.46
 -2 13 -2 0.1 0.1
 2 13 2 0 0.11
 2 13 3 28.74 0.94
 -2 13 -3 29.38 0.94
 2 13 4 1.67 0.26
 -2 13 -4 1.73 0.24
 2 13 5 27.12 0.94
 2 13 6 3.34 0.36
 2 13 7 27.5 0.94
 2 13 8 -0.03 0.16
 2 13 9 16.99 0.71
 2 13 10 0.5 0.16
 -2 -13 10 0.64 0.15
 2 13 11 20.83 0.71
 -2 -13 11 19.71 0.68
 2 13 12 1.07 0.17
 -2 -13 12 1.14 0.17
 2 13 13 11.55 0.4
 -2 -13 13 12.36 0.46
 -2 -13 14 0.34 0.09
 2 -14 14 13.41 0.41
 2 -14 13 0.98 0.15
 2 -14 12 3.1 0.27
 -2 14 10 2.53 0.25
 -2 14 9 0.54 0.14
 -2 14 8 6.8 0.46
 -2 14 7 0.52 0.18
 -2 14 6 18.21 0.78
 -2 14 5 2.45 0.33
 -2 14 4 62.9 1.46
 -2 14 3 0.28 0.18
 2 14 -2 0.27 0.11
 -2 14 2 0.39 0.19
 2 14 -1 0.08 0.11
 -2 14 1 0.38 0.18
 -2 14 0 24.98 0.92
 2 14 0 23.95 0.84
 -2 14 -1 0.08 0.13
 2 14 1 0.32 0.15
 2 14 2 0.53 0.18
 -2 14 -2 0.08 0.11
 2 14 3 0.41 0.18
 -2 14 -3 0.25 0.12
 2 14 4 63.12 1.41
 -2 14 -4 61.18 1.31
 2 14 5 2.46 0.32
 2 14 6 21.15 0.82
 2 14 7 0.6 0.21
 2 14 8 8.4 0.52
 2 14 9 0.37 0.17
 -2 -14 9 0.27 0.11
 2 14 10 3.5 0.31
 -2 -14 10 3.26 0.26
 2 14 11 0.69 0.16
 -2 -14 11 0.75 0.12
 2 14 12 2.53 0.22
 2 -15 12 0.2 0.09
 2 -15 11 0.74 0.15
 -2 15 10 0.16 0.09
 -2 15 9 0.35 0.13
 -2 15 8 -0.01 0.12
 -2 15 7 0.25 0.15
 -2 15 6 0.59 0.2
 -2 15 5 4.61 0.42
 -2 15 4 0.12 0.17
 -2 15 3 13.26 0.67
 -2 15 2 -0.05 0.18
 -2 15 1 6.6 0.49
 2 15 -1 6.06 0.4
 -2 15 0 -0.07 0.12
 2 15 0 -0.05 0.12
 2 15 1 6.52 0.45
 -2 15 -1 6.61 0.47
 -2 15 -2 -0.01 0.1
 2 15 2 0.16 0.14
 -2 15 -3 13.31 0.62
 2 15 3 14.34 0.67
 2 15 4 0.38 0.17
 2 15 5 4.91 0.41
 2 15 6 0.32 0.18
 2 15 7 0.28 0.17
 2 15 8 0.08 0.13
 2 15 9 0.51 0.16
 2 15 10 0.14 0.13
 2 15 11 0.77 0.14
 2 -16 11 -0.08 0.07
 2 -16 10 0.96 0.15
 -2 16 9 0 0.08
 -2 16 8 5.23 0.28
 -2 16 8 5.23 0.33
 -2 16 7 1.07 0.19
 -2 16 6 1.96 0.25
 -2 16 5 0.42 0.17
 -2 16 4 21.09 0.78
 -2 16 3 0.22 0.16
 -2 16 2 22.32 0.83
 -2 16 1 0.12 0.15
 2 16 -1 0.24 0.11
 2 16 0 3.58 0.31
 -2 16 0 3.53 0.35
 2 16 1 0.09 0.12
 -2 16 -1 0.16 0.16
 2 16 2 19.36 0.73
 -2 16 -2 20.39 0.74
 2 16 3 0.55 0.18
 2 16 4 19.26 0.73
 2 16 5 0.23 0.15
 2 16 6 1.6 0.24
 2 16 7 1.11 0.21
 2 16 8 5.77 0.37
 2 16 9 0.09 0.1
 2 16 10 0.82 0.14
 2 -17 9 3.35 0.21
 -2 17 8 0.13 0.08
 -2 17 7 23.32 0.54
 -2 17 7 23.58 0.63
 -2 17 6 -0.07 0.12
 -2 17 5 25.51 0.75
 -2 17 4 0.1 0.13
 -2 17 3 20.34 0.71
 -2 17 2 0.41 0.16
 2 17 -1 11.29 0.44
 -2 17 1 12.31 0.56
 2 17 0 -0.09 0.11
 -2 17 0 0.02 0.12
 2 17 1 9.25 0.45
 2 17 2 0.09 0.11
 2 17 3 19.42 0.65
 2 17 4 0.06 0.12
 2 17 5 23.6 0.7
 2 17 6 0.07 0.11
 2 17 7 22.95 0.63
 2 17 8 0.34 0.11
 2 17 9 3.63 0.21
 -2 18 5 0.15 0.08
 2 18 0 29.04 0.59
 2 18 1 -0.02 0.08
 2 18 2 28.15 0.64
 -2 18 -3 0.08 0.07
 2 18 3 0.1 0.09
 2 18 4 6.47 0.32
 2 18 5 0.32 0.1
 2 18 6 11.16 0.37
 -2 19 1 44.67 0.67
 -3 0 0 0.1 0.08
 -3 0 1 0.43 0.09
 -3 0 -1 0.33 0.1
 -3 0 2 11.43 0.3
 -3 0 -2 11.31 0.39
 -3 0 -3 1.36 0.16
 -3 0 3 1.38 0.1
 -3 0 4 0.25 0.04
 -3 0 -4 0.23 0.11
 -3 0 -5 14.78 0.52
 -3 0 -6 1.1 0.17
 -3 0 -7 18.15 0.62
 -3 0 -8 38.76 0.93
 -3 0 -9 11.49 0.54
 3 0 10 6.66 0.53
 3 0 11 7.94 0.57
 -3 0 12 62.82 1.26
 -3 0 12 61.1 1.42
 3 0 12 62.92 1.57
 3 0 12 61.82 1.3
 3 0 13 1.48 0.28
 -3 0 13 2.24 0.28
 -3 0 13 1.42 0.28
 3 0 13 1.47 0.24
 -3 0 14 0.1 0.16
 3 0 14 -0.1 0.12
 -3 0 14 0.04 0.17
 -3 0 15 1.41 0.25
 -3 0 15 0.94 0.27
 3 0 15 1.15 0.22
 -3 0 16 0.22 0.18
 -3 0 16 -0.06 0.17
 3 0 16 0.11 0.12
 3 0 17 0.25 0.16
 -3 0 17 0.29 0.17
 -3 0 17 0.12 0.2
 -3 0 18 0.16 0.16
 -3 0 18 0.15 0.13
 3 0 18 0.21 0.13
 -3 0 19 2.22 0.26
 3 0 19 1.57 0.19
 -3 1 19 0.63 0.15
 3 -1 19 0.63 0.14
 -3 1 18 0.31 0.16
 -3 1 18 0.21 0.16
 3 -1 18 0.28 0.13
 -3 1 17 7.31 0.47
 -3 1 17 7.87 0.57
 3 -1 17 7.71 0.5
 -3 1 16 -0.25 0.18
 -3 1 16 0.02 0.2
 3 -1 16 0 0.07
 3 -1 15 38.14 1.15
 -3 1 15 37.31 1.25
 -3 1 15 35.95 1.06
 -3 1 14 7.84 0.51
 -3 1 14 8.07 0.59
 3 -1 14 8.64 0.55
 -3 1 13 32.69 0.98
 3 -1 13 32.65 1.01
 -3 1 13 32.33 1.12
 3 -1 12 4.66 0.43
 -3 1 12 4.58 0.37
 3 -1 12 4.99 0.38
 -3 1 12 4.54 0.42
 3 -1 11 71.11 1.58
 3 -1 10 1.66 0.29
 3 -1 9 119.6 1.96
 -3 -1 -9 122.12 1.7
 -3 -1 -8 0.31 0.14
 -3 -1 -7 19.27 0.64
 -3 -1 -6 27.11 0.72
 3 1 -5 24.06 0.29
 -3 -1 -5 26.56 0.68
 3 1 -4 0.89 0.06
 -3 -1 -4 0.89 0.15
 -3 1 3 2 0.12
 -3 -1 -3 1.78 0.18
 -3 1 2 1.04 0.1
 -3 -1 -2 0.93 0.13
 -3 -1 -1 165.57 1.39
 -3 1 1 170.39 1.24
 -3 1 0 1.22 0.14
 -3 -1 0 1.16 0.14
 -3 1 -1 167.62 1.42
 -3 -1 1 163.77 1.25
 -3 1 -2 1.1 0.16
 -3 -1 2 1.08 0.11
 -3 1 -3 2.47 0.21
 -3 -1 3 2.37 0.14
 -3 1 -4 1.16 0.17
 -3 -1 4 1 0.09
 -3 1 -5 24.75 0.67
 -3 -1 5 23.87 0.3
 -3 1 -6 26.32 0.72
 -3 1 -7 17.54 0.62
 -3 1 -8 0.25 0.11
 3 1 10 1.38 0.31
 3 1 11 71.78 1.72
 -3 -1 12 4.82 0.42
 -3 -1 12 5.18 0.36
 3 1 12 4.33 0.46
 3 1 12 5.28 0.39
 -3 -1 13 35.11 0.97
 3 1 13 36.69 1.25
 -3 -1 13 35.65 1.14
 3 1 13 35.27 1.04
 -3 -1 14 7.83 0.48
 -3 -1 14 7.98 0.57
 3 1 14 7.67 0.52
 -3 -1 15 35.41 1
 -3 -1 15 35.15 1.2
 3 1 15 33.64 1.06
 -3 -1 16 0.08 0.13
 3 1 16 -0.14 0.12
 -3 -1 16 0.12 0.19
 -3 -1 17 7.23 0.43
 3 1 17 7.19 0.46
 -3 -1 17 7.86 0.55
 -3 -1 18 0.4 0.13
 3 1 18 0.31 0.12
 -3 -1 18 0.3 0.17
 -3 -1 19 0.55 0.16
 -3 2 19 -0.11 0.12
 3 -2 19 -0.13 0.1
 -3 2 18 4.7 0.36
 3 -2 18 4.13 0.35
 -3 2 17 0.86 0.23
 -3 2 17 1.26 0.23
 3 -2 17 1.43 0.25
 -3 2 16 79.73 1.56
 -3 2 16 77.12 1.76
 3 -2 16 77.88 1.62
 -3 2 15 0.5 0.23
 -3 2 15 0.58 0.26
 3 -2 15 0.56 0.18
 -3 2 14 39.97 1.12
 -3 2 14 39.29 1.28
 3 -2 14 40.63 1.18
 -3 2 13 0.81 0.25
 -3 2 13 1.04 0.23
 3 -2 13 1.03 0.21
 -3 2 12 69.41 1.37
 -3 2 12 71.48 1.59
 3 -2 12 70.2 1.42
 3 -2 11 3.02 0.32
 3 -2 10 269.84 2.83
 -3 -2 -9 2.82 0.29
 3 -2 9 3.29 0.34
 -3 -2 -8 89.81 1.43
 -3 -2 -7 19.51 0.65
 -3 -2 -6 95.56 1.37
 3 2 -5 12.21 0.32
 -3 -2 -5 12.6 0.48
 3 2 -4 9.45 0.28
 -3 -2 -4 9.18 0.4
 -3 -2 -3 13.28 0.46
 3 2 -3 13.76 0.34
 3 2 -2 182.15 1.27
 -3 -2 -2 178.21 1.58
 3 2 -1 1.37 0.13
 -3 -2 -1 1.29 0.16
 -3 2 0 265.07 1.73
 -3 -2 0 267.02 1.8
 -3 2 -1 1.28 0.15
 -3 -2 1 1.27 0.14
 -3 2 -2 169.92 1.55
 -3 -2 2 172.77 1.33
 -3 -2 3 13.86 0.37
 -3 2 -3 12.77 0.46
 -3 2 -4 11.23 0.45
 -3 -2 4 11.35 0.31
 -3 2 -5 12.36 0.5
 -3 -2 5 12.86 0.31
 -3 2 -6 95.94 1.43
 3 2 10 275.69 3.41
 3 2 11 3.21 0.43
 3 2 12 67.69 1.74
 -3 -2 12 66.12 1.23
 -3 -2 12 62.6 1.12
 -3 -2 12 64.49 1.45
 3 2 13 1.09 0.27
 -3 -2 13 0.99 0.19
 -3 -2 13 0.72 0.22
 3 2 14 39.14 1.12
 -3 -2 14 37.69 1.2
 -3 -2 14 37.5 0.99
 3 2 15 0.07 0.13
 -3 -2 15 0.4 0.19
 -3 -2 16 76.33 1.36
 3 2 16 77.05 1.55
 -3 -2 16 75.1 1.71
 -3 -2 17 1.07 0.2
 -3 -2 17 1.12 0.25
 3 2 17 1.31 0.23
 -3 -2 18 5.22 0.42
 -3 -2 19 -0.03 0.12
 -3 3 19 9.47 0.43
 3 -3 19 8.72 0.41
 -3 3 18 0.6 0.19
 3 -3 18 0.46 0.17
 -3 3 17 25.24 0.85
 3 -3 17 24.03 0.86
 -3 3 16 0.11 0.18
 -3 3 16 0.39 0.21
 3 -3 16 0.3 0.18
 -3 3 15 69.33 1.5
 3 -3 15 66.14 1.53
 -3 3 15 64.37 1.64
 -3 3 14 0.8 0.21
 -3 3 14 1.23 0.27
 3 -3 14 1.11 0.23
 -3 3 13 40.07 1.11
 -3 3 13 41.05 1.28
 3 -3 13 41.2 1.16
 -3 3 12 0.62 0.2
 -3 3 12 0.84 0.2
 3 -3 12 0.44 0.14
 -3 3 11 125.3 1.77
 -3 3 11 129.61 2.05
 3 -3 9 129 1.78
 -3 -3 -9 132.72 1.81
 -3 -3 -8 0.96 0.17
 -3 -3 -7 167.27 1.92
 -3 -3 -6 9.34 0.45
 3 3 -6 9.29 0.36
 3 3 -5 274.19 1.86
 -3 -3 -5 283.15 2.32
 3 3 -4 0.97 0.13
 -3 -3 -4 0.97 0.17
 3 3 -3 71.47 0.93
 -3 3 3 71.59 0.57
 -3 -3 -2 2.31 0.21
 3 3 -2 2.46 0.19
 -3 -3 -1 246.9 1.93
 3 3 -1 248.07 1.77
 3 3 0 10.02 0.37
 3 3 9 130.32 2.35
 3 3 10 0.13 0.23
 3 3 11 133.37 2.48
 3 3 12 0.59 0.25
 -3 -3 12 0.39 0.15
 -3 -3 12 0.71 0.21
 3 3 13 40.22 1.4
 -3 -3 13 38.91 1.18
 -3 -3 14 0.82 0.23
 -3 -3 15 63.59 1.56
 3 3 15 64.54 1.42
 3 3 16 -0.08 0.07
 -3 -3 16 0.14 0.18
 -3 -3 17 25.26 0.93
 -3 -3 18 0.31 0.17
 -3 -3 19 10.66 0.49
 3 -4 19 0.12 0.11
 -3 4 18 31.57 0.86
 3 -4 18 29.2 0.84
 -3 4 17 1.79 0.27
 3 -4 17 1.6 0.26
 -3 4 16 64.32 1.4
 3 -4 16 62.22 1.45
 -3 4 15 1.3 0.26
 3 -4 15 1.28 0.26
 -3 4 14 39.04 1.28
 -3 4 14 39.75 1.14
 3 -4 14 40.69 1.19
 -3 4 13 0.78 0.23
 -3 4 13 0.69 0.25
 3 -4 13 0.59 0.18
 -3 4 12 22.48 0.83
 3 -4 12 22.68 0.84
 -3 4 12 21.5 0.9
 -3 4 11 0.91 0.22
 -3 4 11 0.42 0.19
 3 -4 11 0.65 0.15
 -3 -4 -9 0.16 0.12
 -3 -4 -8 84.45 1.44
 -3 -4 -7 6.61 0.4
 -3 -4 -6 219.43 2.2
 3 4 -6 203.51 1.9
 3 4 -5 12.93 0.47
 -3 -4 -5 13.17 0.53
 -3 -4 -4 337.49 2.59
 -3 4 4 337.83 1.44
 3 4 -3 3.28 0.24
 -3 -4 -3 3.24 0.27
 -3 4 3 3.83 0.18
 3 4 -2 164.33 1.6
 3 4 -1 0.46 0.12
 3 4 0 13.27 0.47
 3 4 1 0.36 0.12
 3 4 9 0.08 0.23
 3 4 10 20.74 1
 -3 -4 11 0.54 0.15
 -3 -4 11 0.61 0.16
 -3 -4 12 22.24 0.75
 3 4 12 23.04 1.07
 -3 -4 12 22.39 0.86
 -3 -4 13 0.68 0.25
 -3 -4 14 37.46 1.18
 -3 -4 15 0.81 0.24
 -3 -4 16 61.64 1.48
 -3 -4 17 2.2 0.31
 -3 -4 18 30.34 0.9
 -3 -4 19 0.09 0.1
 3 -5 19 3.35 0.25
 -3 5 18 0.79 0.19
 3 -5 18 0.51 0.16
 -3 5 17 22.1 0.77
 3 -5 17 20.88 0.78
 -3 5 16 0.45 0.22
 3 -5 16 0.57 0.18
 -3 5 15 11.9 0.63
 3 -5 15 12.62 0.68
 3 -5 14 7.11 0.51
 -3 5 14 6.65 0.49
 -3 5 13 23.78 0.88
 3 -5 13 24.6 0.93
 -3 5 12 2.39 0.31
 3 -5 12 2.11 0.27
 -3 5 11 2.88 0.32
 -3 5 11 3.13 0.38
 -3 -5 -9 1.72 0.22
 -3 -5 -8 0.27 0.13
 -3 -5 -7 24.48 0.79
 3 5 -7 22.21 0.71
 -3 -5 -6 6.14 0.41
 3 5 -6 5.46 0.35
 3 5 -5 35.86 0.86
 -3 -5 -5 38.85 0.97
 -3 5 4 2.6 0.17
 -3 -5 -4 2.9 0.28
 3 5 -4 2.34 0.23
 -3 -5 -3 173.59 1.95
 -3 5 3 173.63 1.36
 3 5 -2 3.74 0.28
 3 5 -1 28.55 0.75
 3 5 0 0.39 0.13
 3 5 1 26.76 0.74
 3 5 2 3.85 0.31
 3 5 8 0.57 0.26
 3 5 9 2.52 0.38
 3 5 10 0.52 0.23
 3 5 11 3.56 0.45
 -3 -5 11 2.85 0.3
 -3 -5 11 3.07 0.33
 3 5 12 2.25 0.37
 -3 -5 12 2.16 0.29
 -3 -5 13 24.88 0.95
 -3 -5 14 6.89 0.52
 -3 -5 15 11.61 0.66
 -3 -5 16 0.29 0.18
 -3 -5 17 20.73 0.79
 -3 -5 18 0.35 0.15
 -3 -5 19 3.62 0.26
 3 -6 19 0.26 0.1
 -3 6 18 0.93 0.18
 3 -6 18 0.7 0.15
 -3 6 17 1.22 0.22
 3 -6 17 1.16 0.22
 -3 6 16 1.51 0.26
 3 -6 16 1.23 0.23
 -3 6 15 1.64 0.28
 3 -6 15 1.47 0.27
 -3 6 14 0.67 0.22
 3 -6 14 0.75 0.22
 -3 6 13 1.55 0.27
 3 -6 13 1.82 0.27
 -3 6 12 6.38 0.47
 3 -6 12 6.16 0.48
 -3 6 11 1.56 0.25
 -3 6 10 6.77 0.43
 -3 -6 -9 3.07 0.3
 -3 -6 -8 38.47 1.05
 3 6 -7 2.18 0.25
 -3 -6 -7 2.73 0.29
 3 6 -6 4.13 0.34
 -3 -6 -6 4.15 0.35
 -3 -6 -5 4.06 0.34
 3 6 -5 3.72 0.31
 3 6 -4 10.08 0.5
 -3 -6 -4 10.64 0.53
 -3 6 4 10.59 0.38
 -3 6 3 2.15 0.19
 3 6 -3 1.94 0.24
 3 6 -2 146.17 1.84
 3 6 -1 1.41 0.21
 3 6 0 32.6 0.88
 3 6 1 1.46 0.23
 3 6 2 151.5 1.94
 3 6 8 39.23 1.33
 3 6 9 3.34 0.45
 3 6 10 5.83 0.56
 -3 -6 10 6.03 0.41
 -3 -6 10 5.83 0.42
 3 6 11 1.1 0.31
 -3 -6 11 1.44 0.25
 -3 -6 11 1.25 0.24
 -3 -6 12 5.94 0.47
 -3 -6 13 1.62 0.28
 -3 -6 14 1.29 0.26
 -3 -6 15 1.31 0.26
 -3 -6 16 1.54 0.26
 -3 -6 17 0.8 0.19
 -3 -6 18 0.92 0.17
 -3 -6 19 0.46 0.12
 3 -7 18 1.48 0.19
 -3 7 17 3.17 0.29
 3 -7 17 2.88 0.29
 -3 7 16 2.9 0.32
 3 -7 16 2.81 0.32
 -3 7 15 11.96 0.6
 3 -7 15 12.58 0.66
 -3 7 14 1.92 0.29
 3 -7 14 2.05 0.31
 -3 7 13 13.58 0.66
 3 -7 13 12.99 0.69
 -3 7 12 1.03 0.24
 -3 7 11 49.44 1.17
 -3 7 10 1.5 0.24
 -3 -7 -8 3.82 0.36
 3 7 -7 35.45 1.06
 -3 -7 -7 34.7 1.03
 -3 -7 -6 1.44 0.24
 3 7 -6 1.59 0.23
 -3 -7 -5 63.25 1.37
 3 7 -5 62.83 1.35
 3 7 -4 2.1 0.26
 -3 7 4 2 0.19
 -3 7 3 18.36 0.58
 3 7 -3 18.32 0.72
 3 7 -2 0.98 0.19
 3 7 -1 41.54 1.07
 3 7 0 0.28 0.15
 3 7 1 39.98 1.06
 3 7 2 0.92 0.21
 3 7 3 19.78 0.78
 3 7 6 1.48 0.3
 3 7 7 34.22 1.21
 3 7 8 4.49 0.49
 3 7 9 43.03 1.43
 -3 -7 9 44.33 1.05
 -3 -7 10 1.57 0.26
 3 7 10 2.13 0.37
 -3 -7 10 1.9 0.25
 -3 -7 11 45.64 1.15
 -3 -7 11 44.32 1.17
 3 7 11 48.49 1.57
 -3 -7 12 1.02 0.24
 -3 -7 13 15.62 0.74
 -3 -7 14 1.64 0.27
 -3 -7 15 11.86 0.63
 -3 -7 16 2.89 0.32
 -3 -7 17 2.95 0.28
 -3 -7 18 1.23 0.16
 3 -8 18 2.5 0.21
 3 -8 17 0.41 0.15
 -3 8 16 16.08 0.61
 3 -8 16 14.98 0.65
 -3 8 15 0.61 0.18
 3 -8 15 0.72 0.2
 -3 8 14 34.01 0.97
 3 -8 14 34.85 1.09
 -3 8 13 0.36 0.18
 3 -8 13 -0.09 0.15
 -3 8 12 27.02 0.88
 -3 8 11 2.53 0.3
 -3 8 10 138.62 1.85
 -3 8 9 2.21 0.24
 -3 -8 -8 40.93 1.17
 3 8 -7 1.41 0.23
 -3 -8 -7 1.36 0.25
 -3 -8 -6 90.02 1.74
 3 8 -6 93.21 1.79
 3 8 -5 3.06 0.34
 -3 -8 -5 3.11 0.34
 3 8 -4 46.15 1.23
 -3 8 3 0.15 0.11
 3 8 -3 0.14 0.12
 -3 8 2 12.22 0.54
 3 8 -2 12.68 0.64
 3 8 -1 3.51 0.36
 3 8 0 70.31 1.5
 3 8 1 4.06 0.38
 3 8 2 12.53 0.65
 3 8 3 0.31 0.16
 3 8 5 3.08 0.37
 3 8 6 86.77 1.87
 3 8 7 1.52 0.3
 -3 -8 8 40.86 1.01
 3 8 8 42.6 1.39
 -3 -8 9 2.18 0.28
 3 8 9 2.55 0.37
 -3 -8 9 2.63 0.26
 -3 -8 10 138.54 2
 3 8 10 140.78 2.6
 -3 -8 10 135.34 1.97
 -3 -8 11 2.6 0.31
 3 8 12 26.12 0.84
 -3 -8 12 28.25 0.95
 -3 -8 13 0.24 0.16
 -3 -8 14 35.16 1.06
 -3 -8 15 0.53 0.17
 -3 -8 16 16.42 0.64
 -3 -8 17 0.13 0.1
 -3 -8 18 2 0.17
 3 -9 17 14.74 0.53
 3 -9 16 0.08 0.12
 -3 9 15 11.49 0.52
 3 -9 15 10.32 0.56
 -3 9 14 0.47 0.17
 3 -9 14 0.18 0.16
 -3 9 13 102.03 1.61
 3 -9 13 100.88 1.87
 -3 9 12 0.3 0.19
 -3 9 11 31.6 0.89
 -3 9 10 0.93 0.2
 -3 -9 -8 1.81 0.26
 -3 9 8 1.7 0.24
 -3 -9 -7 58.44 1.46
 3 9 -7 61.4 1.55
 -3 -9 -6 2.5 0.31
 3 9 -6 2.64 0.33
 3 9 -5 15.78 0.78
 -3 -9 -5 15.98 0.78
 3 9 -4 1.25 0.23
 -3 9 3 53.91 1.17
 3 9 -3 53.36 1.4
 3 9 -2 1.97 0.27
 -3 9 2 1.79 0.23
 3 9 -1 139.84 2.25
 -3 9 1 142.94 2.02
 3 9 0 3.87 0.4
 3 9 1 148.49 2.32
 3 9 2 1.66 0.28
 3 9 3 55.75 1.47
 3 9 5 15.22 0.75
 3 9 6 2.31 0.33
 3 9 7 59.11 1.56
 -3 -9 7 61.41 1.23
 -3 -9 8 2.01 0.26
 3 9 8 1.6 0.29
 3 9 9 21.12 0.97
 -3 -9 9 20.63 0.77
 3 9 10 0.89 0.22
 -3 -9 10 1.08 0.23
 3 9 11 27.8 0.9
 -3 -9 11 28.08 0.93
 3 9 12 0.38 0.16
 -3 -9 12 0.29 0.18
 3 9 13 99.41 1.5
 -3 -9 13 105.22 1.77
 -3 -9 14 0.4 0.13
 -3 -9 15 11.76 0.55
 -3 -9 16 0.15 0.11
 -3 -9 17 16.57 0.48
 3 -10 17 0.33 0.11
 3 -10 16 5.97 0.36
 3 -10 15 0.65 0.18
 -3 10 14 24.86 0.7
 3 -10 14 24.33 0.85
 -3 10 13 0.89 0.18
 3 -10 13 0.83 0.21
 -3 10 8 26.3 0.86
 -3 10 7 1.41 0.24
 3 10 -7 1.47 0.28
 -3 -10 -7 1.51 0.24
 -3 10 6 10.5 0.55
 3 10 -6 10.65 0.66
 -3 -10 -6 11.1 0.68
 -3 10 5 0.39 0.13
 -3 -10 -5 0.29 0.14
 3 10 -5 0.41 0.14
 -3 10 4 21 0.76
 3 10 -4 21.97 0.96
 3 10 -3 1.25 0.22
 -3 10 2 217.2 2.59
 3 10 -2 217.92 2.99
 3 10 -1 3.48 0.4
 -3 10 1 3.08 0.33
 3 10 0 125.64 2.28
 -3 10 0 127.93 2.09
 3 10 1 3.01 0.38
 3 10 2 227.38 3.06
 3 10 3 1.04 0.27
 3 10 4 22.76 0.79
 -3 -10 5 0.01 0.09
 -3 -10 6 8.73 0.47
 3 10 6 8.57 0.51
 3 10 7 1.93 0.28
 -3 -10 7 1.79 0.26
 -3 -10 8 25.47 0.85
 3 10 8 24.75 0.89
 3 10 9 0.21 0.18
 3 10 10 9.83 0.57
 -3 -10 10 9.42 0.53
 3 10 11 1.39 0.25
 -3 -10 11 1.25 0.22
 3 10 12 63.74 1.28
 -3 -10 12 61.8 1.33
 3 10 13 0.68 0.15
 -3 -10 13 0.81 0.18
 -3 -10 14 25.15 0.78
 -3 -10 15 0.48 0.15
 -3 -10 16 7.44 0.34
 3 -11 16 0.39 0.12
 3 -11 15 3.56 0.3
 3 -11 14 0.25 0.15
 3 -11 13 9.38 0.54
 -3 11 9 7.9 0.47
 -3 11 8 3.03 0.32
 -3 11 7 10.24 0.57
 -3 11 6 1.5 0.27
 -3 -11 -6 1.84 0.28
 3 11 -6 1.42 0.29
 -3 11 5 28.79 0.95
 -3 -11 -5 29.32 1.12
 3 11 -5 29.85 1.16
 3 11 -4 0.49 0.19
 -3 11 4 0.98 0.22
 -3 11 3 48.59 1.2
 3 11 -3 48.85 1.49
 3 11 -2 0.53 0.24
 -3 11 2 0.58 0.2
 -3 11 2 0.48 0.18
 -3 11 1 57.37 1.29
 3 11 -1 56.27 1.1
 -3 11 1 56.11 1.43
 3 11 -1 57.91 1.62
 3 11 0 1.68 0.22
 3 11 0 1.99 0.33
 -3 11 0 1.87 0.26
 -3 11 0 2.03 0.29
 -3 11 -1 55.75 1.27
 3 11 1 54.54 1.16
 3 11 1 55.1 1.58
 -3 11 -1 55.48 1.49
 -3 11 -2 0.52 0.16
 3 11 2 0.65 0.17
 3 11 2 0.5 0.2
 3 11 3 51.84 1.2
 -3 11 -3 51.55 1.21
 -3 11 -4 0.77 0.18
 3 11 4 0.61 0.17
 3 11 5 31.34 0.98
 -3 -11 5 29.49 0.81
 3 11 6 1.57 0.28
 3 11 7 11.16 0.62
 3 11 8 3.06 0.35
 3 11 9 8.52 0.54
 3 11 10 0.17 0.15
 -3 -11 10 0.09 0.15
 3 11 11 0.21 0.16
 -3 -11 11 0.57 0.18
 -3 -11 12 0.3 0.14
 3 11 12 -0.06 0.13
 -3 -11 13 9.96 0.48
 3 11 13 9.28 0.43
 -3 -11 14 0.39 0.13
 3 -12 15 1.35 0.17
 3 -12 14 0.24 0.12
 3 -12 13 1.87 0.25
 -3 12 9 1.95 0.27
 -3 12 8 10.39 0.57
 -3 12 7 1.61 0.26
 -3 12 6 0.44 0.19
 -3 12 5 0.9 0.22
 -3 12 4 18.62 0.79
 -3 12 3 0.16 0.15
 -3 12 2 11.23 0.62
 3 12 -2 11.37 0.74
 3 12 -1 -0.07 0.11
 3 12 -1 -0.03 0.09
 -3 12 0 6.94 0.48
 3 12 0 6.21 0.41
 3 12 0 6.74 0.58
 -3 12 0 5.63 0.49
 -3 12 -1 0.2 0.13
 3 12 1 0.26 0.14
 -3 12 -1 -0.07 0.12
 -3 12 -2 10.37 0.58
 3 12 2 11.54 0.58
 -3 12 -2 11.29 0.72
 3 12 2 10.21 0.72
 -3 12 -3 0.01 0.1
 3 12 3 0.27 0.14
 3 12 4 19.55 0.79
 -3 12 -4 19.22 0.76
 3 12 5 0.97 0.23
 3 12 6 0.51 0.2
 3 12 7 1.63 0.28
 3 12 8 11.07 0.61
 3 12 9 1.85 0.28
 3 12 10 27.35 0.89
 3 12 11 0.16 0.16
 3 12 12 0.31 0.15
 3 12 13 1.4 0.16
 3 -13 14 0.24 0.11
 3 -13 13 0.83 0.18
 3 -13 12 1.17 0.21
 -3 13 10 0.59 0.15
 -3 13 9 23.1 0.77
 -3 13 9 22.95 0.69
 -3 13 8 1.76 0.25
 -3 13 7 0.81 0.22
 -3 13 6 1.24 0.26
 -3 13 5 22.21 0.87
 -3 13 4 0.04 0.19
 -3 13 3 0.83 0.23
 -3 13 2 0.69 0.21
 -3 13 1 11.21 0.63
 3 13 -1 11.31 0.54
 3 13 0 -0.02 0.11
 -3 13 0 0.07 0.14
 -3 13 -1 9.44 0.58
 3 13 1 9.6 0.53
 -3 13 -2 0.54 0.19
 3 13 2 0.42 0.17
 3 13 3 0.57 0.18
 -3 13 -3 0.54 0.17
 3 13 4 0.24 0.15
 3 13 5 23.49 0.88
 3 13 6 1.29 0.25
 3 13 7 0.8 0.23
 3 13 8 1.95 0.3
 3 13 9 24.1 0.84
 3 13 10 1.13 0.22
 3 13 11 10.19 0.49
 3 13 12 0.61 0.14
 3 13 13 0.95 0.14
 3 -14 13 0.38 0.11
 3 -14 12 4.88 0.32
 -3 14 10 10.62 0.44
 -3 14 9 0.3 0.12
 -3 14 9 0.06 0.1
 -3 14 8 43.45 1.07
 -3 14 7 0.26 0.17
 -3 14 6 8.74 0.55
 -3 14 5 0.11 0.19
 -3 14 4 92.25 1.78
 -3 14 3 0.02 0.18
 -3 14 2 48.03 1.29
 -3 14 1 0.66 0.2
 3 14 -1 0.39 0.15
 -3 14 0 0.6 0.18
 3 14 0 0.52 0.18
 -3 14 -1 0.51 0.19
 3 14 1 0.57 0.15
 3 14 2 40.16 1.1
 -3 14 -2 40.97 1.16
 3 14 3 0.46 0.17
 -3 14 -3 0.4 0.16
 3 14 4 93.13 1.68
 3 14 5 0.1 0.14
 3 14 6 9.13 0.54
 3 14 7 0.21 0.18
 3 14 8 43.3 1.1
 3 14 9 0.21 0.14
 3 14 10 10.83 0.51
 3 14 11 0.73 0.16
 3 14 12 5.34 0.29
 3 -15 12 0.52 0.1
 3 -15 11 2.28 0.22
 -3 15 9 5.74 0.33
 -3 15 8 -0.27 0.12
 -3 15 8 0.13 0.11
 -3 15 7 45.71 1.09
 -3 15 6 0.05 0.12
 -3 15 5 31.12 0.97
 -3 15 4 0.49 0.19
 -3 15 3 94.81 1.76
 -3 15 2 1.36 0.24
 -3 15 1 9.44 0.57
 3 15 -1 8.79 0.46
 -3 15 0 -0.15 0.15
 3 15 0 0.17 0.11
 3 15 1 6.99 0.45
 -3 15 -1 7.11 0.49
 3 15 2 1.13 0.22
 -3 15 -2 0.97 0.22
 3 15 3 97.83 1.68
 3 15 4 0.48 0.17
 3 15 5 26.8 0.88
 3 15 6 0.1 0.15
 3 15 7 50.04 1.15
 3 15 8 -0.01 0.13
 3 15 9 6.04 0.38
 3 15 10 0.45 0.14
 3 15 11 3.03 0.22
 3 -16 10 3.39 0.23
 -3 16 8 13.42 0.42
 -3 16 8 12.89 0.47
 -3 16 7 0.15 0.11
 -3 16 7 0.09 0.1
 -3 16 6 33.85 0.9
 -3 16 5 0.15 0.14
 -3 16 4 26.81 0.87
 -3 16 3 0.17 0.17
 -3 16 2 38.11 1.07
 -3 16 1 0.3 0.17
 -3 16 0 1.16 0.23
 3 16 0 1.01 0.18
 3 16 1 0.24 0.12
 3 16 2 36.72 0.96
 3 16 3 0.43 0.16
 3 16 4 26.21 0.82
 3 16 5 0.12 0.15
 3 16 6 30.3 0.85
 3 16 7 0.13 0.13
 3 16 8 15.62 0.56
 3 16 9 0.44 0.13
 3 16 10 4.66 0.25
 -3 17 7 6.35 0.27
 -3 17 6 0.33 0.11
 -3 17 5 4.13 0.31
 -3 17 5 4.83 0.31
 -3 17 4 0.12 0.13
 -3 17 3 5.46 0.37
 3 17 0 0.17 0.1
 3 17 1 20.9 0.61
 3 17 2 1.4 0.2
 3 17 3 5.47 0.34
 -3 17 -3 5.63 0.32
 -3 17 -4 0 0.09
 3 17 4 0.15 0.12
 3 17 5 4.17 0.29
 3 17 6 0.25 0.11
 3 17 7 5.37 0.3
 3 17 8 0.64 0.12
 -3 18 5 0.12 0.07
 -3 18 4 0.9 0.13
 -3 18 3 0.21 0.1
 -3 18 2 3.86 0.26
 -3 18 1 0.23 0.1
 -3 18 0 0.95 0.14
 -3 18 -1 0.16 0.1
 3 18 1 -0.31 0.08
 3 18 2 3.41 0.21
 -3 18 -2 3.71 0.23
 3 18 3 0.13 0.08
 -3 18 -3 0.23 0.08
 3 18 4 0.94 0.14
 3 18 5 0.1 0.08
 -4 0 0 2.16 0.19
 -4 0 -1 72.61 1.06
 -4 0 1 73.67 0.97
 -4 0 -2 108.92 1.36
 -4 0 2 110.49 1.12
 -4 0 -3 -0.03 0.11
 -4 0 3 0.01 0.06
 -4 0 -4 0.23 0.11
 -4 0 4 0.23 0.06
 -4 0 -5 1.22 0.19
 -4 0 -6 22.89 0.75
 -4 0 -7 9.47 0.51
 -4 0 -8 443.13 3.49
 -4 0 -9 5.36 0.41
 -4 0 -10 54.19 1.3
 -4 0 11 3.6 0.3
 4 0 11 2.66 0.38
 -4 0 12 184.95 2.2
 4 0 12 184.96 2.8
 -4 0 12 187.16 2.51
 -4 0 13 0.55 0.19
 4 0 13 0.34 0.18
 -4 0 13 0.47 0.23
 -4 0 14 55.2 1.29
 -4 0 14 54.91 1.46
 -4 0 15 0.67 0.24
 -4 0 15 0.77 0.21
 -4 0 16 1.23 0.22
 -4 0 16 1.06 0.26
 -4 0 17 0.02 0.14
 -4 0 17 0.08 0.15
 -4 0 18 19.02 0.62
 -4 0 18 18.77 0.73
 -4 0 19 -0.13 0.1
 -4 1 19 9.08 0.39
 -4 1 18 1.72 0.22
 -4 1 17 5.69 0.41
 -4 1 17 5.84 0.47
 4 -1 17 4.43 0.35
 -4 1 16 1.41 0.26
 -4 1 16 1.25 0.28
 4 -1 16 1.01 0.19
 -4 1 15 20.42 0.8
 -4 1 15 18.83 0.88
 4 -1 15 20.58 0.8
 -4 1 14 0.28 0.17
 -4 1 14 0.32 0.2
 4 -1 14 -0.11 0.13
 -4 1 13 81.83 1.77
 -4 1 13 80.66 1.55
 4 -1 13 81.19 1.54
 -4 1 12 0.6 0.17
 4 -1 12 0.73 0.21
 -4 1 12 0.74 0.22
 4 -1 11 72.87 1.69
 -4 1 11 71.54 1.32
 -4 1 11 75.41 1.53
 4 -1 10 1.75 0.33
 -4 -1 -10 2.05 0.27
 -4 -1 -9 38.72 1.06
 -4 -1 -8 18.35 0.72
 -4 -1 -7 252.33 2.57
 -4 -1 -6 2.77 0.28
 -4 -1 -5 62.77 1.18
 -4 -1 -4 0.64 0.16
 -4 1 3 26.7 0.5
 -4 -1 -3 25.27 0.69
 -4 1 2 1.38 0.14
 -4 -1 -2 1.38 0.18
 -4 -1 -1 53.48 0.92
 -4 1 1 54.88 0.85
 -4 1 0 81.52 1.09
 -4 -1 0 78.58 1.07
 -4 1 -1 57.6 0.98
 -4 -1 1 56.04 0.86
 -4 1 -2 1.47 0.19
 -4 -1 2 1.55 0.15
 -4 1 -3 30.79 0.77
 -4 -1 3 29.45 0.56
 -4 -1 4 0.62 0.09
 -4 1 -4 0.57 0.15
 -4 1 -5 64.53 1.2
 -4 1 -6 3.2 0.3
 -4 1 -7 257.74 2.58
 -4 1 -8 18.23 0.73
 -4 -1 11 72.93 1.28
 4 1 11 75.26 1.88
 4 1 12 0.73 0.27
 -4 -1 12 0.55 0.17
 -4 -1 12 0.09 0.17
 4 1 13 75.84 1.84
 -4 -1 13 78.62 1.47
 -4 -1 13 79.75 1.7
 -4 -1 14 0.05 0.19
 -4 -1 14 0.16 0.14
 -4 -1 15 17.68 0.71
 -4 -1 15 17.64 0.84
 -4 -1 16 1.06 0.22
 -4 -1 16 1.28 0.28
 -4 -1 17 5.68 0.37
 -4 -1 17 6.34 0.47
 -4 -1 18 1.3 0.17
 -4 -1 18 1.28 0.22
 -4 2 19 0.35 0.13
 -4 2 18 2.37 0.26
 4 -2 18 2.34 0.23
 -4 2 17 0.79 0.21
 4 -2 17 0.88 0.19
 -4 2 16 14.89 0.68
 -4 2 16 13.12 0.72
 4 -2 16 13.03 0.63
 -4 2 15 4.54 0.41
 -4 2 15 4.05 0.43
 4 -2 15 4.49 0.38
 4 -2 14 27.23 0.93
 -4 2 14 29.53 0.97
 -4 2 14 27.6 1.07
 -4 2 13 0.96 0.23
 -4 2 13 0.88 0.23
 4 -2 13 0.78 0.18
 -4 2 12 8.2 0.5
 4 -2 12 9.35 0.51
 -4 2 12 9.38 0.61
 -4 2 11 5.18 0.39
 -4 2 11 5 0.42
 -4 -2 -10 63.14 1.38
 4 -2 10 62.33 1.48
 -4 -2 -9 1.74 0.25
 -4 -2 -8 9.14 0.51
 -4 -2 -7 2.28 0.26
 -4 -2 -6 122.7 1.71
 -4 -2 -5 1.75 0.23
 -4 -2 -4 14.77 0.57
 -4 -2 -3 11.21 0.48
 -4 -2 -2 35.78 0.81
 -4 2 1 1.46 0.16
 -4 -2 -1 1.42 0.18
 -4 2 0 261.4 1.98
 -4 -2 0 259.69 2.01
 -4 2 -1 1.64 0.19
 -4 -2 1 1.51 0.17
 -4 2 -2 38.95 0.84
 -4 -2 2 39.12 0.73
 -4 2 -3 10.91 0.47
 -4 -2 3 11.29 0.38
 -4 2 -4 16.23 0.6
 -4 -2 4 16.63 0.43
 -4 2 -5 1.61 0.22
 -4 -2 5 1.7 0.13
 -4 2 -6 127.01 1.8
 -4 2 -7 2.09 0.27
 4 2 11 5.46 0.55
 -4 -2 11 5.19 0.35
 -4 -2 11 5.46 0.42
 -4 -2 12 7.97 0.42
 4 2 12 8.94 0.69
 -4 -2 12 9.23 0.48
 -4 -2 12 8.86 0.55
 -4 -2 13 1.36 0.22
 -4 -2 13 0.98 0.25
 -4 -2 14 24.74 0.82
 -4 -2 14 23.95 0.96
 -4 -2 15 4.12 0.35
 -4 -2 15 4.1 0.42
 -4 -2 16 11.67 0.53
 -4 -2 16 11.52 0.66
 -4 -2 17 0.87 0.17
 -4 -2 17 0.75 0.2
 -4 -2 18 3.1 0.31
 -4 3 19 0.73 0.15
 -4 3 18 2.48 0.27
 4 -3 18 2.27 0.23
 -4 3 17 1.25 0.25
 4 -3 17 1.11 0.18
 -4 3 16 0.54 0.21
 4 -3 16 0.38 0.12
 -4 3 15 22.62 0.86
 -4 3 15 23.11 0.97
 4 -3 15 23.09 0.86
 -4 3 14 5.93 0.47
 -4 3 14 5.47 0.5
 4 -3 14 5.47 0.43
 -4 3 13 3.95 0.43
 4 -3 13 3.63 0.34
 -4 3 12 5.9 0.44
 -4 3 12 5.72 0.48
 4 -3 12 5.94 0.43
 -4 3 11 0.59 0.19
 -4 3 11 0.58 0.19
 4 -3 11 0.78 0.15
 -4 -3 -10 5.96 0.44
 -4 -3 -9 32.86 1
 -4 -3 -8 6.04 0.43
 -4 -3 -7 16.94 0.68
 -4 -3 -6 2.17 0.26
 -4 -3 -5 36.61 0.94
 4 3 -4 14.76 0.44
 -4 -3 -4 15.04 0.59
 4 3 -3 141.38 1.38
 -4 -3 -3 139.13 1.71
 4 3 -2 12.07 0.42
 -4 -3 -2 11.36 0.49
 -4 -3 -1 4.57 0.31
 -4 -3 0 0.1 0.11
 -4 -3 1 5.04 0.31
 -4 -3 2 12.94 0.46
 -4 -3 3 144.49 1.46
 -4 -3 4 15.67 0.47
 -4 -3 5 36.01 0.67
 4 3 10 5.81 0.58
 -4 -3 11 0.37 0.12
 4 3 11 0.52 0.24
 -4 -3 11 0.95 0.18
 -4 -3 11 0.89 0.24
 4 3 12 5.61 0.57
 -4 -3 12 4.74 0.36
 -4 -3 12 5.45 0.44
 -4 -3 12 5.23 0.36
 -4 -3 13 5.04 0.37
 -4 -3 13 3.63 0.38
 -4 -3 14 5.54 0.38
 -4 -3 14 5.06 0.45
 -4 -3 15 21.2 0.88
 -4 -3 16 0.36 0.2
 -4 -3 17 1.3 0.25
 -4 -3 18 2.46 0.27
 -4 -3 19 0.58 0.14
 -4 4 19 -0.07 0.1
 -4 4 18 2.83 0.27
 4 -4 18 2.13 0.21
 -4 4 17 3.02 0.31
 4 -4 17 2.76 0.29
 -4 4 16 33 0.99
 4 -4 16 31.06 0.96
 -4 4 15 2.63 0.34
 4 -4 15 2.28 0.3
 -4 4 14 4.75 0.43
 4 -4 14 4.76 0.41
 -4 4 13 1.33 0.26
 4 -4 13 1.05 0.23
 -4 4 12 18.2 0.75
 -4 4 12 16.9 0.81
 4 -4 12 18.25 0.75
 -4 4 11 9.64 0.53
 -4 4 11 9.04 0.58
 4 -4 11 10.95 0.55
 -4 4 10 61.01 1.22
 -4 4 10 59.93 1.38
 -4 -4 -9 1.75 0.25
 -4 -4 -8 22.93 0.83
 -4 -4 -7 0.06 0.1
 -4 -4 -6 31.29 0.92
 4 4 -5 6.02 0.33
 -4 -4 -5 6.64 0.43
 -4 -4 -4 59.84 1.2
 4 4 -4 57.99 1.01
 -4 -4 -3 23.29 0.74
 4 4 -3 22.54 0.64
 -4 -4 -2 21.91 0.7
 4 4 -2 21.64 0.63
 -4 -4 -1 0.12 0.12
 4 4 -1 0.16 0.1
 -4 -4 0 13.43 0.53
 -4 -4 1 0.15 0.1
 -4 -4 5 6.74 0.33
 4 4 10 64.53 1.83
 -4 -4 11 10.29 0.51
 4 4 11 11.23 0.8
 -4 -4 11 10.58 0.56
 4 4 12 16.61 0.97
 -4 -4 12 15.1 0.63
 -4 -4 12 17.57 0.76
 -4 -4 13 1.26 0.25
 -4 -4 14 5.16 0.44
 -4 -4 15 1.82 0.3
 -4 -4 16 31.16 1.01
 -4 -4 17 2.55 0.29
 -4 -4 18 1.71 0.22
 -4 -4 19 0.09 0.08
 -4 5 18 0.96 0.18
 4 -5 18 0.91 0.16
 -4 5 17 27.48 0.82
 4 -5 17 24.76 0.78
 -4 5 16 1.27 0.25
 4 -5 16 1.21 0.23
 -4 5 15 11.46 0.61
 4 -5 15 12.04 0.63
 -4 5 14 1.25 0.25
 4 -5 14 1.86 0.28
 4 -5 13 27.62 0.96
 -4 5 13 26.58 0.93
 -4 5 12 4.21 0.41
 4 -5 12 3.66 0.36
 -4 5 11 27.99 0.9
 -4 5 10 1.03 0.21
 -4 -5 -9 132.88 2.06
 -4 -5 -8 0.19 0.13
 -4 -5 -7 133.7 2.03
 -4 -5 -6 2.55 0.29
 4 5 -5 14.36 0.57
 -4 -5 -5 17.38 0.7
 -4 -5 -4 4.67 0.37
 4 5 -4 4.15 0.32
 -4 -5 -3 178.06 2.13
 4 5 -3 164.38 1.89
 4 5 -2 1.42 0.2
 -4 -5 -2 1.86 0.24
 -4 -5 -1 60.48 1.2
 4 5 -1 59.01 1.14
 4 5 0 11.01 0.51
 4 5 9 133.73 2.62
 -4 -5 10 1.15 0.2
 4 5 10 0.99 0.29
 -4 -5 11 29.61 0.88
 4 5 11 31.27 1.31
 -4 -5 11 29.83 0.93
 -4 -5 12 3.77 0.35
 -4 -5 12 3.76 0.37
 -4 -5 13 28.49 0.99
 -4 -5 14 1.22 0.26
 -4 -5 15 11.46 0.62
 -4 -5 16 1.34 0.23
 -4 -5 17 25.34 0.8
 -4 -5 18 0.76 0.14
 -4 6 18 18.06 0.56
 4 -6 18 16.12 0.51
 -4 6 17 0.68 0.18
 4 -6 17 0.52 0.14
 -4 6 16 11.21 0.55
 4 -6 16 10.58 0.55
 -4 6 15 0.17 0.18
 4 -6 15 0.13 0.11
 4 -6 14 44.53 1.21
 -4 6 14 43.18 1.16
 -4 6 13 0.78 0.23
 4 -6 13 1 0.21
 4 -6 12 16.53 0.75
 -4 6 12 17.2 0.74
 -4 6 11 0.87 0.22
 -4 6 10 48.2 1.12
 -4 6 9 0.79 0.19
 -4 -6 -9 0.81 0.19
 -4 -6 -8 157.06 2.3
 -4 -6 -7 0.43 0.18
 -4 -6 -6 69.54 1.49
 4 6 -5 4.64 0.36
 -4 -6 -5 5.14 0.42
 -4 -6 -4 119.78 1.89
 4 6 -4 114.26 1.73
 4 6 -3 0.15 0.12
 -4 -6 -3 0.24 0.15
 -4 -6 -2 140.15 1.99
 4 6 -2 132.29 1.86
 4 6 -1 12.75 0.59
 4 6 0 26.91 0.85
 4 6 1 12.86 0.61
 -4 -6 9 0.84 0.19
 4 6 9 1.04 0.3
 -4 -6 10 46.55 1.1
 4 6 10 49.28 1.64
 4 6 11 1.05 0.3
 -4 -6 11 0.87 0.22
 -4 -6 11 0.65 0.21
 -4 -6 12 17.68 0.72
 -4 -6 12 17.55 0.75
 -4 -6 13 1.12 0.23
 -4 -6 14 40.99 1.15
 -4 -6 15 0.12 0.17
 -4 -6 16 10.12 0.53
 -4 -6 17 0.76 0.15
 -4 -6 18 15.25 0.48
 4 -7 18 0.27 0.1
 -4 7 17 6.48 0.37
 4 -7 17 5.65 0.35
 -4 7 16 2.72 0.28
 4 -7 16 2.54 0.27
 -4 7 15 18.36 0.71
 4 -7 15 17.57 0.72
 -4 7 14 1.91 0.29
 4 -7 14 1.74 0.28
 -4 7 13 0.97 0.22
 4 -7 13 0.67 0.21
 -4 7 12 0.51 0.21
 4 -7 12 0.16 0.14
 -4 7 11 75.93 1.47
 -4 7 10 6.6 0.45
 -4 7 9 92.59 1.47
 -4 -7 -9 89.53 1.76
 -4 -7 -8 0.14 0.09
 -4 -7 -7 29.99 1.03
 -4 -7 -6 1.53 0.28
 4 7 -5 88.54 1.66
 -4 -7 -5 92.45 1.78
 -4 -7 -4 4.03 0.38
 4 7 -4 3.31 0.33
 -4 -7 -3 105.65 1.84
 4 7 -3 95.53 1.7
 4 7 -2 10.27 0.57
 4 7 -1 220.94 2.58
 4 7 0 0.33 0.15
 4 7 1 240.8 2.75
 4 7 8 0.5 0.24
 -4 -7 8 0.12 0.12
 -4 -7 9 92.63 1.54
 4 7 9 92.01 2.19
 -4 -7 10 6.42 0.46
 4 7 10 6.88 0.61
 -4 -7 11 77.58 1.5
 -4 -7 12 0.07 0.11
 -4 -7 13 1.09 0.22
 -4 -7 14 2.04 0.29
 -4 -7 15 16.66 0.67
 -4 -7 16 2.27 0.25
 -4 -7 17 4.97 0.31
 4 -8 17 0.25 0.1
 -4 8 16 10.27 0.46
 4 -8 16 10.08 0.5
 -4 8 15 0.27 0.16
 4 -8 15 0.52 0.17
 -4 8 14 0.14 0.17
 4 -8 14 0.33 0.15
 -4 8 13 1.46 0.26
 4 -8 13 1.23 0.24
 -4 8 12 0.95 0.22
 -4 8 11 1.17 0.25
 -4 8 10 46.25 1.09
 -4 8 9 1.07 0.2
 -4 -8 -8 0.82 0.21
 -4 -8 -7 1.31 0.24
 4 8 -6 17.55 0.79
 -4 -8 -6 18.43 0.84
 -4 -8 -5 0.22 0.14
 4 8 -5 0.09 0.11
 -4 -8 -4 51.65 1.38
 4 8 -4 48.54 1.31
 -4 -8 -3 2.78 0.35
 4 8 -3 2.54 0.32
 4 8 -2 5.69 0.46
 -4 8 2 5.53 0.36
 4 8 -1 0.84 0.2
 4 8 0 32.03 1.06
 4 8 1 0.75 0.2
 -4 -8 7 1.09 0.19
 4 8 7 0.96 0.3
 -4 -8 8 1.59 0.25
 4 8 8 1.29 0.31
 4 8 9 1.35 0.35
 -4 -8 9 0.8 0.18
 -4 -8 10 47.3 1.18
 -4 -8 11 1.12 0.25
 -4 -8 12 0.98 0.21
 4 8 13 0.85 0.21
 -4 -8 13 1.1 0.23
 -4 -8 14 0.1 0.14
 -4 -8 15 0.22 0.11
 -4 -8 16 9.3 0.42
 4 -9 17 0.2 0.09
 4 -9 16 0.27 0.11
 -4 9 15 4.65 0.32
 4 -9 15 4.24 0.34
 -4 9 14 1.55 0.22
 4 -9 14 1.69 0.26
 -4 9 13 6.2 0.41
 4 -9 13 6.49 0.48
 -4 9 12 5.47 0.39
 -4 9 11 5.93 0.41
 -4 -9 -8 1.07 0.21
 -4 9 7 1.51 0.21
 -4 -9 -7 1.8 0.3
 -4 9 6 0.23 0.14
 -4 -9 -6 0.19 0.11
 -4 -9 -5 0.64 0.19
 4 9 -5 1.13 0.22
 -4 -9 -4 1.7 0.3
 4 9 -4 1.74 0.3
 -4 -9 -3 30.86 1.13
 4 9 -3 30.29 1.1
 4 9 -2 0.54 0.2
 4 9 -1 4.47 0.44
 4 9 0 1.12 0.26
 4 9 1 4.94 0.46
 -4 -9 5 0.71 0.14
 4 9 5 1.63 0.28
 4 9 6 0.76 0.26
 -4 -9 6 0.74 0.16
 -4 -9 7 1.52 0.23
 4 9 7 1.89 0.31
 -4 -9 8 1.56 0.24
 4 9 8 2.02 0.31
 -4 -9 9 2.91 0.32
 -4 -9 10 1.71 0.27
 4 9 11 5.79 0.45
 4 9 12 5.6 0.41
 4 9 13 5.62 0.38
 4 -10 16 -0.1 0.09
 4 -10 15 0.57 0.14
 -4 10 14 12.36 0.47
 4 -10 14 12.02 0.57
 -4 10 13 0.92 0.17
 4 -10 13 0.71 0.2
 -4 10 8 2.93 0.3
 -4 10 7 -0.23 0.14
 -4 -10 -7 0.85 0.21
 -4 10 6 3.74 0.35
 -4 -10 -6 3.34 0.39
 -4 10 5 0.88 0.18
 -4 -10 -5 1.08 0.27
 4 10 -5 0.98 0.22
 -4 10 4 2.42 0.3
 4 10 -4 2.47 0.34
 -4 -10 -4 2.46 0.34
 -4 10 3 2.82 0.31
 -4 -10 -3 3.21 0.39
 4 10 -3 3.25 0.41
 -4 10 2 32.63 0.96
 4 10 -2 32.24 1.18
 -4 10 1 0.16 0.14
 4 10 -1 0.35 0.17
 -4 10 1 0.25 0.16
 -4 10 0 74.46 1.44
 4 10 0 72.53 1.77
 -4 10 -1 0.47 0.17
 4 10 1 0.34 0.16
 -4 10 -2 34.45 0.99
 -4 10 -3 2.98 0.3
 -4 -10 4 2.22 0.23
 -4 -10 5 1.12 0.18
 -4 -10 6 3.3 0.29
 -4 -10 7 0.21 0.13
 -4 -10 8 2.71 0.31
 -4 -10 9 0.47 0.18
 4 10 9 0.59 0.22
 4 10 10 12.5 0.65
 4 10 11 0.8 0.23
 4 10 12 24.28 0.8
 4 10 13 0.83 0.18
 4 10 14 11.46 0.43
 4 -11 16 0.14 0.07
 4 -11 15 8.83 0.41
 4 -11 14 0.49 0.14
 4 -11 13 57.49 1.24
 -4 11 8 -0.2 0.15
 -4 11 8 0.19 0.14
 -4 11 7 27.68 0.91
 -4 11 6 1.94 0.27
 -4 11 5 8.63 0.53
 4 11 -5 8.08 0.63
 4 11 -4 1.56 0.27
 -4 11 4 1.1 0.24
 -4 11 3 34.96 1.05
 4 11 -3 34.2 1.26
 -4 -11 -3 33.04 1.26
 -4 11 2 0.82 0.2
 4 11 -2 1.02 0.24
 -4 11 1 55.58 1.32
 4 11 -1 55.61 1.62
 -4 11 0 4.02 0.37
 -4 11 0 3.2 0.38
 4 11 0 3.76 0.31
 4 11 0 3.74 0.45
 4 11 1 58.36 1.23
 4 11 1 59.59 1.7
 -4 11 -1 60.94 1.37
 -4 11 -2 1.05 0.22
 4 11 2 1.19 0.23
 4 11 3 36.16 1.03
 -4 11 -3 36.98 1.07
 4 11 4 0.89 0.21
 4 11 5 10.19 0.58
 -4 -11 5 9.91 0.5
 -4 -11 6 2.05 0.26
 4 11 6 2.05 0.3
 -4 -11 7 30.33 0.91
 4 11 7 28.64 0.98
 4 11 8 0.12 0.16
 4 11 9 15.49 0.72
 4 11 10 0.53 0.21
 4 11 11 51.64 1.2
 4 11 12 0.5 0.14
 4 11 13 55.01 1.02
 4 11 14 0.44 0.1
 4 -12 15 0.1 0.07
 4 -12 14 16.09 0.55
 4 -12 13 0.14 0.13
 4 -12 12 23.91 0.8
 -4 12 9 0.31 0.14
 -4 12 9 0 0.15
 -4 12 8 21.75 0.78
 -4 12 8 21 0.74
 -4 12 7 2.24 0.3
 -4 12 6 40.56 1.14
 -4 12 5 0.9 0.22
 -4 12 4 39.02 1.15
 -4 12 3 1.31 0.27
 -4 12 2 25 0.93
 -4 12 1 0.34 0.15
 4 12 0 82.44 1.45
 -4 12 0 85.61 1.69
 4 12 1 0.65 0.17
 -4 12 -1 0.39 0.18
 4 12 2 25.17 0.86
 -4 12 -2 26.2 0.94
 4 12 3 1.02 0.21
 4 12 4 37.84 1.09
 4 12 5 1.02 0.22
 4 12 6 45.03 1.22
 4 12 7 2.56 0.33
 4 12 8 20.1 0.81
 4 12 9 0.02 0.18
 4 12 10 19.31 0.75
 4 12 11 0.02 0.13
 4 12 12 26.13 0.74
 4 12 13 -0.04 0.09
 4 -13 14 0.15 0.09
 4 -13 13 4.63 0.31
 4 -13 12 0.13 0.11
 -4 13 9 10.61 0.47
 -4 13 9 10.43 0.5
 -4 13 8 0.11 0.15
 -4 13 8 0.21 0.14
 -4 13 7 18.83 0.76
 -4 13 6 0.77 0.23
 -4 13 5 92.41 1.75
 -4 13 4 -0.12 0.18
 -4 13 3 37.29 1.14
 -4 13 2 0.21 0.18
 -4 13 1 46.16 1.28
 -4 13 0 0.69 0.22
 4 13 0 0.66 0.17
 4 13 1 45.46 1.12
 -4 13 -1 46.13 1.27
 4 13 2 -0.07 0.13
 -4 13 -2 0.33 0.16
 4 13 3 31.86 0.99
 4 13 4 0 0.16
 4 13 5 95.53 1.74
 4 13 6 0.72 0.23
 4 13 7 19.36 0.79
 4 13 8 0.09 0.16
 4 13 9 13.22 0.62
 4 13 10 0.12 0.15
 4 13 11 13.65 0.55
 4 13 12 0.08 0.09
 4 13 13 3.32 0.21
 4 -14 13 0.7 0.11
 4 -14 12 6.88 0.35
 -4 14 9 0.11 0.09
 -4 14 9 0.3 0.1
 -4 14 8 2.7 0.26
 -4 14 8 2.59 0.28
 -4 14 7 0.05 0.13
 -4 14 7 -0.12 0.14
 -4 14 6 18.42 0.76
 -4 14 5 0.89 0.22
 -4 14 4 4.79 0.44
 -4 14 3 0.05 0.17
 -4 14 2 7.75 0.54
 -4 14 1 0.18 0.16
 4 14 0 11.82 0.55
 -4 14 0 11.91 0.66
 4 14 1 0.1 0.12
 -4 14 -1 0.14 0.15
 4 14 2 7.6 0.47
 4 14 3 -0.04 0.13
 4 14 4 5.1 0.41
 -4 14 -5 0.95 0.18
 4 14 5 0.89 0.21
 4 14 6 19.85 0.77
 4 14 7 -0.13 0.17
 4 14 8 3.41 0.33
 4 14 9 0.19 0.14
 4 14 10 6.23 0.38
 4 14 11 0.15 0.1
 4 14 12 6.32 0.29
 4 -15 11 0.6 0.12
 -4 15 8 0.23 0.1
 -4 15 7 0.93 0.17
 -4 15 7 0.81 0.17
 -4 15 6 0.32 0.14
 -4 15 6 0.48 0.17
 -4 15 5 4.31 0.38
 -4 15 4 2.75 0.32
 -4 15 3 19.98 0.81
 -4 15 2 -0.08 0.2
 -4 15 1 3.9 0.4
 4 15 0 2.04 0.24
 4 15 1 3.35 0.31
 4 15 2 0.04 0.13
 4 15 3 19.2 0.72
 4 15 4 2.41 0.29
 -4 15 -4 2.41 0.25
 4 15 5 3.89 0.34
 4 15 6 0.48 0.17
 4 15 7 0.92 0.19
 4 15 8 0.2 0.13
 4 15 9 0.24 0.14
 4 15 10 1.03 0.16
 4 15 11 0.75 0.13
 4 -16 10 0.21 0.07
 -4 16 8 2.2 0.17
 -4 16 7 1.6 0.18
 -4 16 6 5.12 0.32
 -4 16 5 0.27 0.14
 -4 16 4 14.38 0.59
 4 16 0 -0.09 0.1
 4 16 1 0.55 0.15
 4 16 2 22.3 0.7
 -4 16 -2 22.12 0.71
 -4 16 -3 -0.05 0.12
 4 16 3 -0.04 0.13
 4 16 4 12.89 0.54
 -4 16 -4 13.16 0.49
 4 16 5 0.29 0.14
 4 16 6 4.69 0.33
 4 16 7 1.71 0.21
 4 16 8 2.6 0.23
 4 16 9 0.75 0.13
 4 16 10 0.39 0.09
 -4 17 6 1.76 0.17
 -4 17 5 12.96 0.45
 -4 17 4 0.32 0.13
 -4 17 3 16.51 0.56
 -4 17 2 0.12 0.12
 -4 17 1 25.94 0.72
 -4 17 0 0.06 0.12
 4 17 1 26.1 0.61
 -4 17 -1 27.5 0.72
 -4 17 -2 0.25 0.12
 4 17 2 0.26 0.1
 4 17 3 15.9 0.52
 -4 17 -3 15.04 0.47
 4 17 4 0.37 0.12
 -4 17 -4 0.42 0.09
 4 17 5 11.28 0.43
 4 17 6 1.66 0.18
 4 17 7 1.57 0.16
 -4 18 4 10.81 0.34
 -4 18 3 0 0.07
 -4 18 2 23.73 0.56
 -4 18 1 0.13 0.1
 -4 18 0 31.87 0.64
 -4 18 -1 0.08 0.08
 -4 18 -2 22.35 0.47
 -5 0 0 0.09 0.11
 -5 0 -1 1.06 0.18
 -5 0 1 1.18 0.17
 -5 0 2 70.44 1.05
 -5 0 -2 69.49 1.23
 -5 0 -3 0.15 0.14
 -5 0 3 0.2 0.09
 -5 0 -4 6.62 0.43
 -5 0 4 6.2 0.26
 -5 0 -5 12.53 0.6
 -5 0 -6 56.13 1.29
 -5 0 -7 10.48 0.58
 -5 0 -8 2.02 0.3
 -5 0 -9 0.79 0.17
 -5 0 10 2.04 0.24
 -5 0 -10 1.98 0.27
 -5 0 11 0.21 0.1
 5 0 11 0.51 0.26
 -5 0 11 0.61 0.19
 -5 0 12 1.22 0.22
 5 0 12 1.44 0.29
 -5 0 12 1.17 0.26
 -5 0 13 5.87 0.44
 -5 0 13 5.19 0.45
 -5 0 14 0.48 0.2
 -5 0 14 0.44 0.21
 -5 0 15 1.43 0.27
 -5 0 15 1.81 0.26
 -5 0 16 0.55 0.18
 -5 0 16 0.45 0.19
 -5 0 17 0.89 0.18
 -5 0 18 7.8 0.38
 -5 0 19 0.36 0.09
 -5 1 19 2.93 0.21
 -5 1 18 1.44 0.2
 -5 1 17 13.08 0.57
 -5 1 16 0.21 0.16
 -5 1 15 38.27 1.07
 -5 1 15 36.81 1.15
 -5 1 14 2.72 0.33
 -5 1 14 2.23 0.34
 -5 1 13 15.93 0.71
 -5 1 13 15.1 0.76
 -5 1 12 0.56 0.17
 -5 1 12 0.48 0.19
 -5 1 11 13.72 0.61
 5 -1 11 13.31 0.79
 -5 1 11 13.89 0.67
 -5 1 10 0.72 0.16
 -5 -1 -10 0.47 0.21
 -5 -1 -9 0.57 0.16
 -5 -1 -8 10.42 0.6
 -5 -1 -7 13.96 0.68
 -5 -1 -6 28.87 0.92
 -5 -1 -5 69.2 1.38
 -5 -1 -4 0.74 0.19
 -5 1 3 130.41 1.3
 -5 -1 -3 125.55 1.72
 -5 1 2 5.01 0.28
 -5 -1 -2 4.54 0.33
 -5 1 1 79.76 1.17
 -5 -1 -1 78.32 1.26
 -5 -1 0 0.02 0.11
 -5 1 0 0.1 0.11
 -5 1 -1 78.45 1.28
 -5 -1 1 74.73 1.15
 -5 1 -2 5.14 0.36
 -5 -1 2 5.33 0.3
 -5 1 -3 126.38 1.73
 -5 -1 3 125.21 1.33
 -5 -1 4 0.7 0.11
 -5 1 -4 0.92 0.2
 -5 1 -5 68.87 1.37
 -5 1 -6 29.32 0.93
 -5 1 -7 15.07 0.69
 -5 1 -8 10.77 0.61
 -5 1 -9 0.77 0.2
 -5 -1 10 1 0.17
 -5 -1 11 13.95 0.59
 -5 -1 11 13.71 0.65
 -5 -1 12 0.32 0.16
 5 1 12 0.56 0.26
 -5 -1 12 0.63 0.2
 -5 -1 13 15.12 0.66
 -5 -1 13 14.41 0.73
 -5 -1 14 2.41 0.32
 -5 -1 14 2.55 0.31
 -5 -1 15 35.1 0.98
 -5 -1 15 33.69 1.09
 -5 -1 16 0.07 0.13
 -5 -1 16 0.16 0.15
 -5 -1 17 13.1 0.52
 -5 -1 17 14.05 0.62
 -5 -1 18 1.67 0.19
 -5 2 19 0.77 0.13
 -5 2 18 10.85 0.46
 -5 2 17 0.21 0.16
 -5 2 16 0.28 0.17
 -5 2 15 3.53 0.37
 -5 2 14 52.77 1.31
 -5 2 14 48.8 1.36
 -5 2 13 0.17 0.15
 -5 2 13 0 0.17
 -5 2 12 31.69 0.97
 -5 2 12 30.5 1.05
 -5 2 11 1.16 0.24
 -5 2 11 1.03 0.2
 -5 -2 -10 29.76 1.02
 -5 2 10 30.86 0.87
 -5 -2 -9 1.46 0.26
 -5 -2 -8 13.15 0.68
 -5 -2 -7 0.72 0.18
 -5 -2 -6 33.74 1
 -5 -2 -5 12.02 0.58
 -5 -2 -4 81.97 1.46
 -5 -2 -3 10.01 0.51
 -5 -2 -2 187.47 2.07
 -5 2 1 5.63 0.33
 -5 -2 -1 5.31 0.35
 -5 2 0 59.62 1.07
 -5 -2 0 58.46 1.09
 -5 2 -1 5.76 0.36
 -5 -2 1 5.52 0.33
 -5 2 -2 191.3 2.07
 -5 -2 2 192.2 1.83
 -5 2 -3 10.06 0.5
 -5 -2 3 10.67 0.42
 -5 2 -4 83.71 1.48
 -5 -2 4 78.88 1.05
 -5 2 -5 13.02 0.62
 -5 2 -6 34.22 1.02
 -5 2 -7 0.91 0.21
 -5 -2 10 28.79 0.79
 -5 -2 11 0.77 0.16
 -5 -2 11 0.96 0.18
 -5 -2 11 0.68 0.19
 5 2 11 1.34 0.34
 -5 -2 12 33.28 0.92
 -5 -2 12 32.3 0.85
 5 2 12 32.19 1.31
 -5 -2 12 33.26 1.03
 -5 -2 13 -0.07 0.13
 -5 -2 13 0.12 0.15
 -5 -2 14 44.51 1.25
 -5 -2 14 49.11 1.16
 -5 -2 15 3.26 0.31
 -5 -2 15 2.78 0.36
 -5 -2 16 0.39 0.14
 -5 -2 16 0.4 0.17
 -5 -2 17 0.18 0.1
 -5 -2 17 0.34 0.15
 -5 3 19 19.8 0.51
 -5 3 18 0.64 0.16
 -5 3 17 29.65 0.84
 -5 3 16 0.64 0.21
 -5 3 15 41.96 1.14
 -5 3 14 1.94 0.29
 -5 3 13 50.59 1.27
 -5 3 12 1.25 0.25
 -5 3 12 1.42 0.28
 -5 3 11 17.08 0.71
 -5 3 11 17.81 0.78
 -5 3 10 1.03 0.2
 -5 3 10 0.52 0.21
 -5 -3 -10 1.18 0.23
 -5 -3 -9 58.28 1.45
 -5 -3 -8 1.58 0.25
 -5 -3 -7 32.44 1.03
 -5 -3 -6 6.84 0.47
 -5 -3 -5 194.11 2.35
 -5 -3 -4 15.36 0.66
 -5 -3 -3 185.87 2.19
 -5 -3 -2 3.62 0.32
 -5 -3 -1 96.94 1.49
 -5 -3 0 0.02 0.11
 -5 -3 1 88.73 1.35
 -5 -3 2 3.73 0.28
 -5 -3 3 193.66 1.88
 -5 -3 4 15.11 0.5
 -5 -3 10 0.82 0.17
 -5 -3 10 1.02 0.17
 -5 -3 11 15.87 0.61
 -5 -3 11 16.14 0.61
 5 3 11 16 0.96
 -5 -3 12 1.58 0.24
 -5 -3 12 1.49 0.21
 -5 -3 12 1.02 0.24
 -5 -3 13 45.38 1.05
 -5 -3 13 46.06 1.07
 -5 -3 13 44.55 1.21
 -5 -3 14 1.51 0.22
 -5 -3 14 1.84 0.28
 -5 -3 15 39.97 0.95
 -5 -3 15 38.44 1.11
 -5 -3 16 0.46 0.16
 -5 -3 17 26.66 0.8
 -5 4 19 -0.03 0.08
 -5 4 18 16.28 0.54
 -5 4 17 1.12 0.21
 -5 4 16 45.65 1.11
 -5 4 15 2.54 0.33
 5 -4 15 1.86 0.25
 -5 4 14 26.07 0.92
 5 -4 14 26.21 0.88
 -5 4 13 0.04 0.19
 5 -4 13 0.23 0.12
 -5 4 12 17.8 0.76
 5 -4 12 16.89 0.7
 -5 4 11 0.48 0.21
 -5 -4 -10 20.15 0.87
 -5 4 10 19.01 0.72
 -5 4 9 0.86 0.2
 -5 -4 -9 0.51 0.18
 -5 -4 -8 56.04 1.41
 -5 -4 -7 1.95 0.28
 -5 -4 -6 35.64 1.07
 -5 -4 -5 11.91 0.61
 -5 -4 -4 245.39 2.67
 -5 -4 -3 0.65 0.19
 -5 -4 -2 110.26 1.7
 -5 -4 -1 2.53 0.27
 -5 -4 0 80.26 1.39
 -5 -4 1 2.56 0.26
 -5 -4 2 105.95 1.52
 -5 -4 3 1.04 0.17
 -5 -4 4 255.47 2.23
 -5 -4 5 12.11 0.47
 -5 -4 9 0.89 0.18
 -5 -4 10 21.95 0.72
 5 4 11 1.35 0.33
 -5 -4 11 0.72 0.19
 -5 -4 12 15.72 0.65
 -5 -4 13 0 0.13
 -5 -4 13 -0.12 0.15
 -5 -4 14 25.31 0.9
 -5 -4 15 2.46 0.31
 -5 -4 16 38.98 1.01
 -5 -4 17 1.06 0.16
 -5 5 18 2.77 0.24
 -5 5 17 8.64 0.45
 -5 5 16 1.1 0.22
 5 -5 16 0.77 0.17
 -5 5 15 22.42 0.82
 5 -5 15 20.75 0.75
 -5 5 14 0.53 0.22
 5 -5 14 0.47 0.15
 -5 5 13 5.18 0.44
 5 -5 13 4.7 0.39
 -5 5 12 2.2 0.33
 5 -5 12 2.36 0.29
 -5 5 11 16.75 0.72
 5 -5 11 16.16 0.68
 -5 5 10 0.99 0.22
 -5 -5 -10 0.27 0.14
 -5 5 9 43 1.02
 -5 -5 -9 43.46 1.28
 -5 -5 -8 0.19 0.14
 -5 -5 -7 15.09 0.74
 -5 -5 -6 4.96 0.42
 -5 -5 -5 74.31 1.56
 -5 -5 -4 1.45 0.25
 5 5 -4 0.54 0.13
 -5 -5 -3 47.48 1.2
 5 5 -3 48.48 1.08
 -5 -5 -2 2.92 0.31
 -5 -5 -1 60.65 1.31
 -5 -5 0 0.2 0.13
 -5 -5 1 62.08 1.28
 -5 -5 2 3.1 0.3
 -5 -5 3 45.29 1.05
 -5 -5 4 1.54 0.21
 -5 -5 5 74.49 1.26
 -5 -5 9 43.09 1.01
 5 5 10 1.23 0.34
 -5 -5 10 0.77 0.19
 -5 -5 11 16.77 0.68
 -5 -5 12 1.86 0.26
 -5 -5 13 3.84 0.36
 -5 -5 14 0.53 0.18
 -5 -5 15 21.22 0.76
 -5 -5 16 0.98 0.18
 -5 -5 17 5.84 0.33
 -5 6 18 1.33 0.16
 -5 6 17 0.6 0.16
 5 -6 17 0.6 0.13
 -5 6 16 2.15 0.26
 5 -6 16 2.07 0.23
 -5 6 15 0.26 0.16
 5 -6 15 0.23 0.12
 -5 6 14 15.14 0.69
 5 -6 14 15.09 0.67
 -5 6 13 1.68 0.28
 5 -6 13 1.01 0.2
 -5 6 12 3.86 0.39
 5 -6 12 3.51 0.33
 -5 6 11 0.51 0.19
 -5 6 10 18.71 0.73
 -5 6 9 2.18 0.26
 -5 -6 -9 2.01 0.3
 -5 6 8 5.74 0.38
 -5 -6 -8 6.3 0.51
 -5 -6 -7 4.15 0.41
 -5 -6 -6 22.43 0.91
 -5 -6 -5 3.19 0.36
 5 6 -4 17.71 0.71
 -5 -6 -4 19.38 0.82
 5 6 -3 8.97 0.52
 -5 -6 -3 10.16 0.59
 5 6 -2 1.35 0.21
 -5 -6 -2 1.92 0.28
 -5 -6 -1 3.47 0.35
 -5 -6 0 0.43 0.18
 -5 -6 1 3.07 0.32
 -5 -6 2 1.48 0.24
 -5 -6 3 9.69 0.53
 -5 -6 4 19.18 0.72
 -5 -6 5 3.26 0.31
 -5 -6 8 6.23 0.41
 -5 -6 9 2.27 0.28
 -5 -6 10 18.07 0.71
 5 6 10 19.19 1.06
 -5 -6 11 0.36 0.19
 -5 -6 12 3.49 0.35
 -5 7 17 4.55 0.29
 5 -7 17 3.73 0.24
 -5 7 16 0.32 0.13
 5 -7 16 0.66 0.14
 -5 7 15 9.91 0.5
 5 -7 15 8.47 0.47
 -5 7 14 1.53 0.26
 5 -7 14 1.7 0.24
 -5 7 13 17.23 0.72
 5 -7 13 17.4 0.74
 -5 7 12 1.82 0.28
 5 -7 12 1.58 0.23
 -5 7 11 16.39 0.71
 -5 7 10 1.47 0.24
 -5 7 9 29.11 0.86
 -5 -7 -9 28.27 1.06
 -5 7 8 2.67 0.28
 -5 -7 -8 2.52 0.33
 -5 -7 -7 40.51 1.28
 -5 -7 -6 3.42 0.4
 -5 -7 -5 69.42 1.64
 -5 -7 -4 1.17 0.24
 5 7 -4 1.05 0.19
 5 7 -3 53.16 1.33
 -5 -7 -3 56.7 1.44
 5 7 -2 2.41 0.29
 -5 -7 -2 2.24 0.31
 -5 -7 -1 14.92 0.73
 5 7 -1 16.14 0.75
 -5 -7 0 0.61 0.19
 -5 -7 1 17.62 0.77
 -5 -7 2 2.45 0.3
 -5 -7 3 58.2 1.36
 -5 -7 4 1.29 0.22
 -5 -7 5 70.38 1.43
 -5 -7 7 41.5 0.99
 -5 -7 8 2.57 0.28
 -5 -7 9 28.59 0.88
 5 7 9 27.64 1.27
 -5 -7 10 1.76 0.27
 -5 -7 11 13.83 0.65
 -5 -7 12 1.69 0.28
 5 7 14 1.71 0.2
 -5 8 16 3.36 0.26
 5 -8 16 3.36 0.26
 -5 8 15 0.88 0.19
 5 -8 15 1.01 0.19
 -5 8 14 16.38 0.63
 5 -8 14 15.2 0.65
 -5 8 13 -0.05 0.15
 5 -8 13 -0.04 0.14
 -5 8 12 40.06 1.04
 5 -8 12 41.29 1.13
 -5 8 11 1.58 0.25
 -5 8 10 14.14 0.62
 -5 8 9 7.23 0.44
 -5 8 8 23.21 0.75
 -5 -8 -8 22.43 0.97
 -5 8 7 1.01 0.19
 -5 -8 -7 0.61 0.2
 -5 -8 -6 30.72 1.14
 -5 8 6 29.7 0.86
 -5 -8 -5 1.18 0.24
 5 8 -4 131.92 2.21
 -5 -8 -4 140.99 2.41
 5 8 -3 1.76 0.28
 -5 -8 -3 2.36 0.35
 5 8 -2 42.39 1.27
 -5 -8 -2 44.16 1.33
 -5 -8 -1 1.21 0.27
 5 8 -1 1.53 0.28
 -5 -8 0 129.42 2.22
 -5 -8 1 1.35 0.26
 -5 -8 2 46.54 1.3
 -5 -8 5 1.22 0.24
 -5 -8 6 32.45 0.88
 -5 -8 7 0.95 0.19
 -5 -8 8 27.14 0.86
 5 8 8 27.29 1.21
 -5 -8 9 7.6 0.48
 -5 -8 10 11.36 0.6
 -5 -8 11 1.21 0.25
 5 8 13 0.06 0.13
 5 8 14 15.26 0.55
 5 -9 16 0.1 0.08
 -5 9 15 3.97 0.28
 5 -9 15 3.8 0.29
 -5 9 14 0.13 0.11
 5 -9 14 0.09 0.1
 -5 9 13 35.23 0.88
 5 -9 13 34.48 0.99
 -5 9 12 1.06 0.21
 5 -9 12 1.22 0.21
 -5 9 11 82.65 1.4
 -5 9 8 0.75 0.18
 -5 -9 -7 15.18 0.83
 -5 9 7 14.63 0.64
 -5 -9 -6 3.91 0.43
 -5 9 6 3.96 0.35
 -5 9 6 3.36 0.33
 -5 9 5 22.21 0.77
 -5 -9 -5 20.17 0.96
 -5 9 4 1.23 0.23
 -5 -9 -4 1.26 0.27
 5 9 -4 0.47 0.18
 5 9 -3 145.79 2.46
 -5 9 3 144.94 1.98
 -5 -9 -2 7.01 0.57
 5 9 -2 6.73 0.54
 -5 9 2 7.19 0.46
 -5 -9 -1 87.36 1.93
 5 9 -1 88.81 1.96
 -5 9 1 89.41 1.56
 -5 9 0 0.48 0.16
 -5 -9 0 0.47 0.2
 -5 -9 1 85.38 1.88
 -5 9 -1 89.08 1.58
 -5 -9 4 1.28 0.18
 -5 -9 5 23.37 0.74
 -5 -9 5 21.64 0.89
 5 9 6 4.06 0.49
 -5 -9 6 3.53 0.31
 -5 -9 7 17.24 0.68
 5 9 7 17.12 0.95
 -5 -9 8 0.87 0.22
 -5 -9 9 69.56 1.43
 -5 -9 10 2.4 0.31
 -5 -9 11 82.67 1.56
 5 9 12 1.16 0.23
 5 9 13 33.5 0.88
 5 9 14 0.02 0.07
 5 -10 15 0.08 0.1
 5 -10 14 14.7 0.57
 5 -10 13 0.59 0.16
 5 -10 12 22.43 0.8
 -5 10 8 23.35 0.8
 -5 10 7 0.73 0.2
 -5 10 7 0.96 0.2
 -5 10 6 49.39 1.19
 -5 10 5 0.4 0.15
 -5 -10 -5 0.38 0.13
 -5 -10 -4 53.61 1.59
 -5 10 4 52.7 1.26
 -5 10 3 0.2 0.16
 -5 -10 -3 0.03 0.12
 -5 -10 -2 28.68 1.17
 5 10 -2 25.66 1.08
 -5 10 2 27.47 0.92
 -5 -10 -1 6.41 0.58
 5 10 -1 5.86 0.53
 -5 10 1 6.48 0.47
 5 10 0 42.4 0.99
 -5 -10 0 43.27 1.42
 -5 10 0 42.05 1.14
 -5 -10 1 6.2 0.55
 -5 10 -1 6.66 0.47
 -5 -10 2 28.02 1.11
 -5 -10 4 56.04 1.11
 -5 -10 5 0.33 0.12
 -5 -10 6 50.96 1.15
 -5 -10 7 0.77 0.19
 -5 -10 8 26.83 0.88
 -5 -10 9 -0.13 0.18
 -5 -10 10 42.99 1.12
 5 10 10 42.79 1.17
 5 10 11 1.99 0.27
 5 10 12 20.63 0.73
 5 10 13 0.68 0.16
 5 10 14 14.05 0.46
 5 -11 15 10.37 0.37
 5 -11 14 0.46 0.12
 5 -11 13 -0.15 0.12
 5 -11 12 1.99 0.26
 -5 11 9 23.41 0.74
 -5 11 8 1.37 0.24
 -5 11 8 1.28 0.23
 -5 11 7 17.61 0.72
 -5 11 7 17.73 0.72
 -5 11 6 0.63 0.21
 -5 11 6 0.96 0.22
 -5 11 5 16.4 0.73
 -5 11 4 0.53 0.21
 -5 11 3 8.97 0.56
 5 11 -2 0.48 0.16
 -5 11 2 0.18 0.15
 -5 11 1 56.98 1.39
 -5 11 0 1.24 0.25
 5 11 0 1.01 0.17
 5 11 1 58.45 1.25
 -5 11 -1 58.39 1.4
 5 11 2 0.59 0.16
 5 11 3 10.27 0.57
 -5 -11 4 0.28 0.12
 5 11 4 0.36 0.18
 -5 -11 5 15.72 0.62
 5 11 5 16.58 0.74
 -5 -11 6 0.55 0.16
 5 11 6 1.13 0.23
 -5 -11 7 19.68 0.73
 5 11 7 20.7 0.85
 -5 -11 8 1.29 0.24
 5 11 8 1.32 0.26
 5 11 9 23.26 0.87
 5 11 10 0.41 0.2
 5 11 11 2.41 0.28
 5 11 12 2.1 0.25
 5 11 13 0.22 0.11
 5 11 14 0.54 0.11
 5 -12 14 8.02 0.33
 5 -12 13 0.56 0.14
 5 -12 12 2.81 0.27
 -5 12 9 1.96 0.22
 -5 12 8 18.12 0.69
 -5 12 8 18.05 0.69
 -5 12 7 1.51 0.26
 -5 12 7 1.67 0.27
 -5 12 6 8.29 0.52
 -5 12 6 7.73 0.51
 -5 12 5 -0.04 0.18
 -5 12 4 1.55 0.27
 -5 12 3 0.04 0.16
 -5 12 2 7.12 0.53
 -5 12 1 0.33 0.2
 -5 12 0 1.96 0.29
 5 12 0 2.01 0.24
 5 12 1 0.63 0.16
 5 12 2 7.31 0.47
 5 12 3 0.42 0.17
 -5 12 -4 1.43 0.22
 5 12 4 1.66 0.26
 -5 12 -5 -0.06 0.11
 -5 -12 5 0.18 0.12
 5 12 5 0.06 0.16
 -5 -12 6 9.08 0.48
 5 12 6 8.68 0.55
 5 12 7 1.49 0.27
 5 12 8 18.96 0.78
 5 12 9 2.4 0.3
 5 12 10 12.39 0.59
 5 12 11 1.03 0.2
 5 12 12 2.72 0.25
 5 12 13 0.56 0.11
 5 -13 13 3.03 0.22
 5 -13 12 -0.08 0.1
 -5 13 9 5.98 0.34
 -5 13 8 0.15 0.12
 -5 13 7 9.15 0.5
 -5 13 7 8.63 0.49
 -5 13 6 -0.14 0.16
 -5 13 6 0.06 0.16
 -5 13 5 3.73 0.38
 -5 13 5 3.79 0.38
 -5 13 4 2.72 0.34
 -5 13 3 9.61 0.6
 -5 13 2 0.59 0.22
 -5 13 1 24.05 0.93
 5 13 0 0.9 0.17
 5 13 1 22.74 0.78
 5 13 2 0.68 0.18
 5 13 3 9.53 0.54
 5 13 4 2.87 0.32
 -5 13 -4 2.94 0.29
 5 13 5 3.8 0.38
 -5 13 -5 3.46 0.3
 5 13 6 0.14 0.17
 5 13 7 11.62 0.6
 5 13 8 0.34 0.18
 5 13 9 7.39 0.46
 5 13 10 0.04 0.12
 5 13 11 9.35 0.43
 5 13 12 0.11 0.1
 5 13 13 2.72 0.18
 5 -14 12 3.86 0.23
 5 -14 11 -0.26 0.11
 -5 14 8 31.47 0.77
 -5 14 7 1.21 0.2
 -5 14 6 38.31 1
 -5 14 5 0.3 0.16
 -5 14 5 0.6 0.19
 -5 14 4 18.21 0.75
 -5 14 4 18.28 0.78
 -5 14 3 1.46 0.28
 5 14 0 -0.03 0.07
 5 14 1 0.08 0.11
 5 14 2 14.72 0.62
 -5 14 -2 14.88 0.66
 -5 14 -3 1.6 0.25
 5 14 3 1.53 0.23
 5 14 4 21.49 0.77
 -5 14 -4 19.59 0.69
 5 14 5 0.2 0.15
 5 14 6 36.92 1
 5 14 7 0.98 0.21
 5 14 8 33.89 0.9
 5 14 9 0.62 0.16
 5 14 10 14.64 0.52
 5 14 11 -0.04 0.08
 5 14 12 2.54 0.17
 5 -15 10 0.15 0.09
 -5 15 8 0.35 0.1
 -5 15 7 27.2 0.7
 -5 15 6 0.41 0.14
 -5 15 5 15.14 0.62
 -5 15 4 1.94 0.26
 -5 15 3 30.9 0.92
 -5 15 2 1.69 0.26
 -5 15 1 10.78 0.56
 -5 15 0 1.08 0.23
 5 15 1 9.65 0.46
 -5 15 -1 10.16 0.53
 -5 15 -2 1.45 0.22
 5 15 2 1.24 0.19
 5 15 3 32.61 0.87
 -5 15 -3 31.33 0.84
 5 15 4 1.72 0.23
 -5 15 -4 1.74 0.21
 5 15 5 16.28 0.62
 5 15 6 0.17 0.13
 5 15 7 27.68 0.77
 5 15 8 0.47 0.14
 5 15 9 29.39 0.7
 5 15 10 0.29 0.09
 5 -16 9 0.48 0.09
 -5 16 7 0.48 0.1
 -5 16 6 0.72 0.14
 -5 16 5 0.04 0.1
 -5 16 4 19.78 0.65
 -5 16 3 0.51 0.16
 -5 16 2 7.18 0.42
 -5 16 1 0.14 0.14
 -5 16 0 27.09 0.79
 5 16 1 0.14 0.08
 -5 16 -1 0.08 0.12
 5 16 2 6.6 0.36
 -5 16 -2 7.18 0.39
 5 16 3 0.51 0.15
 -5 16 -3 0.53 0.14
 5 16 4 18.71 0.6
 -5 16 -4 18.21 0.51
 5 16 5 0.05 0.11
 5 16 6 0.27 0.11
 5 16 7 0.31 0.12
 5 16 8 10.7 0.39
 5 16 9 0.36 0.09
 -5 17 5 2.32 0.18
 -5 17 4 -0.05 0.09
 -5 17 3 4.62 0.29
 -5 17 2 -0.04 0.1
 -5 17 1 1.87 0.2
 -5 17 0 0.28 0.11
 -5 17 -1 2.24 0.2
 5 17 2 -0.16 0.07
 -5 17 -2 0.06 0.09
 5 17 3 3.88 0.22
 -5 17 -3 3.84 0.22
 5 17 4 -0.14 0.09
 5 17 5 1.72 0.16
 5 17 6 0.11 0.06
 -6 0 0 944.28 4.73
 -6 0 -1 0.68 0.18
 -6 0 1 0.51 0.16
 -6 0 -2 138.6 1.95
 -6 0 2 142.81 1.7
 -6 0 -3 0.07 0.14
 -6 0 3 0.14 0.1
 -6 0 -4 22.01 0.84
 -6 0 -5 2.78 0.33
 -6 0 -6 67.32 1.53
 -6 0 -7 1.09 0.24
 -6 0 -8 68.38 1.61
 -6 0 9 0.39 0.13
 -6 0 -9 -0.01 0.12
 -6 0 10 4.9 0.38
 -6 0 -10 5.15 0.47
 -6 0 11 1.97 0.26
 -6 0 12 53.32 1.24
 -6 0 12 52.49 1.29
 -6 0 13 0.44 0.18
 -6 0 13 0.54 0.17
 -6 0 14 24.9 0.87
 -6 0 14 22.68 0.86
 -6 0 15 -0.37 0.19
 -6 0 16 44.1 1.03
 -6 0 17 0 0.11
 -6 0 18 0.79 0.14
 -6 1 18 1.53 0.18
 -6 1 17 16.09 0.58
 -6 1 16 1.28 0.23
 -6 1 15 9.8 0.54
 -6 1 14 0.52 0.19
 -6 1 13 5.71 0.45
 -6 1 12 4.22 0.38
 -6 1 12 3.82 0.38
 6 -1 11 17.4 0.93
 -6 -1 -11 18.19 0.85
 -6 1 11 17.44 0.71
 -6 1 11 17.45 0.74
 -6 1 10 3.03 0.31
 -6 -1 -10 3.22 0.36
 -6 -1 -9 6.3 0.51
 -6 1 9 6.05 0.4
 -6 -1 -8 0.01 0.13
 -6 -1 -7 64.82 1.56
 -6 -1 -6 2.43 0.32
 -6 -1 -5 49 1.28
 -6 -1 -4 6.54 0.47
 -6 1 3 37.13 0.8
 -6 -1 -3 35.76 1.03
 -6 -1 -2 0.42 0.16
 -6 1 2 0.43 0.12
 -6 1 1 343.79 2.7
 -6 -1 -1 346.15 2.96
 -6 -1 0 0.14 0.13
 -6 1 0 0.1 0.13
 -6 1 -1 344.94 2.94
 -6 -1 1 342.24 2.76
 -6 -1 2 0.45 0.13
 -6 1 -2 0.58 0.19
 -6 1 -3 41.11 1.09
 -6 -1 3 40.41 0.87
 -6 1 -4 6.16 0.46
 -6 1 -5 49.29 1.27
 -6 1 -6 2.48 0.32
 -6 1 -7 67.12 1.57
 -6 1 -8 0.28 0.18
 -6 -1 9 4.37 0.33
 -6 1 -9 4.48 0.45
 -6 -1 10 3.22 0.31
 -6 -1 11 16.54 0.59
 -6 -1 11 18.24 0.7
 -6 -1 12 3.78 0.34
 -6 -1 13 4.21 0.37
 -6 -1 13 3.54 0.35
 -6 -1 14 0.34 0.17
 -6 -1 14 0.56 0.19
 -6 -1 15 8.98 0.5
 -6 -1 15 8.23 0.5
 -6 -1 16 1.34 0.21
 -6 -1 17 15.41 0.52
 -6 -1 18 1.18 0.15
 -6 2 18 35.11 0.73
 -6 2 17 0.26 0.14
 -6 2 16 6.91 0.44
 -6 2 15 0.75 0.21
 -6 2 14 5.95 0.46
 -6 2 13 2.41 0.31
 -6 2 12 6.92 0.48
 -6 2 11 0.02 0.13
 -6 -2 -10 10.01 0.63
 -6 2 10 10.69 0.55
 -6 -2 -9 3.27 0.34
 -6 2 9 2.68 0.28
 -6 -2 -8 4.78 0.45
 -6 -2 -7 5.6 0.49
 -6 -2 -6 90.9 1.8
 -6 -2 -5 0.84 0.21
 -6 -2 -4 65.79 1.43
 -6 -2 -3 5.18 0.41
 -6 -2 -2 100.12 1.67
 -6 2 1 10.8 0.5
 -6 -2 -1 10.38 0.54
 -6 2 0 32.09 0.88
 -6 -2 0 31.1 0.88
 -6 2 -1 10.06 0.52
 -6 -2 1 10.15 0.5
 -6 2 -2 101.53 1.67
 -6 -2 2 101.02 1.48
 -6 2 -3 4.71 0.4
 -6 -2 3 4.79 0.31
 -6 2 -4 67.64 1.46
 -6 -2 4 66.31 1.08
 -6 2 -5 0.85 0.21
 -6 2 -6 89.92 1.79
 -6 2 -7 5.5 0.47
 -6 -2 9 2.57 0.27
 -6 -2 10 8.37 0.45
 -6 -2 10 9.19 0.48
 -6 -2 11 -0.16 0.13
 -6 -2 11 0.06 0.11
 -6 -2 12 6.18 0.39
 -6 -2 12 6.4 0.43
 -6 -2 13 2.08 0.25
 -6 -2 13 2.52 0.28
 -6 -2 14 6.55 0.43
 -6 -2 15 0.57 0.16
 -6 -2 15 1.14 0.2
 -6 -2 16 6.37 0.37
 -6 -2 17 0.37 0.12
 -6 3 18 1.28 0.16
 -6 3 17 4.76 0.33
 -6 3 16 1.5 0.24
 -6 3 15 3.57 0.36
 -6 3 14 1.57 0.28
 -6 3 13 7.63 0.51
 -6 3 12 5.56 0.44
 -6 3 11 6.17 0.45
 -6 3 10 2.92 0.32
 -6 -3 -10 2.77 0.35
 -6 3 9 -0.05 0.14
 -6 -3 -9 0 0.09
 -6 3 8 2.14 0.27
 -6 -3 -8 2.13 0.33
 -6 -3 -7 26.68 1.01
 -6 -3 -6 1.63 0.28
 -6 -3 -5 14.97 0.72
 -6 -3 -4 3.71 0.37
 -6 -3 -3 3.1 0.33
 -6 -3 -2 2.26 0.29
 -6 -3 -1 29.01 0.9
 -6 -3 0 4.4 0.36
 -6 -3 1 29.06 0.86
 -6 -3 2 1.85 0.23
 -6 -3 3 2.83 0.27
 -6 -3 4 3.02 0.25
 -6 -3 9 0.77 0.17
 -6 -3 10 3.17 0.3
 -6 -3 10 3.08 0.28
 -6 -3 11 6.03 0.4
 -6 -3 11 6.14 0.39
 -6 -3 12 6.04 0.4
 -6 -3 12 5.76 0.4
 -6 -3 13 6.7 0.42
 -6 -3 13 7.67 0.46
 -6 -3 14 1.08 0.19
 -6 -3 15 3.54 0.29
 -6 4 18 5.19 0.28
 -6 4 17 0.47 0.14
 -6 4 16 6.92 0.43
 -6 4 15 1.06 0.24
 -6 4 14 4.49 0.42
 -6 4 13 0.52 0.2
 -6 4 12 3.69 0.37
 -6 4 11 1.54 0.29
 -6 -4 -10 51.8 1.47
 -6 4 10 51.52 1.2
 -6 -4 -9 3.9 0.44
 -6 4 9 3.49 0.34
 -6 4 8 6.73 0.42
 -6 -4 -8 7.21 0.56
 -6 -4 -7 0.45 0.18
 -6 -4 -6 7.32 0.54
 -6 -4 -5 0.11 0.13
 -6 -4 -4 48.71 1.3
 -6 -4 -3 3.71 0.38
 -6 -4 -2 67.96 1.46
 -6 -4 -1 3.6 0.34
 -6 -4 0 119.05 1.85
 -6 -4 1 3.85 0.34
 -6 -4 2 66.82 1.32
 -6 -4 3 3.46 0.31
 -6 -4 4 45.38 1.01
 -6 -4 9 3.49 0.28
 -6 -4 10 52.87 1.15
 -6 -4 10 52.58 1.07
 -6 -4 11 1.61 0.25
 -6 -4 11 1.48 0.2
 -6 -4 12 3.93 0.35
 -6 -4 13 0.35 0.16
 -6 5 18 0.11 0.09
 -6 5 17 37.12 0.81
 -6 5 16 1.19 0.21
 -6 5 15 31.91 0.92
 -6 5 14 1.99 0.29
 -6 5 13 6.43 0.48
 -6 5 12 2.93 0.35
 -6 5 11 15.71 0.7
 -6 5 10 0.2 0.17
 -6 5 9 18.65 0.71
 -6 -5 -9 19.07 0.9
 -6 5 8 0.07 0.13
 -6 -5 -8 0.1 0.18
 -6 -5 -7 5.74 0.51
 -6 -5 -6 1.65 0.29
 -6 -5 -5 121.48 2.16
 -6 -5 -4 0.21 0.12
 -6 -5 -3 127.08 2.13
 -6 -5 -2 3.45 0.37
 -6 -5 -1 49.68 1.28
 -6 -5 0 -0.25 0.16
 -6 -5 1 52.44 1.26
 -6 -5 2 3.34 0.33
 -6 -5 3 130.01 1.89
 -6 -5 4 0.05 0.11
 -6 -5 9 16.31 0.66
 -6 -5 10 0.29 0.16
 -6 -5 11 15.43 0.66
 -6 -5 12 3.18 0.33
 -6 -5 13 5.73 0.41
 -6 6 17 0.77 0.15
 -6 6 16 40.01 0.89
 -6 6 15 0.43 0.18
 -6 6 14 21.55 0.77
 -6 6 13 0.25 0.19
 -6 6 12 7.73 0.51
 -6 6 11 0.25 0.17
 -6 6 10 23.43 0.82
 -6 6 9 2.47 0.29
 -6 -6 -9 2.75 0.36
 -6 6 8 28.12 0.83
 -6 -6 -8 29.34 1.13
 -6 6 7 1.12 0.2
 -6 -6 -7 0.72 0.2
 -6 6 7 1.15 0.2
 -6 -6 -6 82.28 1.87
 -6 -6 -5 0.02 0.16
 -6 -6 -4 70.05 1.67
 -6 -6 -3 4.47 0.44
 -6 -6 -2 167.3 2.49
 -6 -6 -1 11.93 0.66
 -6 -6 0 80.23 1.66
 -6 -6 1 12.95 0.67
 -6 -6 2 166.44 2.31
 -6 -6 3 4.47 0.39
 -6 -6 4 62.06 1.34
 -6 -6 9 2.28 0.3
 -6 -6 10 21.02 0.78
 -6 -6 11 0.36 0.19
 -6 -6 12 8.82 0.52
 -6 -6 13 0.27 0.16
 -6 7 17 6.45 0.29
 -6 7 16 0.9 0.16
 -6 7 15 25.85 0.74
 -6 7 14 0.12 0.15
 -6 7 13 38.16 1.01
 6 -7 13 34.45 0.93
 -6 7 12 0.05 0.17
 6 -7 12 0.06 0.09
 -6 7 11 38.46 1.06
 6 -7 11 36.86 1.01
 -6 7 10 1.18 0.23
 -6 7 9 20.34 0.73
 -6 7 8 0.01 0.17
 -6 -7 -8 0.24 0.18
 -6 7 8 0.01 0.15
 -6 7 7 38.44 0.92
 -6 7 7 38.68 0.98
 -6 -7 -7 39.43 1.33
 -6 -7 -6 1.43 0.26
 -6 7 6 1.48 0.25
 -6 -7 -5 9.59 0.66
 -6 7 5 8.45 0.48
 -6 -7 -4 2.15 0.31
 -6 -7 -3 80.87 1.84
 -6 -7 -2 1.29 0.29
 -6 -7 -1 53.24 1.45
 -6 -7 0 0.07 0.13
 -6 -7 1 52.49 1.39
 -6 -7 2 1.88 0.28
 -6 -7 3 75.02 1.6
 -6 -7 4 2.11 0.3
 -6 -7 8 0.04 0.16
 -6 -7 9 21.83 0.79
 -6 -7 10 1.07 0.22
 -6 -7 11 34.22 1
 -6 -7 12 0.01 0.15
 -6 8 16 9.92 0.36
 -6 8 15 0.13 0.11
 -6 8 14 7.35 0.4
 6 -8 14 6.99 0.39
 -6 8 13 0.05 0.12
 6 -8 13 -0.17 0.12
 -6 8 12 62.43 1.25
 6 -8 12 64.9 1.32
 -6 8 11 0.04 0.14
 -6 8 10 7.63 0.47
 -6 8 9 2.59 0.29
 -6 8 8 39.72 0.96
 -6 8 8 39.45 1
 -6 8 7 2.76 0.31
 -6 8 6 13.47 0.62
 -6 -8 -6 13.13 0.8
 -6 -8 -5 0.02 0.11
 -6 8 5 0.19 0.14
 -6 -8 -4 7.05 0.59
 -6 8 4 7.31 0.46
 -6 8 3 1.74 0.26
 -6 -8 -3 1.59 0.31
 -6 -8 -2 39.6 1.32
 -6 8 2 38.88 1.02
 -6 8 1 0.81 0.17
 -6 -8 -1 0.97 0.23
 -6 -8 0 5.95 0.51
 -6 8 0 6.66 0.41
 -6 8 -1 0.74 0.16
 -6 -8 1 0.68 0.21
 -6 -8 2 38.94 1.24
 -6 8 -2 40.57 1
 -6 8 -3 1.77 0.22
 -6 -8 3 1.75 0.27
 -6 -8 4 5.91 0.48
 -6 8 -4 6.74 0.4
 -6 -8 7 3.58 0.34
 -6 -8 8 42.95 1.1
 -6 -8 9 2.68 0.31
 -6 -8 10 7.66 0.49
 -6 -8 11 0.15 0.17
 -6 -8 12 64.68 1.33
 6 8 14 6.62 0.36
 -6 9 15 0.56 0.11
 -6 9 14 0.52 0.12
 6 -9 14 0.59 0.14
 -6 9 13 2.08 0.22
 6 -9 13 1.88 0.23
 -6 9 12 0.66 0.15
 6 -9 12 0.37 0.13
 -6 9 11 30.3 0.82
 -6 9 8 0 0.16
 -6 9 7 3.28 0.33
 -6 9 6 4.74 0.41
 -6 9 5 1.41 0.24
 -6 9 5 1.55 0.25
 -6 9 4 1.9 0.28
 -6 -9 -4 1.8 0.32
 -6 9 4 2.4 0.28
 -6 -9 -3 24.89 1.09
 -6 9 3 22.61 0.82
 -6 9 3 25 0.86
 -6 9 2 0.72 0.22
 -6 -9 -2 0.77 0.28
 -6 -9 -1 14.17 0.83
 -6 9 1 14.58 0.65
 -6 9 0 -0.36 0.15
 -6 -9 0 -0.17 0.16
 -6 -9 1 14.36 0.81
 -6 9 -1 15.17 0.65
 -6 9 -2 0.78 0.18
 -6 -9 2 0.76 0.24
 -6 -9 3 21.69 0.95
 -6 9 -3 22.85 0.78
 -6 -9 4 1.5 0.29
 -6 9 -4 2.5 0.26
 -6 -9 5 1.74 0.23
 -6 -9 6 4.62 0.37
 -6 -9 7 4.22 0.37
 -6 -9 8 0.13 0.15
 -6 -9 9 2.19 0.28
 -6 -9 10 1.91 0.28
 -6 -9 11 34.12 0.98
 6 9 12 0.64 0.17
 6 9 13 1.91 0.23
 6 9 14 0.62 0.13
 6 -10 14 0.65 0.12
 6 -10 13 0.32 0.12
 6 -10 12 0.88 0.18
 -6 10 9 0 0.13
 -6 10 8 4.22 0.36
 -6 10 7 0.12 0.17
 -6 10 6 23.46 0.86
 -6 10 5 0.14 0.18
 -6 10 4 13.76 0.67
 -6 10 4 14.25 0.68
 -6 10 3 0.49 0.2
 -6 10 2 8.08 0.52
 -6 10 1 -0.11 0.16
 -6 -10 -1 0.22 0.26
 -6 -10 0 133.81 2.53
 -6 10 0 137.19 2.04
 -6 10 -1 -0.46 0.18
 -6 -10 1 -0.05 0.15
 -6 -10 2 5.8 0.54
 -6 10 -2 6.88 0.46
 -6 10 -3 0.14 0.15
 -6 -10 3 0.65 0.15
 -6 -10 4 13.5 0.58
 -6 10 -4 14.66 0.63
 -6 -10 5 0.4 0.14
 -6 -10 6 24.57 0.82
 -6 -10 7 0.08 0.14
 -6 -10 8 4.36 0.37
 -6 -10 9 0.5 0.18
 -6 -10 10 0.32 0.16
 6 10 11 0.12 0.15
 6 10 12 1.36 0.21
 6 10 13 0.65 0.14
 6 10 14 0.59 0.11
 6 -11 14 0.06 0.05
 6 -11 13 7.54 0.36
 6 -11 12 0.18 0.1
 -6 11 9 16.04 0.59
 -6 11 8 1.96 0.27
 -6 11 7 6.97 0.46
 -6 11 6 3.79 0.37
 -6 11 5 10.37 0.59
 -6 11 4 0.31 0.19
 -6 11 3 86.33 1.68
 -6 11 2 1.15 0.25
 -6 11 1 30.88 1.01
 -6 11 0 0.84 0.22
 6 11 1 32.49 0.94
 -6 11 -1 31.12 0.99
 -6 11 -2 1.32 0.24
 6 11 2 1.48 0.25
 -6 11 -3 79.69 1.52
 -6 -11 4 0.49 0.14
 -6 11 -4 0.48 0.15
 -6 -11 5 9.98 0.5
 -6 -11 6 4.13 0.35
 -6 -11 7 9.36 0.51
 -6 -11 8 2.29 0.28
 6 11 8 2.29 0.32
 -6 -11 9 18.4 0.7
 6 11 9 17.07 0.74
 6 11 10 0.36 0.17
 6 11 11 31.45 0.88
 6 11 12 0.52 0.14
 6 11 13 7.71 0.35
 6 11 14 0.03 0.06
 6 -12 13 0.06 0.06
 6 -12 12 38.85 0.81
 6 -12 11 0.13 0.11
 -6 12 9 -0.25 0.1
 -6 12 8 31.07 0.85
 -6 12 7 0.78 0.2
 -6 12 6 35.47 1.03
 -6 12 5 2.16 0.31
 -6 12 4 44.03 1.2
 -6 12 3 0.1 0.17
 -6 12 2 30.74 1.01
 -6 12 1 0.11 0.16
 -6 12 0 1.89 0.3
 -6 12 -1 0.12 0.15
 6 12 1 -0.01 0.1
 6 12 2 29.39 0.92
 -6 12 -2 28.31 0.94
 6 12 3 0 0.14
 -6 12 -3 0.11 0.15
 6 12 4 40.21 1.12
 -6 12 -4 39.71 1.03
 -6 -12 5 2.27 0.25
 6 12 5 2.12 0.29
 -6 12 -5 2.33 0.25
 -6 -12 6 38.96 0.96
 6 12 6 38.08 1.1
 -6 -12 7 0.93 0.19
 6 12 7 0.99 0.24
 6 12 8 31.34 0.96
 6 12 9 0.12 0.15
 6 12 10 16.82 0.65
 6 12 11 0.01 0.12
 6 12 12 40.6 0.81
 6 12 13 0.11 0.07
 6 -13 12 0.56 0.11
 6 -13 11 3.85 0.26
 -6 13 9 9.08 0.38
 -6 13 8 0.46 0.14
 -6 13 7 62.89 1.23
 -6 13 6 1.29 0.23
 -6 13 5 16.91 0.72
 -6 13 4 4.01 0.39
 -6 13 3 19 0.79
 -6 13 2 2.2 0.3
 -6 13 1 10.98 0.61
 -6 13 0 2.97 0.34
 6 13 1 9.31 0.48
 -6 13 -1 8.53 0.53
 6 13 2 2.44 0.28
 -6 13 -2 2.2 0.3
 6 13 3 20.47 0.75
 -6 13 -3 19.9 0.74
 6 13 4 4 0.36
 -6 13 -4 4.21 0.35
 6 13 5 17.11 0.71
 6 13 6 1.29 0.23
 6 13 7 61.48 1.29
 6 13 8 0.45 0.18
 6 13 9 10.43 0.5
 6 13 10 0 0.12
 6 13 11 5.57 0.31
 6 13 12 0.72 0.12
 6 -14 10 1.18 0.15
 -6 14 8 15.34 0.49
 -6 14 7 0.9 0.16
 -6 14 6 42.99 1
 -6 14 5 -0.04 0.15
 -6 14 4 1.21 0.24
 -6 14 3 0.04 0.17
 -6 14 2 5.46 0.43
 -6 14 1 -0.23 0.18
 -6 14 0 0.16 0.14
 6 14 1 0.11 0.12
 -6 14 -1 0.12 0.15
 6 14 2 4.58 0.34
 -6 14 -2 4.53 0.37
 6 14 3 0.13 0.13
 -6 14 -3 -0.08 0.13
 6 14 4 0.54 0.16
 -6 14 -4 0.76 0.15
 6 14 5 -0.06 0.14
 6 14 6 42.63 1
 6 14 7 0.73 0.17
 6 14 8 15.19 0.57
 6 14 9 -0.04 0.11
 6 14 10 1.65 0.18
 6 14 11 -0.11 0.08
 -6 15 8 0.23 0.07
 -6 15 7 5.24 0.28
 -6 15 6 1.15 0.18
 -6 15 5 -0.01 0.12
 -6 15 4 1.5 0.23
 -6 15 3 2.96 0.3
 -6 15 2 0 0.16
 -6 15 1 2.6 0.29
 -6 15 0 0.3 0.15
 -6 15 -1 2.5 0.27
 6 15 2 0.18 0.12
 -6 15 -2 0.02 0.13
 6 15 3 2.32 0.23
 -6 15 -3 2.63 0.25
 6 15 4 1.94 0.22
 -6 15 -4 1.6 0.17
 6 15 5 -0.01 0.11
 6 15 6 1.58 0.19
 6 15 7 5.27 0.31
 6 15 8 0.19 0.1
 6 15 9 0.2 0.09
 -6 16 6 17.26 0.46
 -6 16 5 0.23 0.11
 -6 16 4 2.88 0.24
 -6 16 3 0.06 0.12
 -6 16 2 2.02 0.23
 -6 16 1 0.48 0.15
 -6 16 0 0.54 0.14
 -6 16 -1 0.53 0.14
 6 16 2 1.69 0.17
 -6 16 -2 2.19 0.21
 6 16 3 0.18 0.09
 -6 16 -3 0.08 0.08
 6 16 4 2.89 0.22
 6 16 5 0.19 0.1
 6 16 6 18.77 0.5
 6 16 7 0.28 0.09
 -6 17 4 -0.14 0.08
 -6 17 3 8.1 0.32
 -6 17 2 -0.24 0.1
 -6 17 1 4.77 0.26
 -6 17 0 -0.08 0.09
 -6 17 -1 5.67 0.26
 -6 17 -2 -0.15 0.07
 -7 0 0 0.07 0.14
 -7 0 -1 5.49 0.45
 -7 0 1 5.14 0.39
 -7 0 -2 8.35 0.55
 -7 0 2 7.7 0.44
 -7 0 -3 1.21 0.25
 -7 0 -4 3.69 0.39
 -7 0 -5 4.66 0.44
 -7 0 -6 0.43 0.18
 -7 0 -7 0.8 0.24
 -7 0 -8 34.37 1.24
 -7 0 8 33.65 0.94
 -7 0 9 0.11 0.13
 -7 0 -9 -0.09 0.12
 -7 0 10 14.62 0.66
 -7 0 11 2.94 0.32
 -7 0 12 45.24 1.16
 -7 0 13 0.38 0.19
 -7 0 14 16.04 0.68
 -7 0 15 2.86 0.29
 -7 0 16 1.68 0.22
 -7 0 17 1.81 0.19
 -7 0 18 0.23 0.08
 -7 1 18 1.17 0.14
 -7 1 17 2.69 0.23
 -7 1 16 0.61 0.17
 -7 1 15 1.97 0.27
 -7 1 14 1.97 0.28
 -7 1 13 5.71 0.44
 -7 1 12 0.79 0.23
 -7 1 11 26.82 0.9
 -7 1 10 0.35 0.17
 -7 1 9 39 1.05
 -7 -1 -9 37.79 1.3
 -7 -1 -8 2.73 0.4
 -7 1 8 3.07 0.3
 -7 -1 -7 9.94 0.66
 -7 1 7 9.98 0.51
 -7 -1 -6 2.63 0.35
 -7 -1 -5 0.34 0.17
 -7 -1 -4 5.55 0.48
 -7 -1 -3 16.21 0.77
 -7 -1 -2 0.27 0.17
 -7 1 2 0.12 0.1
 -7 1 1 115.2 1.73
 -7 -1 -1 116.69 1.91
 -7 -1 0 -0.13 0.14
 -7 1 0 -0.16 0.14
 -7 -1 1 114.69 1.77
 -7 1 -1 114.16 1.86
 -7 -1 2 0.11 0.1
 -7 1 -2 0.08 0.15
 -7 -1 3 17.04 0.63
 -7 1 -3 17.11 0.77
 -7 1 -4 5.52 0.47
 -7 1 -5 0.19 0.16
 -7 1 -6 2.08 0.33
 -7 1 -7 10.8 0.7
 -7 -1 8 2.91 0.29
 -7 1 -8 2.63 0.37
 -7 -1 9 41.41 1.06
 -7 -1 10 0.58 0.18
 -7 -1 11 25.87 0.75
 -7 -1 11 27.63 0.88
 -7 -1 12 0.66 0.2
 -7 -1 13 5.04 0.4
 -7 -1 14 2.21 0.28
 -7 -1 15 1.74 0.24
 -7 -1 16 0.64 0.16
 -7 -1 17 2 0.19
 -7 2 18 6.77 0.28
 -7 2 17 1.2 0.17
 -7 2 16 6.6 0.4
 -7 2 15 2.62 0.3
 -7 2 14 14.89 0.67
 -7 2 13 1.16 0.25
 -7 2 12 29.82 0.96
 -7 2 11 0.07 0.15
 -7 2 10 16.25 0.7
 -7 2 9 0.92 0.19
 -7 -2 -9 1.12 0.28
 -7 -2 -8 94.3 2.04
 -7 2 8 88.7 1.54
 -7 2 7 0.05 0.12
 -7 -2 -7 0.07 0.17
 -7 -2 -6 26.3 1.06
 -7 -2 -5 4.63 0.45
 -7 -2 -4 75.26 1.69
 -7 -2 -3 2.78 0.33
 -7 -2 -2 113.85 1.97
 -7 -2 -1 0 0.12
 -7 2 0 227.16 2.57
 -7 -2 0 217.48 2.56
 -7 -2 1 0.01 0.11
 -7 2 -1 -0.08 0.12
 -7 2 -2 110.47 1.92
 -7 -2 2 107.27 1.68
 -7 2 -3 2.83 0.34
 -7 -2 3 2.95 0.29
 -7 2 -4 77.35 1.7
 -7 2 -5 5.29 0.47
 -7 2 -6 29.93 1.13
 -7 -2 8 89.7 1.5
 -7 -2 9 1.17 0.21
 -7 -2 10 13.48 0.61
 -7 -2 11 0.08 0.12
 -7 -2 11 -0.19 0.14
 -7 -2 12 31.44 0.84
 -7 -2 12 32.4 0.94
 -7 -2 13 0.59 0.15
 -7 -2 13 1.18 0.22
 -7 -2 14 11.83 0.55
 -7 -2 15 2.91 0.27
 -7 -2 16 5.24 0.31
 -7 -2 17 1.24 0.14
 -7 3 18 0.58 0.1
 -7 3 17 14.44 0.49
 -7 3 16 0.42 0.16
 -7 3 15 24.98 0.81
 -7 3 14 0.83 0.23
 -7 3 13 24.79 0.88
 -7 3 12 0.23 0.19
 -7 3 11 8.19 0.52
 -7 3 10 6.79 0.47
 -7 -3 -9 67.87 1.75
 -7 3 9 69 1.4
 -7 -3 -8 4.7 0.49
 -7 3 8 5.18 0.4
 -7 -3 -7 74.74 1.82
 -7 3 7 73.12 1.36
 -7 3 7 73.73 1.27
 -7 -3 -6 0.82 0.23
 -7 -3 -5 65.27 1.63
 -7 -3 -4 2.63 0.34
 -7 -3 -3 98.58 1.9
 -7 -3 -2 1.49 0.26
 -7 -3 -1 81.11 1.64
 -7 -3 0 0.23 0.13
 -7 -3 1 79.54 1.55
 -7 -3 2 1.72 0.24
 -7 -3 3 96.16 1.56
 -7 -3 8 5.53 0.38
 -7 -3 9 68.7 1.31
 -7 -3 10 7.53 0.45
 -7 -3 10 7.26 0.44
 -7 -3 11 9.9 0.51
 -7 -3 11 10.11 0.52
 -7 -3 12 0.04 0.14
 -7 -3 12 0.15 0.15
 -7 -3 13 25.35 0.76
 -7 -3 13 27.28 0.82
 -7 -3 14 0.6 0.16
 -7 -3 15 19.18 0.59
 -7 4 17 0.52 0.13
 -7 4 16 7.61 0.41
 -7 4 15 1.96 0.26
 -7 4 14 33.04 0.97
 -7 4 13 0.76 0.23
 -7 4 12 9.17 0.55
 -7 4 11 0.33 0.18
 -7 4 10 63.01 1.36
 -7 4 9 1.3 0.23
 -7 -4 -8 24.22 1.06
 -7 4 8 23.82 0.81
 -7 4 7 4.12 0.35
 -7 4 7 3.96 0.32
 -7 -4 -7 4.56 0.45
 -7 4 6 153.66 1.92
 -7 4 6 153.96 1.87
 -7 -4 -6 158.8 2.63
 -7 -4 -5 1.06 0.24
 -7 -4 -4 73.85 1.73
 -7 -4 -3 0.23 0.16
 -7 -4 -2 29.3 1.04
 -7 -4 -1 1.57 0.25
 -7 -4 0 1.19 0.24
 -7 -4 1 2.05 0.28
 -7 -4 2 31.03 0.97
 -7 -4 3 -0.1 0.1
 -7 -4 8 22.73 0.73
 -7 -4 9 1.32 0.21
 -7 -4 10 62.42 1.28
 -7 -4 10 64.98 1.24
 -7 -4 11 0.39 0.16
 -7 -4 11 0.51 0.15
 -7 -4 12 9.51 0.51
 -7 -4 12 10.46 0.5
 -7 -4 13 0.37 0.16
 -7 -4 13 0.69 0.16
 -7 5 17 9.44 0.36
 -7 5 16 3.99 0.3
 -7 5 15 5.24 0.37
 -7 5 14 1.92 0.27
 -7 5 13 13.93 0.66
 -7 5 12 3.14 0.35
 -7 5 11 30.26 0.96
 -7 5 10 5.03 0.41
 -7 5 9 21.73 0.79
 -7 5 8 1.09 0.22
 -7 -5 -8 1.03 0.22
 -7 5 8 0.86 0.19
 -7 5 7 19.36 0.71
 -7 5 7 17.82 0.67
 -7 -5 -7 20.13 0.97
 -7 5 6 2.13 0.25
 -7 -5 -6 1.87 0.32
 -7 5 6 2.09 0.27
 -7 5 5 155.25 1.85
 -7 5 5 155.86 1.96
 -7 -5 -5 161.3 2.66
 -7 -5 -4 1.96 0.32
 -7 -5 -3 1.79 0.29
 -7 -5 -2 0.93 0.23
 -7 -5 -1 1.59 0.27
 -7 -5 0 1.39 0.24
 -7 -5 1 1.54 0.26
 -7 -5 2 0.61 0.18
 -7 -5 3 1.66 0.25
 -7 -5 10 4.99 0.4
 -7 -5 11 30.72 0.92
 -7 -5 12 3.15 0.32
 -7 -5 13 11.35 0.54
 -7 6 17 0.52 0.11
 -7 6 16 5.4 0.31
 -7 6 15 1.89 0.23
 -7 6 14 4.93 0.36
 -7 6 13 0.43 0.18
 -7 6 12 13.57 0.64
 -7 6 11 1.75 0.27
 -7 6 10 28.97 0.92
 -7 6 9 1.01 0.23
 -7 6 8 3.26 0.31
 -7 6 8 3.24 0.32
 -7 6 7 2.26 0.28
 -7 6 7 2.38 0.29
 -7 -6 -7 2.35 0.34
 -7 6 6 16.06 0.62
 -7 6 6 16.82 0.67
 -7 6 5 7.76 0.43
 -7 6 5 7.84 0.47
 -7 -6 -5 8.52 0.64
 -7 6 4 19.75 0.73
 -7 -6 -4 18.84 0.93
 -7 -6 -3 0.34 0.17
 -7 6 3 0.24 0.15
 -7 6 2 20.53 0.74
 -7 -6 -2 21.95 0.96
 -7 -6 -1 2.88 0.37
 -7 -6 0 0.07 0.16
 -7 -6 1 3.32 0.37
 -7 -6 2 20.52 0.86
 -7 -6 3 -0.1 0.14
 -7 6 -4 20.06 0.66
 -7 -6 9 0.84 0.22
 -7 -6 10 29.11 0.91
 -7 -6 11 1.55 0.25
 -7 -6 12 13.07 0.61
 -7 -6 13 0.43 0.16
 -7 7 16 0.51 0.11
 -7 7 15 6.69 0.35
 -7 7 14 0.36 0.14
 -7 7 13 1.9 0.25
 -7 7 12 0.32 0.17
 -7 7 11 13.03 0.61
 -7 7 10 0.93 0.21
 -7 7 9 2.38 0.28
 -7 7 8 2.63 0.29
 -7 7 8 2.52 0.28
 -7 7 7 21.48 0.72
 -7 7 7 22.5 0.78
 -7 7 6 2.66 0.28
 -7 -7 -6 2.17 0.35
 -7 7 6 2.63 0.31
 -7 7 5 27.64 0.89
 -7 -7 -5 27.46 1.14
 -7 -7 -4 -0.08 0.17
 -7 7 4 0.28 0.15
 -7 7 3 72.92 1.44
 -7 -7 -3 75.16 1.86
 -7 7 2 3.01 0.32
 -7 -7 -2 2.97 0.4
 -7 -7 -1 31.78 1.18
 -7 7 1 33.31 0.96
 -7 -7 0 0.44 0.2
 -7 7 0 0.81 0.18
 -7 -7 1 34.07 1.17
 -7 7 -1 35 0.97
 -7 -7 2 2.83 0.35
 -7 7 -2 2.61 0.28
 -7 -7 3 73.04 1.62
 -7 7 -3 78.21 1.39
 -7 7 -4 0.04 0.1
 -7 -7 8 2.32 0.29
 -7 -7 9 2.87 0.33
 -7 -7 10 1.02 0.22
 -7 -7 11 11.35 0.58
 -7 -7 12 0.58 0.2
 -7 8 15 0.24 0.1
 -7 8 14 8.6 0.38
 -7 8 13 0.36 0.14
 -7 8 12 5.16 0.36
 -7 8 11 1.16 0.22
 -7 8 10 5.54 0.39
 -7 8 9 1.03 0.21
 -7 8 8 42.97 1.01
 -7 8 8 42.2 1.05
 -7 8 7 0.12 0.14
 -7 8 6 54.5 1.27
 -7 8 5 0.42 0.2
 -7 8 4 15.48 0.7
 -7 -8 -4 15.4 0.87
 -7 8 3 4.14 0.39
 -7 -8 -3 3.83 0.48
 -7 -8 -2 91.5 2.07
 -7 8 2 90.61 1.65
 -7 -8 -1 0 0.1
 -7 8 1 0.12 0.15
 -7 -8 0 5.68 0.53
 -7 8 0 6.11 0.44
 -7 -8 1 -0.22 0.14
 -7 8 -1 0.08 0.14
 -7 -8 2 94.23 1.97
 -7 8 -2 98.37 1.65
 -7 -8 3 3.54 0.4
 -7 8 -3 4.14 0.35
 -7 8 -4 14.78 0.61
 -7 -8 7 0.16 0.15
 -7 -8 8 43.56 1.12
 -7 -8 9 1.41 0.24
 -7 -8 10 4.26 0.37
 -7 -8 11 1.15 0.23
 -7 -8 12 5.95 0.41
 7 8 14 8.06 0.37
 -7 9 14 0.17 0.08
 -7 9 13 13.48 0.45
 -7 9 12 0.31 0.13
 -7 9 11 30.09 0.76
 -7 9 9 33.16 0.87
 -7 9 8 2.36 0.27
 -7 9 7 16.58 0.7
 -7 9 6 0.6 0.2
 -7 9 5 45.73 1.2
 -7 9 4 3.2 0.36
 -7 9 3 9.19 0.57
 -7 9 2 1.36 0.26
 -7 9 1 79.82 1.58
 -7 9 0 0.21 0.17
 -7 9 -1 77.84 1.53
 -7 9 -2 1.2 0.23
 -7 9 -3 9.65 0.54
 -7 9 -4 3.22 0.31
 -7 -9 6 0.6 0.19
 -7 -9 7 18.39 0.73
 -7 -9 8 2.91 0.32
 -7 -9 9 33.37 0.98
 -7 -9 10 0.8 0.22
 -7 -9 11 32.88 0.93
 7 9 13 14.85 0.53
 7 9 14 0.42 0.1
 7 -10 11 -0.06 0.06
 -7 10 9 1.57 0.21
 -7 10 8 25.53 0.81
 -7 10 7 1.5 0.25
 -7 10 6 10.61 0.58
 -7 10 5 1.42 0.27
 -7 10 4 24.95 0.91
 -7 10 3 1.73 0.28
 -7 10 2 0.85 0.24
 -7 10 1 1.02 0.23
 -7 10 0 137.85 2.1
 -7 10 -1 1.67 0.28
 -7 10 -2 0.9 0.24
 -7 -10 3 1.56 0.21
 -7 10 -3 1.29 0.22
 -7 -10 4 24.99 0.8
 -7 10 -4 25.04 0.82
 -7 -10 5 1.41 0.22
 -7 -10 6 10.84 0.56
 -7 -10 7 1.54 0.24
 -7 -10 8 26.82 0.86
 -7 -10 9 1.4 0.24
 -7 -10 10 39.7 1
 7 10 11 0.18 0.14
 7 10 12 41.01 0.92
 7 10 13 1.2 0.16
 7 10 14 9.68 0.31
 7 -11 11 18.01 0.56
 -7 11 9 15.56 0.54
 -7 11 8 -0.03 0.11
 -7 11 7 11.97 0.58
 -7 11 6 1.6 0.26
 -7 11 5 27.94 0.94
 -7 11 4 0.62 0.22
 -7 11 3 0.11 0.16
 -7 11 2 1.25 0.24
 -7 11 1 14.09 0.7
 -7 11 0 1.68 0.28
 7 11 1 15.41 0.64
 -7 11 -1 15.58 0.71
 7 11 2 0.94 0.2
 -7 11 -2 1.06 0.23
 -7 -11 3 0.38 0.12
 -7 11 -3 0.03 0.13
 -7 -11 4 0.59 0.15
 -7 11 -4 0.56 0.18
 -7 -11 5 29.59 0.85
 -7 -11 6 1.49 0.22
 -7 -11 7 12.55 0.57
 -7 -11 8 0 0.14
 7 11 8 0.18 0.17
 -7 -11 9 16.93 0.64
 7 11 9 17.13 0.71
 7 11 10 2.56 0.28
 7 11 11 18.51 0.63
 7 11 12 0.8 0.16
 7 11 13 12.49 0.39
 7 -12 11 0.41 0.1
 7 -12 10 6.89 0.35
 -7 12 9 0.14 0.1
 -7 12 8 1.56 0.2
 -7 12 7 0.54 0.17
 -7 12 6 21.65 0.77
 -7 12 5 0.11 0.17
 -7 12 4 3.82 0.38
 -7 12 3 0.48 0.23
 -7 12 2 33.59 1.05
 -7 12 1 1.44 0.28
 -7 12 0 32.61 1.03
 7 12 1 1.76 0.22
 -7 12 -1 1.13 0.25
 7 12 2 33.21 0.94
 -7 12 -2 31.78 0.97
 7 12 3 0.3 0.14
 -7 12 -3 0.25 0.15
 7 12 4 3.77 0.35
 -7 12 -4 3.34 0.31
 -7 -12 5 0.09 0.11
 7 12 5 0.04 0.15
 -7 -12 6 22.46 0.7
 7 12 6 22.87 0.82
 -7 -12 7 0.63 0.17
 7 12 7 0.34 0.17
 7 12 8 1.93 0.27
 7 12 9 0.3 0.15
 7 12 10 7.5 0.41
 7 12 11 0.56 0.13
 7 12 12 5.18 0.26
 7 -13 10 0.31 0.09
 -7 13 8 -0.07 0.1
 -7 13 7 2.3 0.24
 -7 13 6 -0.19 0.15
 -7 13 5 15.31 0.64
 -7 13 4 0.31 0.17
 -7 13 3 39.64 1.09
 -7 13 2 2.35 0.31
 -7 13 1 28.63 0.94
 -7 13 0 1.42 0.25
 -7 13 -1 28.81 0.91
 7 13 2 1.71 0.22
 -7 13 -2 1.81 0.25
 7 13 3 37.24 0.95
 -7 13 -3 37.32 0.95
 7 13 4 0.26 0.14
 -7 13 -4 0.35 0.14
 7 13 5 14.49 0.61
 7 13 6 -0.07 0.15
 7 13 7 2.19 0.26
 7 13 8 0.15 0.13
 7 13 9 1.17 0.18
 7 13 10 0.45 0.13
 7 13 11 4.74 0.25
 7 -14 9 0.61 0.09
 -7 14 8 0.41 0.1
 -7 14 7 0.02 0.08
 -7 14 6 7.01 0.38
 -7 14 5 0.14 0.13
 -7 14 4 18.34 0.67
 -7 14 3 -0.25 0.16
 -7 14 2 22.02 0.76
 -7 14 1 0.79 0.2
 -7 14 0 9.44 0.5
 -7 14 -1 0.78 0.19
 7 14 2 21.07 0.62
 -7 14 -2 22 0.71
 7 14 3 -0.01 0.12
 -7 14 -3 -0.03 0.12
 7 14 4 16.42 0.58
 -7 14 -4 15.55 0.52
 7 14 5 0.12 0.12
 7 14 6 5.48 0.34
 7 14 7 0.13 0.11
 7 14 8 0.89 0.15
 7 14 9 0.83 0.13
 7 14 10 13.28 0.38
 -7 15 7 3.35 0.2
 -7 15 6 0.2 0.1
 -7 15 5 45.7 0.87
 -7 15 4 0.39 0.15
 -7 15 3 10.28 0.47
 -7 15 2 0.44 0.15
 -7 15 1 5.85 0.37
 -7 15 0 0.05 0.11
 -7 15 -1 5.34 0.34
 -7 15 -2 0.73 0.15
 7 15 3 10.35 0.39
 -7 15 -3 10.21 0.4
 7 15 4 0.45 0.12
 -7 15 -4 0.05 0.08
 7 15 5 45.56 0.82
 7 15 6 0.27 0.1
 7 15 7 2.87 0.2
 7 15 8 0.12 0.07
 -7 16 5 0.32 0.09
 -7 16 4 8.29 0.33
 -7 16 3 0.92 0.13
 -7 16 2 21.51 0.57
 -7 16 1 1.65 0.19
 -7 16 0 0.2 0.1
 -7 16 -1 1.84 0.18
 -7 16 -2 18.75 0.46
 -8 0 0 0.02 0.09
 -8 0 -1 -0.03 0.18
 -8 0 1 -0.25 0.17
 -8 0 -2 84.95 1.8
 -8 0 2 80.9 1.5
 -8 0 -3 -0.2 0.17
 -8 0 -4 49.24 1.44
 -8 0 5 0.77 0.19
 -8 0 -5 0.5 0.19
 -8 0 -6 44.43 1.43
 -8 0 6 44.15 1.01
 -8 0 7 0.17 0.16
 -8 0 -7 0.02 0.17
 -8 0 8 3.62 0.34
 -8 0 9 0.79 0.21
 -8 0 10 109.06 1.8
 -8 0 11 0.56 0.2
 -8 0 12 42.9 1.11
 -8 0 13 6.99 0.46
 -8 0 14 3.15 0.31
 -8 0 15 0.99 0.19
 -8 0 16 10.16 0.41
 -8 0 17 -0.09 0.07
 -8 1 17 9.39 0.34
 -8 1 16 0.03 0.1
 -8 1 15 4.5 0.33
 -8 1 14 1.75 0.25
 -8 1 13 58.4 1.28
 -8 1 12 0.04 0.14
 -8 1 11 56.97 1.3
 -8 1 10 4.04 0.38
 -8 1 9 27.91 0.92
 -8 1 8 0.32 0.16
 -8 -1 -7 90.06 2.05
 -8 1 7 90.88 1.6
 -8 1 7 88.77 1.39
 -8 -1 -6 4.02 0.46
 -8 1 6 4.19 0.34
 -8 1 6 4.58 0.35
 -8 -1 -5 24.99 1.07
 -8 1 5 27.17 0.82
 -8 1 5 26.91 0.81
 -8 -1 -4 0.93 0.26
 -8 -1 -3 72.85 1.74
 -8 -1 -2 3.71 0.41
 -8 -1 -1 83.02 1.76
 -8 1 1 81.56 1.59
 -8 -1 0 0.65 0.19
 -8 1 0 0.58 0.17
 -8 -1 1 83.08 1.65
 -8 1 -1 80.49 1.69
 -8 -1 2 3.46 0.33
 -8 1 -2 3.52 0.39
 -8 1 -3 71.39 1.69
 -8 1 -4 0.79 0.24
 -8 1 -5 26.28 1.08
 -8 -1 5 28.04 0.82
 -8 1 -6 4.3 0.47
 -8 -1 6 4.65 0.36
 -8 1 -7 88.64 2.06
 -8 -1 7 85.19 1.4
 -8 -1 8 0.08 0.15
 -8 -1 9 32.97 0.98
 -8 -1 10 3.85 0.36
 -8 -1 11 49.35 1.03
 -8 -1 11 53.98 1.24
 -8 -1 12 0.15 0.15
 -8 -1 13 61.28 1.26
 -8 -1 14 2 0.25
 -8 -1 15 3.85 0.29
 -8 -1 16 0.05 0.09
 -8 2 17 0.16 0.09
 -8 2 16 16.27 0.53
 -8 2 15 0.43 0.18
 -8 2 14 10.12 0.53
 -8 2 13 0.5 0.21
 -8 2 12 0.08 0.17
 -8 2 11 8.82 0.53
 -8 2 10 49.68 1.23
 -8 2 9 3.53 0.36
 -8 2 8 107.85 1.79
 -8 -2 -7 8.97 0.67
 -8 2 7 9.1 0.53
 -8 2 7 8.99 0.48
 -8 2 7 9.16 0.46
 -8 -2 -6 85.85 2.02
 -8 2 6 83.18 1.38
 -8 2 6 82.63 1.44
 -8 2 5 0.99 0.2
 -8 -2 -5 1.05 0.25
 -8 2 5 0.65 0.18
 -8 -2 -4 17.93 0.9
 -8 2 4 18.38 0.69
 -8 -2 -3 0.36 0.19
 -8 -2 -2 22.4 0.96
 -8 -2 -1 2.95 0.38
 -8 -2 0 -0.23 0.17
 -8 -2 1 3.19 0.34
 -8 -2 2 21.16 0.82
 -8 2 -2 20.87 0.91
 -8 2 -3 0.52 0.21
 -8 2 -4 16.07 0.85
 -8 -2 4 17.58 0.67
 -8 -2 5 1.14 0.22
 -8 -2 6 83.27 1.43
 -8 -2 8 109.42 1.75
 -8 -2 9 3.8 0.36
 -8 -2 10 50.64 1.19
 -8 -2 11 8.02 0.45
 -8 -2 11 8.14 0.49
 -8 -2 12 0.17 0.15
 -8 -2 12 0.2 0.15
 -8 -2 13 0.42 0.12
 -8 -2 13 0.23 0.14
 -8 -2 14 9.35 0.46
 -8 -2 15 0.57 0.15
 -8 -2 16 15.64 0.44
 -8 3 17 9.64 0.34
 -8 3 16 0.8 0.15
 -8 3 15 9.15 0.45
 -8 3 14 0.7 0.21
 -8 3 13 11.49 0.58
 -8 3 12 0.51 0.21
 -8 3 11 45.71 1.18
 -8 3 10 0.61 0.2
 -8 3 9 15.05 0.69
 -8 3 8 0.95 0.23
 -8 3 8 1.19 0.22
 -8 -3 -7 78.91 1.97
 -8 3 7 74.59 1.46
 -8 3 7 75.62 1.37
 -8 3 6 0.85 0.19
 -8 3 6 0.79 0.19
 -8 -3 -6 0.54 0.2
 -8 3 6 0.57 0.18
 -8 -3 -5 44.44 1.44
 -8 3 5 47.01 1.11
 -8 -3 -4 0.75 0.14
 -8 -3 -4 0.47 0.16
 -8 3 4 0.78 0.2
 -8 3 3 18.16 0.7
 -8 -3 -3 17.32 0.87
 -8 -3 -2 6.7 0.55
 -8 -3 -1 19.64 0.88
 -8 -3 0 1.26 0.26
 -8 -3 1 18.68 0.81
 -8 -3 2 7.16 0.48
 -8 -3 3 18.05 0.69
 -8 -3 4 0.74 0.19
 -8 3 -4 0.5 0.14
 -8 -3 5 47.13 1.1
 -8 -3 8 1.24 0.23
 -8 -3 9 15.54 0.66
 -8 -3 10 0.63 0.18
 -8 -3 10 0.51 0.16
 -8 -3 11 43.16 1.03
 -8 -3 11 45.3 1.08
 -8 -3 12 0.75 0.18
 -8 -3 12 1.19 0.2
 -8 -3 13 10.98 0.48
 -8 -3 13 10.51 0.49
 -8 -3 14 0.58 0.15
 -8 -3 15 8.01 0.35
 -8 4 17 2.67 0.18
 -8 4 16 0.15 0.11
 -8 4 15 0.05 0.13
 -8 4 14 42.31 1.01
 -8 4 13 0.78 0.21
 -8 4 12 20.99 0.78
 -8 4 11 1.08 0.24
 -8 4 10 4.4 0.39
 -8 4 9 1.87 0.28
 -8 4 8 19.24 0.75
 -8 4 8 19.41 0.7
 -8 4 7 0.52 0.18
 -8 4 7 0.57 0.19
 -8 4 6 5.76 0.42
 -8 4 6 5.73 0.41
 -8 -4 -6 5.22 0.54
 -8 4 5 14.02 0.63
 -8 -4 -5 14.01 0.83
 -8 -4 -4 -0.07 0.07
 -8 -4 -4 -0.05 0.15
 -8 4 4 0.25 0.16
 -8 -4 -3 0.43 0.11
 -8 -4 -3 0.24 0.19
 -8 4 3 0.3 0.13
 -8 -4 -2 30.9 0.83
 -8 4 2 29.42 0.89
 -8 -4 -2 29.92 1.13
 -8 -4 -1 1.64 0.23
 -8 -4 -1 1.54 0.27
 -8 4 1 1.51 0.22
 -8 -4 0 0.68 0.17
 -8 -4 0 0.57 0.18
 -8 4 0 0.21 0.14
 -8 -4 1 1.12 0.24
 -8 4 -1 1.33 0.23
 -8 -4 2 33.66 0.93
 -8 4 -2 33.31 0.91
 -8 -4 3 0.25 0.15
 -8 4 -3 0.44 0.14
 -8 4 -4 0.64 0.13
 -8 -4 8 20.37 0.73
 -8 -4 9 2.21 0.28
 -8 -4 10 3.9 0.35
 -8 -4 10 3.84 0.33
 -8 -4 11 1.07 0.23
 -8 -4 11 1.22 0.19
 -8 -4 12 21.81 0.72
 -8 -4 12 20.2 0.66
 -8 -4 13 0.52 0.15
 -8 -4 13 0.47 0.14
 -8 5 16 0.74 0.13
 -8 5 15 44.36 0.89
 -8 5 14 0.88 0.19
 -8 5 13 14.68 0.63
 -8 5 12 0.93 0.21
 -8 5 11 13.7 0.64
 -8 5 10 1.7 0.27
 -8 5 9 8.52 0.51
 -8 5 8 4.05 0.36
 -8 5 8 3.84 0.33
 -8 5 7 66.74 1.35
 -8 5 7 65.1 1.32
 -8 5 6 3.95 0.34
 -8 5 6 3.96 0.36
 -8 5 5 64.92 1.29
 -8 5 5 68.09 1.38
 -8 -5 -5 66.67 1.8
 -8 -5 -4 1.26 0.28
 -8 5 4 1.03 0.22
 -8 5 3 20.98 0.77
 -8 -5 -3 20.8 0.99
 -8 -5 -2 0.91 0.24
 -8 5 2 1.33 0.23
 -8 5 1 50.53 1.18
 -8 -5 -1 51 1.48
 -8 -5 0 0.05 0.19
 -8 5 0 0.13 0.11
 -8 5 -1 53.52 1.2
 -8 -5 1 52.83 1.43
 -8 -5 2 0.7 0.19
 -8 5 -2 1.18 0.21
 -8 5 -3 21.48 0.73
 -8 5 -4 0.97 0.19
 -8 -5 7 66.99 1.27
 -8 -5 8 4.37 0.34
 -8 -5 9 8.13 0.44
 -8 -5 10 1.64 0.26
 -8 -5 11 11.13 0.55
 -8 -5 12 0.74 0.19
 -8 -5 13 14.95 0.57
 -8 6 16 64.01 0.82
 -8 6 15 0.81 0.15
 -8 6 14 14.77 0.54
 -8 6 13 0.67 0.18
 -8 6 12 26.02 0.82
 -8 6 11 0.47 0.2
 -8 6 10 12.8 0.61
 -8 6 9 0.36 0.18
 -8 6 8 6.15 0.43
 -8 6 8 6.28 0.42
 -8 6 7 1.59 0.24
 -8 6 7 1.1 0.23
 -8 6 6 37.79 0.98
 -8 6 6 38.76 1.05
 -8 6 5 -0.04 0.11
 -8 6 5 0.14 0.16
 -8 6 4 114.33 1.63
 -8 6 4 115.37 1.84
 -8 -6 -4 111.08 2.31
 -8 -6 -3 0.86 0.28
 -8 6 3 0.95 0.22
 -8 6 2 28.96 0.93
 -8 -6 -2 28.27 1.14
 -8 -6 -1 1.48 0.29
 -8 6 1 1.91 0.26
 -8 6 0 8.33 0.5
 -8 -6 0 6.96 0.55
 -8 -6 1 1.45 0.25
 -8 6 -1 1.62 0.25
 -8 6 -2 27.69 0.88
 -8 -6 2 27.25 1.02
 -8 6 -3 1.03 0.2
 -8 6 -4 118.56 1.7
 -8 -6 9 0.41 0.19
 -8 -6 10 13.09 0.61
 -8 -6 11 0.49 0.18
 -8 -6 12 22.93 0.75
 -8 -6 13 0.63 0.15
 -8 7 15 20.63 0.49
 -8 7 14 -0.13 0.11
 -8 7 13 11.94 0.49
 -8 7 12 0.38 0.15
 -8 7 11 44.45 1.04
 -8 7 10 0.02 0.15
 -8 7 9 17.89 0.68
 -8 7 9 17.14 0.62
 -8 7 8 -0.22 0.16
 -8 7 8 -0.09 0.16
 -8 7 7 12.66 0.56
 -8 7 7 12.37 0.6
 -8 7 6 0.23 0.13
 -8 7 6 -0.06 0.16
 -8 7 5 25.91 0.9
 -8 7 4 1.56 0.27
 -8 7 3 135.49 2.04
 -8 -7 -2 0.44 0.21
 -8 7 2 0.85 0.23
 -8 7 1 32.61 1
 -8 -7 -1 31.43 1.22
 -8 -7 0 1 0.21
 -8 7 0 1.03 0.2
 -8 7 -1 30.48 0.95
 -8 -7 1 28.07 1.1
 -8 -7 2 0.96 0.22
 -8 7 -2 0.75 0.19
 -8 7 -3 139 1.94
 -8 7 -4 1.01 0.2
 -8 -7 8 -0.13 0.16
 -8 -7 9 17.04 0.7
 -8 -7 10 0.32 0.17
 -8 -7 11 44.32 1.06
 -8 -7 12 0.57 0.17
 8 7 14 0.09 0.09
 -8 8 14 3.48 0.21
 -8 8 13 1.39 0.17
 -8 8 12 11.67 0.47
 -8 8 11 0.07 0.1
 -8 8 10 26.12 0.77
 -8 8 9 -0.04 0.13
 -8 8 9 -0.01 0.11
 -8 8 8 0.5 0.16
 -8 8 8 0.28 0.16
 -8 8 7 0.73 0.2
 -8 8 6 14.59 0.67
 -8 8 5 1.71 0.27
 -8 8 4 15.12 0.71
 -8 8 3 2.65 0.32
 -8 8 2 153.45 2.21
 -8 8 1 1.42 0.25
 -8 8 0 22.64 0.85
 -8 8 -1 1.6 0.26
 -8 8 -2 152.43 2.12
 -8 8 -3 3.13 0.32
 -8 8 -4 13.47 0.6
 -8 -8 7 0.59 0.18
 -8 -8 8 1.22 0.24
 -8 -8 9 0.12 0.15
 -8 -8 10 24.98 0.82
 -8 -8 11 0.03 0.14
 -8 -8 12 11.98 0.52
 8 8 13 1.48 0.19
 8 8 14 3.54 0.22
 -8 9 9 0.71 0.15
 -8 9 8 1.54 0.24
 -8 9 7 2.02 0.27
 -8 9 6 0.32 0.17
 -8 9 5 45.04 1.19
 -8 9 4 1.17 0.24
 -8 9 3 17.39 0.77
 -8 9 2 3.29 0.36
 -8 9 1 73.54 1.55
 -8 9 0 -0.13 0.16
 -8 9 -1 75.37 1.53
 -8 9 -2 2.85 0.32
 -8 9 -3 17.98 0.72
 -8 9 -4 1.34 0.22
 -8 -9 6 0.28 0.15
 -8 -9 7 2.42 0.3
 -8 -9 8 1.9 0.27
 -8 -9 9 0.64 0.18
 -8 -9 10 0.97 0.22
 -8 -9 11 7.25 0.42
 8 9 12 0.04 0.12
 8 9 13 1.6 0.18
 -8 10 9 -0.09 0.08
 -8 10 8 4.53 0.33
 -8 10 7 2.09 0.27
 -8 10 6 9.43 0.53
 -8 10 5 2.65 0.33
 -8 10 4 5.22 0.44
 -8 10 3 2.98 0.35
 -8 10 2 0.7 0.21
 -8 10 1 0.02 0.16
 -8 10 0 2.71 0.34
 -8 10 -1 0.07 0.15
 -8 10 -2 0.37 0.18
 -8 -10 3 3.47 0.3
 -8 10 -3 3.3 0.33
 -8 -10 4 5.71 0.39
 -8 10 -4 5.54 0.39
 -8 -10 5 3.17 0.31
 -8 -10 6 9.93 0.52
 -8 -10 7 2.49 0.28
 -8 -10 8 4.01 0.34
 -8 -10 9 0.09 0.13
 -8 -10 10 7.12 0.41
 8 10 11 1.18 0.2
 8 10 12 3.58 0.26
 8 10 13 0.19 0.09
 -8 11 9 17.7 0.52
 -8 11 8 0.15 0.11
 -8 11 7 33.32 0.88
 -8 11 6 0.22 0.16
 -8 11 5 32.09 0.97
 -8 11 4 0.52 0.21
 -8 11 3 1.02 0.24
 -8 11 2 0.68 0.22
 -8 11 1 61.02 1.39
 -8 11 0 4.63 0.42
 -8 11 -1 57.71 1.32
 8 11 2 0.58 0.16
 -8 11 -2 0.58 0.2
 -8 -11 3 0.41 0.13
 8 11 3 0.47 0.17
 -8 11 -3 0.54 0.18
 -8 -11 4 0.91 0.19
 -8 11 -4 0.75 0.18
 -8 -11 5 30.64 0.83
 -8 -11 6 0.35 0.16
 -8 -11 7 30.58 0.84
 8 11 7 30.93 0.93
 -8 -11 8 0.34 0.14
 8 11 8 0.49 0.18
 -8 -11 9 20.29 0.65
 8 11 9 19.59 0.68
 8 11 10 0.56 0.16
 8 11 11 9.69 0.41
 8 11 12 0.22 0.09
 -8 12 8 23.88 0.62
 -8 12 7 1.64 0.21
 -8 12 6 23.89 0.75
 -8 12 5 2.5 0.29
 -8 12 4 1.46 0.25
 -8 12 3 0.19 0.17
 -8 12 2 30.08 0.94
 -8 12 1 0.27 0.18
 -8 12 0 94.43 1.65
 -8 12 -1 -0.03 0.15
 8 12 2 29.29 0.81
 -8 12 -2 27.17 0.85
 8 12 3 0.06 0.11
 -8 12 -3 -0.21 0.14
 8 12 4 2.58 0.28
 -8 12 -4 1.97 0.22
 -8 -12 5 2.35 0.23
 8 12 5 2.69 0.28
 -8 -12 6 23.07 0.66
 8 12 6 23.36 0.76
 -8 -12 7 1.38 0.19
 8 12 7 1.16 0.2
 8 12 8 25.56 0.74
 8 12 9 0.55 0.14
 8 12 10 12.69 0.45
 8 12 11 1.02 0.13
 -8 13 8 0.14 0.09
 -8 13 7 28.27 0.67
 -8 13 6 0 0.11
 -8 13 5 14.09 0.56
 -8 13 4 0.07 0.13
 -8 13 3 27.04 0.83
 -8 13 2 -0.14 0.14
 -8 13 1 7.55 0.46
 -8 13 0 0.37 0.16
 -8 13 -1 8.13 0.46
 8 13 2 -0.17 0.1
 -8 13 -2 -0.03 0.12
 8 13 3 24.55 0.69
 -8 13 -3 24.15 0.7
 8 13 4 -0.01 0.12
 -8 13 -4 -0.15 0.11
 8 13 5 15.41 0.56
 8 13 6 0.1 0.11
 8 13 7 28.17 0.71
 8 13 8 0.03 0.09
 8 13 9 7.22 0.33
 8 13 10 0.75 0.11
 -8 14 7 1.97 0.17
 -8 14 6 8.25 0.35
 -8 14 5 0.5 0.13
 -8 14 4 28.63 0.74
 -8 14 3 0.27 0.14
 -8 14 2 7.31 0.41
 -8 14 1 -0.04 0.13
 -8 14 0 0.06 0.12
 -8 14 -1 0.06 0.11
 -8 14 -2 7.45 0.38
 8 14 3 0.33 0.1
 -8 14 -3 0.22 0.11
 8 14 4 27.89 0.64
 -8 14 -4 25.85 0.56
 8 14 5 0.37 0.11
 8 14 6 8.46 0.35
 8 14 7 2.46 0.19
 8 14 8 5.12 0.24
 -8 15 5 3.53 0.22
 -8 15 4 0.46 0.12
 -8 15 3 5.26 0.29
 -8 15 2 0.32 0.12
 -8 15 1 1.96 0.2
 -8 15 0 0.35 0.12
 -8 15 -1 2.04 0.19
 -8 15 -2 0.18 0.09
 -8 15 -3 4.83 0.22
 -9 0 0 -0.1 0.13
 -9 0 0 0.39 0.14
 -9 0 1 0.42 0.16
 -9 0 -1 0.26 0.17
 -9 0 -1 0.03 0.17
 -9 0 -2 7.48 0.59
 -9 0 2 8.12 0.5
 -9 0 -2 8.43 0.5
 -9 0 3 3.05 0.33
 -9 0 -3 3.11 0.31
 -9 0 -3 2.63 0.38
 -9 0 -4 4.49 0.48
 -9 0 4 4.54 0.39
 -9 0 -4 4.57 0.36
 -9 0 5 0.27 0.15
 -9 0 -5 0.4 0.13
 -9 0 -5 0.03 0.19
 -9 0 6 22.15 0.78
 -9 0 7 9.11 0.55
 -9 0 7 8.83 0.49
 -9 0 8 34.58 1.04
 -9 0 8 33.71 0.89
 -9 0 9 1.36 0.26
 -9 0 10 -0.11 0.17
 -9 0 11 1.2 0.23
 -9 0 12 44.96 1.09
 -9 0 13 0.54 0.17
 -9 0 14 -0.07 0.13
 -9 0 15 0.04 0.1
 -9 0 16 7.73 0.29
 -9 1 16 0.43 0.1
 -9 1 15 1.46 0.18
 -9 1 14 0.49 0.15
 -9 1 13 33.98 0.91
 -9 1 12 3.09 0.32
 -9 1 11 34.45 0.99
 -9 1 10 5.26 0.43
 -9 1 9 41.45 1.13
 -9 1 8 8.2 0.53
 -9 1 8 7.86 0.44
 -9 1 7 20.91 0.82
 -9 1 7 22.21 0.75
 -9 1 6 -0.09 0.16
 -9 1 5 2.47 0.3
 -9 -1 -5 1.99 0.23
 -9 -1 -5 1.99 0.36
 -9 -1 -4 5.75 0.54
 -9 -1 -4 6.29 0.41
 -9 1 4 6.66 0.46
 -9 -1 -3 8.29 0.63
 -9 1 3 8.6 0.52
 -9 -1 -3 10.11 0.52
 -9 1 3 9.45 0.54
 -9 -1 -2 0.17 0.14
 -9 1 2 0.18 0.19
 -9 1 2 0.28 0.15
 -9 -1 -2 -0.31 0.23
 -9 1 1 32.35 0.96
 -9 -1 -1 33.65 0.96
 -9 1 0 0.77 0.18
 -9 -1 0 1.19 0.21
 -9 -1 0 1.19 0.25
 -9 1 0 1.16 0.23
 -9 -1 1 27.39 0.98
 -9 1 -1 28.68 1.09
 -9 1 -1 30.99 0.91
 -9 -1 1 32.63 0.96
 -9 -1 2 0.1 0.15
 -9 1 -2 -0.36 0.19
 -9 1 -3 7.98 0.62
 -9 -1 3 8.38 0.51
 -9 1 -4 6.28 0.56
 -9 -1 4 6.5 0.45
 -9 1 -5 3.24 0.42
 -9 -1 5 2.81 0.32
 -9 1 -5 3.04 0.28
 -9 -1 6 0 0.14
 -9 -1 7 20.27 0.79
 -9 -1 7 20.04 0.72
 -9 -1 8 7.78 0.51
 -9 -1 9 40.55 1.1
 -9 -1 10 5.26 0.41
 -9 -1 11 33.47 0.81
 -9 -1 11 36.89 1
 -9 -1 12 3.34 0.32
 -9 -1 13 33.27 0.87
 -9 -1 14 0.43 0.14
 -9 -1 15 0.88 0.14
 -9 2 16 0.25 0.1
 -9 2 15 1.17 0.18
 -9 2 14 40.81 0.94
 -9 2 13 2.23 0.27
 -9 2 12 32.3 0.94
 -9 2 11 0.43 0.18
 -9 2 10 184 2.32
 -9 2 9 3.21 0.35
 -9 2 8 9.1 0.56
 -9 2 7 2.74 0.32
 -9 2 7 2.81 0.29
 -9 2 6 36.86 1.02
 -9 2 6 36.43 0.97
 -9 -2 -5 5.99 0.36
 -9 2 5 6.04 0.44
 -9 2 5 6.09 0.43
 -9 -2 -4 2.5 0.27
 -9 2 4 2.33 0.29
 -9 2 4 2.27 0.29
 -9 -2 -4 2.24 0.36
 -9 -2 -3 3.66 0.33
 -9 2 3 3.61 0.36
 -9 -2 -3 3.2 0.43
 -9 -2 -2 40.02 1.35
 -9 -2 -2 41.71 1.06
 -9 2 2 40.94 1.1
 -9 -2 -1 0.52 0.17
 -9 -2 -1 0.51 0.22
 -9 2 1 0.57 0.17
 -9 -2 0 70.99 1.41
 -9 2 0 69.63 1.41
 -9 -2 1 0.56 0.17
 -9 2 -1 0.5 0.17
 -9 -2 1 0.45 0.15
 -9 -2 2 42.85 1.11
 -9 2 -2 40.28 1.04
 -9 -2 3 3.47 0.35
 -9 2 -3 3.45 0.32
 -9 -2 4 1.88 0.27
 -9 -2 5 6.48 0.45
 -9 -2 6 34.51 0.98
 -9 -2 7 3.08 0.33
 -9 -2 8 11.91 0.61
 -9 -2 9 3.03 0.33
 -9 -2 10 184.14 2.08
 -9 -2 10 192.24 2.29
 -9 -2 11 0.72 0.17
 -9 -2 11 0.77 0.2
 -9 -2 12 27.55 0.72
 -9 -2 12 26.53 0.79
 -9 -2 13 2.25 0.24
 -9 -2 14 39.36 0.84
 -9 -2 15 0.74 0.13
 -9 3 16 0.07 0.08
 -9 3 15 27.21 0.66
 -9 3 14 0.33 0.13
 -9 3 13 23.65 0.76
 -9 3 12 2.35 0.29
 -9 3 11 57.58 1.27
 -9 3 10 0.31 0.17
 -9 3 9 45.3 1.17
 -9 3 8 -0.01 0.15
 -9 3 7 24.7 0.88
 -9 3 7 25.54 0.83
 -9 3 7 24.81 0.77
 -9 3 6 2.55 0.32
 -9 3 6 2.45 0.31
 -9 3 6 2.2 0.28
 -9 3 5 135.78 1.98
 -9 3 5 132.92 1.9
 -9 -3 -4 1.52 0.2
 -9 -3 -4 1.4 0.33
 -9 3 4 1.22 0.25
 -9 -3 -3 5.21 0.53
 -9 -3 -3 5.41 0.39
 -9 3 3 5.31 0.42
 -9 -3 -2 1.94 0.27
 -9 3 2 2.06 0.29
 -9 -3 -2 1.92 0.34
 -9 -3 -1 29.89 0.91
 -9 3 1 29.61 0.93
 -9 -3 0 2.04 0.28
 -9 3 0 2.02 0.28
 -9 -3 0 1.85 0.32
 -9 -3 1 25.59 1
 -9 -3 1 28.22 0.9
 -9 3 -1 28.33 0.9
 -9 -3 2 2.18 0.29
 -9 3 -2 2.04 0.25
 -9 -3 3 3.8 0.38
 -9 3 -3 3.16 0.29
 -9 -3 4 1.53 0.27
 -9 3 -4 1.24 0.2
 -9 -3 7 28.82 0.91
 -9 -3 8 -0.08 0.13
 -9 -3 9 45.51 1.12
 -9 -3 10 0.38 0.17
 -9 -3 10 0.36 0.15
 -9 -3 11 61.1 1.17
 -9 -3 11 60.73 1.2
 -9 -3 12 2.53 0.25
 -9 -3 12 2.18 0.23
 -9 -3 13 19.38 0.56
 -9 -3 13 19.36 0.6
 -9 -3 14 0.18 0.09
 -9 4 15 0.5 0.13
 -9 4 14 15.68 0.55
 -9 4 13 1.38 0.23
 -9 4 12 23.84 0.78
 -9 4 11 0.56 0.2
 -9 4 10 9.02 0.52
 -9 4 9 2.02 0.27
 -9 4 8 80.48 1.53
 -9 4 8 80.71 1.41
 -9 4 7 0.02 0.16
 -9 4 7 -0.41 0.16
 -9 4 7 -0.06 0.14
 -9 4 6 27.29 0.89
 -9 4 6 26.89 0.84
 -9 4 6 26.88 0.89
 -9 4 5 0.02 0.16
 -9 4 5 0.01 0.17
 -9 4 4 157.28 2.17
 -9 -4 -3 2.41 0.26
 -9 4 3 2.37 0.31
 -9 -4 -3 2.54 0.38
 -9 -4 -2 29.95 0.89
 -9 4 2 28.78 0.95
 -9 -4 -2 28.19 1.15
 -9 -4 -1 3.38 0.33
 -9 4 1 3.02 0.33
 -9 -4 -1 2.99 0.38
 -9 -4 0 9.24 0.53
 -9 4 0 9.08 0.54
 -9 -4 0 8.42 0.6
 -9 -4 1 2.79 0.31
 -9 4 -1 2.95 0.32
 -9 -4 1 2.6 0.34
 -9 -4 2 26.62 0.9
 -9 4 -2 24.74 0.84
 -9 4 -3 2.61 0.3
 -9 4 -4 149.5 1.95
 -9 -4 7 -0.17 0.14
 -9 -4 8 80.05 1.45
 -9 -4 9 1.87 0.24
 -9 -4 10 7.08 0.44
 -9 -4 10 7.13 0.42
 -9 -4 11 0.77 0.18
 -9 -4 11 0.88 0.16
 -9 -4 12 25.34 0.72
 -9 -4 12 25.81 0.7
 -9 -4 13 1.14 0.17
 -9 -4 13 1.02 0.15
 -9 5 15 4.92 0.25
 -9 5 14 5.22 0.31
 -9 5 13 16.3 0.59
 -9 5 12 0.36 0.17
 -9 5 11 5.48 0.4
 -9 5 10 0.68 0.2
 -9 5 9 10.44 0.55
 -9 5 8 0.2 0.17
 -9 5 8 0.27 0.14
 -9 5 7 20.55 0.76
 -9 5 7 20.11 0.76
 -9 5 6 0.69 0.2
 -9 5 6 0.78 0.2
 -9 5 6 0.51 0.2
 -9 5 5 58.33 1.27
 -9 5 5 60.44 1.36
 -9 5 4 2.05 0.28
 -9 5 4 2.14 0.3
 -9 5 3 35.53 1.06
 -9 5 2 2.73 0.33
 -9 5 1 17.64 0.75
 -9 5 0 1.82 0.28
 -9 -5 0 0.95 0.27
 -9 5 -1 14.91 0.68
 -9 5 -2 3.22 0.33
 -9 5 -3 35.06 0.99
 -9 5 -4 2.19 0.27
 -9 -5 7 20.68 0.73
 -9 -5 8 0.25 0.13
 -9 -5 9 8.87 0.51
 -9 -5 9 9.93 0.48
 -9 -5 10 0.65 0.19
 -9 -5 10 0.61 0.14
 -9 -5 11 5.18 0.37
 -9 -5 12 0.39 0.14
 -9 -5 13 16.56 0.53
 -9 6 14 3.42 0.23
 -9 6 13 -0.01 0.11
 -9 6 12 1.65 0.22
 -9 6 11 1.37 0.22
 -9 6 10 1.12 0.21
 -9 6 9 2.12 0.28
 -9 6 9 2.08 0.24
 -9 6 8 7.98 0.47
 -9 6 8 8 0.47
 -9 6 7 1.63 0.25
 -9 6 7 1.35 0.23
 -9 6 6 7.66 0.46
 -9 6 6 7.81 0.5
 -9 6 5 3.85 0.33
 -9 6 5 3.73 0.38
 -9 6 4 23.44 0.77
 -9 6 4 22.69 0.86
 -9 6 3 0.14 0.15
 -9 6 3 0.1 0.15
 -9 6 2 17.47 0.75
 -9 6 1 3.59 0.37
 -9 6 0 6.59 0.47
 -9 6 -1 3.66 0.36
 -9 6 -2 17.2 0.72
 -9 6 -3 0.05 0.12
 -9 6 -4 24.46 0.81
 -9 6 -5 3.55 0.31
 -9 -6 9 2.54 0.31
 -9 -6 10 1.15 0.23
 -9 -6 11 1.57 0.23
 -9 -6 12 1.74 0.22
 -9 7 14 0.78 0.11
 -9 7 13 7.14 0.32
 -9 7 12 0.95 0.17
 -9 7 11 2.18 0.23
 -9 7 10 0.69 0.18
 -9 7 9 4.13 0.32
 -9 7 9 4.32 0.31
 -9 7 8 1.82 0.24
 -9 7 8 1.27 0.21
 -9 7 7 41.6 0.98
 -9 7 7 43.24 1.09
 -9 7 6 0.61 0.17
 -9 7 6 0.62 0.22
 -9 7 5 20.07 0.68
 -9 7 5 20.35 0.8
 -9 7 4 1.43 0.27
 -9 7 3 2.11 0.32
 -9 7 2 7.7 0.52
 -9 7 1 15.34 0.71
 -9 7 0 -0.09 0.15
 -9 7 -1 13.96 0.67
 -9 7 -2 7.43 0.49
 -9 7 -3 2.1 0.28
 -9 7 -4 1.47 0.23
 -9 7 -5 21.81 0.72
 -9 -7 8 2.07 0.28
 -9 -7 9 3.53 0.34
 -9 -7 10 0.68 0.19
 -9 -7 11 2.01 0.24
 -9 -7 12 1.18 0.19
 9 7 14 0.55 0.09
 -9 8 12 4.39 0.24
 -9 8 11 0.31 0.11
 -9 8 10 14.98 0.52
 -9 8 9 0.29 0.12
 -9 8 9 -0.28 0.12
 -9 8 8 27.31 0.79
 -9 8 7 0.05 0.16
 -9 8 6 60.88 1.32
 -9 8 5 -0.23 0.16
 -9 8 4 49.73 1.25
 -9 8 3 2.16 0.31
 -9 8 2 0.28 0.18
 -9 8 1 6.12 0.47
 -9 8 0 5.51 0.44
 -9 8 -1 6.66 0.47
 -9 8 -2 0.17 0.16
 -9 8 -3 2.5 0.3
 -9 8 -4 48.15 1.13
 -9 -8 7 0.11 0.16
 -9 -8 8 29 0.86
 -9 -8 9 0.05 0.13
 -9 -8 10 13.94 0.57
 -9 -8 11 0.21 0.13
 9 8 13 0.18 0.08
 -9 9 9 13.51 0.47
 -9 9 8 -0.22 0.12
 -9 9 7 12.04 0.56
 -9 9 6 0.6 0.19
 -9 9 5 29.97 0.94
 -9 9 4 0.75 0.21
 -9 9 3 12.6 0.65
 -9 9 2 0.9 0.24
 -9 9 1 78.42 1.58
 -9 9 0 1.58 0.26
 -9 9 -1 79.09 1.55
 -9 9 -2 0.56 0.18
 -9 9 -3 11.2 0.57
 -9 9 -4 0.77 0.18
 -9 -9 5 29.68 0.88
 -9 -9 6 0.72 0.2
 -9 -9 7 11.81 0.55
 -9 -9 8 0.08 0.13
 -9 -9 9 14.42 0.58
 -9 -9 10 0.07 0.13
 -9 -9 11 20.36 0.6
 9 9 12 1.49 0.17
 -9 10 9 0.81 0.12
 -9 10 8 6.7 0.36
 -9 10 7 0.28 0.13
 -9 10 6 8.28 0.47
 -9 10 5 0.5 0.18
 -9 10 4 16.26 0.7
 -9 10 3 0.17 0.18
 -9 10 2 71.48 1.47
 -9 10 1 0.17 0.17
 -9 10 0 10.03 0.56
 -9 10 -1 0.04 0.15
 -9 10 -2 69.05 1.37
 -9 -10 3 0.14 0.11
 -9 10 -3 0.09 0.14
 -9 -10 4 12.9 0.56
 -9 10 -4 12.47 0.54
 -9 -10 5 0.47 0.17
 -9 -10 6 7.75 0.44
 -9 -10 7 0.43 0.16
 -9 -10 8 7.74 0.42
 -9 -10 9 0.98 0.18
 -9 -10 10 21.89 0.61
 9 10 10 21.63 0.65
 9 10 11 0.59 0.13
 9 10 12 5.24 0.25
 -9 11 8 0.49 0.12
 -9 11 7 2.62 0.24
 -9 11 6 0.16 0.12
 -9 11 5 2.54 0.28
 -9 11 4 1.94 0.26
 -9 11 3 11.66 0.58
 -9 11 2 0.79 0.22
 -9 11 1 40.67 1.08
 -9 11 0 1.11 0.24
 -9 11 -1 40.07 1.03
 9 11 2 0.81 0.17
 -9 11 -2 0.51 0.15
 -9 -11 3 10.63 0.45
 9 11 3 11.31 0.51
 -9 11 -3 10.56 0.5
 -9 -11 4 1.41 0.19
 9 11 4 1.81 0.24
 -9 11 -4 1.57 0.19
 -9 -11 5 2.53 0.25
 9 11 5 2.61 0.27
 -9 -11 6 0.34 0.14
 9 11 6 0.17 0.13
 -9 -11 7 3.03 0.26
 9 11 7 2.87 0.27
 -9 -11 8 0.66 0.16
 9 11 8 0.53 0.15
 9 11 9 3.25 0.26
 9 11 10 0.51 0.12
 9 11 11 0.71 0.11
 -9 12 8 2.21 0.17
 -9 12 7 0.1 0.09
 -9 12 6 1.58 0.2
 -9 12 5 1.16 0.2
 -9 12 4 14.31 0.58
 -9 12 3 1.22 0.22
 -9 12 2 8.59 0.48
 -9 12 1 0.43 0.18
 -9 12 0 2.71 0.28
 -9 12 -1 0.4 0.16
 -9 12 -2 8.47 0.44
 9 12 3 1.54 0.19
 -9 12 -3 1.32 0.2
 9 12 4 14.3 0.52
 -9 12 -4 13.84 0.48
 -9 -12 5 1.42 0.17
 9 12 5 1.13 0.18
 -9 -12 6 1.7 0.18
 9 12 6 1.8 0.21
 9 12 7 0.09 0.1
 9 12 8 2.46 0.22
 9 12 9 0.05 0.07
 9 12 10 11.01 0.33
 -9 13 7 0.25 0.09
 -9 13 6 0.19 0.11
 -9 13 5 4.38 0.28
 -9 13 4 0.24 0.14
 -9 13 3 12.05 0.5
 -9 13 2 0.13 0.13
 -9 13 1 13.8 0.54
 -9 13 0 -0.02 0.12
 -9 13 -1 12.54 0.49
 -9 13 -2 0.28 0.13
 -9 13 -3 10.66 0.41
 9 13 4 0.25 0.1
 9 13 5 4.22 0.25
 9 13 6 0.15 0.09
 9 13 7 0.6 0.11
 9 13 8 0.15 0.07
 -9 14 5 0.02 0.09
 -9 14 4 13.72 0.43
 -9 14 3 0.07 0.1
 -9 14 2 36.48 0.75
 -9 14 1 0.83 0.15
 -9 14 0 13.81 0.46
 -9 14 -1 0.75 0.14
 -9 14 -2 32.87 0.63
 -9 14 -3 -0.15 0.06
 -9 15 1 7.29 0.27
 -10 0 0 45 1.19
 -10 0 1 4.08 0.38
 -10 0 -1 3.79 0.38
 -10 0 2 44.7 1.18
 -10 0 -2 46.17 1.18
 -10 0 3 3.7 0.39
 -10 0 -3 3.73 0.35
 -10 0 4 0.18 0.17
 -10 0 -4 0.3 0.15
 -10 0 5 0.08 0.17
 -10 0 -5 0.09 0.1
 -10 0 6 31.5 0.94
 -10 0 7 2.25 0.3
 -10 0 7 2.34 0.29
 -10 0 8 177.11 2.3
 -10 0 9 0.12 0.17
 -10 0 10 4.27 0.36
 -10 0 11 0.34 0.15
 -10 0 12 45.38 0.99
 -10 0 13 0.74 0.16
 -10 0 14 8.59 0.37
 -10 0 15 0 0.07
 -10 1 15 2.22 0.17
 -10 1 14 0.15 0.11
 -10 1 13 27.62 0.73
 -10 1 12 0.64 0.17
 -10 1 11 22.3 0.75
 -10 1 10 0.37 0.19
 -10 1 9 39.84 1.07
 -10 1 8 1.22 0.25
 -10 1 8 1.21 0.21
 -10 1 7 106.83 1.82
 -10 1 7 105.46 1.62
 -10 1 6 2.42 0.32
 -10 1 6 2.86 0.32
 -10 -1 -5 16.17 0.64
 -10 1 5 16.5 0.7
 -10 -1 -4 0.53 0.17
 -10 1 4 0.26 0.19
 -10 -1 -3 5.84 0.42
 -10 1 3 5.32 0.44
 -10 -1 -2 1.12 0.23
 -10 1 2 0.89 0.24
 -10 -1 -1 5.41 0.43
 -10 1 1 5.1 0.42
 -10 -1 0 3.15 0.35
 -10 1 0 3.15 0.35
 -10 -1 1 4.68 0.41
 -10 1 -1 4.77 0.42
 -10 -1 2 0.85 0.24
 -10 1 -2 1 0.23
 -10 -1 3 4.82 0.43
 -10 1 -3 4.94 0.4
 -10 -1 4 0.47 0.21
 -10 1 -4 0.41 0.18
 -10 -1 5 15.17 0.68
 -10 1 -5 14.62 0.64
 -10 -1 6 2.74 0.31
 -10 1 -6 2.46 0.27
 -10 -1 7 113.18 1.86
 -10 -1 8 1.3 0.25
 -10 -1 9 38.78 1.05
 -10 -1 10 0.79 0.16
 -10 -1 10 0.51 0.18
 -10 -1 11 23.22 0.62
 -10 -1 11 23.82 0.75
 -10 -1 12 0.73 0.17
 -10 -1 13 25.01 0.67
 -10 -1 14 -0.01 0.09
 -10 2 15 0.04 0.07
 -10 2 14 6.89 0.34
 -10 2 13 0.67 0.17
 -10 2 12 0.01 0.14
 -10 2 11 1.97 0.26
 -10 2 10 22.33 0.78
 -10 2 9 1.25 0.24
 -10 2 8 8.38 0.53
 -10 2 8 8.1 0.43
 -10 2 7 1.53 0.27
 -10 2 7 1.27 0.22
 -10 2 6 77.88 1.55
 -10 2 6 80.16 1.46
 -10 -2 -5 2.06 0.24
 -10 2 5 1.68 0.27
 -10 -2 -4 38.32 1
 -10 2 4 37.86 1.07
 -10 -2 -3 1.77 0.26
 -10 2 3 1.45 0.27
 -10 -2 -2 1.7 0.27
 -10 2 2 1.28 0.25
 -10 2 1 1.26 0.25
 -10 -2 -1 1.35 0.25
 -10 2 1 1.16 0.27
 -10 -2 0 25.14 0.89
 -10 2 0 25.79 0.92
 -10 -2 1 1.2 0.25
 -10 -2 2 1.14 0.26
 -10 -2 3 1.49 0.26
 -10 -2 4 39.01 1.1
 -10 2 -4 37.06 1.04
 -10 -2 5 2.28 0.32
 -10 2 -5 2.16 0.28
 -10 2 -6 80.33 1.42
 -10 -2 7 1.29 0.24
 -10 -2 8 8.74 0.52
 -10 -2 9 1.81 0.26
 -10 -2 10 23.23 0.7
 -10 -2 10 24.54 0.78
 -10 -2 11 1.73 0.2
 -10 -2 11 1.66 0.23
 -10 -2 12 -0.09 0.08
 -10 -2 12 0.08 0.13
 -10 -2 13 0.59 0.13
 -10 -2 14 5.55 0.26
 -10 3 14 1.14 0.15
 -10 3 13 7.13 0.38
 -10 3 12 0.08 0.13
 -10 3 11 5.78 0.39
 -10 3 10 0.86 0.21
 -10 3 9 5.86 0.43
 -10 3 8 1.31 0.26
 -10 3 7 4.76 0.41
 -10 3 7 4.85 0.36
 -10 3 6 1.43 0.24
 -10 3 6 1.64 0.26
 -10 3 5 16.77 0.72
 -10 3 5 16.81 0.72
 -10 3 5 16.61 0.7
 -10 -3 -4 2.31 0.27
 -10 3 4 2.48 0.31
 -10 3 4 1.92 0.29
 -10 -3 -3 7.89 0.47
 -10 3 3 7.73 0.52
 -10 3 3 7.57 0.5
 -10 -3 -2 1.19 0.24
 -10 3 2 1.16 0.28
 -10 -3 -1 16 0.71
 -10 3 1 15.45 0.71
 -10 -3 0 1.08 0.24
 -10 3 0 0.83 0.22
 -10 -3 1 16.77 0.74
 -10 3 -1 15.2 0.69
 -10 3 -2 1.11 0.23
 -10 -3 2 1.52 0.25
 -10 -3 3 7.91 0.52
 -10 3 -6 1.73 0.24
 -10 -3 7 4.97 0.4
 -10 -3 8 1.16 0.23
 -10 -3 9 5.54 0.39
 -10 -3 10 0.85 0.17
 -10 -3 10 0.7 0.18
 -10 -3 11 5.67 0.34
 -10 -3 11 5.47 0.35
 -10 -3 12 -0.01 0.08
 -10 -3 12 -0.03 0.09
 -10 -3 13 6.83 0.31
 -10 4 14 3.05 0.21
 -10 4 13 0.36 0.13
 -10 4 12 24.94 0.71
 -10 4 11 0.2 0.13
 -10 4 10 42.32 1.02
 -10 4 9 1.27 0.22
 -10 4 8 14.08 0.64
 -10 4 7 1.17 0.24
 -10 4 7 1.1 0.2
 -10 4 6 12.73 0.62
 -10 4 6 13.56 0.63
 -10 4 6 12.65 0.58
 -10 4 5 3.51 0.36
 -10 4 5 3.71 0.36
 -10 4 5 3.41 0.34
 -10 4 4 9.44 0.56
 -10 4 4 9.6 0.55
 -10 4 3 0.17 0.19
 -10 4 2 24.62 0.9
 -10 4 1 1.33 0.28
 -10 4 0 20.6 0.82
 -10 4 -1 1.43 0.25
 -10 4 -2 23.51 0.85
 -10 4 -3 0.24 0.13
 -10 -4 7 0.87 0.19
 -10 -4 8 15.9 0.64
 -10 -4 9 1.38 0.21
 -10 -4 10 42.26 0.96
 -10 -4 10 40.5 0.9
 -10 -4 11 0.22 0.13
 -10 -4 11 0.28 0.1
 -10 -4 12 23.03 0.6
 -10 -4 12 23 0.57
 -10 5 14 0.15 0.08
 -10 5 13 14.2 0.45
 -10 5 12 0.44 0.14
 -10 5 11 20.21 0.65
 -10 5 10 1.05 0.21
 -10 5 9 28.6 0.83
 -10 5 8 0.68 0.19
 -10 5 7 21.66 0.76
 -10 5 7 22.85 0.78
 -10 5 7 22.74 0.7
 -10 5 6 0.45 0.16
 -10 5 6 0.27 0.16
 -10 5 6 0.26 0.17
 -10 5 5 3.5 0.33
 -10 5 5 4.31 0.39
 -10 5 5 3.35 0.32
 -10 5 4 2.49 0.29
 -10 5 4 2.08 0.3
 -10 5 3 51.74 1.17
 -10 5 3 52.29 1.29
 -10 5 2 4.7 0.41
 -10 5 1 23.74 0.88
 -10 5 0 4.55 0.41
 -10 5 -1 20.63 0.81
 -10 5 -2 4.15 0.38
 -10 5 -3 56.58 1.27
 -10 5 -4 2.38 0.27
 -10 -5 6 0.48 0.15
 -10 -5 7 25.07 0.78
 -10 -5 8 0.82 0.17
 -10 -5 9 29.68 0.85
 -10 -5 9 28.5 0.75
 -10 -5 10 0.89 0.19
 -10 -5 10 1.06 0.16
 -10 -5 11 19.44 0.61
 -10 -5 12 0.38 0.12
 -10 6 13 -0.02 0.07
 -10 6 12 9.17 0.38
 -10 6 11 0.52 0.14
 -10 6 10 26.85 0.73
 -10 6 9 3.09 0.28
 -10 6 8 48.6 1.04
 -10 6 7 0.23 0.14
 -10 6 7 0.3 0.16
 -10 6 6 35.7 0.92
 -10 6 6 36.12 0.92
 -10 6 6 36.61 1.01
 -10 6 5 1 0.21
 -10 6 5 1.09 0.22
 -10 6 5 0.95 0.23
 -10 6 4 11.12 0.53
 -10 6 4 11.49 0.62
 -10 6 3 1.39 0.22
 -10 6 3 2.01 0.31
 -10 6 2 47.53 1.04
 -10 6 2 49.4 1.27
 -10 6 1 0.49 0.2
 -10 6 0 1.04 0.22
 -10 6 -1 0.13 0.16
 -10 6 -2 51.93 1.24
 -10 6 -3 1.56 0.25
 -10 6 -4 13.4 0.59
 -10 6 -5 1.07 0.18
 -10 -6 6 37.98 0.93
 -10 -6 7 0.32 0.12
 -10 -6 8 50.21 1.13
 -10 -6 9 3.15 0.3
 -10 -6 10 25.99 0.74
 -10 -6 11 0.39 0.14
 -10 -6 12 9.15 0.37
 -10 7 12 1.74 0.15
 -10 7 11 15.49 0.46
 -10 7 10 0.33 0.11
 -10 7 9 7.87 0.39
 -10 7 8 1.1 0.18
 -10 7 8 1.61 0.2
 -10 7 7 15.97 0.56
 -10 7 7 16.7 0.64
 -10 7 6 1.91 0.22
 -10 7 6 2.01 0.22
 -10 7 6 1.98 0.27
 -10 7 5 16.22 0.69
 -10 7 4 0.01 0.17
 -10 7 3 5.65 0.45
 -10 7 2 0.13 0.18
 -10 7 1 76.53 1.56
 -10 7 0 0.07 0.15
 -10 7 -1 83.2 1.59
 -10 7 -2 -0.04 0.14
 -10 7 -3 6.63 0.45
 -10 7 -4 0.45 0.16
 -10 7 -5 16.46 0.6
 -10 -7 7 14.91 0.63
 -10 -7 8 1.05 0.22
 -10 -7 9 8.23 0.44
 -10 -7 10 0.76 0.17
 -10 -7 11 15.4 0.51
 -10 8 8 0.56 0.14
 -10 8 7 0.09 0.11
 -10 8 6 0.43 0.14
 -10 8 6 0.27 0.15
 -10 8 5 0.01 0.15
 -10 8 4 6.39 0.46
 -10 8 3 1.58 0.28
 -10 8 2 22.26 0.83
 -10 8 1 0.28 0.19
 -10 8 0 28.25 0.93
 -10 8 -1 0.09 0.16
 -10 8 -2 22.89 0.8
 -10 8 -3 1.6 0.25
 -10 8 -4 6.55 0.39
 -10 -8 6 0.49 0.18
 -10 -8 7 0.1 0.14
 -10 -8 8 0.28 0.15
 -10 -8 9 0.2 0.13
 -10 -8 10 10.38 0.44
 -10 -8 11 0.47 0.13
 10 8 12 16.68 0.44
 -10 9 8 0.33 0.11
 -10 9 7 18.77 0.61
 -10 9 6 1.11 0.19
 -10 9 5 3.75 0.33
 -10 9 4 0.04 0.16
 -10 9 3 16.38 0.7
 -10 9 2 4.7 0.4
 -10 9 1 9.09 0.54
 -10 9 0 0.65 0.19
 -10 9 -1 7.7 0.48
 -10 9 -2 5.07 0.38
 -10 9 -3 16.22 0.63
 -10 -9 4 -0.06 0.12
 -10 9 -4 0.07 0.12
 -10 -9 5 3.68 0.31
 -10 -9 6 1.27 0.21
 -10 -9 7 18.72 0.63
 -10 -9 8 0.16 0.13
 -10 -9 9 0.91 0.17
 -10 -9 10 0.27 0.11
 10 9 11 18.9 0.49
 -10 10 7 0.08 0.1
 -10 10 6 7.02 0.39
 -10 10 5 1.9 0.2
 -10 10 5 2.21 0.25
 -10 10 4 8.47 0.47
 -10 10 3 0.25 0.16
 -10 10 2 6.29 0.44
 -10 10 1 0.26 0.18
 -10 10 0 1.57 0.24
 -10 -10 1 0.26 0.1
 -10 10 -1 0.25 0.17
 -10 -10 2 7.29 0.37
 -10 10 -2 7.3 0.43
 -10 -10 3 0.23 0.13
 10 10 3 0.02 0.11
 -10 10 -3 0.32 0.15
 -10 -10 4 9.37 0.44
 -10 10 -4 8.92 0.41
 -10 -10 5 1.86 0.22
 -10 -10 6 7.82 0.39
 -10 -10 7 0.35 0.13
 -10 -10 8 20.6 0.58
 10 10 8 19.89 0.6
 -10 -10 9 0.39 0.11
 10 10 9 0.54 0.13
 10 10 10 2.53 0.19
 -10 11 7 4.11 0.25
 -10 11 6 1.16 0.17
 -10 11 5 12.19 0.49
 -10 11 4 1.22 0.2
 -10 11 3 21.52 0.7
 -10 11 2 0.17 0.14
 -10 11 1 12.58 0.55
 -10 11 0 0.39 0.16
 -10 11 -1 11.57 0.51
 -10 11 -2 0.02 0.11
 -10 -11 3 22.09 0.57
 10 11 3 22.92 0.6
 -10 11 -3 22.94 0.64
 -10 -11 4 1.02 0.14
 10 11 4 1.01 0.16
 -10 11 -4 0.84 0.13
 -10 -11 5 13.83 0.46
 10 11 5 13.39 0.48
 -10 -11 6 1.26 0.16
 10 11 6 0.91 0.16
 -10 -11 7 3.49 0.23
 10 11 7 3.32 0.24
 10 11 8 0.39 0.11
 10 11 9 7.35 0.29
 -10 12 6 9.43 0.34
 -10 12 5 0.55 0.12
 -10 12 4 36.01 0.63
 -10 12 4 38.31 0.8
 -10 12 3 3.27 0.27
 -10 12 2 7.7 0.4
 -10 12 1 -0.03 0.11
 -10 12 0 29.32 0.74
 -10 12 -1 -0.07 0.1
 -10 12 -2 7.33 0.35
 -10 12 -3 3.24 0.22
 10 12 4 36.66 0.64
 10 12 5 0.46 0.1
 10 12 6 10.19 0.34
 10 12 7 0.39 0.08
 -10 13 5 32.94 0.57
 -10 13 4 1.85 0.17
 -10 13 3 3.32 0.23
 -10 13 2 0.08 0.1
 -10 13 1 10.96 0.4
 -10 13 0 0.61 0.12
 -10 13 -1 9.7 0.36
 -10 13 -2 -0.25 0.1
 -11 0 0 0.17 0.18
 -11 0 1 1.03 0.25
 -11 0 -1 0.82 0.23
 -11 0 2 8.71 0.55
 -11 0 -2 8.4 0.52
 -11 0 3 0.04 0.18
 -11 0 -3 0.16 0.14
 -11 0 4 11.84 0.62
 -11 0 -4 11.14 0.56
 -11 0 5 1.13 0.24
 -11 0 -5 1.29 0.21
 -11 0 6 -0.39 0.2
 -11 0 6 -0.07 0.17
 -11 0 7 6.95 0.47
 -11 0 8 20.45 0.75
 -11 0 9 -0.05 0.14
 -11 0 10 4.49 0.34
 -11 0 11 0.11 0.12
 -11 0 12 1.19 0.17
 -11 0 13 0.18 0.09
 -11 1 13 11.24 0.39
 -11 1 12 0.38 0.13
 -11 1 11 9.59 0.45
 -11 1 10 0.44 0.16
 -11 1 9 30.17 0.87
 -11 1 8 -0.19 0.17
 -11 1 7 7.3 0.48
 -11 1 7 6.46 0.4
 -11 1 6 0.47 0.2
 -11 1 6 0.31 0.17
 -11 -1 -5 3.5 0.31
 -11 1 5 3.38 0.35
 -11 1 4 1.85 0.28
 -11 -1 -4 1.46 0.24
 -11 -1 -3 14.29 0.64
 -11 1 3 13.69 0.66
 -11 -1 -2 2.81 0.32
 -11 1 2 2.29 0.32
 -11 -1 -1 13.31 0.65
 -11 1 1 14.37 0.68
 -11 -1 0 -0.17 0.18
 -11 1 0 -0.23 0.19
 -11 -1 1 14.49 0.69
 -11 1 -1 14.16 0.68
 -11 -1 2 2.14 0.31
 -11 1 -2 2.19 0.3
 -11 -1 3 13.65 0.67
 -11 1 -3 14.55 0.66
 -11 -1 4 1.39 0.27
 -11 1 -4 1.54 0.24
 -11 -1 5 4.22 0.39
 -11 1 -5 4.34 0.35
 -11 -1 6 0.63 0.21
 -11 1 -6 0.53 0.14
 -11 -1 7 6.84 0.46
 -11 -1 8 -0.07 0.14
 -11 -1 9 28.87 0.83
 -11 -1 10 0.42 0.12
 -11 -1 10 0.47 0.16
 -11 -1 11 10 0.44
 -11 -1 12 0.33 0.12
 -11 -1 13 10.69 0.36
 -11 2 13 0.92 0.14
 -11 2 12 21.26 0.59
 -11 2 11 0.16 0.13
 -11 2 10 6.8 0.4
 -11 2 9 0.53 0.17
 -11 2 8 6.37 0.43
 -11 2 7 1.89 0.27
 -11 2 7 2.04 0.23
 -11 2 6 10.17 0.56
 -11 2 6 10.26 0.52
 -11 2 5 0.17 0.17
 -11 -2 -5 0.4 0.13
 -11 2 5 0.33 0.18
 -11 -2 -4 31.76 0.89
 -11 2 4 31.32 0.95
 -11 -2 -3 1.96 0.27
 -11 2 3 1.8 0.3
 -11 -2 -2 27.02 0.89
 -11 2 2 24.56 0.88
 -11 -2 -1 2.55 0.32
 -11 2 1 2.49 0.33
 -11 -2 0 74.4 1.53
 -11 2 0 72.5 1.52
 -11 -2 1 2.51 0.32
 -11 2 -1 2.33 0.32
 -11 -2 2 23.93 0.87
 -11 2 -2 23.67 0.86
 -11 2 -3 1.88 0.27
 -11 -2 3 1.77 0.29
 -11 2 -4 32.55 0.96
 -11 2 -5 0.29 0.17
 -11 -2 6 12.49 0.61
 -11 2 -6 11.94 0.52
 -11 -2 7 2.23 0.28
 -11 -2 8 4.94 0.37
 -11 -2 9 0.58 0.15
 -11 -2 9 0.55 0.18
 -11 -2 10 7.57 0.35
 -11 -2 10 7.46 0.4
 -11 -2 11 -0.19 0.09
 -11 -2 11 0 0.11
 -11 -2 12 21.05 0.54
 -11 -2 13 0.87 0.11
 -11 3 13 10.13 0.35
 -11 3 12 0.67 0.14
 -11 3 11 10.23 0.44
 -11 3 10 0.38 0.15
 -11 3 9 10.02 0.49
 -11 3 8 0.17 0.13
 -11 3 7 7.75 0.47
 -11 3 7 8.46 0.42
 -11 3 6 2.36 0.3
 -11 3 6 2.18 0.27
 -11 3 5 38.98 1.06
 -11 3 5 37.82 1
 -11 3 4 2.14 0.29
 -11 3 4 2.11 0.3
 -11 3 3 44.17 1.15
 -11 -3 -2 0.3 0.17
 -11 3 2 0.45 0.21
 -11 -3 -1 35.04 1.03
 -11 3 1 33.35 1.03
 -11 -3 0 1.12 0.24
 -11 3 0 0.75 0.23
 -11 3 -1 32.57 1.02
 -11 3 -2 0.32 0.2
 -11 3 -3 45.29 1.17
 -11 3 -4 2.04 0.29
 -11 3 -5 40.91 1.03
 -11 -3 6 1.99 0.27
 -11 3 -6 1.11 0.19
 -11 -3 7 7.54 0.46
 -11 -3 8 0.22 0.15
 -11 -3 9 11.12 0.47
 -11 -3 9 11.38 0.49
 -11 -3 10 0.38 0.13
 -11 -3 10 0.51 0.13
 -11 -3 11 10.7 0.38
 -11 -3 11 10.4 0.4
 -11 -3 12 0.51 0.09
 -11 -3 12 0.79 0.11
 -11 4 12 1.83 0.18
 -11 4 11 0.45 0.13
 -11 4 10 10.53 0.46
 -11 4 9 0.7 0.17
 -11 4 8 2.46 0.27
 -11 4 7 2.66 0.28
 -11 4 7 2.63 0.26
 -11 4 6 24.82 0.8
 -11 4 6 25.78 0.76
 -11 4 5 0.24 0.17
 -11 4 5 0.14 0.15
 -11 4 4 19.31 0.73
 -11 4 4 19.99 0.75
 -11 4 3 1 0.21
 -11 4 3 0.84 0.23
 -11 4 2 33.28 1.02
 -11 4 1 0.54 0.2
 -11 4 0 13.29 0.67
 -11 4 -4 22.97 0.82
 -11 4 -5 -0.25 0.15
 -11 -4 6 25.11 0.8
 -11 4 -6 23.87 0.74
 -11 -4 7 2 0.24
 -11 4 -7 2.06 0.22
 -11 -4 8 2.93 0.27
 -11 -4 9 0.59 0.17
 -11 -4 9 0.37 0.13
 -11 -4 10 11.5 0.45
 -11 -4 10 10.76 0.41
 -11 -4 11 0.42 0.11
 -11 -4 11 0.04 0.07
 -11 -4 12 1.24 0.12
 -11 5 12 0.05 0.07
 -11 5 11 0.26 0.11
 -11 5 10 0.01 0.1
 -11 5 9 5.53 0.34
 -11 5 8 0.94 0.17
 -11 5 7 5.47 0.36
 -11 5 7 5.63 0.32
 -11 5 6 0.9 0.18
 -11 5 6 0.76 0.16
 -11 5 5 6.36 0.4
 -11 5 5 7.13 0.43
 -11 5 4 0.11 0.15
 -11 5 4 0.06 0.16
 -11 5 4 0.05 0.16
 -11 5 3 43.59 1.03
 -11 5 3 43.89 1.14
 -11 5 3 44.77 1.13
 -11 5 2 1.41 0.22
 -11 5 2 1.35 0.28
 -11 5 2 1.17 0.24
 -11 5 1 10.06 0.57
 -11 5 0 3.69 0.36
 -11 5 -1 10.61 0.57
 -11 -5 6 0.55 0.15
 -11 5 -6 0.71 0.18
 -11 -5 7 4.81 0.33
 -11 5 -7 4.56 0.31
 -11 -5 8 0.76 0.17
 -11 -5 8 0.56 0.14
 -11 -5 9 5.75 0.35
 -11 -5 9 5.44 0.29
 -11 -5 10 0.08 0.12
 -11 -5 11 0.06 0.09
 -11 6 11 0.11 0.08
 -11 6 10 1.93 0.18
 -11 6 9 0.08 0.1
 -11 6 8 7.75 0.37
 -11 6 7 0 0.1
 -11 6 6 6.73 0.37
 -11 6 6 6.67 0.36
 -11 6 5 0.33 0.14
 -11 6 5 0.33 0.18
 -11 6 5 0.24 0.13
 -11 6 4 35.27 0.85
 -11 6 4 36.52 1.01
 -11 6 4 36.93 0.97
 -11 6 3 0.04 0.13
 -11 6 3 0.1 0.15
 -11 6 3 0.15 0.17
 -11 6 2 0.33 0.17
 -11 6 1 0.74 0.22
 -11 6 0 30.96 0.95
 -11 6 -1 0.42 0.18
 -11 6 -2 -0.09 0.16
 -11 -6 5 0.08 0.11
 -11 -6 6 6.32 0.36
 -11 6 -6 6.54 0.39
 -11 -6 7 -0.06 0.08
 -11 6 -7 -0.31 0.12
 -11 -6 8 7.68 0.41
 -11 -6 9 0.2 0.12
 -11 -6 10 1.72 0.19
 -11 -6 11 0.12 0.06
 -11 7 9 7.69 0.3
 -11 7 8 0.32 0.1
 -11 7 7 10.45 0.39
 -11 7 6 0.1 0.09
 -11 7 5 30.94 0.87
 -11 7 5 29.94 0.78
 -11 7 4 1.26 0.21
 -11 7 4 1.36 0.23
 -11 7 3 4.15 0.36
 -11 7 3 4.32 0.35
 -11 7 2 0.4 0.18
 -11 7 1 4.3 0.37
 -11 7 0 0.16 0.15
 -11 7 -1 5.15 0.4
 -11 7 -2 0.37 0.17
 -11 -7 4 1.14 0.16
 -11 -7 7 11.14 0.49
 -11 7 -7 10.37 0.42
 -11 -7 8 0.44 0.14
 -11 -7 9 9.32 0.4
 -11 -7 10 0.69 0.13
 -11 8 6 25.47 0.58
 -11 8 5 0.58 0.13
 -11 8 5 0.67 0.17
 -11 8 4 18.32 0.67
 -11 8 4 18.69 0.62
 -11 8 3 0.02 0.13
 -11 8 3 0.06 0.15
 -11 8 2 15.14 0.64
 -11 8 1 1.1 0.22
 -11 8 0 7.68 0.46
 -11 8 -1 1.24 0.23
 -11 8 -2 16.29 0.62
 -11 8 -3 0.05 0.13
 -11 -8 5 0.3 0.13
 -11 -8 6 27.85 0.74
 -11 -8 7 0.13 0.13
 -11 8 -7 0.13 0.09
 -11 -8 8 3.6 0.26
 -11 -8 9 0.6 0.12
 -11 -8 10 8.74 0.32
 -11 9 5 11.67 0.48
 -11 9 5 11.29 0.41
 -11 9 4 0.37 0.13
 -11 9 4 0.16 0.14
 -11 9 3 30.92 0.84
 -11 9 3 31.5 0.8
 -11 9 2 0.04 0.13
 -11 9 1 20.63 0.7
 -11 9 0 4.81 0.36
 -11 9 -1 21.44 0.69
 -11 9 -2 0.13 0.12
 -11 -9 3 32.35 0.77
 -11 9 -3 31.99 0.76
 -11 -9 4 0.25 0.12
 -11 -9 5 13.43 0.49
 -11 -9 6 1.07 0.17
 -11 -9 7 7.5 0.34
 -11 9 -7 6.76 0.29
 -11 -9 8 0.1 0.09
 11 9 8 0.02 0.09
 -11 -9 9 14.09 0.39
 11 9 9 13.75 0.41
 -11 10 5 0.33 0.12
 -11 10 4 9.81 0.43
 -11 10 4 9.23 0.36
 -11 10 3 0.83 0.14
 -11 10 3 0.83 0.16
 -11 10 2 14.84 0.56
 -11 10 1 -0.04 0.12
 -11 10 0 25.52 0.71
 -11 10 -1 0.07 0.12
 -11 -10 2 14.52 0.44
 -11 10 -2 14.19 0.5
 -11 -10 3 0.7 0.13
 -11 -10 4 9.21 0.36
 11 10 4 8.83 0.35
 -11 -10 5 0.5 0.12
 11 10 5 0.42 0.11
 -11 -10 6 4.36 0.25
 11 10 6 4.34 0.25
 -11 -10 7 0.04 0.08
 11 10 7 0.25 0.08
 11 10 8 19.63 0.44
 -11 11 4 0.23 0.1
 -11 11 3 1.98 0.2
 -11 11 3 1.82 0.16
 -11 11 2 1.12 0.15
 -11 11 2 0.94 0.16
 -11 11 1 11.82 0.44
 -11 11 0 0.7 0.15
 -11 11 -1 12.93 0.44
 -11 12 3 0.47 0.1
 -11 12 2 0.89 0.13
 -11 12 1 1.23 0.14
 -11 12 1 1.51 0.15
 -11 12 0 0.73 0.12
 -12 0 0 20.2 0.77
 -12 0 1 0.05 0.16
 -12 0 -1 -0.01 0.14
 -12 0 2 24.17 0.83
 -12 0 -2 25.52 0.83
 -12 0 3 0.21 0.17
 -12 0 -3 0.46 0.17
 -12 0 4 29.3 0.87
 -12 0 -4 27.77 0.8
 -12 0 5 3.99 0.35
 -12 0 -5 3.38 0.28
 -12 0 6 28.38 0.85
 -12 0 7 0.73 0.19
 -12 0 8 11.27 0.5
 -12 0 9 0.45 0.14
 -12 0 10 1.95 0.2
 -12 0 11 -0.07 0.08
 -12 1 11 3.67 0.23
 -12 1 10 0.7 0.14
 -12 1 9 8.68 0.4
 -12 1 8 0.32 0.15
 -12 1 7 20.15 0.69
 -12 1 6 1.36 0.23
 -12 1 5 32.29 0.93
 -12 1 5 31.78 0.87
 -12 1 4 0.32 0.18
 -12 -1 -4 0.46 0.16
 -12 1 4 0.48 0.17
 -12 -1 -3 29.66 0.86
 -12 1 3 30.31 0.92
 -12 -1 -2 0.05 0.15
 -12 1 2 0.03 0.17
 -12 -1 -1 17.4 0.7
 -12 1 1 17.55 0.72
 -12 -1 0 0.1 0.14
 -12 1 0 0.31 0.19
 -12 -1 1 19.09 0.75
 -12 1 -1 18.12 0.72
 -12 -1 2 0.14 0.18
 -12 1 -2 0.07 0.15
 -12 -1 3 28.11 0.88
 -12 1 -3 27 0.84
 -12 1 -4 0.27 0.15
 -12 -1 5 31.22 0.91
 -12 1 -5 30.08 0.79
 -12 -1 6 1.3 0.23
 -12 1 -6 1.11 0.17
 -12 -1 7 22.71 0.72
 -12 -1 8 0.15 0.13
 -12 -1 9 7.46 0.31
 -12 -1 9 7.82 0.38
 -12 -1 10 0.78 0.14
 -12 -1 11 3.75 0.22
 -12 2 11 0.11 0.09
 -12 2 10 3.16 0.24
 -12 2 9 2.23 0.22
 -12 2 8 5.25 0.34
 -12 2 7 0.41 0.16
 -12 2 6 46.95 1.05
 -12 2 6 45.67 0.95
 -12 2 5 1.93 0.26
 -12 2 5 1.62 0.23
 -12 2 4 6.23 0.43
 -12 2 4 5.55 0.39
 -12 2 3 0.16 0.16
 -12 2 2 0.72 0.21
 -12 2 1 0.45 0.19
 -12 2 0 11.99 0.6
 -12 2 -1 0.1 0.17
 -12 2 -2 0.32 0.17
 -12 2 -3 -0.12 0.14
 -12 2 -4 5.15 0.37
 -12 -2 5 1.71 0.24
 -12 2 -5 1.87 0.23
 -12 -2 6 47.22 1.06
 -12 2 -6 43.06 0.86
 -12 -2 7 0.6 0.17
 -12 -2 8 5.69 0.34
 -12 -2 9 2.15 0.19
 -12 -2 9 2.1 0.21
 -12 -2 10 2.74 0.17
 -12 -2 10 3.04 0.22
 -12 -2 11 0.12 0.08
 -12 3 11 4.34 0.23
 -12 3 10 0.78 0.13
 -12 3 9 1.11 0.17
 -12 3 8 0.1 0.11
 -12 3 7 6.97 0.39
 -12 3 6 1.52 0.22
 -12 3 6 1.41 0.2
 -12 3 5 7.47 0.44
 -12 3 5 6.79 0.4
 -12 3 4 1.53 0.24
 -12 3 4 1.5 0.23
 -12 3 3 0.37 0.15
 -12 3 3 0.6 0.18
 -12 3 2 0.21 0.17
 -12 3 1 4.01 0.36
 -12 3 0 -0.01 0.17
 -12 3 -1 3.99 0.36
 -12 3 -2 0.23 0.16
 -12 3 -3 0.65 0.19
 -12 3 -4 1.59 0.23
 -12 -3 5 6.81 0.42
 -12 3 -5 6.36 0.38
 -12 -3 6 1.69 0.22
 -12 3 -6 1.42 0.18
 -12 -3 7 6.75 0.38
 -12 -3 8 0 0.1
 -12 -3 8 0.05 0.1
 -12 -3 9 1.03 0.14
 -12 -3 9 1.18 0.15
 -12 -3 10 0.7 0.11
 -12 -3 10 0.8 0.12
 -12 4 10 7.85 0.32
 -12 4 9 0.33 0.1
 -12 4 8 16.78 0.53
 -12 4 7 0 0.12
 -12 4 6 16.1 0.57
 -12 4 6 15.92 0.53
 -12 4 5 0.36 0.14
 -12 4 5 0.55 0.15
 -12 4 4 7.77 0.43
 -12 4 4 7.23 0.42
 -12 4 3 0.45 0.16
 -12 4 3 0.47 0.16
 -12 4 2 17.88 0.64
 -12 4 2 18.7 0.71
 -12 4 1 0.39 0.18
 -12 4 0 33.33 0.96
 -12 4 -1 0.48 0.2
 -12 4 -2 16.37 0.67
 -12 4 -3 0.33 0.16
 -12 4 -4 6.95 0.42
 -12 -4 5 0.64 0.17
 -12 4 -5 0.47 0.15
 -12 -4 6 14.79 0.55
 -12 4 -6 13.63 0.48
 -12 -4 7 0.21 0.12
 -12 -4 8 17.75 0.54
 -12 -4 8 16.86 0.5
 -12 -4 9 0.33 0.1
 -12 -4 9 0.31 0.09
 -12 -4 10 7.52 0.28
 -12 5 9 14.47 0.42
 -12 5 8 0.41 0.1
 -12 5 7 2.11 0.2
 -12 5 6 0.59 0.13
 -12 5 6 0.4 0.12
 -12 5 5 16.28 0.54
 -12 5 5 16.68 0.56
 -12 5 4 -0.11 0.11
 -12 5 4 0.12 0.12
 -12 5 3 22.29 0.65
 -12 5 3 23.88 0.75
 -12 5 2 0.72 0.15
 -12 5 2 0.35 0.18
 -12 5 1 29.92 0.75
 -12 5 1 29.81 0.88
 -12 5 0 -0.14 0.11
 -12 5 0 0.26 0.17
 -12 5 -1 28.25 0.86
 -12 5 -2 0.41 0.18
 -12 5 -3 22.21 0.73
 -12 -5 4 0.01 0.12
 -12 5 -4 0.11 0.14
 -12 -5 5 14.9 0.54
 -12 5 -5 14.89 0.54
 -12 -5 6 0.39 0.13
 -12 5 -6 0.51 0.13
 -12 -5 7 2.45 0.23
 -12 -5 7 2.46 0.21
 -12 -5 8 0.36 0.12
 -12 -5 8 0.64 0.11
 -12 -5 9 16.28 0.45
 -12 -5 10 0.45 0.09
 -12 6 8 9.58 0.32
 -12 6 7 0.29 0.08
 -12 6 6 5.26 0.27
 -12 6 6 5.08 0.26
 -12 6 5 0.39 0.11
 -12 6 5 0.27 0.11
 -12 6 4 19.34 0.52
 -12 6 4 20.94 0.64
 -12 6 3 0.34 0.15
 -12 6 2 24.89 0.76
 -12 6 1 0.57 0.18
 -12 6 0 16.25 0.64
 -12 6 -1 0.38 0.16
 -12 6 -2 24.53 0.77
 -12 6 -3 0.22 0.14
 -12 -6 4 20.19 0.59
 -12 6 -4 19.71 0.64
 -12 -6 5 0.39 0.1
 -12 6 -5 0.42 0.14
 -12 -6 6 6.6 0.36
 -12 -6 6 6 0.29
 -12 6 -6 6.25 0.31
 -12 -6 7 0.43 0.13
 -12 -6 8 11.39 0.4
 -12 -6 9 0.32 0.09
 -12 7 5 4.76 0.26
 -12 7 4 0.61 0.13
 -12 7 3 13.27 0.51
 -12 7 2 1.1 0.19
 -12 7 1 12.05 0.52
 -12 7 0 0.69 0.18
 -12 7 -1 12.42 0.54
 -12 7 -2 1.03 0.19
 -12 -7 3 12.23 0.42
 -12 7 -3 13.05 0.53
 -12 7 -4 0.34 0.13
 -12 -7 5 4.6 0.3
 -12 7 -5 4.39 0.28
 -12 -7 6 0.36 0.13
 -12 7 -6 0.32 0.1
 -12 -7 7 5.33 0.28
 -12 -7 8 1.33 0.15
 -12 -7 9 19.63 0.43
 -12 8 5 0.3 0.09
 -12 8 4 4 0.25
 -12 8 3 1.42 0.18
 -12 8 2 0.87 0.17
 -12 8 1 0.02 0.13
 -12 8 0 8.04 0.41
 -12 8 -1 0.06 0.12
 -12 8 -2 0.81 0.17
 -12 -8 3 1.48 0.18
 -12 8 -3 1.3 0.19
 -12 -8 4 5.03 0.28
 -12 8 -4 4.79 0.29
 -12 -8 5 0.38 0.11
 -12 8 -5 0.25 0.11
 -12 -8 6 0.19 0.1
 -12 8 -6 0.47 0.1
 -12 -8 7 0.34 0.1
 -12 -8 8 4.53 0.21
 -12 9 4 0.53 0.1
 -12 9 3 0.81 0.13
 -12 9 2 0.17 0.1
 -12 9 1 2.26 0.21
 -12 9 0 0.05 0.1
 -12 -9 1 1.89 0.16
 -12 9 -1 2.25 0.22
 -12 -9 2 0.08 0.08
 -12 9 -2 0.14 0.11
 -12 -9 3 0.75 0.12
 -12 9 -3 0.94 0.15
 -12 -9 4 0.47 0.1
 -12 9 -4 0.67 0.13
 -12 -9 5 6.13 0.26
 -12 9 -5 5.46 0.25
 -12 -9 6 0.15 0.08
 -12 10 2 0.87 0.12
 -12 10 1 0.08 0.08
 -12 10 0 15.79 0.46
 -12 10 -1 0.02 0.08
 -12 10 -2 0.78 0.14
 -12 10 -3 0.25 0.1
 -12 10 -4 15.61 0.39
 -13 0 0 -0.03 0.13
 -13 0 -1 0.51 0.16
 -13 0 -2 1.45 0.21
 -13 0 3 0.64 0.17
 -13 0 4 24.34 0.72
 -13 0 5 1.1 0.18
 -13 0 6 0.55 0.14
 -13 0 7 0.69 0.11
 -13 0 7 0.79 0.14
 -13 0 8 5.27 0.27
 -13 0 9 0.24 0.09
 -13 1 9 4.77 0.23
 -13 1 8 2.7 0.2
 -13 1 7 1.86 0.19
 -13 1 6 0.53 0.14
 -13 1 5 15.06 0.54
 -13 1 4 1.21 0.2
 -13 1 3 7.07 0.41
 -13 1 2 0.4 0.15
 -13 1 1 16.48 0.61
 -13 1 0 0.38 0.15
 -13 1 -1 16.91 0.62
 -13 1 -2 0.25 0.14
 -13 -1 3 7.92 0.43
 -13 1 -3 7.59 0.39
 -13 -1 4 1.24 0.2
 -13 1 -4 0.97 0.16
 -13 -1 5 16.33 0.57
 -13 -1 6 0.62 0.14
 -13 -1 7 1.68 0.15
 -13 -1 7 1.62 0.18
 -13 -1 8 2.68 0.2
 -13 -1 9 4.35 0.22
 -13 2 9 0.26 0.08
 -13 2 8 25.97 0.57
 -13 2 7 0.58 0.13
 -13 2 6 13.69 0.48
 -13 2 5 1.09 0.18
 -13 2 4 5.59 0.34
 -13 2 3 1.01 0.18
 -13 2 3 0.93 0.18
 -13 2 2 27.09 0.75
 -13 2 2 26.5 0.75
 -13 2 1 0.54 0.17
 -13 2 0 11.01 0.5
 -13 2 -1 0.65 0.18
 -13 2 -2 26.54 0.74
 -13 2 -3 0.84 0.17
 -13 -2 4 5.52 0.35
 -13 2 -4 5.28 0.31
 -13 -2 5 1.02 0.18
 -13 2 -5 1.03 0.15
 -13 -2 6 15.29 0.51
 -13 -2 7 0.58 0.1
 -13 -2 7 0.52 0.12
 -13 -2 8 21.39 0.43
 -13 -2 8 23.55 0.52
 -13 3 8 0.81 0.12
 -13 3 7 24.13 0.56
 -13 3 6 1.21 0.15
 -13 3 5 1.48 0.18
 -13 3 4 0.06 0.11
 -13 3 4 0.2 0.12
 -13 3 3 45.4 0.9
 -13 3 3 45.39 0.93
 -13 3 2 0.45 0.14
 -13 3 2 0.47 0.16
 -13 3 1 21.29 0.63
 -13 3 1 21.64 0.68
 -13 3 0 0.32 0.16
 -13 3 -1 20.23 0.65
 -13 3 -2 0.39 0.15
 -13 -3 3 44.07 0.93
 -13 3 -3 43.58 0.88
 -13 -3 4 0.28 0.12
 -13 3 -4 0.36 0.12
 -13 -3 5 2.65 0.23
 -13 3 -5 2.14 0.18
 -13 -3 6 1.2 0.16
 -13 -3 7 22.74 0.52
 -13 -3 7 22.97 0.53
 -13 -3 8 0.8 0.1
 -13 -3 8 0.74 0.11
 -13 4 7 1.14 0.13
 -13 4 6 17.31 0.46
 -13 4 5 0.49 0.11
 -13 4 4 7.27 0.33
 -13 4 4 7.87 0.36
 -13 4 3 0.22 0.1
 -13 4 3 0.31 0.13
 -13 4 2 14.79 0.48
 -13 4 2 15.43 0.54
 -13 4 1 0.05 0.09
 -13 4 1 0.04 0.11
 -13 4 0 7.05 0.33
 -13 4 0 7.32 0.4
 -13 4 -1 0.04 0.07
 -13 4 -1 0.1 0.12
 -13 4 -2 13.19 0.41
 -13 4 -2 13.44 0.51
 -13 -4 3 0.22 0.12
 -13 4 -3 0.08 0.12
 -13 -4 4 8.67 0.38
 -13 4 -4 8.42 0.37
 -13 -4 5 0.38 0.11
 -13 4 -5 0.38 0.11
 -13 -4 6 16.66 0.48
 -13 -4 6 16.56 0.45
 -13 -4 7 1.08 0.14
 -13 -4 7 1.08 0.12
 -13 5 5 9.02 0.3
 -13 5 4 0.1 0.06
 -13 5 4 0.42 0.11
 -13 5 3 1.24 0.13
 -13 5 3 1.44 0.18
 -13 5 2 0.34 0.09
 -13 5 2 0.67 0.15
 -13 5 1 1.63 0.2
 -13 5 0 0.21 0.12
 -13 5 -1 1.6 0.2
 -13 5 -2 0.5 0.15
 -13 -5 3 2.05 0.2
 -13 5 -3 1.9 0.2
 -13 -5 4 0.32 0.11
 -13 5 -4 0.59 0.12
 -13 -5 5 9.17 0.33
 -13 5 -5 8.91 0.32
 -13 -5 6 0.19 0.1
 -13 -5 6 0.1 0.06
 -13 -5 7 1.75 0.15
 -13 6 4 0.15 0.08
 -13 6 3 0.11 0.09
 -13 6 2 0.03 0.1
 -13 6 1 0.21 0.11
 -13 6 0 1.4 0.18
 -13 6 -1 0.08 0.1
 -13 -6 2 0.08 0.07
 -13 6 -2 -0.1 0.09
 -13 -6 3 0.05 0.07
 -13 6 -3 0 0.09
 -13 -6 4 0 0.05
 -13 6 -4 0.26 0.09
 -13 -6 5 0.36 0.1
 -13 6 -5 0 0.06
 -13 -6 6 0.39 0.09
 -13 7 3 3.57 0.21
 -13 7 2 0.95 0.13
 -13 7 1 17.4 0.49
 -13 7 0 0.3 0.11
 -13 -7 1 15.97 0.38
 -13 7 -1 17.84 0.51
 -13 7 -2 0.82 0.13
 -13 -7 3 3.48 0.21
 -13 7 -3 2.88 0.2
 -13 -7 4 1.04 0.13
 -13 7 -4 0.98 0.12
 -13 -7 5 4.06 0.2
 -13 8 2 22.01 0.46
 -13 8 1 -0.02 0.07
 -13 8 0 7.57 0.3
 -13 8 -1 -0.01 0.08
 -13 8 -2 22.42 0.49
 -14 0 0 22.3 0.57
 -14 0 1 1.17 0.15
 -14 0 2 1.96 0.19
 -14 0 3 0.79 0.13
 -14 0 4 25.78 0.56
 -14 0 5 1.61 0.15
 -14 1 5 9.38 0.31
 -14 1 4 0.15 0.09
 -14 1 3 7.93 0.32
 -14 1 2 0 0.08
 -14 1 1 13.24 0.43
 -14 1 0 0.62 0.12
 -14 -1 1 12.55 0.43
 -14 1 -1 12.78 0.41
 -14 -1 2 -0.01 0.08
 -14 -1 3 7.81 0.33
 -14 -1 4 0.08 0.09
 -14 -1 5 9.19 0.31
 -14 2 4 0.57 0.1
 -14 2 3 0.87 0.12
 -14 2 2 2.13 0.17
 -14 2 1 0.24 0.08
 -14 2 0 8.95 0.33
 -14 2 -1 0.24 0.09
 -14 -2 1 0.19 0.1
 -14 -2 2 1.69 0.17
 -14 2 -2 1.92 0.15
 -14 -2 3 1.02 0.14
 -14 -2 4 0.53 0.11
 -14 -2 5 0.75 0.1
 -14 3 1 0.57 0.1
 -14 -3 1 0.4 0.11
 -14 -3 2 0.09 0.08
 -14 -3 3 0.99 0.12
 -14 -3 4 -0.04 0.06
 -14 -4 0 2.8 0.19
 -14 4 0 2.86 0.2
 -14 -4 1 0.3 0.09
 -14 4 -1 0.29 0.1
 -14 -4 2 1.06 0.12
 -14 5 1 11.22 0.33
 -14 5 0 0.09 0.08

_iucr_refine_instructions_details
;

    Ni112K.res created by SHELXL-2014/7

TITL Ni112K in P2(1)2(1)2(1)
CELL 1.54178 11.6694 15.4264 16.9159 90 90 90
ZERR 4 0.0002 0.0003 0.0003 0 0 0
LATT -1
SYMM 0.5-X,-Y,0.5+Z
SYMM -X,0.5+Y,0.5-Z
SYMM 0.5+X,0.5-Y,-Z
SFAC C H N Ni O
UNIT 128 136 16 4 24
 
L.S. 10
PLAN  20
SIZE 0.2 0.2 0.2
TEMP -161(2)
BOND
fmap 2
acta
REM <olex2.extras>
REM <HklSrc "%.\\1.hkl">
REM </olex2.extras>
 
WGHT    0.042700    0.275400
FVAR       0.15097   0.44686
NI1   4    0.498729    0.332444    0.501888    11.00000    0.01425    0.01242 =
         0.01072    0.00013   -0.00043   -0.00026
N1    3    0.452706    0.741402    0.080351    11.00000    0.01822    0.01367 =
         0.01253    0.00221   -0.00112    0.00067
N2    3    0.554719    0.743446    0.916349    11.00000    0.01788    0.01456 =
         0.01180   -0.00109   -0.00091    0.00021
N3    3    0.804699    0.620731    0.406213    11.00000    0.04558    0.04985 =
         0.04080   -0.00512    0.00817   -0.01644
O1    5    0.492380    0.431935    0.412687    11.00000    0.01504    0.01598 =
         0.01429    0.00242   -0.00011   -0.00048
O2    5    0.339712    0.362197    0.455195    11.00000    0.01679    0.01878 =
         0.01400    0.00573   -0.00138   -0.00064
O3    5    0.510883    0.430954    0.590132    11.00000    0.01536    0.01657 =
         0.01383   -0.00239   -0.00026    0.00025
O4    5    0.660654    0.358039    0.547518    11.00000    0.01628    0.01805 =
         0.01408   -0.00470   -0.00021    0.00064
O5    5    0.924574    0.695060    0.328294    11.00000    0.04522    0.09998 =
         0.06189    0.03519    0.00847   -0.02384
O6    5    0.447458    0.719359    0.419162    11.00000    0.06480    0.04683 =
         0.04715    0.00601    0.00326   -0.00472
C1    1    0.385258    0.420173    0.412170    11.00000    0.01769    0.01426 =
         0.01063    0.00011    0.00152   -0.00034
C2    1    0.310815    0.472122    0.358227    11.00000    0.01716    0.01550 =
         0.01472    0.00102   -0.00102    0.00017
C3    1    0.360342    0.530820    0.305937    11.00000    0.01544    0.01616 =
         0.01497    0.00139   -0.00140   -0.00009
AFIX  43
H3    2    0.440435    0.541567    0.308192    11.00000   -1.20000
AFIX   0
C4    1    0.292954    0.574130    0.250047    11.00000    0.02060    0.01731 =
         0.01715    0.00289   -0.00252   -0.00206
C5    1    0.174282    0.560725    0.249716    11.00000    0.01924    0.02652 =
         0.02413    0.00889   -0.00640   -0.00088
AFIX  43
H5    2    0.127762    0.589621    0.211904    11.00000   -1.20000
AFIX   0
C6    1    0.124406    0.505332    0.304484    11.00000    0.01802    0.03007 =
         0.02950    0.01085   -0.00420   -0.00355
AFIX  43
H6    2    0.043533    0.498346    0.305399    11.00000   -1.20000
AFIX   0
C7    1    0.192255    0.459950    0.358087    11.00000    0.01731    0.02509 =
         0.02097    0.00783   -0.00152   -0.00491
AFIX  43
H7    2    0.157978    0.420829    0.394447    11.00000   -1.20000
AFIX   0
C8    1    0.436499    0.688405    0.213284    11.00000    0.02047    0.01912 =
         0.01492    0.00251   -0.00410    0.00096
AFIX  43
H8    2    0.462815    0.690209    0.266404    11.00000   -1.20000
AFIX   0
C9    1    0.485950    0.741058    0.156484    11.00000    0.01907    0.01669 =
         0.01617    0.00041   -0.00389   -0.00071
AFIX  43
H9    2    0.546257    0.778757    0.172017    11.00000   -1.20000
AFIX   0
C10   1    0.347334    0.632462    0.191727    11.00000    0.01841    0.01590 =
         0.01675    0.00431   -0.00177    0.00091
C11   1    0.313444    0.632335    0.112457    11.00000    0.02235    0.01667 =
         0.01802    0.00308   -0.00427   -0.00392
AFIX  43
H11   2    0.253925    0.594903    0.095054    11.00000   -1.20000
AFIX   0
C12   1    0.367482    0.687303    0.059557    11.00000    0.02191    0.01621 =
         0.01423    0.00049   -0.00391   -0.00142
AFIX  43
H12   2    0.343176    0.686780    0.005961    11.00000   -1.20000
AFIX   0
C13   1    0.617658    0.418024    0.589697    11.00000    0.01713    0.01396 =
         0.01092    0.00026    0.00169    0.00019
C14   1    0.694639    0.471860    0.640325    11.00000    0.01651    0.01396 =
         0.01305    0.00003   -0.00179    0.00101
C15   1    0.646204    0.529976    0.693456    11.00000    0.01739    0.01522 =
         0.01373   -0.00157   -0.00065    0.00178
AFIX  43
H15   2    0.565504    0.538064    0.693995    11.00000   -1.20000
AFIX   0
C16   1    0.714838    0.576678    0.746124    11.00000    0.01991    0.01735 =
         0.01504   -0.00160   -0.00145    0.00220
C17   1    0.833992    0.566133    0.742488    11.00000    0.01878    0.02212 =
         0.02065   -0.00550   -0.00541   -0.00157
AFIX  43
H17   2    0.881832    0.596509    0.778510    11.00000   -1.20000
AFIX   0
C18   1    0.882664    0.511265    0.686247    11.00000    0.01718    0.02676 =
         0.02518   -0.00618   -0.00303    0.00213
AFIX  43
H18   2    0.963662    0.506824    0.682319    11.00000   -1.20000
AFIX   0
C19   1    0.813677    0.463191    0.636066    11.00000    0.01786    0.02090 =
         0.01731   -0.00356   -0.00069    0.00228
AFIX  43
H19   2    0.847120    0.424522    0.598942    11.00000   -1.20000
AFIX   0
C20   1    0.517582    0.739802    0.841014    11.00000    0.01859    0.01701 =
         0.01473   -0.00078   -0.00346    0.00230
AFIX  43
H20   2    0.454756    0.775331    0.825987    11.00000   -1.20000
AFIX   0
C21   1    0.566697    0.686758    0.784632    11.00000    0.02029    0.01825 =
         0.01482   -0.00230   -0.00390    0.00051
AFIX  43
H21   2    0.536924    0.685547    0.732374    11.00000   -1.20000
AFIX   0
C22   1    0.660566    0.634786    0.804868    11.00000    0.01827    0.01408 =
         0.01576   -0.00381   -0.00112   -0.00055
C23   1    0.699563    0.639475    0.882943    11.00000    0.02040    0.01669 =
         0.01857   -0.00320   -0.00360    0.00233
AFIX  43
H23   2    0.763476    0.605838    0.899346    11.00000   -1.20000
AFIX   0
C24   1    0.644659    0.693235    0.935985    11.00000    0.02144    0.01611 =
         0.01356    0.00089   -0.00370    0.00177
AFIX  43
H24   2    0.671645    0.694898    0.988948    11.00000   -1.20000
AFIX   0
 
C25   1    0.825747    0.673208    0.345717    11.00000    0.05140    0.05954 =
         0.03268    0.00028    0.00333   -0.01855
C26   1    0.724878    0.703098    0.297923    11.00000    0.05009    0.07922 =
         0.03691    0.00082   -0.00376   -0.00304
AFIX 137
H26A  2    0.692041    0.653713    0.269376    11.00000   -1.50000
H26B  2    0.749832    0.747225    0.259968    11.00000   -1.50000
H26C  2    0.666887    0.727875    0.333212    11.00000   -1.50000
AFIX   0
C27   1    0.900850    0.588772    0.453480    11.00000    0.05464    0.04832 =
         0.04042    0.00596   -0.00161   -0.00732
AFIX 137
H27A  2    0.899408    0.525264    0.454507    11.00000   -1.50000
H27B  2    0.894474    0.611088    0.507543    11.00000   -1.50000
H27C  2    0.973061    0.608560    0.430046    11.00000   -1.50000
AFIX   0
C28   1    0.689788    0.591240    0.426349    11.00000    0.04834    0.04455 =
         0.09140    0.00310    0.02760   -0.00956
AFIX 137
H28A  2    0.635914    0.639698    0.421633    11.00000   -1.50000
H28B  2    0.689190    0.569466    0.480772    11.00000   -1.50000
H28C  2    0.666938    0.544711    0.390191    11.00000   -1.50000
AFIX   0
 
C30   1    0.235991    0.744193    0.395147    11.00000    0.06770    0.06496 =
         0.04480   -0.00277   -0.01594    0.02728
PART 1
AFIX  33
H30A  2    0.152267    0.748781    0.396871    21.00000   -1.50000
H30B  2    0.269662    0.802389    0.395560    21.00000   -1.50000
H30C  2    0.259072    0.713847    0.346805    21.00000   -1.50000
AFIX   0
PART 0
PART 2
H30D  2    0.198333    0.796294    0.429077   -21.00000   -1.50000
H30E  2    0.188979    0.689293    0.378298   -21.00000   -1.50000
H30F  2    0.257950    0.770081    0.351284   -21.00000   -1.50000
PART 0
C31   1    0.421457    0.625725    0.542737    11.00000    0.06520    0.07387 =
         0.06395    0.01410   -0.01406    0.02950
PART 1
AFIX  33
H31A  2    0.350669    0.609124    0.569986    21.00000   -1.50000
H31B  2    0.461585    0.573490    0.524825    21.00000   -1.50000
H31C  2    0.470790    0.658168    0.579107    21.00000   -1.50000
AFIX   0
PART 0
PART 2
H31D  2    0.403296    0.648786    0.602024   -21.00000   -1.50000
H31E  2    0.508012    0.639126    0.526780   -21.00000   -1.50000
H31F  2    0.395820    0.558809    0.554579   -21.00000   -1.50000
PART 0
C32   1    0.197760    0.643552    0.523466    11.00000    0.05133    0.09821 =
         0.08099   -0.03654    0.01443   -0.01735
PART 1
AFIX  33
H32A  2    0.116586    0.656531    0.514495    21.00000   -1.50000
H32B  2    0.211084    0.581369    0.515978    21.00000   -1.50000
H32C  2    0.218740    0.659929    0.577538    21.00000   -1.50000
AFIX   0
PART 0
PART 2
H32D  2    0.155809    0.599405    0.492301   -21.00000   -1.50000
H32E  2    0.133540    0.694307    0.517889   -21.00000   -1.50000
H32F  2    0.200118    0.616977    0.590912   -21.00000   -1.50000
PART 0
PART 1
N4    3    0.274803    0.697513    0.461637    21.00000    0.03859    0.04491 =
         0.04020   -0.00676    0.00254    0.00698
C29A  1    0.390461    0.686131    0.466871    21.00000    0.04292    0.02912 =
         0.03593    0.00122    0.00114   -0.00070
PART 0
PART 2
N5    3    0.317543    0.659733    0.505753   -21.00000    0.04132    0.03212 =
         0.04346    0.00262   -0.00488    0.00948
C29B  1    0.339006    0.706455    0.441364   -21.00000    0.04996    0.02717 =
         0.03263   -0.00419   -0.01026    0.00925
HKLF 4
 
REM  Ni112K in P2(1)2(1)2(1)
REM R1 =  0.0288 for    4685 Fo > 4sig(Fo)  and  0.0356 for all    5438 data
REM    437 parameters refined using      0 restraints
 
END  
     
WGHT      0.0427      0.2755 

REM Highest difference peak  0.263,  deepest hole -0.203,  1-sigma level  0.039
Q1    1   0.7508  0.6645  0.3665  11.00000  0.05    0.26
Q2    1   0.8862  0.6571  0.3841  11.00000  0.05    0.23
Q3    1   0.7464  0.4601  0.6479  11.00000  0.05    0.19
Q4    1   0.7805  0.5606  0.7510  11.00000  0.05    0.18
Q5    1   0.6525  0.4449  0.6208  11.00000  0.05    0.17
Q6    1   0.6696  0.4905  0.6722  11.00000  0.05    0.16
Q7    1   0.3421  0.6195  0.1511  11.00000  0.05    0.16
Q8    1   0.6818  0.6360  0.8436  11.00000  0.05    0.16
Q9    1   0.1212  0.6597  0.3857  11.00000  0.05    0.16
Q10   1   0.3449  0.4477  0.3808  11.00000  0.05    0.15
Q11   1   0.1791  0.7820  0.4352  11.00000  0.05    0.15
Q12   1   0.3364  0.5006  0.3340  11.00000  0.05    0.15
Q13   1   0.2567  0.4650  0.3485  11.00000  0.05    0.15
Q14   1   0.3817  0.6673  0.2022  11.00000  0.05    0.15
Q15   1   0.4977  0.8093  0.0691  11.00000  0.05    0.15
Q16   1   0.2314  0.5637  0.2542  11.00000  0.05    0.15
Q17   1   0.5837  0.8036  0.3313  11.00000  0.05    0.15
Q18   1   0.1802  0.3595  0.3399  11.00000  0.05    0.14
Q19   1   0.5025  0.6600  0.5507  11.00000  0.05    0.14
Q20   1   0.4980  0.4138  0.5009  11.00000  0.05    0.14

  REM The information below was added by Olex2.
  REM
  REM R1 = 0.0288 for 4685 Fo > 4sig(Fo) and 0.0356 for all 7924 data
  REM n/a parameters refined using n/a restraints
  REM Highest difference peak 0.26, deepest hole -0.20
  REM Mean Shift 0, Max Shift 0.001.

  REM +++ Tabular Listing of Refinement Information +++
  REM R1_all = 0.0356
  REM R1_gt = 0.0288
  REM wR_ref = 0.0821
  REM GOOF = 1.089
  REM Shift_max = 0.001
  REM Shift_mean = 0
  REM Reflections_all = 7924
  REM Reflections_gt = 4685
  REM Parameters = n/a
  REM Hole = -0.20
  REM Peak = 0.26
  REM Flack = 0.01(1)

  
;
_olex2_submission_special_instructions 'No special instructions were received'
