# Supplementary material for: Controlling Thermal Expansion Behaviors of Fence-Like Metal-Organic Frameworks by Varying/Mixing Metal Ions
Source: Front Chem. 2018 Jul 24;6:306. doi: 10.3389/fchem.2018.00306 (PMC6066979; doi:10.3389/fchem.2018.00306)
Supplement: Supplementary file 2 [file Data_Sheet_1.ZIP › Ni112K.res]

    1.res created by SHELXL-2014/7

TITL Ni112K in P2(1)2(1)2(1)
CELL 1.54178 11.6694 15.4264 16.9159 90 90 90
ZERR 4 0.0002 0.0003 0.0003 0 0 0
LATT -1
SYMM 0.5-X,-Y,0.5+Z
SYMM -X,0.5+Y,0.5-Z
SYMM 0.5+X,0.5-Y,-Z
SFAC C H N Ni O
UNIT 128 136 16 4 24
 
L.S. 10
PLAN  20
SIZE 0.2 0.2 0.2
TEMP -161(2)
BOND
fmap 2
acta
REM <olex2.extras>
REM <HklSrc "%.\\1.hkl">
REM </olex2.extras>
 
WGHT    0.042700    0.275400
FVAR       0.15097   0.44686
NI1   4    0.498729    0.332444    0.501888    11.00000    0.01425    0.01242 =
         0.01072    0.00013   -0.00043   -0.00026
N1    3    0.452706    0.741402    0.080351    11.00000    0.01822    0.01367 =
         0.01253    0.00221   -0.00112    0.00067
N2    3    0.554719    0.743446    0.916349    11.00000    0.01788    0.01456 =
         0.01180   -0.00109   -0.00091    0.00021
N3    3    0.804699    0.620731    0.406213    11.00000    0.04558    0.04985 =
         0.04080   -0.00512    0.00817   -0.01644
O1    5    0.492380    0.431935    0.412687    11.00000    0.01504    0.01598 =
         0.01429    0.00242   -0.00011   -0.00048
O2    5    0.339712    0.362197    0.455195    11.00000    0.01679    0.01878 =
         0.01400    0.00573   -0.00138   -0.00064
O3    5    0.510883    0.430954    0.590132    11.00000    0.01536    0.01657 =
         0.01383   -0.00239   -0.00026    0.00025
O4    5    0.660654    0.358039    0.547518    11.00000    0.01628    0.01805 =
         0.01408   -0.00470   -0.00021    0.00064
O5    5    0.924574    0.695060    0.328294    11.00000    0.04522    0.09998 =
         0.06189    0.03519    0.00847   -0.02384
O6    5    0.447458    0.719359    0.419162    11.00000    0.06480    0.04683 =
         0.04715    0.00601    0.00326   -0.00472
C1    1    0.385258    0.420173    0.412170    11.00000    0.01769    0.01426 =
         0.01063    0.00011    0.00152   -0.00034
C2    1    0.310815    0.472122    0.358227    11.00000    0.01716    0.01550 =
         0.01472    0.00102   -0.00102    0.00017
C3    1    0.360342    0.530820    0.305937    11.00000    0.01544    0.01616 =
         0.01497    0.00139   -0.00140   -0.00009
AFIX  43
H3    2    0.440435    0.541567    0.308192    11.00000   -1.20000
AFIX   0
C4    1    0.292954    0.574130    0.250047    11.00000    0.02060    0.01731 =
         0.01715    0.00289   -0.00252   -0.00206
C5    1    0.174282    0.560725    0.249716    11.00000    0.01924    0.02652 =
         0.02413    0.00889   -0.00640   -0.00088
AFIX  43
H5    2    0.127762    0.589621    0.211904    11.00000   -1.20000
AFIX   0
C6    1    0.124406    0.505332    0.304484    11.00000    0.01802    0.03007 =
         0.02950    0.01085   -0.00420   -0.00355
AFIX  43
H6    2    0.043533    0.498346    0.305399    11.00000   -1.20000
AFIX   0
C7    1    0.192255    0.459950    0.358087    11.00000    0.01731    0.02509 =
         0.02097    0.00783   -0.00152   -0.00491
AFIX  43
H7    2    0.157978    0.420829    0.394447    11.00000   -1.20000
AFIX   0
C8    1    0.436499    0.688405    0.213284    11.00000    0.02047    0.01912 =
         0.01492    0.00251   -0.00410    0.00096
AFIX  43
H8    2    0.462815    0.690209    0.266404    11.00000   -1.20000
AFIX   0
C9    1    0.485950    0.741058    0.156484    11.00000    0.01907    0.01669 =
         0.01617    0.00041   -0.00389   -0.00071
AFIX  43
H9    2    0.546257    0.778757    0.172017    11.00000   -1.20000
AFIX   0
C10   1    0.347334    0.632462    0.191727    11.00000    0.01841    0.01590 =
         0.01675    0.00431   -0.00177    0.00091
C11   1    0.313444    0.632335    0.112457    11.00000    0.02235    0.01667 =
         0.01802    0.00308   -0.00427   -0.00392
AFIX  43
H11   2    0.253925    0.594903    0.095054    11.00000   -1.20000
AFIX   0
C12   1    0.367482    0.687303    0.059557    11.00000    0.02191    0.01621 =
         0.01423    0.00049   -0.00391   -0.00142
AFIX  43
H12   2    0.343176    0.686780    0.005961    11.00000   -1.20000
AFIX   0
C13   1    0.617658    0.418024    0.589697    11.00000    0.01713    0.01396 =
         0.01092    0.00026    0.00169    0.00019
C14   1    0.694639    0.471860    0.640325    11.00000    0.01651    0.01396 =
         0.01305    0.00003   -0.00179    0.00101
C15   1    0.646204    0.529976    0.693456    11.00000    0.01739    0.01522 =
         0.01373   -0.00157   -0.00065    0.00178
AFIX  43
H15   2    0.565504    0.538064    0.693995    11.00000   -1.20000
AFIX   0
C16   1    0.714838    0.576678    0.746124    11.00000    0.01991    0.01735 =
         0.01504   -0.00160   -0.00145    0.00220
C17   1    0.833992    0.566133    0.742488    11.00000    0.01878    0.02212 =
         0.02065   -0.00550   -0.00541   -0.00157
AFIX  43
H17   2    0.881832    0.596509    0.778510    11.00000   -1.20000
AFIX   0
C18   1    0.882664    0.511265    0.686247    11.00000    0.01718    0.02676 =
         0.02518   -0.00618   -0.00303    0.00213
AFIX  43
H18   2    0.963662    0.506824    0.682319    11.00000   -1.20000
AFIX   0
C19   1    0.813677    0.463191    0.636066    11.00000    0.01786    0.02090 =
         0.01731   -0.00356   -0.00069    0.00228
AFIX  43
H19   2    0.847120    0.424522    0.598942    11.00000   -1.20000
AFIX   0
C20   1    0.517582    0.739802    0.841014    11.00000    0.01859    0.01701 =
         0.01473   -0.00078   -0.00346    0.00230
AFIX  43
H20   2    0.454756    0.775331    0.825987    11.00000   -1.20000
AFIX   0
C21   1    0.566697    0.686758    0.784632    11.00000    0.02029    0.01825 =
         0.01482   -0.00230   -0.00390    0.00051
AFIX  43
H21   2    0.536924    0.685547    0.732374    11.00000   -1.20000
AFIX   0
C22   1    0.660566    0.634786    0.804868    11.00000    0.01827    0.01408 =
         0.01576   -0.00381   -0.00112   -0.00055
C23   1    0.699563    0.639475    0.882943    11.00000    0.02040    0.01669 =
         0.01857   -0.00320   -0.00360    0.00233
AFIX  43
H23   2    0.763476    0.605838    0.899346    11.00000   -1.20000
AFIX   0
C24   1    0.644659    0.693235    0.935985    11.00000    0.02144    0.01611 =
         0.01356    0.00089   -0.00370    0.00177
AFIX  43
H24   2    0.671645    0.694898    0.988948    11.00000   -1.20000
AFIX   0
 
C25   1    0.825747    0.673208    0.345717    11.00000    0.05140    0.05954 =
         0.03268    0.00028    0.00333   -0.01855
C26   1    0.724878    0.703098    0.297923    11.00000    0.05009    0.07922 =
         0.03691    0.00082   -0.00376   -0.00304
AFIX 137
H26A  2    0.692041    0.653713    0.269376    11.00000   -1.50000
H26B  2    0.749832    0.747225    0.259968    11.00000   -1.50000
H26C  2    0.666887    0.727875    0.333212    11.00000   -1.50000
AFIX   0
C27   1    0.900850    0.588772    0.453480    11.00000    0.05464    0.04832 =
         0.04042    0.00596   -0.00161   -0.00732
AFIX 137
H27A  2    0.899408    0.525264    0.454507    11.00000   -1.50000
H27B  2    0.894474    0.611088    0.507543    11.00000   -1.50000
H27C  2    0.973061    0.608560    0.430046    11.00000   -1.50000
AFIX   0
C28   1    0.689788    0.591240    0.426349    11.00000    0.04834    0.04455 =
         0.09140    0.00310    0.02760   -0.00956
AFIX 137
H28A  2    0.635914    0.639698    0.421633    11.00000   -1.50000
H28B  2    0.689190    0.569466    0.480772    11.00000   -1.50000
H28C  2    0.666938    0.544711    0.390191    11.00000   -1.50000
AFIX   0
 
C30   1    0.235991    0.744193    0.395147    11.00000    0.06770    0.06496 =
         0.04480   -0.00277   -0.01594    0.02728
PART 1
AFIX  33
H30A  2    0.152267    0.748781    0.396871    21.00000   -1.50000
H30B  2    0.269662    0.802389    0.395560    21.00000   -1.50000
H30C  2    0.259072    0.713847    0.346805    21.00000   -1.50000
AFIX   0
PART 0
PART 2
H30D  2    0.198333    0.796294    0.429077   -21.00000   -1.50000
H30E  2    0.188979    0.689293    0.378298   -21.00000   -1.50000
H30F  2    0.257950    0.770081    0.351284   -21.00000   -1.50000
PART 0
C31   1    0.421457    0.625725    0.542737    11.00000    0.06520    0.07387 =
         0.06395    0.01410   -0.01406    0.02950
PART 1
AFIX  33
H31A  2    0.350669    0.609124    0.569986    21.00000   -1.50000
H31B  2    0.461585    0.573490    0.524825    21.00000   -1.50000
H31C  2    0.470790    0.658168    0.579107    21.00000   -1.50000
AFIX   0
PART 0
PART 2
H31D  2    0.403296    0.648786    0.602024   -21.00000   -1.50000
H31E  2    0.508012    0.639126    0.526780   -21.00000   -1.50000
H31F  2    0.395820    0.558809    0.554579   -21.00000   -1.50000
PART 0
C32   1    0.197760    0.643552    0.523466    11.00000    0.05133    0.09821 =
         0.08099   -0.03654    0.01443   -0.01735
PART 1
AFIX  33
H32A  2    0.116586    0.656531    0.514495    21.00000   -1.50000
H32B  2    0.211084    0.581369    0.515978    21.00000   -1.50000
H32C  2    0.218740    0.659929    0.577538    21.00000   -1.50000
AFIX   0
PART 0
PART 2
H32D  2    0.155809    0.599405    0.492301   -21.00000   -1.50000
H32E  2    0.133540    0.694307    0.517889   -21.00000   -1.50000
H32F  2    0.200118    0.616977    0.590912   -21.00000   -1.50000
PART 0
PART 1
N4    3    0.274803    0.697513    0.461637    21.00000    0.03859    0.04491 =
         0.04020   -0.00676    0.00254    0.00698
C29A  1    0.390461    0.686131    0.466871    21.00000    0.04292    0.02912 =
         0.03593    0.00122    0.00114   -0.00070
PART 0
PART 2
N5    3    0.317543    0.659733    0.505753   -21.00000    0.04132    0.03212 =
         0.04346    0.00262   -0.00488    0.00948
C29B  1    0.339006    0.706455    0.441364   -21.00000    0.04996    0.02717 =
         0.03263   -0.00419   -0.01026    0.00925
HKLF 4
 
REM  Ni112K in P2(1)2(1)2(1)
REM R1 =  0.0288 for    4685 Fo > 4sig(Fo)  and  0.0356 for all    5438 data
REM    437 parameters refined using      0 restraints
 
END  
     
WGHT      0.0427      0.2755 

REM Highest difference peak  0.263,  deepest hole -0.203,  1-sigma level  0.039
Q1    1   0.7508  0.6645  0.3665  11.00000  0.05    0.26
Q2    1   0.8862  0.6571  0.3841  11.00000  0.05    0.23
Q3    1   0.7464  0.4601  0.6479  11.00000  0.05    0.19
Q4    1   0.7805  0.5606  0.7510  11.00000  0.05    0.18
Q5    1   0.6525  0.4449  0.6208  11.00000  0.05    0.17
Q6    1   0.6696  0.4905  0.6722  11.00000  0.05    0.16
Q7    1   0.3421  0.6195  0.1511  11.00000  0.05    0.16
Q8    1   0.6818  0.6360  0.8436  11.00000  0.05    0.16
Q9    1   0.1212  0.6597  0.3857  11.00000  0.05    0.16
Q10   1   0.3449  0.4477  0.3808  11.00000  0.05    0.15
Q11   1   0.1791  0.7820  0.4352  11.00000  0.05    0.15
Q12   1   0.3364  0.5006  0.3340  11.00000  0.05    0.15
Q13   1   0.2567  0.4650  0.3485  11.00000  0.05    0.15
Q14   1   0.3817  0.6673  0.2022  11.00000  0.05    0.15
Q15   1   0.4977  0.8093  0.0691  11.00000  0.05    0.15
Q16   1   0.2314  0.5637  0.2542  11.00000  0.05    0.15
Q17   1   0.5837  0.8036  0.3313  11.00000  0.05    0.15
Q18   1   0.1802  0.3595  0.3399  11.00000  0.05    0.14
Q19   1   0.5025  0.6600  0.5507  11.00000  0.05    0.14
Q20   1   0.4980  0.4138  0.5009  11.00000  0.05    0.14

  REM The information below was added by Olex2.
  REM
  REM R1 = 0.0288 for 4685 Fo > 4sig(Fo) and 0.0356 for all 7924 data
  REM n/a parameters refined using n/a restraints
  REM Highest difference peak 0.26, deepest hole -0.20
  REM Mean Shift 0, Max Shift 0.001.

  REM +++ Tabular Listing of Refinement Information +++
  REM R1_all = 0.0356
  REM R1_gt = 0.0288
  REM wR_ref = 0.0821
  REM GOOF = 1.089
  REM Shift_max = 0.001
  REM Shift_mean = 0
  REM Reflections_all = 7924
  REM Reflections_gt = 4685
  REM Parameters = n/a
  REM Hole = -0.20
  REM Peak = 0.26
  REM Flack = 0.01(1)

  
