# Supplementary material for: Controlling Thermal Expansion Behaviors of Fence-Like Metal-Organic Frameworks by Varying/Mixing Metal Ions
Source: Front Chem. 2018 Jul 24;6:306. doi: 10.3389/fchem.2018.00306 (PMC6066979; doi:10.3389/fchem.2018.00306)
Supplement: Supplementary file 2 [file Data_Sheet_1.ZIP › Ni300K.cif]

data_Ni300K
_audit_creation_date              2017-04-14
_audit_creation_method
;
Olex2 1.2
(compiled 2017.03.28 svn.r3405 for OlexSys, GUI svn.r5335)
;
_shelx_SHELXL_version_number      '2014/7'
_publ_contact_author_address      ?
_publ_contact_author_email        ?
_publ_contact_author_id_orcid     ?
_publ_contact_author_name         ''
_publ_contact_author_phone        ?
_publ_section_references
;
Dolomanov, O.V., Bourhis, L.J., Gildea, R.J, Howard, J.A.K. & Puschmann, H.
 (2009), J. Appl. Cryst. 42, 339-341.

Sheldrick, G.M. (2015). Acta Cryst. C71, 3-8.
;
_chemical_name_common             ?
_chemical_name_systematic         ?
_chemical_formula_moiety          'C24 H16 N2 Ni O4, 2(C4 H9 N O)'
_chemical_formula_sum             'C32 H34 N4 Ni O6'
_chemical_formula_weight          629.34
_chemical_absolute_configuration  syn
_chemical_melting_point           ?
_chemical_oxdiff_formula          NiCHON
loop_
  _atom_type_symbol
  _atom_type_description
  _atom_type_scat_dispersion_real
  _atom_type_scat_dispersion_imag
  _atom_type_scat_source
 'C' 'C' 0.0181 0.0091 'International Tables Vol C Tables 4.2.6.8 and 6.1.1.4'
 'H' 'H' 0.0000 0.0000 'International Tables Vol C Tables 4.2.6.8 and 6.1.1.4'
 'N' 'N' 0.0311 0.0180 'International Tables Vol C Tables 4.2.6.8 and 6.1.1.4'
 'Ni' 'Ni' -3.0029 0.5091
 'International Tables Vol C Tables 4.2.6.8 and 6.1.1.4'
 'O' 'O' 0.0492 0.0322 'International Tables Vol C Tables 4.2.6.8 and 6.1.1.4'

_shelx_space_group_comment
;
The symmetry employed for this shelxl refinement is uniquely defined
by the following loop, which should always be used as a source of
symmetry information in preference to the above space-group names.
They are only intended as comments.
;
_space_group_crystal_system       'orthorhombic'
_space_group_IT_number            19
_space_group_name_H-M_alt         'P 21 21 21'
_space_group_name_Hall            'P 2ac 2ab'
loop_
  _space_group_symop_operation_xyz
 'x, y, z'
 '-x+1/2, -y, z+1/2'
 '-x, y+1/2, -z+1/2'
 'x+1/2, -y+1/2, -z'

_cell_length_a                    11.9944(2)
_cell_length_b                    15.5593(3)
_cell_length_c                    16.8124(2)
_cell_angle_alpha                 90
_cell_angle_beta                  90
_cell_angle_gamma                 90
_cell_volume                      3137.61(9)
_cell_formula_units_Z             4
_cell_measurement_reflns_used     3926
_cell_measurement_temperature     300(2)
_cell_measurement_theta_max       73.7690
_cell_measurement_theta_min       4.5120
_shelx_estimated_absorpt_T_max    0.781
_shelx_estimated_absorpt_T_min    0.781
_exptl_absorpt_coefficient_mu     1.297
_exptl_absorpt_correction_T_max   1.00000
_exptl_absorpt_correction_T_min   0.61867
_exptl_absorpt_correction_type    multi-scan
_exptl_absorpt_process_details
;
CrysAlisPro, Agilent Technologies,
Version 1.171.36.32 (release 02-08-2013 CrysAlis171 .NET)
(compiled Aug  2 2013,16:46:58)
Empirical absorption correction using spherical harmonics,
 implemented in SCALE3 ABSPACK scaling algorithm.
;
_exptl_absorpt_special_details    ?
_exptl_crystal_colour             colourless
_exptl_crystal_colour_primary     colourless
_exptl_crystal_density_diffrn     1.332
_exptl_crystal_density_meas       ?
_exptl_crystal_density_method     ?
_exptl_crystal_description        block
_exptl_crystal_F_000              1320
_exptl_crystal_size_max           0.2
_exptl_crystal_size_mid           0.2
_exptl_crystal_size_min           0.2
_exptl_transmission_factor_max    ?
_exptl_transmission_factor_min    ?
_diffrn_reflns_av_R_equivalents   0.0167
_diffrn_reflns_av_unetI/netI      0.0242
_diffrn_reflns_Laue_measured_fraction_full 1.000
_diffrn_reflns_Laue_measured_fraction_max 0.980
_diffrn_reflns_limit_h_max        14
_diffrn_reflns_limit_h_min        -9
_diffrn_reflns_limit_k_max        16
_diffrn_reflns_limit_k_min        -19
_diffrn_reflns_limit_l_max        20
_diffrn_reflns_limit_l_min        -10
_diffrn_reflns_number             8304
_diffrn_reflns_point_group_measured_fraction_full 0.906
_diffrn_reflns_point_group_measured_fraction_max 0.873
_diffrn_reflns_theta_full         67.679
_diffrn_reflns_theta_max          73.949
_diffrn_reflns_theta_min          3.871
_diffrn_ambient_temperature       300(2)
_diffrn_detector_area_resol_mean  10.6525
_diffrn_measured_fraction_theta_full 1.000
_diffrn_measured_fraction_theta_max 0.980
_diffrn_measurement_details
;
#__ type_ start__ end____ width___ exp.time_
  1 omega -107.00  -29.00   1.0000    1.0000
omega____ theta____ kappa____ phi______ frames
    -      -39.6498  -38.0000  150.0000 78

#__ type_ start__ end____ width___ exp.time_
  2 omega  -13.00   16.00   1.0000    1.0000
omega____ theta____ kappa____ phi______ frames
    -      -39.6498   38.0000  -90.0000 29

#__ type_ start__ end____ width___ exp.time_
  3 omega   36.00   74.00   1.0000    1.0000
omega____ theta____ kappa____ phi______ frames
    -       39.6498 -125.0000 -150.0000 38

#__ type_ start__ end____ width___ exp.time_
  4 omega   41.00   89.00   1.0000    2.0000
omega____ theta____ kappa____ phi______ frames
    -      107.7866  -45.0000 -150.0000 48

#__ type_ start__ end____ width___ exp.time_
  5 omega   57.00   96.00   1.0000    2.0000
omega____ theta____ kappa____ phi______ frames
    -      107.7866  -45.0000  150.0000 39

#__ type_ start__ end____ width___ exp.time_
  6 omega   50.00   91.00   1.0000    2.0000
omega____ theta____ kappa____ phi______ frames
    -      107.7866  -30.0000 -120.0000 41

#__ type_ start__ end____ width___ exp.time_
  7 omega  119.00  174.00   1.0000    2.0000
omega____ theta____ kappa____ phi______ frames
    -      107.7866  125.0000 -150.0000 55

#__ type_ start__ end____ width___ exp.time_
  8 omega   42.00  109.00   1.0000    2.0000
omega____ theta____ kappa____ phi______ frames
    -      107.7866  -99.0000    4.0000 67

#__ type_ start__ end____ width___ exp.time_
  9 omega   37.00   96.00   1.0000    2.0000
omega____ theta____ kappa____ phi______ frames
    -      107.7866  -45.0000  -30.0000 59
;
_diffrn_measurement_device_type   'SuperNova, Dual, Cu at zero, Atlas'
_diffrn_measurement_method        '\w scans'
_diffrn_orient_matrix_UB_11       0.1104110000
_diffrn_orient_matrix_UB_12       0.0493773000
_diffrn_orient_matrix_UB_13       -0.0097073000
_diffrn_orient_matrix_UB_21       -0.0530411000
_diffrn_orient_matrix_UB_22       0.0795330000
_diffrn_orient_matrix_UB_23       0.0393825000
_diffrn_orient_matrix_UB_31       0.0384319000
_diffrn_orient_matrix_UB_32       -0.0322553000
_diffrn_orient_matrix_UB_33       0.0822123000
_diffrn_radiation_monochromator   mirror
_diffrn_radiation_type            CuK\a
_diffrn_radiation_wavelength      1.54178
_diffrn_source                    'SuperNova (Cu) X-ray Source'
_diffrn_special_details           ?
_reflns_Friedel_coverage          0.591
_reflns_Friedel_fraction_full     0.784
_reflns_Friedel_fraction_max      0.736
_reflns_number_gt                 4845
_reflns_number_total              5564
_reflns_odcompleteness_completeness 99.91
_reflns_odcompleteness_iscentric  1
_reflns_odcompleteness_theta      66.97
_reflns_special_details
;
 Reflections were merged by SHELXL according to the crystal
 class for the calculation of statistics and refinement.
 
 _reflns_Friedel_fraction is defined as the number of unique
 Friedel pairs measured divided by the number that would be
 possible theoretically, ignoring centric projections and
 systematic absences.
;
_reflns_threshold_expression      'I > 2\s(I)'
_computing_cell_refinement
;
CrysAlisPro, Agilent Technologies,
Version 1.171.36.32 (release 02-08-2013 CrysAlis171 .NET)
(compiled Aug  2 2013,16:46:58)
;
_computing_data_collection
;
CrysAlisPro, Agilent Technologies,
Version 1.171.36.32 (release 02-08-2013 CrysAlis171 .NET)
(compiled Aug  2 2013,16:46:58)
;
_computing_data_reduction
;
CrysAlisPro, Agilent Technologies,
Version 1.171.36.32 (release 02-08-2013 CrysAlis171 .NET)
(compiled Aug  2 2013,16:46:58)
;
_computing_molecular_graphics     'Olex2 (Dolomanov et al., 2009)'
_computing_publication_material   'Olex2 (Dolomanov et al., 2009)'
_computing_structure_refinement   'ShelXL (Sheldrick, 2015)'
_computing_structure_solution     ?
_refine_diff_density_max          0.187
_refine_diff_density_min          -0.331
_refine_diff_density_rms          0.050
_refine_ls_abs_structure_details
;
 Flack x determined using 1623 quotients [(I+)-(I-)]/[(I+)+(I-)]
 (Parsons, Flack and Wagner, Acta Cryst. B69 (2013) 249-259).
;
_refine_ls_abs_structure_Flack    0.029(12)
_refine_ls_extinction_coef        .
_refine_ls_extinction_method      none
_refine_ls_goodness_of_fit_ref    1.042
_refine_ls_hydrogen_treatment     constr
_refine_ls_matrix_type            full
_refine_ls_number_parameters      410
_refine_ls_number_reflns          5564
_refine_ls_number_restraints      0
_refine_ls_R_factor_all           0.0415
_refine_ls_R_factor_gt            0.0350
_refine_ls_restrained_S_all       1.042
_refine_ls_shift/su_max           0.001
_refine_ls_shift/su_mean          0.000
_refine_ls_structure_factor_coef  Fsqd
_refine_ls_weighting_details
'w=1/[\s^2^(Fo^2^)+(0.0563P)^2^+0.3111P] where P=(Fo^2^+2Fc^2^)/3'
_refine_ls_weighting_scheme       calc
_refine_ls_wR_factor_gt           0.0933
_refine_ls_wR_factor_ref          0.1008
_refine_special_details           ?
_olex2_refinement_description
;
1. Fixed Uiso
 At 1.2 times of:
  All C(H) groups
 At 1.5 times of:
  All C(H,H,H) groups, All C(H,H,H,H,H,H) groups
2. Others
 Sof(H30D)=Sof(H30E)=Sof(H30F)=Sof(H31D)=Sof(H31E)=Sof(H31F)=Sof(H32D)=
 Sof(H32E)=Sof(H32F)=Sof(N5)=Sof(C29B)=1-FVAR(1)
 Sof(H30A)=Sof(H30B)=Sof(H30C)=Sof(H31A)=Sof(H31B)=Sof(H31C)=Sof(H32A)=
 Sof(H32B)=Sof(H32C)=Sof(N4)=Sof(C29A)=FVAR(1)
3.a Me refined with riding coordinates:
 C30(H30A,H30B,H30C), C30(H30D,H30E,H30F), C31(H31A,H31B,H31C), C31(H31D,H31E,
 H31F), C32(H32A,H32B,H32C), C32(H32D,H32E,H32F)
3.b Aromatic/amide H refined with riding coordinates:
 C3(H3), C5(H5), C6(H6), C7(H7), C8(H8), C9(H9), C11(H11), C12(H12), C15(H15),
 C17(H17), C18(H18), C19(H19), C20(H20), C21(H21), C23(H23), C24(H24)
3.c Idealised Me refined as rotating group:
 C26(H26A,H26B,H26C), C27(H27A,H27B,H27C), C28(H28A,H28B,H28C)
;
_atom_sites_solution_hydrogens    geom
_atom_sites_solution_primary      ?
_atom_sites_solution_secondary    ?
loop_
  _atom_site_label
  _atom_site_type_symbol
  _atom_site_fract_x
  _atom_site_fract_y
  _atom_site_fract_z
  _atom_site_U_iso_or_equiv
  _atom_site_adp_type
  _atom_site_occupancy
  _atom_site_site_symmetry_order
  _atom_site_calc_flag
  _atom_site_refinement_flags_posn
  _atom_site_refinement_flags_adp
  _atom_site_refinement_flags_occupancy
  _atom_site_disorder_assembly
  _atom_site_disorder_group
 Ni1 Ni 0.49754(3) 0.33275(2) 0.50284(2) 0.02736(13) Uani 1 1 d . . . . .
 N1 N 0.4528(2) 0.74017(15) 0.07737(13) 0.0343(5) Uani 1 1 d . . . . .
 N2 N 0.56021(19) 0.74588(14) 0.91463(12) 0.0331(5) Uani 1 1 d . . . . .
 N3 N 0.7967(6) 0.6265(5) 0.3962(4) 0.155(3) Uani 1 1 d . . . . .
 O1 O 0.49334(17) 0.42989(11) 0.41041(10) 0.0347(4) Uani 1 1 d . . . . .
 O2 O 0.34456(16) 0.36138(13) 0.45321(10) 0.0365(4) Uani 1 1 d . . . . .
 O3 O 0.51119(17) 0.43165(12) 0.59058(10) 0.0344(4) Uani 1 1 d . . . . .
 O4 O 0.65504(16) 0.35698(13) 0.54939(11) 0.0369(4) Uani 1 1 d . . . . .
 O5 O 0.9215(5) 0.6923(5) 0.3251(3) 0.184(3) Uani 1 1 d . . . . .
 O6 O 0.4411(6) 0.7200(4) 0.4184(3) 0.150(2) Uani 1 1 d . . . . .
 C1 C 0.3897(2) 0.41716(16) 0.40844(14) 0.0310(5) Uani 1 1 d . . . . .
 C2 C 0.3177(2) 0.46513(19) 0.35148(16) 0.0371(6) Uani 1 1 d . . . . .
 C3 C 0.3650(2) 0.52543(19) 0.29974(15) 0.0355(6) Uani 1 1 d . . . . .
 H3 H 0.4405 0.5383 0.3037 0.043 Uiso 1 1 calc R . . . .
 C4 C 0.3006(3) 0.5662(2) 0.24259(17) 0.0427(7) Uani 1 1 d . . . . .
 C5 C 0.1863(3) 0.5498(3) 0.2395(2) 0.0660(11) Uani 1 1 d . . . . .
 H5 H 0.1422 0.5767 0.2014 0.079 Uiso 1 1 calc R . . . .
 C6 C 0.1386(3) 0.4932(3) 0.2934(3) 0.0788(15) Uani 1 1 d . . . . .
 H6 H 0.0619 0.4841 0.2926 0.095 Uiso 1 1 calc R . . . .
 C7 C 0.2039(3) 0.4500(3) 0.3487(2) 0.0613(10) Uani 1 1 d . . . . .
 H7 H 0.1714 0.4111 0.3837 0.074 Uiso 1 1 calc R . . . .
 C8 C 0.4367(3) 0.6828(2) 0.20900(16) 0.0430(7) Uani 1 1 d . . . . .
 H8 H 0.4610 0.6832 0.2615 0.052 Uiso 1 1 calc R . . . .
 C9 C 0.4840(3) 0.73760(19) 0.15434(15) 0.0400(6) Uani 1 1 d . . . . .
 H9 H 0.5401 0.7746 0.1713 0.048 Uiso 1 1 calc R . . . .
 C10 C 0.3530(2) 0.62701(19) 0.18569(16) 0.0386(6) Uani 1 1 d . . . . .
 C11 C 0.3207(3) 0.6296(2) 0.10624(17) 0.0464(7) Uani 1 1 d . . . . .
 H11 H 0.2647 0.5933 0.0878 0.056 Uiso 1 1 calc R . . . .
 C12 C 0.3719(3) 0.68612(19) 0.05525(16) 0.0420(7) Uani 1 1 d . . . . .
 H12 H 0.3491 0.6868 0.0024 0.050 Uiso 1 1 calc R . . . .
 C13 C 0.6146(2) 0.41739(16) 0.59061(14) 0.0298(5) Uani 1 1 d . . . . .
 C14 C 0.6906(2) 0.47080(18) 0.64066(15) 0.0334(5) Uani 1 1 d . . . . .
 C15 C 0.6447(2) 0.53013(18) 0.69377(15) 0.0345(5) Uani 1 1 d . . . . .
 H15 H 0.5680 0.5383 0.6950 0.041 Uiso 1 1 calc R . . . .
 C16 C 0.7126(3) 0.57708(18) 0.74481(16) 0.0387(6) Uani 1 1 d . . . . .
 C17 C 0.8281(3) 0.5658(2) 0.7408(2) 0.0514(8) Uani 1 1 d . . . . .
 H17 H 0.8744 0.5959 0.7754 0.062 Uiso 1 1 calc R . . . .
 C18 C 0.8740(3) 0.5099(3) 0.6853(2) 0.0603(10) Uani 1 1 d . . . . .
 H18 H 0.9510 0.5048 0.6812 0.072 Uiso 1 1 calc R . . . .
 C19 C 0.8059(3) 0.4620(2) 0.63613(19) 0.0477(7) Uani 1 1 d . . . . .
 H19 H 0.8371 0.4237 0.6000 0.057 Uiso 1 1 calc R . . . .
 C20 C 0.5236(2) 0.74097(19) 0.83958(15) 0.0375(6) Uani 1 1 d . . . . .
 H20 H 0.4637 0.7752 0.8246 0.045 Uiso 1 1 calc R . . . .
 C21 C 0.5708(3) 0.68755(19) 0.78344(15) 0.0404(6) Uani 1 1 d . . . . .
 H21 H 0.5418 0.6857 0.7322 0.048 Uiso 1 1 calc R . . . .
 C22 C 0.6615(2) 0.63648(18) 0.80352(15) 0.0362(6) Uani 1 1 d . . . . .
 C23 C 0.7011(3) 0.64329(19) 0.88096(17) 0.0414(6) Uani 1 1 d . . . . .
 H23 H 0.7631 0.6118 0.8968 0.050 Uiso 1 1 calc R . . . .
 C24 C 0.6482(3) 0.69691(18) 0.93411(15) 0.0387(6) Uani 1 1 d . . . . .
 H24 H 0.6747 0.6993 0.9860 0.046 Uiso 1 1 calc R . . . .
 C25 C 0.8264(8) 0.6725(6) 0.3460(5) 0.160(4) Uani 1 1 d . . . . .
 C26 C 0.7247(7) 0.7124(8) 0.2978(5) 0.172(4) Uani 1 1 d . . . . .
 H26A H 0.6565 0.6860 0.3151 0.258 Uiso 1 1 calc GR . . . .
 H26B H 0.7351 0.7020 0.2420 0.258 Uiso 1 1 calc GR . . . .
 H26C H 0.7212 0.7731 0.3073 0.258 Uiso 1 1 calc GR . . . .
 C27 C 0.9028(7) 0.5878(6) 0.4438(5) 0.152(3) Uani 1 1 d . . . . .
 H27A H 0.9703 0.6042 0.4171 0.228 Uiso 1 1 calc GR . . . .
 H27B H 0.8975 0.5263 0.4453 0.228 Uiso 1 1 calc GR . . . .
 H27C H 0.9035 0.6100 0.4970 0.228 Uiso 1 1 calc GR . . . .
 C28 C 0.6908(6) 0.5979(6) 0.4221(6) 0.188(5) Uani 1 1 d . . . . .
 H28A H 0.6362 0.6417 0.4119 0.282 Uiso 1 1 calc GR . . . .
 H28B H 0.6933 0.5861 0.4782 0.282 Uiso 1 1 calc GR . . . .
 H28C H 0.6709 0.5465 0.3939 0.282 Uiso 1 1 calc GR . . . .
 C30 C 0.2371(7) 0.7387(6) 0.3934(5) 0.169(5) Uani 1 1 d . . . . .
 H30A H 0.1571 0.7376 0.3908 0.253 Uiso 0.56(4) 1 calc R . P A 1
 H30B H 0.2620 0.7967 0.4013 0.253 Uiso 0.56(4) 1 calc R . P A 1
 H30C H 0.2674 0.7168 0.3446 0.253 Uiso 0.56(4) 1 calc R . P A 1
 H30D H 0.2651 0.7731 0.3505 0.253 Uiso 0.44(4) 1 calc R . P A 2
 H30E H 0.1932 0.6924 0.3723 0.253 Uiso 0.44(4) 1 calc R . P A 2
 H30F H 0.1916 0.7735 0.4276 0.253 Uiso 0.44(4) 1 calc R . P A 2
 C31 C 0.4211(8) 0.6261(5) 0.5410(4) 0.154(3) Uani 1 1 d . . . . .
 H31A H 0.3549 0.6070 0.5677 0.231 Uiso 0.56(4) 1 calc R . P A 1
 H31B H 0.4628 0.5772 0.5229 0.231 Uiso 0.56(4) 1 calc R . P A 1
 H31C H 0.4659 0.6592 0.5770 0.231 Uiso 0.56(4) 1 calc R . P A 1
 H31D H 0.4019 0.5902 0.5854 0.231 Uiso 0.44(4) 1 calc R . P A 2
 H31E H 0.4665 0.5941 0.5044 0.231 Uiso 0.44(4) 1 calc R . P A 2
 H31F H 0.4617 0.6754 0.5595 0.231 Uiso 0.44(4) 1 calc R . P A 2
 C32 C 0.2017(7) 0.6329(7) 0.5193(6) 0.176(4) Uani 1 1 d . . . . .
 H32A H 0.1251 0.6417 0.5049 0.264 Uiso 0.56(4) 1 calc R . P A 1
 H32B H 0.2191 0.5728 0.5160 0.264 Uiso 0.56(4) 1 calc R . P A 1
 H32C H 0.2137 0.6526 0.5727 0.264 Uiso 0.56(4) 1 calc R . P A 1
 H32D H 0.1975 0.5964 0.5652 0.264 Uiso 0.44(4) 1 calc R . P A 2
 H32E H 0.1616 0.6852 0.5293 0.264 Uiso 0.44(4) 1 calc R . P A 2
 H32F H 0.1694 0.6039 0.4744 0.264 Uiso 0.44(4) 1 calc R . P A 2
 N4 N 0.276(2) 0.6827(15) 0.4628(14) 0.131(10) Uani 0.56(4) 1 d . . P A 1
 C29A C 0.3866(19) 0.6855(12) 0.4649(12) 0.103(6) Uani 0.56(4) 1 d . . P A 1
 N5 N 0.3221(18) 0.6536(10) 0.5019(12) 0.103(8) Uani 0.44(4) 1 d . . P A 2
 C29B C 0.329(3) 0.7041(13) 0.4383(13) 0.096(8) Uani 0.44(4) 1 d . . P A 2

loop_
  _atom_site_aniso_label
  _atom_site_aniso_U_11
  _atom_site_aniso_U_22
  _atom_site_aniso_U_33
  _atom_site_aniso_U_23
  _atom_site_aniso_U_13
  _atom_site_aniso_U_12
 Ni1 0.0325(2) 0.0266(2) 0.0229(2) 0.00014(15) -0.00139(18) -0.00045(17)
 N1 0.0439(12) 0.0308(11) 0.0282(10) 0.0054(9) -0.0056(9) -0.0016(10)
 N2 0.0412(12) 0.0319(11) 0.0263(10) -0.0053(9) -0.0045(9) 0.0022(10)
 N3 0.147(5) 0.160(6) 0.157(6) -0.063(5) 0.070(5) -0.079(5)
 O1 0.0338(9) 0.0369(9) 0.0335(8) 0.0097(7) -0.0013(8) -0.0025(9)
 O2 0.0367(9) 0.0391(10) 0.0336(8) 0.0145(8) -0.0014(7) -0.0038(8)
 O3 0.0343(9) 0.0348(9) 0.0342(8) -0.0082(7) -0.0011(8) 0.0032(8)
 O4 0.0359(9) 0.0395(10) 0.0354(9) -0.0147(8) -0.0015(8) 0.0023(8)
 O5 0.127(4) 0.281(8) 0.144(4) 0.063(5) 0.039(3) -0.078(5)
 O6 0.159(5) 0.161(5) 0.129(4) 0.027(4) 0.020(4) 0.000(4)
 C1 0.0357(13) 0.0305(12) 0.0269(11) 0.0047(10) -0.0004(10) -0.0004(10)
 C2 0.0352(13) 0.0391(13) 0.0370(13) 0.0121(12) -0.0046(11) -0.0031(12)
 C3 0.0349(13) 0.0382(13) 0.0334(12) 0.0102(11) -0.0043(11) -0.0034(12)
 C4 0.0419(15) 0.0440(15) 0.0420(14) 0.0175(13) -0.0083(12) -0.0084(13)
 C5 0.0465(18) 0.083(3) 0.068(2) 0.043(2) -0.0225(17) -0.0137(19)
 C6 0.0410(17) 0.103(3) 0.092(3) 0.056(3) -0.0232(19) -0.022(2)
 C7 0.0421(17) 0.076(2) 0.065(2) 0.037(2) -0.0130(16) -0.0206(18)
 C8 0.0523(17) 0.0448(16) 0.0318(12) 0.0116(12) -0.0123(12) -0.0059(14)
 C9 0.0473(16) 0.0410(13) 0.0316(12) 0.0092(11) -0.0104(12) -0.0085(13)
 C10 0.0410(14) 0.0364(14) 0.0384(13) 0.0133(12) -0.0079(12) -0.0033(12)
 C11 0.0565(18) 0.0395(15) 0.0432(15) 0.0111(13) -0.0171(14) -0.0148(14)
 C12 0.0582(17) 0.0377(14) 0.0302(12) 0.0068(11) -0.0118(12) -0.0092(13)
 C13 0.0349(12) 0.0295(12) 0.0251(10) -0.0048(10) 0.0012(9) 0.0019(10)
 C14 0.0357(13) 0.0344(12) 0.0300(11) -0.0088(10) -0.0022(10) 0.0020(11)
 C15 0.0348(12) 0.0362(13) 0.0326(12) -0.0093(11) -0.0010(11) 0.0023(11)
 C16 0.0412(15) 0.0395(14) 0.0353(13) -0.0115(12) -0.0062(11) 0.0041(12)
 C17 0.0381(15) 0.0596(19) 0.0567(18) -0.0257(16) -0.0128(14) 0.0031(15)
 C18 0.0360(15) 0.074(2) 0.071(2) -0.033(2) -0.0089(16) 0.0073(16)
 C19 0.0390(15) 0.0562(18) 0.0479(16) -0.0219(15) -0.0039(13) 0.0102(14)
 C20 0.0420(15) 0.0385(13) 0.0319(12) -0.0060(11) -0.0082(11) 0.0103(12)
 C21 0.0484(15) 0.0439(15) 0.0289(12) -0.0096(11) -0.0100(11) 0.0069(13)
 C22 0.0412(14) 0.0329(13) 0.0345(12) -0.0116(11) -0.0047(11) 0.0029(12)
 C23 0.0459(15) 0.0396(14) 0.0387(13) -0.0094(12) -0.0122(12) 0.0099(13)
 C24 0.0520(16) 0.0354(13) 0.0287(11) -0.0058(11) -0.0112(12) 0.0090(12)
 C25 0.194(9) 0.169(8) 0.117(5) -0.029(5) 0.075(6) -0.096(8)
 C26 0.166(8) 0.233(10) 0.116(6) -0.008(7) -0.056(6) 0.008(8)
 C27 0.127(6) 0.162(8) 0.168(7) 0.023(7) -0.019(6) -0.016(6)
 C28 0.148(7) 0.142(7) 0.275(11) -0.037(8) 0.120(8) -0.053(6)
 C30 0.191(9) 0.202(10) 0.113(6) -0.013(5) -0.049(5) 0.100(9)
 C31 0.200(9) 0.133(6) 0.129(5) 0.021(5) -0.028(6) 0.066(7)
 C32 0.138(7) 0.184(9) 0.206(10) -0.039(9) 0.040(7) -0.028(7)
 N4 0.147(18) 0.126(14) 0.122(14) -0.026(11) 0.013(12) -0.004(12)
 C29A 0.118(13) 0.094(9) 0.098(10) -0.002(8) 0.016(11) -0.005(9)
 N5 0.136(15) 0.079(8) 0.093(11) 0.004(8) -0.031(10) 0.034(9)
 C29B 0.138(19) 0.072(9) 0.078(11) -0.002(8) -0.041(14) 0.030(13)

_geom_special_details
;
 All esds (except the esd in the dihedral angle between two l.s. planes)
 are estimated using the full covariance matrix.  The cell esds are taken
 into account individually in the estimation of esds in distances, angles
 and torsion angles; correlations between esds in cell parameters are only
 used when they are defined by crystal symmetry.  An approximate (isotropic)
 treatment of cell esds is used for estimating esds involving l.s. planes.
;
loop_
  _geom_bond_atom_site_label_1
  _geom_bond_atom_site_label_2
  _geom_bond_distance
  _geom_bond_site_symmetry_2
  _geom_bond_publ_flag
 Ni1 N1 2.061(2) 3_645 ?
 Ni1 N2 2.057(2) 3_646 ?
 Ni1 O1 2.1684(17) . ?
 Ni1 O2 2.0643(19) . ?
 Ni1 O3 2.1379(17) . ?
 Ni1 O4 2.0793(19) . ?
 Ni1 C1 2.432(3) . ?
 Ni1 C13 2.425(3) . ?
 N1 Ni1 2.061(2) 3_655 ?
 N1 C9 1.348(3) . ?
 N1 C12 1.336(4) . ?
 N2 Ni1 2.057(2) 3_656 ?
 N2 C20 1.338(3) . ?
 N2 C24 1.342(4) . ?
 N3 C25 1.163(10) . ?
 N3 C27 1.619(10) . ?
 N3 C28 1.415(7) . ?
 O1 C1 1.259(3) . ?
 O2 C1 1.270(3) . ?
 O3 C13 1.260(3) . ?
 O4 C13 1.265(3) . ?
 O5 C25 1.233(9) . ?
 O6 C29A 1.15(2) . ?
 O6 C29B 1.40(4) . ?
 C1 C2 1.490(4) . ?
 C2 C3 1.400(4) . ?
 C2 C7 1.386(4) . ?
 C3 C4 1.387(4) . ?
 C4 C5 1.396(5) . ?
 C4 C10 1.485(4) . ?
 C5 C6 1.387(5) . ?
 C6 C7 1.389(5) . ?
 C8 C9 1.376(4) . ?
 C8 C10 1.384(4) . ?
 C10 C11 1.392(4) . ?
 C11 C12 1.374(4) . ?
 C13 C14 1.493(4) . ?
 C14 C15 1.397(4) . ?
 C14 C19 1.392(4) . ?
 C15 C16 1.390(4) . ?
 C16 C17 1.398(4) . ?
 C16 C22 1.485(4) . ?
 C17 C18 1.390(5) . ?
 C18 C19 1.381(4) . ?
 C20 C21 1.379(4) . ?
 C21 C22 1.389(4) . ?
 C22 C23 1.390(4) . ?
 C23 C24 1.377(4) . ?
 C25 C26 1.590(12) . ?
 C30 N4 1.53(3) . ?
 C30 C29B 1.44(3) . ?
 C31 C29A 1.63(3) . ?
 C31 N5 1.42(2) . ?
 C32 N4 1.52(2) . ?
 C32 N5 1.51(3) . ?
 N4 C29A 1.32(4) . ?
 N5 C29B 1.33(4) . ?

loop_
  _geom_angle_atom_site_label_1
  _geom_angle_atom_site_label_2
  _geom_angle_atom_site_label_3
  _geom_angle
  _geom_angle_site_symmetry_1
  _geom_angle_site_symmetry_3
  _geom_angle_publ_flag
 N1 Ni1 O1 91.43(8) 3_645 . ?
 N1 Ni1 O2 98.25(9) 3_645 . ?
 N1 Ni1 O3 158.78(9) 3_645 . ?
 N1 Ni1 O4 96.32(8) 3_645 . ?
 N1 Ni1 C1 95.98(9) 3_645 . ?
 N1 Ni1 C13 127.59(9) 3_645 . ?
 N2 Ni1 N1 94.56(10) 3_646 3_645 ?
 N2 Ni1 O1 158.99(8) 3_646 . ?
 N2 Ni1 O2 96.61(8) 3_646 . ?
 N2 Ni1 O3 91.91(8) 3_646 . ?
 N2 Ni1 O4 99.86(8) 3_646 . ?
 N2 Ni1 C1 128.01(9) 3_646 . ?
 N2 Ni1 C13 98.12(9) 3_646 . ?
 O1 Ni1 C1 31.09(8) . . ?
 O1 Ni1 C13 94.07(8) . . ?
 O2 Ni1 O1 62.56(7) . . ?
 O2 Ni1 O3 101.05(8) . . ?
 O2 Ni1 O4 157.01(9) . . ?
 O2 Ni1 C1 31.47(8) . . ?
 O2 Ni1 C13 130.04(8) . . ?
 O3 Ni1 O1 89.69(8) . . ?
 O3 Ni1 C1 95.87(8) . . ?
 O3 Ni1 C13 31.25(8) . . ?
 O4 Ni1 O1 99.46(8) . . ?
 O4 Ni1 O3 62.63(7) . . ?
 O4 Ni1 C1 129.10(8) . . ?
 O4 Ni1 C13 31.42(8) . . ?
 C13 Ni1 C1 114.31(9) . . ?
 C9 N1 Ni1 124.6(2) . 3_655 ?
 C12 N1 Ni1 117.88(17) . 3_655 ?
 C12 N1 C9 116.8(2) . . ?
 C20 N2 Ni1 124.28(19) . 3_656 ?
 C20 N2 C24 117.1(2) . . ?
 C24 N2 Ni1 118.24(17) . 3_656 ?
 C25 N3 C27 110.3(8) . . ?
 C25 N3 C28 133.8(11) . . ?
 C28 N3 C27 115.9(8) . . ?
 C1 O1 Ni1 86.11(15) . . ?
 C1 O2 Ni1 90.46(16) . . ?
 C13 O3 Ni1 87.07(14) . . ?
 C13 O4 Ni1 89.57(16) . . ?
 O1 C1 Ni1 62.80(13) . . ?
 O1 C1 O2 120.9(2) . . ?
 O1 C1 C2 120.7(2) . . ?
 O2 C1 Ni1 58.07(13) . . ?
 O2 C1 C2 118.4(2) . . ?
 C2 C1 Ni1 176.4(2) . . ?
 C3 C2 C1 120.0(2) . . ?
 C7 C2 C1 120.5(3) . . ?
 C7 C2 C3 119.5(3) . . ?
 C4 C3 C2 120.8(3) . . ?
 C3 C4 C5 119.3(3) . . ?
 C3 C4 C10 120.2(3) . . ?
 C5 C4 C10 120.6(3) . . ?
 C6 C5 C4 119.8(3) . . ?
 C5 C6 C7 120.8(3) . . ?
 C2 C7 C6 119.7(3) . . ?
 C9 C8 C10 119.9(2) . . ?
 N1 C9 C8 123.0(3) . . ?
 C8 C10 C4 121.6(3) . . ?
 C8 C10 C11 117.1(3) . . ?
 C11 C10 C4 121.3(3) . . ?
 C12 C11 C10 119.5(3) . . ?
 N1 C12 C11 123.7(2) . . ?
 O3 C13 Ni1 61.68(13) . . ?
 O3 C13 O4 120.6(2) . . ?
 O3 C13 C14 120.2(2) . . ?
 O4 C13 Ni1 59.01(13) . . ?
 O4 C13 C14 119.2(2) . . ?
 C14 C13 Ni1 176.76(19) . . ?
 C15 C14 C13 119.2(2) . . ?
 C19 C14 C13 121.4(2) . . ?
 C19 C14 C15 119.4(3) . . ?
 C16 C15 C14 120.7(3) . . ?
 C15 C16 C17 119.0(3) . . ?
 C15 C16 C22 119.7(3) . . ?
 C17 C16 C22 121.3(3) . . ?
 C18 C17 C16 120.2(3) . . ?
 C19 C18 C17 120.4(3) . . ?
 C18 C19 C14 120.1(3) . . ?
 N2 C20 C21 123.1(3) . . ?
 C20 C21 C22 120.0(2) . . ?
 C21 C22 C16 121.2(2) . . ?
 C21 C22 C23 116.9(3) . . ?
 C23 C22 C16 121.9(3) . . ?
 C24 C23 C22 119.8(3) . . ?
 N2 C24 C23 123.2(2) . . ?
 N3 C25 O5 130.1(12) . . ?
 N3 C25 C26 112.0(9) . . ?
 O5 C25 C26 117.8(8) . . ?
 C32 N4 C30 126(2) . . ?
 C29A N4 C30 108(2) . . ?
 C29A N4 C32 126(3) . . ?
 O6 C29A C31 131(2) . . ?
 O6 C29A N4 124(3) . . ?
 N4 C29A C31 105(2) . . ?
 C31 N5 C32 130.2(18) . . ?
 C29B N5 C31 120(3) . . ?
 C29B N5 C32 110(3) . . ?
 O6 C29B C30 122.8(19) . . ?
 N5 C29B O6 111(3) . . ?
 N5 C29B C30 126(3) . . ?

loop_
  _refln_index_h
  _refln_index_k
  _refln_index_l
  _refln_F_squared_meas
  _refln_F_squared_sigma
 0 0 -2 129.45 0.43
 0 0 -3 0.13 0.02
 0 0 4 0.58 0.07
 0 0 -4 0.62 0.05
 0 0 -5 0 0.02
 0 0 5 -0.02 0.04
 0 0 -6 21.09 0.29
 0 0 6 20.17 0.47
 0 0 7 0.03 0.05
 0 0 -7 0.05 0.02
 0 0 8 5.45 0.28
 0 0 9 0 0.06
 0 0 10 66.15 1.13
 0 0 11 0 0.07
 0 0 12 74.23 1.32
 0 0 13 0.06 0.07
 0 0 13 -0.01 0.06
 0 0 14 24.7 0.7
 0 0 14 24.6 0.62
 0 0 15 -0.02 0.07
 0 0 15 0.02 0.06
 0 0 16 4.6 0.28
 0 0 16 4.82 0.33
 0 0 17 -0.14 0.09
 0 0 17 -0.11 0.08
 0 0 18 -0.04 0.07
 0 0 19 0.09 0.07
 0 0 20 28.71 0.55
 0 -1 1 265.88 0.73
 0 1 2 19.38 0.22
 0 1 3 2.43 0.1
 0 1 -4 3.06 0.11
 0 1 4 3.06 0.14
 0 1 -5 7.16 0.18
 0 1 5 6.58 0.23
 0 -1 6 0.96 0.12
 0 1 -6 0.99 0.08
 0 1 7 0.13 0.06
 0 -1 7 0.1 0.06
 0 1 -7 0.08 0.04
 0 1 8 0.48 0.09
 0 -1 8 0.28 0.09
 0 1 9 15.14 0.48
 0 -1 9 15.81 0.53
 0 1 10 3.88 0.26
 0 -1 10 3.52 0.27
 0 -1 11 30.88 0.85
 0 1 11 30.66 0.77
 0 -1 12 0.25 0.09
 0 -1 13 39.45 0.76
 0 1 13 39.8 0.76
 0 -1 13 40.1 0.85
 0 1 13 39.73 0.84
 0 1 14 0.88 0.15
 0 -1 14 0.78 0.13
 0 1 14 0.81 0.14
 0 -1 14 1.03 0.15
 0 -1 15 13.48 0.47
 0 -1 15 14.23 0.55
 0 1 15 14.14 0.48
 0 1 15 13.6 0.54
 0 -1 16 0.64 0.13
 0 1 16 0.62 0.12
 0 1 16 0.66 0.13
 0 -1 16 0.55 0.12
 0 -1 17 1.87 0.21
 0 1 17 1.74 0.17
 0 1 17 1.87 0.21
 0 -1 17 1.79 0.18
 0 -1 18 4.72 0.29
 0 1 18 4.85 0.3
 0 1 19 11.2 0.4
 0 -1 19 11.28 0.4
 0 1 20 1.28 0.12
 0 -2 0 71.72 0.37
 0 -2 1 50.11 0.44
 0 -2 1 50.08 0.43
 0 -2 2 419.33 1.31
 0 2 3 77.05 0.48
 0 2 4 6.93 0.18
 0 -2 5 0.03 0.06
 0 2 -5 0.03 0.03
 0 2 5 0.06 0.03
 0 2 -6 23.4 0.4
 0 -2 6 22.23 0.55
 0 2 6 22.81 0.43
 0 -2 7 0.92 0.13
 0 2 7 1.15 0.11
 0 2 -7 1.11 0.1
 0 -2 8 7.39 0.37
 0 2 8 7.59 0.3
 0 2 9 2.64 0.2
 0 -2 9 2.63 0.23
 0 -2 10 2.43 0.23
 0 2 10 2.83 0.22
 0 -2 11 0.33 0.12
 0 -2 12 8.99 0.38
 0 2 12 8.75 0.37
 0 -2 12 9.04 0.5
 0 -2 13 1.54 0.16
 0 2 13 1.5 0.16
 0 -2 13 1.34 0.2
 0 2 13 1.47 0.17
 0 -2 13 1.44 0.17
 0 2 13 1.43 0.14
 0 -2 14 17.06 0.59
 0 2 14 17.75 0.6
 0 -2 14 16.9 0.51
 0 2 14 16.61 0.51
 0 2 15 0.17 0.08
 0 -2 15 0.15 0.08
 0 2 15 0.2 0.09
 0 -2 15 0.14 0.08
 0 -2 16 0.69 0.12
 0 2 16 0.86 0.15
 0 2 16 0.81 0.13
 0 -2 16 0.86 0.15
 0 -2 17 0.31 0.1
 0 -2 17 0.29 0.1
 0 2 17 0.26 0.09
 0 2 17 0.32 0.11
 0 -2 18 23.02 0.63
 0 2 18 23.04 0.64
 0 2 19 -0.04 0.06
 0 2 20 0.3 0.07
 0 -3 0 0 0.02
 0 -3 1 37.18 0.45
 0 -3 1 36.25 0.41
 0 -3 2 93.52 0.74
 0 -3 2 92.95 0.78
 0 -3 3 91 0.88
 0 -3 4 14.71 0.4
 0 -3 5 96.28 1.1
 0 3 5 98.37 0.7
 0 -3 6 6.98 0.32
 0 3 6 6.88 0.22
 0 3 -6 6.8 0.25
 0 3 -7 0.19 0.06
 0 3 7 0.19 0.05
 0 -3 8 2.99 0.25
 0 3 8 2.66 0.17
 0 3 -8 2.69 0.16
 0 -3 9 14.86 0.56
 0 -3 10 0.5 0.13
 0 -3 11 1.97 0.24
 0 -3 12 1.38 0.16
 0 -3 12 1.31 0.2
 0 3 12 1.21 0.14
 0 -3 12 1.13 0.13
 0 3 12 1.28 0.15
 0 3 13 3.18 0.22
 0 -3 13 3.28 0.32
 0 -3 13 3.47 0.23
 0 3 13 3.57 0.26
 0 -3 13 3.51 0.26
 0 3 13 3.08 0.2
 0 -3 14 1.28 0.17
 0 3 14 1.24 0.13
 0 3 14 1.25 0.17
 0 3 14 1.29 0.15
 0 -3 14 0.91 0.13
 0 -3 15 4.79 0.28
 0 3 15 4.8 0.32
 0 3 15 4.83 0.28
 0 -3 15 4.71 0.32
 0 3 15 4.58 0.24
 0 3 16 1.3 0.15
 0 -3 16 1.15 0.14
 0 3 16 1.28 0.18
 0 -3 16 0.95 0.16
 0 3 17 2.5 0.23
 0 -3 17 2.15 0.21
 0 -3 18 0.23 0.08
 0 3 18 0.23 0.09
 0 3 19 0.12 0.07
 0 3 20 2.18 0.15
 0 -4 0 45.29 0.37
 0 -4 1 43.38 0.58
 0 -4 1 41.95 0.47
 0 -4 2 410.57 1.8
 0 -4 2 409.87 1.72
 0 -4 3 0.03 0.05
 0 -4 3 1.03 0.1
 0 -4 4 136.6 1.25
 0 -4 5 0.42 0.1
 0 -4 6 0.84 0.12
 0 -4 7 28.77 0.72
 0 4 -7 29.42 0.58
 0 4 -8 30.98 0.6
 0 -4 8 32.46 0.81
 0 -4 9 0.79 0.14
 0 -4 10 15.36 0.62
 0 -4 11 -0.26 0.11
 0 4 12 1 0.12
 0 -4 12 0.8 0.11
 0 4 12 0.86 0.11
 0 -4 12 0.99 0.18
 0 -4 12 1.12 0.15
 0 4 12 0.85 0.13
 0 4 13 3.96 0.24
 0 -4 13 4.16 0.29
 0 4 13 4.29 0.29
 0 -4 13 4.59 0.38
 0 -4 13 3.59 0.23
 0 4 13 4.08 0.24
 0 4 14 10.62 0.46
 0 4 14 10.45 0.39
 0 4 14 10.55 0.39
 0 -4 14 10.65 0.4
 0 -4 14 10.98 0.47
 0 4 15 0.14 0.06
 0 -4 15 0.22 0.08
 0 -4 15 -0.01 0.07
 0 4 15 0.18 0.09
 0 4 15 0.18 0.08
 0 4 16 6.32 0.37
 0 -4 16 6.38 0.31
 0 -4 16 6.57 0.37
 0 4 16 6.24 0.3
 0 4 17 -0.03 0.07
 0 4 18 8.98 0.38
 0 4 19 0.03 0.05
 0 4 20 3.67 0.18
 0 -5 0 0.02 0.02
 0 -5 1 0.26 0.07
 0 -5 1 0.33 0.05
 0 -5 2 6.25 0.26
 0 -5 2 6.39 0.23
 0 -5 3 139.37 1.19
 0 -5 3 137.97 1.21
 0 -5 4 3.59 0.22
 0 -5 5 298.36 2.07
 0 -5 6 8.12 0.37
 0 -5 7 0.95 0.16
 0 5 -7 0.1 0.06
 0 -5 8 1.5 0.19
 0 5 -8 1.76 0.17
 0 -5 9 23.35 0.75
 0 -5 10 -0.03 0.08
 0 5 11 3.18 0.21
 0 -5 11 2.8 0.3
 0 -5 12 0.51 0.1
 0 -5 12 0.71 0.15
 0 5 12 0.76 0.11
 0 -5 12 0.72 0.1
 0 5 12 0.8 0.11
 0 5 13 32.14 0.78
 0 -5 13 32.46 0.65
 0 -5 13 32.15 0.79
 0 5 13 31.95 0.65
 0 5 13 30.8 0.67
 0 5 14 1.05 0.15
 0 5 14 1.28 0.15
 0 5 14 1.19 0.14
 0 -5 14 1.28 0.14
 0 -5 14 1.14 0.16
 0 5 15 28.98 0.75
 0 -5 15 30.69 0.79
 0 5 15 30.05 0.65
 0 5 15 29.34 0.65
 0 -5 15 30.59 0.66
 0 5 16 0.61 0.13
 0 5 17 38.23 0.83
 0 5 18 0.11 0.07
 0 5 19 11.54 0.37
 0 5 20 0.12 0.04
 0 -6 0 14.83 0.42
 0 -6 0 14.62 0.23
 0 -6 1 7.18 0.21
 0 -6 1 7.52 0.31
 0 -6 2 35.46 0.55
 0 -6 2 34.92 0.66
 0 -6 3 3.36 0.19
 0 -6 3 3.19 0.21
 0 -6 4 251.79 1.8
 0 -6 5 8.62 0.37
 0 -6 6 416.84 2.71
 0 -6 7 1.13 0.16
 0 6 -8 9.52 0.4
 0 -6 8 9.12 0.45
 0 -6 9 2.66 0.27
 0 -6 10 26.63 0.87
 0 -6 11 1.26 0.22
 0 6 11 1.19 0.14
 0 -6 11 1.33 0.16
 0 -6 12 37.25 0.65
 0 6 12 38.36 0.76
 0 -6 12 38.54 0.85
 0 6 13 2.82 0.2
 0 6 13 2.9 0.25
 0 -6 13 2.82 0.19
 0 6 13 2.92 0.22
 0 6 14 29.3 0.62
 0 6 14 28.37 0.66
 0 -6 14 29.29 0.62
 0 6 14 28.48 0.76
 0 6 15 0 0.06
 0 6 15 -0.03 0.06
 0 6 16 40.61 0.87
 0 6 17 0.32 0.1
 0 6 18 21.41 0.55
 0 6 19 0.37 0.08
 0 -7 0 -0.01 0.06
 0 -7 1 39.82 0.78
 0 -7 1 39.15 0.5
 0 -7 -1 40.19 0.76
 0 -7 2 9.94 0.29
 0 -7 2 10.17 0.4
 0 -7 3 91.68 1.2
 0 -7 3 92.88 1.01
 0 -7 4 11.54 0.4
 0 -7 5 28.99 0.68
 0 -7 6 2.03 0.2
 0 -7 7 46.19 0.99
 0 7 -8 5.91 0.34
 0 -7 8 5.61 0.37
 0 -7 9 49.16 1.15
 0 -7 10 6.24 0.44
 0 7 10 6.49 0.31
 0 -7 11 9.6 0.55
 0 7 11 8.88 0.37
 0 7 12 1.56 0.17
 0 7 13 25.86 0.65
 0 7 13 27.29 0.73
 0 7 14 0.13 0.07
 0 7 14 0.2 0.09
 0 7 15 20.08 0.61
 0 7 15 19.89 0.54
 0 7 16 0.04 0.07
 0 7 17 8.92 0.37
 0 7 18 0.17 0.07
 0 7 19 6.15 0.23
 0 -8 0 29.16 0.72
 0 -8 -1 0.67 0.12
 0 -8 1 0.75 0.13
 0 -8 -2 0.15 0.07
 0 -8 2 0.06 0.06
 0 -8 3 5.12 0.25
 0 -8 3 4.84 0.3
 0 -8 4 69.63 0.99
 0 -8 5 0.87 0.13
 0 -8 6 8.88 0.42
 0 -8 7 0.27 0.12
 0 8 -8 37.48 0.91
 0 -8 8 37.32 0.97
 0 -8 9 7.05 0.44
 0 8 9 7.41 0.33
 0 8 10 0.27 0.09
 0 -8 10 0.16 0.09
 0 8 11 0.84 0.14
 0 8 12 25.15 0.64
 0 8 13 0.05 0.07
 0 8 14 8.4 0.4
 0 8 14 8.46 0.37
 0 8 15 0.38 0.09
 0 8 15 0.35 0.1
 0 8 16 0.85 0.13
 0 8 17 0.55 0.1
 0 8 18 0.68 0.09
 0 8 19 0.41 0.06
 0 -9 0 -0.05 0.1
 0 -9 -1 11.53 0.5
 0 -9 1 11.37 0.49
 0 -9 -2 0.2 0.08
 0 -9 2 0.22 0.09
 0 -9 -3 6.73 0.38
 0 -9 3 6.92 0.39
 0 -9 -4 4.77 0.32
 0 -9 -5 0.33 0.1
 0 -9 5 -0.02 0.05
 0 -9 6 4.78 0.31
 0 -9 7 14.99 0.58
 0 -9 8 2.55 0.27
 0 9 -8 2.67 0.27
 0 9 8 2.65 0.2
 0 9 9 12.44 0.44
 0 -9 9 12.77 0.59
 0 9 10 2.13 0.2
 0 9 11 24.44 0.64
 0 9 12 -0.01 0.07
 0 9 13 0.08 0.07
 0 9 14 0.23 0.08
 0 9 14 0.44 0.11
 0 9 15 0.07 0.06
 0 9 16 0.22 0.08
 0 9 17 0.49 0.09
 0 9 18 0.56 0.08
 0 -10 0 95.91 1.53
 0 -10 -1 0.99 0.17
 0 -10 1 0.72 0.14
 0 -10 -2 9.49 0.48
 0 -10 2 9.28 0.48
 0 -10 -3 -0.12 0.09
 0 -10 3 -0.18 0.1
 0 -10 -4 0.08 0.08
 0 -10 -5 1.52 0.2
 0 -10 -6 8.36 0.45
 0 10 7 14.41 0.45
 0 10 -7 14.6 0.64
 0 -10 -7 13.81 0.57
 0 10 -8 13.52 0.62
 0 10 8 13.45 0.45
 0 10 9 0.84 0.13
 0 10 10 0.49 0.11
 0 10 11 0.62 0.12
 0 -10 11 0.77 0.1
 0 10 12 10.06 0.41
 0 10 13 -0.02 0.08
 0 10 14 1.03 0.14
 0 10 14 0.82 0.12
 0 10 15 0.03 0.05
 0 10 16 0.94 0.12
 0 10 17 -0.01 0.04
 0 -11 0 -0.17 0.13
 0 -11 -1 89.85 1.57
 0 -11 1 87.94 1.56
 0 -11 2 -0.28 0.12
 0 -11 -2 -0.15 0.1
 0 -11 -3 10.63 0.54
 0 -11 -4 0.35 0.12
 0 -11 -5 1.69 0.22
 0 11 6 -0.04 0.06
 0 -11 -6 0.17 0.1
 0 -11 -7 0.41 0.14
 0 11 -7 0.21 0.11
 0 11 7 0.15 0.06
 0 11 8 0.23 0.09
 0 -11 9 5.92 0.3
 0 11 9 6.24 0.32
 0 -11 10 0.11 0.07
 0 11 10 0.24 0.1
 0 11 11 49.77 0.9
 0 -11 11 50.36 0.81
 0 11 12 0.31 0.1
 0 11 13 8.52 0.38
 0 11 13 7.78 0.34
 0 11 14 0.16 0.08
 0 11 15 0.91 0.11
 0 11 16 0.05 0.04
 0 11 17 0.06 0.03
 0 -12 0 28.32 0.62
 0 -12 0 27.68 0.93
 0 -12 -1 0.41 0.14
 0 -12 1 0.26 0.09
 0 -12 -1 0.25 0.07
 0 -12 1 0.29 0.08
 0 -12 -2 30.18 0.63
 0 -12 -2 30.93 0.96
 0 -12 2 30.8 0.67
 0 -12 -3 0.06 0.1
 0 -12 -3 0.11 0.06
 0 -12 3 0 0.06
 0 -12 4 18.23 0.53
 0 -12 -4 18.4 0.74
 0 -12 -5 0.3 0.11
 0 -12 5 0.44 0.1
 0 -12 6 0.46 0.1
 0 12 7 0.43 0.1
 0 -12 7 0.57 0.12
 0 12 8 12.78 0.44
 0 -12 8 13.66 0.47
 0 12 9 0.35 0.09
 0 -12 9 0.3 0.08
 0 12 10 25.46 0.63
 0 -12 10 26.33 0.62
 0 -12 11 0.79 0.11
 0 12 11 0.64 0.11
 0 12 12 33.64 0.69
 0 12 13 0.23 0.08
 0 12 14 5.39 0.26
 0 12 15 0.2 0.05
 0 12 16 0.03 0.04
 0 -13 0 -0.04 0.07
 0 -13 1 5.71 0.3
 0 -13 -1 6.21 0.31
 0 -13 -2 0.15 0.06
 0 -13 2 0.24 0.08
 0 -13 3 15.99 0.52
 0 -13 -3 15.84 0.46
 0 -13 4 0.79 0.13
 0 -13 5 2.46 0.21
 0 -13 6 0.56 0.12
 0 -13 7 18.7 0.56
 0 13 7 17.66 0.48
 0 -13 8 0.03 0.07
 0 13 8 -0.08 0.06
 0 13 9 11.21 0.4
 0 -13 9 10.67 0.41
 0 -13 10 -0.04 0.06
 0 13 10 -0.09 0.07
 0 -13 11 6.16 0.28
 0 -13 12 0.81 0.09
 0 13 13 17.81 0.46
 0 13 14 1.33 0.12
 0 13 15 2.99 0.15
 0 -14 0 0.57 0.11
 0 -14 1 0.03 0.07
 0 -14 -1 -0.14 0.07
 0 -14 -2 0.56 0.11
 0 -14 2 0.51 0.11
 0 -14 -3 1.34 0.15
 0 -14 3 1.33 0.16
 0 -14 4 0.63 0.12
 0 -14 5 0.21 0.09
 0 -14 6 29.38 0.71
 0 -14 7 1.11 0.14
 0 -14 8 1.45 0.16
 0 -14 9 0.26 0.08
 0 -14 10 0.5 0.09
 0 -14 11 -0.13 0.05
 0 14 12 0.4 0.08
 0 14 13 0.57 0.08
 0 14 14 10.03 0.25
 0 -15 0 0.16 0.08
 0 -15 1 0.21 0.08
 0 -15 -1 0.14 0.06
 0 -15 2 0.71 0.12
 0 -15 -2 0.85 0.12
 0 -15 -3 2.22 0.18
 0 -15 3 2.26 0.21
 0 -15 4 0.26 0.1
 0 -15 5 6.19 0.33
 0 -15 6 0.43 0.1
 0 -15 7 0.47 0.1
 0 -15 8 0.2 0.08
 0 -15 9 0.15 0.07
 0 -15 10 -0.06 0.05
 0 -15 11 0.04 0.04
 0 15 12 0.07 0.04
 0 -16 0 2.14 0.19
 0 -16 -1 1.48 0.15
 0 -16 1 1.58 0.17
 0 -16 2 1.47 0.17
 0 -16 -2 1.56 0.15
 0 -16 3 -0.03 0.08
 0 -16 -3 0.02 0.06
 0 -16 4 0.01 0.07
 0 -16 5 1.09 0.14
 0 -16 6 10.75 0.39
 0 -16 7 -0.04 0.06
 0 -16 8 5.33 0.25
 0 -16 9 0.02 0.05
 0 -16 10 0.27 0.06
 0 -17 0 0.05 0.06
 0 -17 1 1.19 0.14
 0 -17 -1 1.12 0.13
 0 -17 2 0.82 0.12
 0 -17 -2 0.66 0.09
 0 -17 3 4.44 0.25
 0 -17 4 0.2 0.07
 0 -17 5 10.89 0.37
 0 -17 6 0.43 0.09
 0 -17 7 17.41 0.37
 0 -17 7 17.87 0.43
 0 -17 8 0.15 0.05
 0 -17 9 2.06 0.12
 0 -18 0 7.14 0.26
 0 -18 1 0.39 0.08
 0 -18 2 3 0.18
 0 -18 3 0.4 0.08
 0 -18 4 9.86 0.31
 0 -18 5 -0.01 0.04
 0 -18 6 8.95 0.24
 0 -18 6 9.19 0.27
 0 -18 7 0.02 0.03
 0 -19 0 0 0.04
 0 -19 -1 0.11 0.04
 0 -19 1 0.11 0.04
 0 -19 2 0.33 0.06
 0 -19 -2 0.29 0.05
 0 -19 3 3.84 0.16
 1 0 0 0.03 0.01
 1 0 -1 3.68 0.11
 1 0 1 3.68 0.08
 1 0 -2 0.05 0.02
 1 0 -3 0.65 0.06
 1 0 -4 0.87 0.07
 1 0 4 1.01 0.09
 1 0 5 0.42 0.07
 1 0 -5 0.37 0.05
 -1 0 6 3.68 0.23
 1 0 6 3.7 0.2
 1 0 -6 3.81 0.16
 1 0 7 3.79 0.22
 -1 0 7 3.51 0.23
 1 0 -7 3.45 0.16
 1 0 8 36.22 0.73
 1 0 -8 35.18 0.51
 -1 0 8 35.48 0.77
 -1 0 9 3.27 0.25
 1 0 9 3.49 0.24
 -1 0 10 1.12 0.16
 -1 0 11 3.05 0.26
 -1 0 12 3.81 0.31
 -1 0 13 2.15 0.19
 1 0 13 2.19 0.18
 -1 0 13 1.87 0.18
 1 0 13 2.03 0.2
 -1 0 13 2.13 0.23
 -1 0 14 0.12 0.08
 -1 0 14 0.15 0.08
 1 0 14 0.23 0.1
 1 0 14 0.22 0.09
 1 0 15 1.77 0.18
 -1 0 15 2.01 0.2
 -1 0 15 1.76 0.2
 1 0 15 1.86 0.21
 1 0 16 0.42 0.1
 1 0 16 0.42 0.13
 -1 0 16 0.48 0.11
 -1 0 16 0.36 0.11
 1 0 17 0.45 0.11
 1 0 17 0.39 0.12
 -1 0 17 0.5 0.12
 1 0 18 3.98 0.28
 -1 0 18 3.7 0.26
 1 0 18 3.74 0.23
 -1 0 19 1.64 0.16
 1 0 19 1.55 0.16
 1 0 20 4.16 0.21
 -1 0 20 4.23 0.2
 -1 1 20 0.84 0.09
 1 -1 19 1.93 0.18
 -1 1 19 1.57 0.16
 1 -1 18 1.29 0.16
 -1 1 18 1.34 0.16
 1 -1 18 1.44 0.15
 1 -1 17 3.59 0.28
 -1 1 17 3.24 0.26
 1 -1 17 2.97 0.22
 1 -1 16 2.9 0.26
 1 -1 16 2.78 0.22
 -1 1 16 3.12 0.26
 1 -1 15 0.57 0.13
 -1 1 15 0.56 0.12
 1 -1 15 0.7 0.12
 -1 1 15 0.64 0.12
 1 -1 14 3.55 0.28
 1 -1 14 3.58 0.24
 -1 1 14 3.46 0.26
 -1 1 14 3.45 0.25
 1 -1 13 11.43 0.46
 1 -1 13 10.82 0.4
 -1 1 13 11.69 0.45
 -1 1 13 11.63 0.43
 -1 1 12 1.8 0.21
 -1 1 11 33.08 0.81
 1 -1 10 1.74 0.2
 -1 1 10 1.66 0.18
 -1 1 9 26.61 0.66
 1 -1 9 26.43 0.69
 -1 1 8 3.63 0.24
 1 1 -8 3.54 0.18
 1 -1 8 3.85 0.25
 1 -1 7 30.88 0.65
 1 1 -7 33.08 0.53
 -1 1 7 31.63 0.65
 1 -1 6 4.62 0.23
 1 1 -6 4.91 0.2
 -1 1 6 4.8 0.24
 1 1 -5 35.27 0.49
 1 -1 5 37.09 0.59
 1 1 -4 48.65 0.54
 1 1 -3 114.91 0.77
 1 -1 2 6.59 0.11
 1 1 -2 6.3 0.17
 -1 -1 -1 214.66 0.64
 1 1 -1 214.08 0.87
 1 1 0 5.45 0.12
 1 -1 -1 214.86 0.84
 1 1 1 214.63 0.66
 1 1 2 6.44 0.09
 1 -1 -2 6.39 0.16
 1 -1 -3 118.97 0.74
 1 -1 -4 50.07 0.51
 -1 1 -5 33.35 0.31
 1 -1 -5 34.27 0.45
 1 1 5 33.78 0.51
 1 1 6 4.47 0.21
 -1 -1 6 4.72 0.27
 -1 1 -6 4.34 0.11
 1 -1 -6 4.63 0.17
 1 -1 -7 33.47 0.47
 1 1 7 33.84 0.62
 -1 -1 7 33.79 0.74
 1 1 8 3.57 0.22
 -1 -1 8 4.17 0.28
 -1 -1 9 27.5 0.74
 -1 -1 10 1.5 0.18
 -1 -1 11 32.58 0.88
 -1 -1 12 1.5 0.2
 1 1 13 10.69 0.45
 -1 -1 13 11.78 0.45
 -1 -1 13 10.8 0.41
 -1 -1 13 11.72 0.57
 1 1 13 11.07 0.4
 1 1 14 3.42 0.24
 -1 -1 14 3.74 0.32
 -1 -1 14 3.32 0.24
 1 1 14 3.49 0.27
 -1 -1 14 3.61 0.27
 -1 -1 15 0.89 0.15
 -1 -1 15 0.78 0.13
 1 1 15 0.93 0.16
 1 1 15 0.97 0.14
 1 1 16 3.31 0.27
 1 1 16 3.23 0.23
 -1 -1 16 3.22 0.26
 1 1 17 2.73 0.25
 -1 -1 17 2.63 0.23
 1 1 17 2.59 0.21
 -1 -1 18 1.28 0.16
 1 1 18 1.28 0.17
 1 1 18 1.28 0.14
 -1 -1 19 1.65 0.16
 1 1 19 1.66 0.16
 1 1 20 0.82 0.1
 -1 2 20 4.96 0.22
 -1 2 19 0.55 0.1
 -1 2 18 2.98 0.23
 1 -2 18 3.11 0.24
 1 -2 18 3.39 0.21
 -1 2 17 0.38 0.11
 1 -2 17 0.32 0.1
 1 -2 17 0.53 0.11
 1 -2 16 11.21 0.5
 -1 2 16 11.36 0.48
 1 -2 16 10.32 0.4
 -1 2 15 4.23 0.27
 1 -2 15 4.15 0.26
 -1 2 15 3.9 0.29
 1 -2 15 4.44 0.32
 -1 2 14 5.97 0.32
 1 -2 14 5.95 0.36
 -1 2 14 5.96 0.34
 1 -2 14 5.83 0.3
 -1 2 13 4.4 0.27
 1 -2 13 4.5 0.3
 -1 2 13 4.2 0.27
 1 -2 13 4.16 0.25
 -1 2 13 4 0.22
 1 -2 12 58.83 0.86
 -1 2 12 59.48 0.91
 1 -2 12 59.34 1
 -1 2 12 57.75 0.95
 -1 2 11 0.72 0.12
 -1 2 10 27.8 0.66
 1 -2 10 27.1 0.77
 1 -2 9 0.77 0.14
 -1 2 9 0.5 0.09
 1 2 -8 49.96 0.71
 -1 2 8 49.29 0.8
 1 -2 8 49.21 0.92
 -1 2 7 5.21 0.25
 1 2 -7 5.34 0.23
 1 -2 7 4.93 0.27
 1 -2 6 10.65 0.36
 -1 2 6 10.57 0.32
 1 2 -6 10.99 0.31
 -1 2 5 18.44 0.4
 1 -2 5 19.08 0.44
 1 2 -5 19.84 0.4
 1 2 -4 200.95 1.19
 1 2 -3 85.88 0.74
 1 -2 3 86.37 0.56
 1 -2 2 528.73 1.64
 1 -2 2 528.74 1.35
 -1 -2 -1 2.28 0.09
 -1 -2 0 104.74 0.66
 -1 -2 6 10.45 0.42
 -1 2 -6 10.44 0.24
 -1 -2 7 5.27 0.31
 -1 2 -7 5.19 0.17
 -1 -2 8 48.91 0.98
 -1 -2 9 0.69 0.14
 -1 -2 10 27.85 0.81
 -1 -2 11 0.67 0.15
 1 2 12 58.63 0.86
 -1 -2 12 58.12 0.87
 -1 -2 12 60.7 1.28
 -1 -2 13 4.26 0.26
 1 2 13 4.44 0.25
 1 2 13 4.05 0.27
 -1 -2 13 4.31 0.28
 -1 -2 13 4.82 0.37
 1 2 14 6.17 0.31
 1 2 14 6.3 0.36
 -1 -2 14 6.03 0.32
 -1 -2 14 6.15 0.35
 1 2 15 4.31 0.31
 -1 -2 15 4.15 0.27
 -1 -2 15 4.56 0.31
 1 2 15 4.18 0.26
 1 2 16 9 0.44
 -1 -2 16 9.21 0.43
 1 2 16 8.78 0.37
 1 2 17 0.45 0.1
 -1 -2 17 0.43 0.11
 1 2 17 0.38 0.1
 1 2 18 3.37 0.25
 -1 -2 18 3.28 0.23
 1 2 19 0.53 0.1
 1 2 20 4.98 0.23
 -1 3 20 0.11 0.05
 -1 3 19 3.39 0.21
 -1 3 18 0.06 0.07
 1 -3 17 20.22 0.53
 1 -3 17 20.63 0.64
 -1 3 17 20.67 0.63
 -1 3 16 0.87 0.15
 1 -3 16 0.67 0.12
 1 -3 16 0.48 0.12
 1 -3 15 18.12 0.53
 1 -3 15 18.72 0.64
 -1 3 15 17.89 0.6
 -1 3 15 16.93 0.52
 1 -3 14 2.07 0.22
 -1 3 14 1.88 0.17
 1 -3 14 1.88 0.18
 -1 3 14 1.69 0.19
 -1 3 14 1.58 0.17
 1 -3 13 20.67 0.64
 1 -3 13 20.52 0.54
 -1 3 13 19.63 0.54
 -1 3 13 19.97 0.6
 -1 3 13 19.67 0.51
 -1 3 12 0.93 0.12
 -1 3 12 0.84 0.12
 1 -3 12 0.9 0.13
 -1 3 12 0.83 0.13
 1 -3 12 0.98 0.14
 1 -3 11 16.37 0.66
 1 -3 10 0.57 0.13
 -1 3 9 23.84 0.54
 1 -3 9 23.94 0.71
 1 3 -8 0.59 0.09
 1 -3 8 0.52 0.11
 -1 3 8 0.59 0.08
 -1 3 7 111.61 1.03
 1 3 -7 114.59 1.13
 1 -3 7 111.29 1.34
 -1 3 6 4.22 0.19
 1 3 -6 4.26 0.22
 1 -3 6 4.29 0.24
 1 3 -5 55.42 0.73
 1 -3 5 54.22 0.79
 -1 3 5 54.71 0.59
 1 -3 4 32.56 0.55
 -1 3 4 32.93 0.41
 1 3 -4 32.81 0.54
 1 -3 3 1000 2.77
 1 -3 2 117.9 0.8
 1 -3 2 119.38 0.84
 -1 -3 -1 66.57 0.62
 -1 -3 0 0.44 0.06
 -1 -3 1 67.42 0.66
 -1 -3 6 4.7 0.3
 -1 -3 7 112.58 1.47
 -1 3 -7 110.83 0.92
 -1 -3 8 0.69 0.14
 -1 -3 9 24.67 0.76
 -1 -3 10 0.57 0.14
 -1 -3 11 17.01 0.68
 1 3 12 0.83 0.12
 -1 -3 12 0.86 0.18
 1 3 12 0.65 0.11
 -1 -3 12 1.06 0.14
 -1 -3 12 0.68 0.11
 1 3 13 20.92 0.51
 -1 -3 13 21.75 0.63
 1 3 13 21.34 0.54
 -1 -3 13 21.46 0.56
 -1 -3 13 22.66 0.84
 1 3 14 1.97 0.2
 1 3 14 1.72 0.17
 -1 -3 14 1.83 0.18
 -1 -3 14 1.92 0.2
 1 3 14 1.9 0.16
 -1 -3 15 14.96 0.49
 1 3 15 15.49 0.58
 -1 -3 15 15.65 0.56
 1 3 15 15.18 0.48
 1 3 15 15.35 0.44
 1 3 16 0.78 0.14
 -1 -3 16 0.74 0.14
 1 3 16 0.6 0.11
 1 3 17 21.08 0.54
 1 3 17 21.39 0.64
 -1 -3 17 21 0.61
 -1 -3 18 0.19 0.08
 1 3 18 0.01 0.08
 1 3 19 3.55 0.22
 1 3 20 0.1 0.05
 -1 4 20 1.9 0.13
 -1 4 19 0.5 0.09
 -1 4 18 7.27 0.34
 1 -4 17 2.19 0.18
 -1 4 17 1.64 0.19
 -1 4 16 33.06 0.81
 1 -4 16 31.95 0.68
 1 -4 16 32.99 0.83
 1 -4 15 1.97 0.18
 -1 4 15 1.93 0.2
 1 -4 15 2.17 0.23
 -1 4 14 8.51 0.35
 -1 4 14 8.27 0.36
 -1 4 14 8.29 0.4
 1 -4 14 8.21 0.35
 1 -4 14 8.44 0.43
 1 -4 13 3.17 0.26
 1 -4 13 2.87 0.21
 -1 4 13 3.04 0.22
 -1 4 13 3.21 0.25
 -1 4 13 3.16 0.22
 -1 4 12 12.17 0.41
 -1 4 12 12.4 0.41
 1 -4 12 12.49 0.39
 -1 4 12 12.48 0.46
 1 -4 12 12.79 0.48
 1 -4 11 0.8 0.17
 1 -4 10 6.58 0.41
 1 4 -9 1 0.12
 1 -4 9 0.81 0.15
 1 4 -8 68.45 0.97
 1 -4 8 67.67 1.16
 -1 4 7 11.5 0.28
 1 -4 7 11.24 0.44
 1 4 -7 11.28 0.39
 -1 4 6 340.78 1.33
 1 4 -6 337.68 2.04
 -1 4 5 3.42 0.11
 1 -4 5 3.54 0.21
 1 4 -5 3.44 0.2
 1 -4 4 183.97 1.37
 1 -4 4 181.28 1.19
 1 -4 3 16.66 0.36
 1 -4 3 16.56 0.38
 1 -4 2 206.19 1.17
 1 -4 2 205.71 1.23
 -1 -4 -1 37.38 0.54
 -1 -4 0 88.94 0.85
 -1 -4 1 36.96 0.56
 -1 -4 2 212.71 1.37
 -1 -4 5 3.91 0.27
 -1 -4 6 347.17 2.51
 -1 -4 7 11.77 0.5
 -1 -4 8 67.58 1.23
 -1 -4 9 1.01 0.18
 -1 -4 10 7.54 0.45
 -1 -4 11 0.77 0.16
 -1 -4 12 14.44 0.66
 1 4 12 13.76 0.42
 1 4 12 13.82 0.41
 1 4 12 14.23 0.49
 -1 -4 12 13.59 0.41
 -1 -4 12 14.25 0.49
 1 4 13 2.78 0.2
 -1 -4 13 2.97 0.24
 -1 -4 13 2.87 0.21
 -1 -4 13 3.02 0.31
 1 4 13 2.86 0.2
 1 4 13 2.99 0.24
 -1 -4 14 7.51 0.38
 -1 -4 14 6.99 0.33
 1 4 14 6.79 0.31
 1 4 14 6.67 0.36
 1 4 14 6.81 0.31
 1 4 15 2.07 0.17
 -1 -4 15 1.88 0.2
 1 4 15 1.77 0.17
 1 4 15 1.8 0.2
 -1 -4 16 33.02 0.79
 1 4 16 33.06 0.68
 1 4 16 32.63 0.82
 1 4 16 32.52 0.63
 1 4 17 1.79 0.16
 1 4 17 1.52 0.18
 1 4 18 7.35 0.35
 1 4 19 0.57 0.1
 1 4 20 2.04 0.14
 -1 5 20 0.86 0.08
 -1 5 19 0.14 0.06
 -1 5 18 1.24 0.15
 -1 5 17 6.9 0.35
 -1 5 16 2.66 0.23
 1 -5 16 2.46 0.19
 1 -5 15 12.13 0.51
 -1 5 15 11.26 0.47
 1 -5 15 11.27 0.4
 1 -5 14 0.22 0.07
 1 -5 14 0.13 0.08
 -1 5 14 0.17 0.09
 -1 5 14 0.2 0.08
 1 -5 13 3.27 0.27
 -1 5 13 3.77 0.27
 1 -5 13 3.49 0.22
 -1 5 13 3.67 0.24
 -1 5 13 3.71 0.24
 -1 5 12 0.18 0.08
 -1 5 12 0.27 0.07
 1 -5 12 0.3 0.07
 1 -5 12 0.34 0.09
 -1 5 11 7.85 0.33
 1 -5 11 9.08 0.39
 1 -5 10 2.28 0.26
 1 -5 9 10.53 0.5
 1 5 -9 10.99 0.42
 1 -5 8 2.69 0.25
 1 5 -8 2.97 0.22
 1 5 -7 64.48 0.99
 1 -5 7 62.4 1.08
 1 -5 6 16.12 0.51
 1 5 -6 15.58 0.48
 1 -5 5 185.14 1.58
 1 -5 4 5.43 0.24
 1 -5 4 5.49 0.25
 1 -5 3 60.04 0.75
 1 -5 3 60.32 0.77
 1 -5 2 13.97 0.32
 1 -5 2 14.25 0.37
 -1 -5 -2 13.69 0.37
 -1 -5 -1 8.43 0.29
 -1 -5 0 1.45 0.13
 -1 -5 1 7.77 0.29
 -1 -5 2 13.76 0.39
 -1 -5 4 5.81 0.31
 -1 -5 5 181.82 1.77
 -1 -5 6 15.81 0.56
 -1 -5 7 61.43 1.15
 -1 5 -8 2.55 0.19
 -1 -5 8 2.81 0.27
 -1 -5 9 10.7 0.53
 -1 -5 10 2.47 0.28
 1 5 11 9.27 0.35
 -1 -5 11 10.12 0.56
 1 5 12 0.09 0.07
 -1 -5 12 0.13 0.07
 -1 -5 12 0.08 0.06
 1 5 12 0.19 0.07
 1 5 12 0.08 0.06
 1 5 13 2.68 0.23
 -1 -5 13 3.38 0.26
 1 5 13 2.79 0.21
 1 5 13 2.99 0.2
 -1 -5 13 2.54 0.19
 -1 -5 14 0.29 0.09
 1 5 14 0.16 0.07
 1 5 14 0.22 0.08
 1 5 14 0.19 0.07
 1 5 15 12.03 0.49
 1 5 15 11.75 0.4
 -1 -5 15 12.98 0.5
 1 5 15 11.96 0.41
 1 5 16 2.31 0.18
 1 5 16 2.31 0.22
 1 5 16 2.4 0.18
 1 5 17 7.71 0.37
 1 5 18 1.28 0.15
 1 5 19 0.15 0.07
 1 5 20 1.05 0.09
 -1 6 19 1.31 0.12
 -1 6 18 0.71 0.11
 -1 6 17 1.62 0.17
 -1 6 16 0.41 0.11
 1 -6 15 2.38 0.18
 -1 6 15 2.69 0.24
 -1 6 14 4.46 0.27
 -1 6 14 5.41 0.33
 1 -6 14 5.29 0.26
 1 -6 13 0.55 0.09
 -1 6 13 0.49 0.11
 -1 6 13 0.38 0.1
 -1 6 12 6.6 0.33
 1 -6 12 6.67 0.36
 1 -6 12 6.28 0.27
 1 -6 11 0.6 0.11
 -1 6 11 0.75 0.12
 1 -6 10 4.45 0.35
 1 6 -9 0.91 0.14
 1 -6 9 0.99 0.16
 1 -6 8 13.53 0.55
 1 6 -8 13.21 0.49
 1 6 -7 0.1 0.08
 1 -6 7 0.07 0.07
 1 -6 6 17.81 0.56
 1 6 -6 18.76 0.56
 1 -6 5 32.43 0.69
 1 -6 4 15.2 0.44
 1 -6 4 17.79 0.47
 -1 -6 -3 2.91 0.19
 1 -6 3 3.27 0.2
 1 -6 3 2.9 0.18
 -1 -6 -2 1.42 0.14
 1 -6 2 1.5 0.14
 -1 -6 -1 4.76 0.13
 -1 -6 -1 4.78 0.25
 -1 -6 0 22.36 0.54
 -1 -6 0 22.51 0.38
 -1 -6 1 4.71 0.25
 -1 -6 1 5.12 0.22
 -1 -6 2 1.62 0.14
 -1 -6 2 1.61 0.16
 -1 -6 3 2.91 0.21
 -1 -6 4 15.38 0.49
 -1 -6 5 33.53 0.77
 -1 -6 6 19.02 0.62
 -1 -6 7 0.03 0.08
 -1 6 -8 13.07 0.45
 -1 -6 8 14.08 0.59
 -1 -6 9 0.99 0.17
 -1 -6 10 4.81 0.37
 -1 -6 11 0.79 0.19
 1 6 11 0.56 0.1
 -1 -6 11 0.68 0.11
 -1 -6 12 7.21 0.36
 -1 -6 12 7.39 0.51
 1 6 12 6.66 0.35
 1 6 12 6.1 0.3
 -1 -6 12 6.1 0.26
 1 6 13 0.65 0.12
 1 6 13 0.63 0.1
 1 6 13 0.55 0.11
 1 6 14 5.48 0.27
 1 6 14 5.01 0.32
 1 6 14 4.57 0.27
 1 6 15 2.22 0.19
 1 6 15 2.4 0.18
 1 6 15 2.03 0.2
 1 6 16 0.24 0.07
 1 6 16 0.41 0.11
 1 6 17 1.73 0.18
 1 6 18 0.71 0.11
 1 6 19 1.34 0.12
 -1 7 19 3.39 0.17
 -1 7 18 0.9 0.11
 -1 7 17 6.84 0.33
 -1 7 16 0.62 0.12
 -1 7 15 8.76 0.41
 -1 7 14 1.18 0.16
 -1 7 14 1.13 0.15
 -1 7 13 5.53 0.31
 -1 7 12 0.49 0.1
 -1 7 11 15.45 0.5
 -1 7 10 2.73 0.21
 1 7 -9 5.74 0.36
 1 7 -8 0.22 0.1
 1 -7 8 -0.02 0.08
 1 -7 7 34.32 0.84
 1 7 -7 34.65 0.84
 1 7 -6 2.53 0.23
 1 -7 6 2.7 0.23
 1 -7 5 137.12 1.46
 -1 -7 -5 136.79 1.42
 -1 -7 -4 15.64 0.48
 1 -7 4 16.4 0.46
 1 -7 4 15.9 0.5
 -1 -7 -3 64.17 0.97
 1 -7 3 64.81 0.98
 -1 -7 -2 0.51 0.11
 1 -7 2 0.51 0.1
 -1 -7 -1 4.04 0.26
 1 -7 1 3.49 0.23
 -1 -7 0 0.53 0.1
 -1 -7 1 3.86 0.18
 -1 -7 1 4.21 0.26
 -1 -7 2 0.46 0.09
 -1 -7 2 0.75 0.12
 -1 -7 3 68.28 0.95
 -1 -7 4 16.51 0.51
 -1 -7 5 135.47 1.57
 -1 -7 6 2.37 0.23
 -1 -7 7 34.96 0.9
 -1 -7 8 0.23 0.11
 -1 -7 9 6.36 0.42
 1 7 10 2.58 0.19
 -1 -7 10 2.15 0.26
 -1 -7 11 15.61 0.71
 1 7 11 14.64 0.47
 1 7 12 0.35 0.1
 1 7 13 5.8 0.31
 1 7 13 5.74 0.34
 1 7 14 1.14 0.15
 1 7 14 1.14 0.15
 1 7 15 8.38 0.39
 1 7 15 8.46 0.35
 1 7 16 0.71 0.12
 1 7 16 0.74 0.11
 1 7 17 7.09 0.33
 1 7 18 1 0.12
 1 7 19 3.36 0.17
 -1 8 19 0.79 0.08
 -1 8 18 6.26 0.26
 -1 8 17 0.32 0.08
 -1 8 16 6.61 0.33
 -1 8 15 0.62 0.12
 -1 8 14 16.69 0.52
 -1 8 14 16.95 0.58
 -1 8 13 0.78 0.13
 -1 8 12 20.85 0.61
 -1 8 11 0.45 0.11
 -1 8 10 1.68 0.18
 -1 8 9 1.33 0.16
 1 8 -9 1.26 0.19
 1 8 -8 23.21 0.74
 1 8 -7 0.61 0.14
 -1 -8 -7 0.53 0.11
 -1 -8 -6 56.94 1.01
 1 8 -6 57.37 1.13
 -1 -8 -5 0.66 0.12
 1 -8 4 32.57 0.76
 -1 -8 -4 31.97 0.75
 1 -8 3 0.12 0.06
 -1 -8 -3 0.12 0.08
 -1 -8 -2 79.17 1.19
 1 -8 2 81.01 1.2
 -1 -8 -1 1.54 0.18
 1 -8 1 1.54 0.17
 1 -8 0 35.9 0.79
 -1 -8 0 37.61 0.83
 -1 -8 1 1.61 0.19
 -1 -8 2 83.1 0.93
 -1 -8 2 81.39 1.25
 -1 -8 3 0.04 0.06
 -1 -8 4 32.38 0.71
 -1 -8 5 0.74 0.14
 -1 -8 6 57.81 1.1
 -1 -8 7 0.49 0.13
 -1 -8 8 22.34 0.75
 1 8 9 1.47 0.16
 -1 -8 9 1.44 0.22
 1 8 10 1.14 0.14
 -1 -8 10 1.16 0.21
 -1 -8 11 0.38 0.18
 1 8 11 0.3 0.09
 1 8 12 22.49 0.6
 1 8 13 0.81 0.13
 1 8 13 0.8 0.13
 1 8 14 16.93 0.56
 1 8 14 16.76 0.51
 1 8 15 0.65 0.12
 1 8 15 0.56 0.1
 1 8 16 7.19 0.34
 1 8 16 7.3 0.3
 1 8 17 0.31 0.08
 1 8 18 6.31 0.25
 -1 9 18 0.28 0.06
 -1 9 17 2.57 0.18
 -1 9 16 -0.01 0.05
 -1 9 15 5.51 0.31
 -1 9 14 -0.03 0.09
 -1 9 13 27.75 0.69
 -1 9 12 0.65 0.13
 -1 9 11 53.18 0.97
 -1 9 10 0.14 0.09
 1 -9 9 63.83 0.88
 -1 9 9 66.42 1.04
 1 9 -9 64.81 1.3
 1 9 -8 0.1 0.09
 -1 9 8 0.09 0.07
 1 9 -7 21.63 0.75
 -1 -9 -7 22.85 0.68
 -1 -9 -6 0.32 0.1
 1 9 -6 0.08 0.09
 -1 -9 -5 36.82 0.87
 -1 -9 -4 3.24 0.26
 1 -9 4 3.25 0.27
 1 -9 3 27.25 0.76
 -1 -9 -3 26.21 0.74
 1 -9 2 -0.05 0.07
 -1 -9 -2 0.05 0.07
 1 -9 1 104.54 1.49
 -1 -9 -1 103.78 1.47
 1 -9 0 0.06 0.06
 -1 -9 0 0.01 0.08
 -1 -9 1 104.58 1.51
 1 -9 -1 107.7 1.49
 -1 -9 2 -0.02 0.07
 -1 -9 4 3.13 0.22
 -1 -9 5 34.24 0.78
 -1 -9 6 0.17 0.09
 -1 -9 7 23.22 0.74
 1 9 8 0.13 0.08
 -1 -9 8 0.29 0.11
 -1 -9 9 61.48 1.32
 1 9 9 60.32 0.95
 -1 -9 10 0.16 0.12
 1 9 10 0.19 0.08
 1 9 11 54.63 0.94
 1 9 12 0.49 0.1
 1 9 13 29.19 0.68
 1 9 13 29.37 0.73
 1 9 14 0 0.07
 1 9 14 -0.09 0.07
 1 9 15 5.71 0.28
 1 9 15 5.62 0.3
 1 9 16 -0.04 0.05
 1 9 17 2.94 0.18
 1 9 18 0.22 0.05
 -1 10 17 -0.05 0.04
 -1 10 16 0.89 0.11
 -1 10 15 0.28 0.09
 -1 10 14 6.13 0.33
 -1 10 12 39.21 0.81
 -1 10 11 2.38 0.22
 1 -10 10 48.39 0.8
 -1 10 10 47.4 0.91
 1 -10 9 0.29 0.08
 -1 10 9 0.02 0.07
 1 10 -8 18.03 0.72
 1 -10 8 18.2 0.5
 -1 10 8 17.51 0.53
 1 -10 7 0.16 0.07
 1 10 -7 0.35 0.12
 -1 10 7 0.42 0.09
 1 10 -6 5.04 0.38
 -1 -10 -6 4.84 0.34
 -1 -10 -5 0.06 0.07
 -1 -10 -4 3.95 0.31
 1 -10 4 4.17 0.32
 1 -10 3 0.71 0.15
 -1 -10 -3 0.65 0.14
 1 -10 2 37.18 0.95
 -1 -10 -2 37.16 0.94
 1 -10 1 0.48 0.12
 -1 -10 -1 0.33 0.11
 1 -10 0 131.79 1.79
 -1 -10 0 129.89 1.79
 1 -10 -1 0.38 0.12
 -1 -10 1 0.44 0.13
 1 -10 -2 37.92 0.96
 1 -10 -3 0.76 0.16
 1 10 7 0.26 0.08
 1 10 8 15.79 0.49
 -1 10 -8 16.2 0.68
 -1 -10 8 16.06 0.64
 -1 -10 9 0.14 0.12
 1 10 9 0.22 0.08
 1 10 10 47.98 0.88
 1 10 11 2.16 0.2
 1 10 12 41.61 0.82
 1 10 13 0.8 0.12
 1 10 13 0.97 0.14
 1 10 14 6.55 0.31
 1 10 14 6.4 0.32
 1 10 15 0.26 0.07
 1 10 15 0.3 0.08
 1 10 16 0.88 0.11
 1 10 17 0.06 0.05
 -1 11 17 0.61 0.07
 -1 11 16 0.19 0.05
 -1 11 15 0.05 0.05
 -1 11 14 0.58 0.11
 -1 11 11 16.05 0.52
 1 -11 10 0.9 0.12
 -1 11 10 0.75 0.13
 -1 11 9 26.92 0.67
 1 -11 9 27.02 0.63
 -1 11 8 0.66 0.12
 1 -11 8 0.82 0.13
 1 -11 7 27.64 0.65
 -1 11 7 27.34 0.65
 1 11 -7 27.95 0.94
 1 -11 6 0.44 0.09
 1 11 -6 0.33 0.12
 -1 -11 -6 0.47 0.13
 -1 11 6 0.56 0.1
 -1 -11 -5 0.57 0.13
 1 -11 5 0.59 0.11
 -1 -11 -4 0.08 0.07
 1 -11 4 0.23 0.07
 1 -11 3 5.8 0.28
 1 -11 3 5.64 0.39
 -1 -11 -3 6 0.4
 1 -11 2 0.47 0.13
 -1 -11 -2 0.45 0.13
 1 -11 1 8.18 0.48
 -1 -11 -1 8.36 0.48
 -1 -11 0 0.72 0.16
 1 -11 0 0.39 0.13
 -1 -11 1 8.52 0.49
 1 -11 -1 9.16 0.51
 1 -11 -2 0.29 0.11
 1 -11 -3 5.03 0.38
 1 -11 -4 0.14 0.09
 1 -11 -5 0.63 0.14
 1 11 6 0.34 0.08
 1 -11 -6 0.66 0.16
 1 11 7 26.19 0.61
 1 -11 -7 27.12 0.85
 1 11 8 0.7 0.12
 1 11 9 27.44 0.66
 1 11 10 0.99 0.14
 1 11 11 16.43 0.52
 -1 -11 12 4.22 0.23
 1 11 12 4.18 0.26
 1 11 13 6.83 0.32
 1 11 13 7.45 0.34
 1 11 14 0.65 0.11
 1 11 14 0.66 0.11
 1 11 15 -0.07 0.05
 1 11 16 0.19 0.05
 -1 12 16 1.37 0.1
 -1 12 15 0.36 0.07
 -1 12 14 0.38 0.09
 1 -12 11 0.74 0.11
 1 -12 10 0.79 0.12
 -1 12 9 0.08 0.07
 1 -12 9 0.27 0.08
 -1 12 8 13.33 0.46
 1 -12 8 14.31 0.48
 -1 12 7 0.11 0.07
 1 -12 7 0.07 0.06
 1 -12 6 9.02 0.38
 1 -12 5 0.09 0.07
 1 12 -5 0.29 0.11
 -1 -12 -5 0.33 0.12
 1 -12 4 2.88 0.22
 -1 -12 -4 2.98 0.3
 1 -12 3 0.59 0.11
 1 -12 3 0.48 0.13
 -1 -12 -3 0.45 0.13
 1 -12 2 0.42 0.1
 -1 -12 -2 0.53 0.14
 -1 -12 -2 0.29 0.07
 -1 -12 -1 0.17 0.06
 1 -12 1 0.28 0.08
 -1 -12 -1 0.1 0.1
 1 -12 1 0.13 0.1
 1 -12 0 7.26 0.33
 1 -12 0 7.41 0.48
 -1 -12 0 7.04 0.31
 -1 -12 0 6.65 0.45
 1 -12 -1 0.42 0.09
 1 -12 -1 0.41 0.13
 -1 -12 1 0.34 0.09
 1 -12 -2 0.31 0.08
 1 -12 -2 0.31 0.13
 1 -12 -3 0.56 0.1
 1 -12 -3 0.64 0.17
 1 -12 -4 3.04 0.32
 1 -12 -4 2.57 0.19
 1 -12 -5 0.27 0.13
 1 12 6 8.12 0.33
 1 12 7 0.18 0.07
 1 12 8 13.63 0.45
 1 12 9 0.25 0.08
 1 12 10 0.89 0.13
 -1 -12 10 0.8 0.12
 1 12 11 0.9 0.13
 -1 -12 11 1 0.13
 -1 -12 12 4.58 0.23
 1 12 12 4.42 0.26
 1 12 13 2.02 0.17
 1 12 13 1.8 0.16
 1 12 14 0.28 0.07
 1 12 15 0.42 0.07
 -1 13 15 0.3 0.06
 -1 13 14 1.12 0.11
 -1 13 13 1.54 0.14
 1 -13 11 3.3 0.2
 1 -13 10 0.36 0.08
 1 -13 9 6.26 0.31
 1 -13 8 0.28 0.09
 1 -13 7 9.4 0.4
 1 -13 6 0.17 0.08
 1 -13 5 0.96 0.14
 1 -13 4 0.13 0.07
 1 -13 3 10.35 0.42
 1 -13 2 0.23 0.09
 -1 -13 -2 0.28 0.08
 -1 -13 -1 14.45 0.46
 1 -13 1 14.55 0.49
 1 -13 0 1.61 0.17
 -1 -13 0 1.72 0.17
 -1 -13 1 15.19 0.48
 1 -13 -1 15.49 0.49
 -1 -13 2 0.35 0.09
 1 -13 -2 0.26 0.08
 -1 -13 3 9.78 0.4
 1 -13 -3 9.98 0.39
 1 -13 -4 0.21 0.07
 -1 -13 4 0.25 0.09
 -1 -13 6 0.25 0.09
 -1 -13 7 8.48 0.38
 1 13 7 8.52 0.33
 1 13 8 0.23 0.08
 -1 -13 8 0.33 0.1
 -1 -13 9 6.47 0.32
 1 13 9 6.64 0.31
 -1 -13 10 0.64 0.11
 1 13 10 0.69 0.11
 -1 -13 11 3.33 0.21
 1 13 11 3.34 0.22
 -1 -13 12 0.64 0.09
 1 13 12 0.74 0.11
 1 13 12 0.61 0.1
 1 13 13 1.8 0.15
 1 13 14 0.88 0.09
 -1 14 14 1.65 0.11
 -1 14 13 1.12 0.11
 1 -14 11 -0.14 0.05
 1 -14 10 9.18 0.33
 1 -14 9 0.12 0.07
 1 -14 8 5.45 0.29
 1 -14 7 0.42 0.1
 1 -14 6 12.61 0.47
 1 -14 5 0.08 0.07
 1 -14 4 16.28 0.54
 1 -14 3 0.42 0.11
 1 -14 2 9.65 0.41
 -1 -14 -2 10.32 0.38
 -1 -14 -1 0.14 0.07
 1 -14 1 0.23 0.08
 -1 -14 0 13.02 0.45
 1 -14 0 13.27 0.48
 -1 -14 1 0.13 0.06
 1 -14 -1 0.04 0.06
 1 -14 -2 10.41 0.41
 -1 -14 2 10.34 0.42
 -1 -14 3 0.18 0.08
 1 -14 -3 0.47 0.1
 -1 -14 4 15.34 0.51
 1 -14 -4 15.4 0.46
 -1 -14 5 0.11 0.08
 -1 -14 6 10.71 0.43
 -1 -14 7 0.46 0.1
 1 14 8 5.16 0.24
 -1 -14 8 6.31 0.32
 -1 -14 9 0.18 0.08
 1 14 9 0.05 0.05
 -1 -14 10 9.49 0.35
 -1 -14 11 0.06 0.06
 1 14 12 1.91 0.14
 -1 -14 12 2.18 0.14
 1 14 13 0.95 0.09
 -1 15 12 0 0.04
 1 -15 11 2.71 0.14
 1 -15 10 -0.08 0.05
 1 -15 9 11.03 0.37
 1 -15 8 -0.03 0.06
 1 -15 7 8.22 0.36
 1 -15 6 0.3 0.09
 1 -15 5 31.77 0.73
 1 -15 4 0.19 0.09
 1 -15 3 9.59 0.41
 1 -15 2 0.22 0.09
 -1 -15 -2 0.31 0.08
 -1 -15 -1 3.43 0.23
 1 -15 1 3.41 0.25
 -1 -15 0 0.04 0.07
 1 -15 0 -0.01 0.07
 1 -15 -1 3.37 0.24
 -1 -15 1 3.38 0.24
 1 -15 -2 0.12 0.07
 -1 -15 2 0.26 0.09
 -1 -15 3 8.91 0.39
 1 -15 -3 8.73 0.36
 -1 -15 4 0.3 0.09
 -1 -15 5 31.82 0.72
 -1 -15 6 0.34 0.1
 -1 -15 7 8.11 0.35
 -1 -15 8 0.1 0.06
 -1 -15 9 11.64 0.38
 -1 -15 10 0.03 0.05
 1 15 11 2.81 0.15
 -1 -15 11 3.07 0.16
 1 15 12 0.08 0.03
 -1 16 11 0.05 0.04
 1 -16 10 3.32 0.15
 1 -16 9 0.17 0.06
 1 -16 8 8.21 0.31
 1 -16 8 8.08 0.27
 1 -16 7 0.26 0.08
 1 -16 6 9.47 0.37
 1 -16 5 0.19 0.08
 1 -16 4 15.77 0.5
 1 -16 3 -0.03 0.08
 1 -16 2 9.38 0.39
 -1 -16 -2 8.49 0.32
 -1 -16 -1 0.47 0.09
 1 -16 1 0.48 0.11
 1 -16 0 -0.04 0.06
 -1 -16 0 -0.08 0.06
 -1 -16 1 0.43 0.1
 1 -16 -1 0.36 0.09
 -1 -16 2 7.25 0.33
 1 -16 -2 7.02 0.31
 -1 -16 3 0.09 0.07
 -1 -16 4 15.74 0.49
 -1 -16 5 0.18 0.09
 -1 -16 6 9.07 0.36
 -1 -16 7 0.32 0.09
 -1 -16 8 8.84 0.32
 -1 -16 9 0.13 0.06
 -1 -16 10 3.73 0.17
 1 -17 9 2.53 0.13
 1 -17 8 0.21 0.06
 1 -17 7 3.61 0.19
 1 -17 7 3.67 0.17
 1 -17 6 0.07 0.04
 1 -17 6 0.17 0.07
 1 -17 5 0.86 0.12
 1 -17 4 0.5 0.1
 1 -17 3 7.07 0.31
 1 -17 2 0.07 0.07
 1 -17 1 4.54 0.25
 -1 -17 -1 4.21 0.22
 1 -17 0 3.34 0.22
 -1 -17 0 3.39 0.21
 -1 -17 1 4.07 0.23
 1 -17 -1 3.8 0.22
 -1 -17 2 0.02 0.06
 -1 -17 3 7.29 0.31
 -1 -17 4 0.43 0.09
 -1 -17 5 0.75 0.11
 -1 -17 6 0.04 0.05
 -1 -17 7 3.42 0.19
 -1 -17 8 0.16 0.06
 -1 -17 9 2.52 0.13
 1 -18 7 0.16 0.04
 1 -18 6 0.26 0.06
 1 -18 6 0.21 0.05
 1 -18 5 0.02 0.04
 1 -18 5 0.09 0.05
 1 -18 4 0.09 0.05
 1 -18 4 0.07 0.05
 1 -18 3 0 0.04
 1 -18 2 0.67 0.1
 -1 -18 0 0.85 0.09
 -1 -18 1 0.69 0.09
 -1 -18 2 0.7 0.09
 -1 -18 3 0.1 0.05
 1 -18 -3 -0.02 0.05
 1 -18 -4 0.03 0.04
 -1 -18 4 0.04 0.05
 -1 -18 5 0.05 0.04
 -1 -18 6 0.15 0.05
 -1 -18 7 0.16 0.04
 1 -19 3 0.2 0.04
 1 -19 2 0.38 0.06
 1 -19 1 1.15 0.09
 1 -19 0 -0.05 0.04
 1 -19 -1 0.97 0.08
 2 0 0 7.26 0.18
 2 0 1 110.11 0.65
 2 0 -1 107.63 0.76
 2 0 -2 301.22 1.36
 2 0 2 300.48 0.96
 2 0 -3 0.92 0.09
 2 0 -4 24.16 0.44
 2 0 -5 0.3 0.07
 2 0 -6 31.78 0.56
 2 0 -7 -0.02 0.04
 -2 0 8 3.7 0.28
 2 0 -8 3.51 0.2
 -2 0 9 0.48 0.13
 -2 0 10 149.74 1.82
 -2 0 11 -0.01 0.09
 2 0 12 101.73 1.14
 2 0 12 101.23 1.31
 -2 0 12 104.22 1.6
 -2 0 12 102.95 1.23
 -2 0 13 0.54 0.12
 -2 0 13 0.58 0.11
 2 0 13 0.89 0.13
 -2 0 13 0.49 0.1
 2 0 13 0.65 0.12
 2 0 14 42.89 0.81
 2 0 14 43.13 0.95
 -2 0 14 42.3 0.88
 -2 0 14 42.78 0.86
 -2 0 15 -0.01 0.08
 2 0 15 0.1 0.09
 2 0 15 -0.01 0.07
 2 0 16 0.75 0.13
 2 0 16 0.6 0.13
 -2 0 16 0.64 0.12
 2 0 17 0.09 0.07
 2 0 17 -0.01 0.07
 -2 0 17 0.05 0.08
 -2 0 18 5.85 0.3
 2 0 18 6.48 0.34
 2 0 18 5.97 0.28
 2 0 19 -0.03 0.06
 -2 0 19 -0.07 0.05
 -2 1 20 1.55 0.11
 2 -1 19 8.76 0.35
 -2 1 19 8.49 0.32
 2 -1 18 0.44 0.11
 2 -1 18 0.37 0.09
 -2 1 18 0.28 0.09
 2 -1 17 0.31 0.09
 -2 1 17 0.17 0.08
 2 -1 17 0.16 0.1
 2 -1 16 0.84 0.13
 -2 1 16 1.02 0.15
 2 -1 16 0.86 0.15
 -2 1 15 5.74 0.34
 2 -1 15 5.9 0.31
 2 -1 15 6.05 0.37
 2 -1 14 0.57 0.11
 -2 1 14 0.54 0.12
 2 -1 14 0.56 0.13
 -2 1 14 0.54 0.12
 2 -1 13 58.04 0.91
 2 -1 13 57.49 1.05
 -2 1 13 55.32 0.96
 -2 1 13 57.47 0.97
 2 -1 12 2.06 0.17
 -2 1 12 2.17 0.22
 -2 1 12 2.33 0.19
 2 -1 12 2.18 0.2
 -2 1 12 2.27 0.19
 -2 1 11 66.69 1.2
 -2 1 10 2.8 0.25
 2 1 -9 64.4 0.88
 -2 1 9 64.44 1.11
 2 1 -8 9.95 0.35
 -2 1 8 9.63 0.42
 2 1 -7 30.18 0.58
 2 1 -6 0.25 0.06
 2 1 -5 74.01 0.84
 2 1 -4 2.03 0.13
 2 -1 3 134.2 0.45
 2 1 -3 137.34 1.01
 2 1 -2 16.87 0.33
 2 1 -1 466.01 1.61
 2 -1 0 101.97 0.71
 2 1 0 100.59 0.7
 2 -1 -1 464.48 1.62
 2 1 1 464.36 1.38
 2 1 2 16.89 0.24
 2 -1 -2 16.98 0.33
 2 -1 -3 131.62 0.97
 2 1 3 132.7 0.53
 2 -1 -4 2 0.13
 2 -1 -5 71.82 0.79
 2 -1 -6 0.26 0.06
 2 -1 -7 28.5 0.54
 -2 -1 8 9.91 0.47
 2 -1 -8 9.83 0.32
 -2 -1 9 67.33 1.24
 -2 -1 10 2.98 0.28
 -2 -1 11 64.46 1.29
 -2 -1 12 2.23 0.25
 -2 -1 12 2.18 0.18
 2 1 12 2.09 0.19
 2 1 12 2.29 0.18
 -2 -1 13 58.15 0.99
 -2 -1 13 58.44 1.26
 2 1 13 57.42 1.05
 2 1 13 56.35 0.89
 -2 -1 13 55.46 0.94
 -2 -1 14 0.48 0.11
 2 1 14 0.78 0.15
 -2 -1 14 0.64 0.13
 2 1 14 0.64 0.11
 -2 -1 15 6.45 0.35
 2 1 15 6.1 0.37
 2 1 15 6.06 0.31
 2 1 16 1.17 0.17
 -2 -1 16 0.82 0.14
 2 1 16 0.98 0.14
 2 1 17 0.29 0.1
 -2 -1 17 0.28 0.09
 2 1 17 0.43 0.11
 2 1 18 0.3 0.09
 2 1 18 0.32 0.09
 -2 -1 18 0.26 0.08
 2 1 19 9.86 0.37
 -2 -1 19 8.89 0.32
 2 1 20 1.74 0.14
 -2 2 20 1.79 0.12
 -2 2 19 0.48 0.09
 -2 2 18 1.35 0.15
 2 -2 18 1.32 0.16
 2 -2 18 1.64 0.15
 2 -2 17 2.06 0.18
 2 -2 17 2 0.21
 -2 2 17 1.97 0.2
 2 -2 16 2.38 0.24
 2 -2 16 2.77 0.22
 -2 2 16 2.74 0.24
 2 -2 15 0.49 0.13
 2 -2 15 0.54 0.11
 -2 2 15 0.33 0.1
 2 -2 14 19.7 0.55
 -2 2 14 18.86 0.59
 2 -2 14 19.29 0.64
 -2 2 13 1.39 0.16
 -2 2 13 1.36 0.16
 2 -2 13 1.19 0.17
 2 -2 13 1.3 0.14
 -2 2 12 21.76 0.58
 2 -2 12 21.39 0.62
 -2 2 12 21.58 0.57
 2 -2 12 21.37 0.53
 -2 2 11 1.29 0.16
 -2 2 10 6.55 0.35
 -2 2 9 1.47 0.16
 2 2 -9 0.62 0.1
 2 2 -8 38.42 0.71
 -2 2 8 36.28 0.75
 2 2 -7 4.39 0.24
 2 2 -6 87.2 1
 -2 -2 -5 1.35 0.07
 2 2 -5 1.3 0.12
 2 2 -4 83.5 0.88
 -2 -2 -4 82.12 0.54
 2 2 -3 5.81 0.22
 2 -2 3 5.82 0.14
 -2 -2 -3 5.64 0.15
 2 2 -2 181.6 1.17
 2 2 -1 12.52 0.29
 2 2 0 373.01 1.47
 2 2 1 12.91 0.26
 2 2 2 178.66 0.87
 2 2 3 5.8 0.14
 2 2 4 81.22 0.4
 -2 -2 8 38.87 0.96
 -2 -2 9 1.49 0.2
 -2 -2 10 6.81 0.43
 -2 -2 11 1.63 0.22
 -2 -2 12 21 0.55
 -2 -2 12 21.92 0.79
 -2 -2 12 22.17 0.58
 2 2 12 20.59 0.51
 2 2 12 21.79 0.6
 -2 -2 13 1.56 0.16
 2 2 13 1.63 0.18
 2 2 13 1.42 0.15
 -2 -2 13 1.76 0.23
 -2 -2 13 1.57 0.17
 2 2 14 19.5 0.64
 -2 -2 14 19.96 0.61
 2 2 14 19.06 0.53
 -2 -2 15 0.42 0.1
 2 2 15 0.33 0.1
 -2 -2 16 2.92 0.24
 2 2 16 3.13 0.22
 2 2 16 2.96 0.26
 2 2 17 1.62 0.16
 -2 -2 17 1.32 0.15
 2 2 17 1.91 0.2
 2 2 18 1.85 0.19
 2 2 18 1.82 0.16
 -2 -2 18 2 0.18
 2 2 19 0.51 0.1
 2 2 20 1.86 0.13
 -2 3 20 0.26 0.05
 -2 3 19 1.1 0.12
 2 -3 18 1.86 0.15
 -2 3 18 1.83 0.17
 2 -3 17 1.41 0.15
 2 -3 17 1.44 0.18
 -2 3 17 1.3 0.16
 2 -3 16 2.5 0.24
 -2 3 16 2.76 0.24
 2 -3 16 2.2 0.19
 2 -3 15 5.28 0.29
 -2 3 15 5.39 0.33
 2 -3 15 5.16 0.34
 2 -3 14 0.09 0.07
 2 -3 14 0.24 0.09
 -2 3 14 0.12 0.08
 2 -3 13 4.3 0.25
 -2 3 13 4.79 0.28
 2 -3 13 4.96 0.32
 -2 3 13 4.46 0.28
 2 -3 12 0.95 0.12
 -2 3 12 0.79 0.11
 2 -3 12 0.72 0.12
 -2 3 12 0.86 0.13
 -2 3 12 0.77 0.13
 2 3 -9 14.44 0.47
 -2 3 9 14.14 0.45
 -2 3 8 0.36 0.08
 2 3 -8 0.44 0.1
 2 3 -7 45.54 0.79
 -2 3 7 44.8 0.74
 2 3 -6 4.25 0.24
 -2 -3 -6 4.27 0.16
 2 3 -5 76.06 0.95
 -2 -3 -5 73.1 0.67
 2 3 -4 1.51 0.14
 -2 -3 -4 1.4 0.1
 2 -3 4 1.6 0.09
 -2 -3 -3 143.5 0.95
 2 3 -3 143.32 1.18
 -2 -3 -2 25.34 0.41
 2 3 -2 25.23 0.48
 2 3 -1 240.73 1.4
 -2 -3 -1 236.77 1.26
 2 3 0 9.72 0.27
 2 3 3 144.25 0.86
 2 3 4 1.51 0.08
 2 3 5 73.9 0.43
 -2 -3 8 0.4 0.13
 -2 -3 9 13.53 0.6
 -2 -3 10 9.56 0.52
 -2 -3 11 11.68 0.58
 2 3 12 0.89 0.12
 -2 -3 12 0.88 0.12
 -2 -3 12 1.07 0.19
 -2 -3 12 0.88 0.13
 2 3 12 0.9 0.11
 2 3 12 0.84 0.13
 -2 -3 13 4.8 0.38
 2 3 13 4.59 0.24
 -2 -3 13 4.23 0.26
 2 3 13 4.39 0.25
 2 3 13 4.37 0.29
 -2 -3 13 4.78 0.29
 2 3 14 0 0.06
 2 3 14 0.06 0.07
 -2 -3 14 0.14 0.07
 2 3 14 0.12 0.07
 2 3 15 5.45 0.26
 -2 -3 15 5.29 0.31
 2 3 15 4.91 0.28
 2 3 15 5.56 0.35
 2 3 16 2.31 0.19
 -2 -3 16 2.37 0.21
 2 3 16 2.19 0.22
 -2 -3 17 1.28 0.15
 2 3 17 1.38 0.17
 2 3 17 1.54 0.15
 2 3 18 1.99 0.19
 2 3 18 1.72 0.15
 2 3 19 1.13 0.13
 2 3 20 0.27 0.06
 -2 4 20 3.23 0.15
 -2 4 19 0.38 0.08
 -2 4 18 0.38 0.09
 2 -4 17 3.01 0.2
 -2 4 17 2.61 0.22
 2 -4 16 3.44 0.28
 -2 4 16 3.48 0.26
 2 -4 16 3.19 0.22
 -2 4 15 1.6 0.19
 2 -4 15 1.58 0.16
 2 -4 15 1.85 0.21
 2 -4 14 27.82 0.63
 2 -4 14 26.42 0.76
 -2 4 14 27.33 0.72
 2 -4 13 0.53 0.12
 2 -4 13 0.35 0.09
 -2 4 13 0.47 0.11
 2 -4 12 4.03 0.23
 2 -4 12 4.04 0.28
 -2 4 12 3.64 0.23
 2 -4 11 4.02 0.27
 2 4 -9 0.98 0.14
 2 4 -8 34.65 0.75
 -2 4 7 0.49 0.08
 2 4 -7 0.49 0.11
 2 4 -6 92.14 1.16
 -2 -4 -6 89.19 0.88
 -2 4 6 91.18 0.87
 -2 -4 -5 2.69 0.16
 2 4 -5 2.45 0.18
 2 -4 4 48.17 0.6
 -2 -4 -4 47.18 0.64
 2 -4 3 11.54 0.29
 -2 -4 -3 11.33 0.32
 2 4 -3 11.22 0.36
 2 4 -2 4.11 0.21
 -2 -4 -2 4.27 0.2
 -2 -4 -1 0.51 0.08
 -2 -4 0 49.85 0.68
 2 4 5 2.59 0.12
 -2 -4 7 0.26 0.13
 -2 -4 8 32.83 0.92
 -2 -4 9 1.01 0.2
 -2 -4 10 10.88 0.57
 -2 -4 11 4.43 0.38
 2 4 12 3.18 0.21
 -2 -4 12 2.78 0.2
 -2 -4 12 3.26 0.33
 2 4 12 2.81 0.22
 -2 -4 12 3.48 0.23
 2 4 12 3.42 0.21
 -2 -4 13 0.39 0.1
 -2 -4 13 0.58 0.15
 2 4 13 0.52 0.1
 2 4 13 0.51 0.1
 2 4 13 0.5 0.09
 2 4 14 25.12 0.6
 2 4 14 25.64 0.59
 -2 -4 14 26.09 0.69
 2 4 14 24.82 0.7
 2 4 15 1.42 0.18
 -2 -4 15 1.61 0.18
 2 4 15 1.54 0.16
 2 4 15 1.46 0.15
 -2 -4 16 3.43 0.25
 2 4 16 3.34 0.22
 2 4 16 3.35 0.26
 2 4 16 3.26 0.2
 2 4 17 2.87 0.19
 2 4 17 2.86 0.24
 2 4 18 0.51 0.11
 2 4 19 0.38 0.08
 2 4 20 3.68 0.17
 -2 5 19 4.26 0.21
 -2 5 18 0.23 0.07
 2 -5 17 7.85 0.3
 -2 5 17 7.65 0.36
 -2 5 16 0.27 0.1
 2 -5 16 0.25 0.08
 2 -5 15 18.85 0.51
 -2 5 15 18.72 0.59
 -2 5 14 1.37 0.17
 2 -5 14 1.2 0.14
 2 -5 14 1.14 0.17
 2 -5 13 26.79 0.6
 2 -5 13 28.07 0.77
 -2 5 13 27.97 0.73
 -2 5 12 0.18 0.07
 2 -5 12 0.15 0.06
 2 -5 12 0.01 0.05
 2 -5 11 3.85 0.27
 -2 5 11 3.72 0.24
 2 5 -9 39.68 0.86
 2 5 -8 0.37 0.11
 2 5 -7 160.39 1.68
 2 5 -6 5.44 0.3
 -2 -5 -6 5.69 0.25
 2 -5 5 181.9 1.33
 -2 -5 -5 175.55 1.4
 2 5 -4 3.61 0.23
 -2 -5 -4 3.47 0.2
 2 -5 4 3.88 0.2
 2 -5 3 77.83 0.87
 -2 -5 -3 75.41 0.92
 2 5 -3 77.23 1.02
 -2 -5 -2 2.41 0.17
 -2 -5 -1 2.82 0.18
 -2 -5 0 3.27 0.2
 -2 -5 7 160.09 2
 -2 -5 8 0.32 0.13
 -2 -5 9 40.13 1.07
 -2 -5 10 0.39 0.15
 2 5 11 2.54 0.18
 2 5 11 2.69 0.17
 -2 -5 11 2.73 0.3
 2 5 11 2.37 0.2
 -2 -5 12 -0.08 0.08
 2 5 12 0.2 0.07
 -2 -5 12 0.14 0.07
 2 5 12 0.09 0.06
 2 5 12 0.09 0.06
 2 5 13 25.64 0.61
 2 5 13 24.92 0.57
 2 5 13 23.73 0.66
 -2 -5 13 25.36 0.66
 -2 -5 14 1.4 0.17
 2 5 14 1.29 0.17
 2 5 14 1.26 0.14
 2 5 14 1.16 0.14
 2 5 15 19.23 0.5
 2 5 15 18.81 0.61
 2 5 15 18.79 0.51
 2 5 16 0.28 0.08
 2 5 16 0.16 0.06
 2 5 16 0.32 0.11
 2 5 17 7.18 0.28
 2 5 17 7.4 0.36
 2 5 17 7.45 0.28
 2 5 18 0.2 0.07
 2 5 19 4.9 0.23
 -2 6 19 0.14 0.05
 -2 6 18 7.52 0.31
 -2 6 17 0.03 0.07
 -2 6 16 21.64 0.61
 2 -6 16 22.83 0.5
 2 -6 15 0.11 0.06
 -2 6 15 0.29 0.1
 -2 6 14 10.32 0.45
 2 -6 14 10.51 0.37
 2 -6 13 0.89 0.12
 2 -6 12 16.56 0.44
 -2 6 12 16.85 0.53
 -2 6 11 1.76 0.17
 -2 6 10 14.87 0.48
 2 6 -9 2.29 0.23
 2 6 -8 82.65 1.3
 2 6 -7 1.82 0.2
 -2 -6 -6 84.59 1.07
 2 6 -6 87.21 1.27
 2 6 -5 2.02 0.2
 2 -6 5 2.08 0.16
 -2 -6 -5 1.89 0.17
 2 -6 4 300.39 1.91
 2 6 -4 304.08 2.26
 -2 -6 -3 11.65 0.4
 2 -6 3 12.52 0.39
 -2 -6 -2 25.02 0.58
 -2 -6 -1 0.44 0.09
 -2 -6 0 0.04 0.05
 -2 -6 6 83.16 1.42
 -2 -6 7 1.7 0.23
 -2 -6 8 82.94 1.52
 -2 -6 9 2.4 0.28
 -2 -6 10 15.43 0.7
 2 6 10 14.74 0.43
 2 6 11 1.72 0.16
 -2 -6 11 1.28 0.15
 -2 -6 11 1.95 0.27
 2 6 12 15.59 0.48
 -2 -6 12 16.21 0.73
 2 6 12 14.8 0.51
 2 6 13 0.98 0.13
 2 6 13 1.25 0.13
 2 6 13 0.85 0.13
 2 6 14 11.52 0.38
 2 6 14 10.99 0.4
 2 6 14 10.49 0.44
 2 6 15 0.27 0.08
 2 6 15 0.1 0.06
 2 6 15 0.27 0.09
 2 6 16 23.5 0.54
 2 6 16 22.25 0.5
 2 6 16 21.83 0.62
 2 6 17 0.05 0.05
 2 6 17 0.16 0.07
 2 6 18 8.13 0.32
 2 6 19 0.08 0.04
 -2 7 19 4.89 0.19
 -2 7 18 0.64 0.1
 -2 7 17 6.52 0.31
 -2 7 16 0.08 0.07
 -2 7 15 16.46 0.55
 -2 7 14 0.65 0.13
 -2 7 12 0.07 0.07
 -2 7 11 26.67 0.68
 -2 7 10 2.68 0.22
 2 7 -9 51.77 1.1
 2 7 -8 0.9 0.16
 2 7 -7 16.21 0.6
 2 7 -6 0.47 0.11
 -2 -7 -6 0.43 0.11
 -2 -7 -5 95.81 1.24
 2 -7 5 93.6 1.18
 2 7 -5 94.26 1.38
 2 7 -4 0.9 0.15
 -2 -7 -4 0.93 0.13
 2 -7 4 0.76 0.12
 2 -7 3 135.1 1.42
 -2 -7 -3 131.03 1.45
 2 -7 2 0.34 0.08
 -2 -7 -2 0.32 0.09
 -2 -7 -1 4.22 0.27
 -2 -7 0 1.26 0.16
 -2 -7 4 0.74 0.14
 -2 -7 5 96.12 1.45
 -2 -7 6 0.58 0.14
 -2 -7 7 13.71 0.6
 -2 -7 8 0.95 0.2
 -2 -7 9 48.42 1.21
 -2 -7 10 2.55 0.3
 2 7 10 2.54 0.19
 2 7 11 25.5 0.62
 -2 -7 11 28.33 0.96
 2 7 12 0.23 0.08
 2 7 12 0.11 0.06
 2 7 13 3.27 0.23
 2 7 13 3.38 0.25
 2 7 14 0.6 0.12
 2 7 14 0.53 0.11
 2 7 15 16.84 0.48
 2 7 15 16.51 0.54
 2 7 16 0.16 0.07
 2 7 16 0.21 0.09
 2 7 17 6.79 0.31
 2 7 18 0.64 0.09
 2 7 19 5.2 0.19
 -2 8 18 2.07 0.15
 -2 8 17 0.16 0.07
 -2 8 16 1.72 0.17
 -2 8 15 0.09 0.08
 -2 8 14 4.51 0.3
 -2 8 12 2.86 0.24
 -2 8 11 2.98 0.24
 -2 8 10 66.36 1.08
 -2 8 9 0.02 0.07
 2 8 -9 0.04 0.07
 2 8 -8 15.48 0.63
 2 8 -7 1.4 0.2
 -2 -8 -6 1.73 0.19
 2 8 -6 1.85 0.22
 2 8 -5 0.17 0.1
 -2 -8 -5 0.04 0.06
 2 -8 5 0.03 0.06
 -2 -8 -4 5.67 0.33
 2 -8 4 5.67 0.32
 2 8 -4 5.43 0.35
 2 -8 3 -0.05 0.06
 -2 -8 -3 0.1 0.07
 2 -8 2 44.32 0.88
 -2 -8 -2 42.8 0.9
 2 -8 1 0.19 0.08
 -2 -8 -1 0.29 0.09
 -2 -8 0 20.8 0.64
 -2 -8 2 45.16 0.79
 -2 -8 3 0.16 0.07
 -2 -8 4 5.25 0.32
 -2 -8 5 0.13 0.09
 -2 -8 6 1.62 0.21
 -2 -8 7 1.73 0.23
 -2 -8 8 14.59 0.65
 2 8 9 0.05 0.07
 -2 -8 9 0.23 0.12
 2 8 10 65.3 0.98
 -2 -8 10 66.93 1.45
 2 8 11 2.94 0.22
 2 8 12 3.21 0.23
 2 8 12 3.43 0.25
 2 8 13 1.91 0.18
 2 8 13 1.72 0.18
 2 8 14 4.1 0.27
 2 8 14 4.76 0.27
 2 8 15 0.13 0.07
 2 8 15 0.22 0.08
 2 8 16 2.17 0.17
 2 8 16 2.35 0.19
 2 8 17 0.28 0.07
 2 8 18 2.18 0.14
 -2 9 18 0.06 0.04
 -2 9 17 0.04 0.05
 -2 9 16 0.58 0.1
 -2 9 15 -0.04 0.06
 -2 9 14 0.6 0.12
 -2 9 11 5.35 0.32
 -2 9 10 0.21 0.09
 2 9 -9 6.53 0.44
 -2 9 9 6.11 0.34
 2 9 -8 2.23 0.26
 2 -9 8 2.18 0.17
 -2 9 8 2.26 0.2
 2 9 -7 3.1 0.3
 2 9 -6 -0.09 0.1
 -2 -9 -5 0.44 0.12
 2 9 -5 0.47 0.14
 2 -9 5 0.27 0.09
 2 -9 4 -0.14 0.08
 -2 -9 -4 0.04 0.07
 2 9 -4 0.1 0.09
 2 -9 3 3.69 0.28
 -2 -9 -3 3.69 0.29
 2 -9 2 0.39 0.12
 -2 -9 -2 0.14 0.09
 -2 -9 -1 9.78 0.47
 2 -9 1 10.12 0.46
 2 -9 0 1.13 0.16
 -2 -9 0 1.09 0.17
 -2 -9 4 0.04 0.06
 -2 -9 5 0.27 0.1
 -2 -9 6 0.09 0.08
 -2 -9 7 2.55 0.27
 2 9 7 2.83 0.19
 2 9 8 2.45 0.19
 -2 -9 8 2.63 0.28
 -2 -9 9 6.65 0.44
 2 9 9 6.69 0.32
 2 9 10 0.32 0.1
 2 9 11 5.56 0.31
 2 9 12 2.44 0.21
 2 9 12 2.22 0.2
 2 9 13 3.31 0.23
 2 9 13 3.43 0.25
 2 9 14 0.56 0.1
 2 9 14 0.75 0.12
 2 9 15 0.15 0.07
 2 9 15 0.02 0.06
 2 9 16 0.54 0.09
 2 9 16 0.57 0.09
 2 9 17 0.11 0.04
 -2 10 17 0.27 0.06
 -2 10 16 0.74 0.1
 -2 10 15 0.04 0.06
 -2 10 14 3.32 0.24
 -2 10 10 7.53 0.37
 2 -10 9 2.06 0.17
 -2 10 9 2.44 0.22
 2 10 -8 21.27 0.8
 2 -10 8 21.35 0.54
 -2 10 8 21.01 0.61
 -2 10 7 0.87 0.13
 2 -10 7 1.03 0.12
 2 10 -7 0.63 0.17
 2 -10 6 1.56 0.15
 2 10 -6 1.59 0.22
 -2 10 6 1.59 0.17
 2 10 -5 0.22 0.12
 -2 -10 -5 0.06 0.08
 -2 -10 -4 1.48 0.2
 2 10 -4 1.44 0.22
 2 -10 4 1.35 0.18
 2 -10 3 0.44 0.12
 -2 -10 -3 0.63 0.14
 2 -10 2 27.57 0.82
 -2 -10 -2 26 0.79
 2 -10 1 0.9 0.16
 -2 -10 -1 0.76 0.15
 2 -10 0 4.01 0.32
 2 -10 -1 0.86 0.16
 2 10 6 2.28 0.17
 2 10 7 0.94 0.13
 2 10 8 20.11 0.55
 -2 -10 8 18.86 0.7
 2 10 9 2.35 0.2
 2 10 10 7.77 0.36
 2 10 11 1.44 0.16
 2 10 12 14.83 0.49
 2 10 12 14.33 0.49
 2 10 13 0.99 0.14
 2 10 13 0.64 0.12
 2 10 14 3.11 0.21
 2 10 14 3.51 0.23
 2 10 15 0.02 0.05
 2 10 15 0.01 0.05
 2 10 16 0.92 0.1
 2 10 17 0.32 0.05
 -2 11 17 0.5 0.06
 -2 11 16 0.12 0.05
 -2 11 15 3.37 0.21
 -2 11 14 0.19 0.08
 2 -11 10 1.06 0.13
 2 -11 9 12.44 0.43
 2 -11 8 0.12 0.06
 -2 11 7 18.58 0.56
 2 -11 7 18.33 0.53
 2 -11 6 0.6 0.11
 2 11 -6 0.51 0.15
 -2 11 6 0.58 0.11
 2 -11 5 2.02 0.18
 2 11 -5 1.81 0.25
 -2 -11 -5 2.03 0.24
 2 -11 4 0.78 0.1
 -2 -11 -4 0.76 0.15
 2 11 -4 1.14 0.21
 2 -11 4 0.77 0.15
 -2 -11 -3 6.69 0.42
 2 -11 3 6.88 0.31
 2 -11 3 7.13 0.44
 2 11 -3 6.88 0.47
 2 -11 2 -0.01 0.08
 -2 -11 -2 0.1 0.09
 2 -11 1 84.6 1.07
 2 -11 1 86.11 1.55
 2 -11 0 0.37 0.09
 2 -11 0 0.48 0.13
 2 -11 -1 85.79 1.55
 2 -11 -1 85.19 1.06
 2 -11 -2 0.39 0.14
 2 -11 -2 0.26 0.08
 2 -11 -3 6.9 0.45
 2 -11 -3 6.63 0.29
 2 -11 -4 0.71 0.1
 2 -11 -4 0.94 0.18
 2 11 5 2.49 0.18
 2 11 6 0.76 0.12
 2 11 7 17.84 0.5
 2 11 8 0.32 0.1
 2 11 9 13.44 0.46
 2 11 10 1.2 0.15
 2 11 11 21.98 0.59
 2 11 12 0.29 0.1
 2 11 12 0.13 0.06
 2 11 13 18.16 0.51
 2 11 13 17.69 0.5
 2 11 14 0.19 0.08
 2 11 14 0.27 0.07
 2 11 15 4.19 0.21
 2 11 15 4 0.21
 2 11 16 0.26 0.05
 -2 12 16 0.15 0.04
 -2 12 15 0.3 0.07
 -2 12 14 8.64 0.33
 2 -12 10 14.39 0.44
 2 -12 9 0.22 0.08
 2 -12 8 7.66 0.35
 2 -12 7 0.53 0.1
 2 -12 6 18.72 0.56
 2 -12 5 0.24 0.09
 2 12 -4 1.13 0.21
 2 -12 4 1.26 0.16
 -2 -12 -4 1.28 0.21
 2 12 -3 1.26 0.21
 2 -12 3 1.23 0.15
 2 -12 3 1.43 0.21
 2 -12 2 34.06 0.74
 -2 -12 -2 32.58 0.62
 2 -12 2 32.13 0.98
 2 12 -2 32.75 1.05
 -2 -12 -1 1.01 0.12
 2 -12 1 0.94 0.13
 2 -12 1 0.91 0.18
 2 -12 0 103.19 1.25
 2 -12 0 105.44 1.8
 2 -12 -1 0.89 0.18
 2 -12 -1 0.88 0.13
 2 -12 -2 32.3 0.69
 2 -12 -2 33.88 1.03
 2 -12 -3 1.23 0.14
 2 -12 -3 1.29 0.21
 2 -12 -4 0.95 0.18
 2 -12 -4 0.99 0.12
 2 12 6 17.35 0.47
 2 12 7 0.68 0.11
 2 12 8 8.55 0.36
 2 12 9 0.37 0.1
 2 12 10 15.1 0.48
 2 12 11 1.33 0.15
 2 12 12 12.15 0.41
 2 12 12 11.23 0.39
 -2 -12 12 11.98 0.37
 2 12 13 0.15 0.07
 -2 -12 13 0.21 0.05
 2 12 13 0.13 0.06
 2 12 14 9.12 0.31
 2 12 14 8.43 0.28
 2 12 15 0.32 0.05
 -2 13 15 1.09 0.09
 -2 13 14 0.31 0.07
 -2 13 13 4.7 0.24
 2 -13 10 0.35 0.07
 2 -13 9 5.94 0.3
 2 -13 8 0.58 0.11
 2 -13 7 10.54 0.42
 2 -13 6 0.48 0.1
 2 -13 5 17.83 0.56
 2 -13 4 0.31 0.09
 2 -13 3 11.12 0.44
 2 -13 2 0.48 0.11
 -2 -13 -2 0.26 0.07
 -2 -13 -1 31.06 0.65
 2 -13 1 32.9 0.75
 -2 -13 0 0.25 0.08
 2 -13 0 0.25 0.09
 -2 -13 1 31.81 0.7
 2 -13 -1 31.83 0.72
 2 -13 -2 0.45 0.1
 2 -13 -3 9.91 0.39
 2 -13 -4 0.34 0.09
 2 13 7 11.63 0.39
 2 13 8 0.75 0.12
 2 13 9 5.91 0.29
 2 13 10 0.3 0.09
 -2 -13 10 0.37 0.09
 2 13 11 5.68 0.27
 -2 -13 11 5.96 0.27
 2 13 11 6.26 0.29
 -2 -13 12 1.25 0.12
 2 13 12 1.24 0.12
 2 13 12 1.22 0.13
 2 13 13 4.23 0.21
 2 13 13 3.62 0.18
 2 13 14 0.14 0.04
 -2 14 14 1.96 0.12
 -2 14 13 0.47 0.07
 2 -14 10 1.09 0.12
 2 -14 9 0.2 0.06
 2 -14 8 1.84 0.16
 2 -14 8 1.73 0.17
 2 -14 7 0.34 0.1
 2 -14 6 8.58 0.39
 2 -14 5 0.66 0.13
 2 -14 4 17.37 0.56
 2 -14 3 0 0.08
 -2 -14 -2 0.52 0.09
 2 -14 2 0.33 0.1
 -2 -14 -1 0.3 0.08
 2 -14 1 0.6 0.12
 -2 -14 0 10.75 0.4
 2 -14 0 10.33 0.43
 2 -14 -1 0.44 0.1
 -2 -14 1 0.3 0.09
 -2 -14 2 0.49 0.11
 2 -14 -2 0.52 0.11
 2 -14 -3 0.05 0.06
 -2 -14 3 0.07 0.07
 -2 -14 4 17.53 0.55
 -2 -14 5 0.89 0.14
 -2 -14 6 8.95 0.39
 -2 -14 7 0.37 0.09
 2 14 8 1.5 0.14
 -2 -14 8 2.02 0.18
 2 14 9 0.23 0.07
 -2 -14 9 0.31 0.09
 -2 -14 10 1.25 0.13
 2 14 10 1.19 0.12
 2 14 11 0.14 0.06
 -2 -14 11 0.16 0.06
 2 14 11 -0.04 0.05
 -2 -14 12 1.23 0.1
 2 14 12 0.8 0.08
 -2 15 12 0.12 0.04
 2 -15 10 0.11 0.05
 2 -15 9 0.3 0.07
 2 -15 8 -0.04 0.05
 2 -15 8 -0.12 0.07
 2 -15 7 0.16 0.08
 2 -15 6 0.07 0.07
 2 -15 5 2.98 0.23
 2 -15 4 0.13 0.08
 2 -15 3 1.64 0.19
 2 -15 2 0 0.08
 -2 -15 -2 0.14 0.06
 2 -15 1 0.89 0.14
 -2 -15 -1 0.84 0.12
 2 -15 0 -0.07 0.06
 -2 -15 0 -0.01 0.06
 2 -15 -1 0.89 0.14
 -2 -15 1 0.96 0.13
 -2 -15 2 -0.02 0.07
 2 -15 -2 0.03 0.07
 -2 -15 3 1.83 0.18
 -2 -15 4 0.11 0.07
 -2 -15 5 3.08 0.23
 -2 -15 6 0.05 0.08
 -2 -15 7 0.17 0.07
 -2 -15 8 0.07 0.06
 -2 -15 9 0.21 0.07
 -2 -15 10 0.13 0.06
 -2 -15 11 0.01 0.03
 -2 -15 12 0.12 0.04
 -2 16 11 -0.07 0.04
 2 -16 9 0.05 0.04
 2 -16 8 2.07 0.14
 2 -16 8 2.15 0.16
 2 -16 7 0.5 0.09
 2 -16 7 0.43 0.09
 2 -16 6 1.93 0.17
 2 -16 6 1.71 0.16
 2 -16 5 -0.01 0.09
 2 -16 4 8.98 0.38
 2 -16 3 0.45 0.11
 2 -16 2 3.67 0.25
 -2 -16 -1 0.12 0.06
 2 -16 1 -0.01 0.08
 -2 -16 0 0.49 0.1
 2 -16 0 0.37 0.1
 2 -16 -1 0.17 0.08
 -2 -16 1 0.04 0.06
 -2 -16 2 3.59 0.23
 -2 -16 3 0.5 0.1
 -2 -16 4 8.5 0.35
 -2 -16 5 -0.01 0.06
 2 -16 -5 -0.04 0.05
 -2 -16 6 1.6 0.16
 -2 -16 7 0.5 0.1
 -2 -16 8 2.31 0.17
 -2 -16 9 0.09 0.05
 -2 -16 10 0.16 0.05
 2 -17 7 5.58 0.21
 2 -17 7 5.8 0.23
 2 -17 6 -0.04 0.06
 2 -17 6 0.08 0.05
 2 -17 5 7.57 0.3
 2 -17 5 7.58 0.3
 2 -17 4 0.02 0.05
 2 -17 4 0.05 0.06
 2 -17 3 8.31 0.33
 2 -17 2 0.14 0.08
 -2 -17 -1 2.89 0.17
 2 -17 1 3.15 0.21
 -2 -17 0 0.31 0.07
 -2 -17 1 2.66 0.18
 -2 -17 2 0.17 0.07
 -2 -17 3 7.58 0.31
 2 -17 -3 7.61 0.29
 -2 -17 4 -0.02 0.06
 2 -17 -4 0.03 0.04
 -2 -17 5 7.02 0.28
 -2 -17 6 0.08 0.05
 -2 -17 7 5.38 0.23
 -2 -17 8 0.02 0.04
 -2 -17 9 1.61 0.11
 2 -18 6 4.41 0.16
 2 -18 5 0.05 0.04
 2 -18 4 3.41 0.18
 2 -18 3 0.19 0.06
 2 -18 2 5.84 0.25
 2 -18 1 0.13 0.06
 -2 -18 0 6.72 0.22
 2 -18 0 7.02 0.27
 2 -18 -1 0.18 0.06
 -2 -18 1 0.14 0.05
 -2 -18 2 6.18 0.23
 2 -18 -2 5.99 0.23
 -2 -18 3 0.13 0.05
 2 -18 -3 0.22 0.06
 -2 -18 4 3.49 0.18
 -2 -18 5 0.14 0.05
 -2 -18 6 4.74 0.18
 -2 -18 7 0.17 0.04
 2 -19 3 2.03 0.11
 2 -19 2 0.44 0.06
 2 -19 1 10.59 0.26
 2 -19 0 2.12 0.12
 2 -19 -1 11.47 0.25
 3 0 0 0.02 0.03
 3 0 -1 0.8 0.09
 3 0 1 0.73 0.07
 3 0 2 11.64 0.25
 3 0 -2 11.97 0.33
 3 0 -3 0 0.04
 3 0 -4 0.66 0.1
 3 0 -5 5.85 0.27
 3 0 -6 0.36 0.08
 3 0 -7 8.68 0.35
 3 0 -8 21.72 0.56
 3 0 -9 6.36 0.31
 -3 0 9 6.39 0.41
 -3 0 10 0.37 0.13
 -3 0 11 2.78 0.28
 3 0 12 18.28 0.49
 3 0 12 17.6 0.55
 -3 0 12 16.77 0.49
 -3 0 12 17.57 0.69
 -3 0 13 6.7 0.33
 -3 0 13 6.17 0.41
 3 0 13 6.67 0.36
 3 0 13 6.59 0.31
 3 0 14 0.02 0.08
 3 0 14 0.15 0.08
 -3 0 14 0.11 0.07
 3 0 15 0.03 0.07
 -3 0 15 0.06 0.06
 3 0 15 0.08 0.09
 3 0 16 1.08 0.15
 3 0 16 0.98 0.16
 -3 0 16 0.97 0.14
 3 0 17 0.09 0.07
 3 0 17 0.07 0.08
 -3 0 17 -0.03 0.05
 3 0 18 0.13 0.08
 3 0 18 0.01 0.06
 -3 0 18 0.12 0.07
 3 0 19 0.68 0.09
 3 0 19 0.65 0.11
 -3 0 19 0.61 0.08
 3 -1 19 0.35 0.07
 -3 1 19 0.43 0.07
 3 -1 18 0.06 0.07
 -3 1 18 0.11 0.06
 3 -1 18 0.03 0.06
 3 -1 17 3.64 0.27
 -3 1 17 4.14 0.26
 3 -1 17 3.91 0.24
 3 -1 16 0.23 0.09
 -3 1 16 0.51 0.11
 3 -1 16 0.4 0.1
 3 -1 15 7.81 0.35
 -3 1 15 8.46 0.39
 3 -1 15 8.23 0.43
 3 -1 14 3.54 0.24
 -3 1 14 3.61 0.26
 3 -1 14 3.42 0.27
 3 -1 13 11.52 0.41
 -3 1 13 11.31 0.43
 3 -1 13 11.83 0.49
 3 -1 12 6.46 0.3
 3 -1 12 6.13 0.33
 -3 1 12 5.98 0.29
 -3 1 12 6.46 0.4
 -3 1 11 44.25 1.02
 -3 1 10 0.61 0.14
 -3 1 9 67.57 1.24
 3 1 -9 70.12 1.05
 3 1 -8 2.42 0.2
 3 1 -7 10.71 0.39
 3 1 -6 6.83 0.31
 3 1 -5 6.65 0.29
 3 1 -4 0.16 0.06
 3 1 -3 1.08 0.11
 3 1 -2 0.27 0.06
 3 1 -1 121.48 1.01
 3 -1 1 120.86 0.9
 3 -1 0 0.69 0.08
 3 1 0 0.66 0.08
 3 -1 -1 118.75 0.99
 3 1 1 118.23 0.88
 3 1 2 0.17 0.04
 3 -1 -2 0.22 0.06
 3 1 3 1.57 0.09
 3 -1 -3 1.45 0.13
 3 -1 -4 0.26 0.07
 3 -1 -5 5.94 0.27
 3 -1 -6 7.31 0.31
 3 -1 -7 9.88 0.37
 3 -1 -8 1.4 0.14
 -3 -1 9 66.44 1.34
 3 -1 -9 68.91 0.98
 -3 -1 10 0.51 0.14
 -3 -1 11 41.85 1.08
 -3 -1 12 6.34 0.43
 3 1 12 6.67 0.3
 3 1 12 6.61 0.34
 -3 -1 12 6.18 0.3
 3 1 13 13.18 0.44
 3 1 13 12.44 0.49
 -3 -1 13 12.53 0.45
 -3 -1 13 12.13 0.59
 -3 -1 14 3.66 0.25
 3 1 14 3.49 0.27
 3 1 14 3.43 0.24
 3 1 15 7.71 0.35
 3 1 15 7.5 0.4
 -3 -1 15 7.05 0.35
 3 1 16 0.32 0.1
 3 1 16 0.39 0.1
 -3 -1 16 0.35 0.09
 3 1 17 3.83 0.24
 -3 -1 17 3.89 0.24
 3 1 17 3.79 0.27
 3 1 18 0.1 0.07
 -3 -1 18 0.14 0.08
 3 1 18 0.12 0.07
 3 1 19 0.25 0.07
 3 1 19 0.19 0.06
 3 -2 19 -0.03 0.05
 -3 2 19 0.03 0.04
 3 -2 18 1.9 0.16
 -3 2 18 1.78 0.16
 3 -2 17 0.06 0.06
 3 -2 17 0.09 0.07
 -3 2 17 0.07 0.06
 3 -2 16 19.54 0.54
 3 -2 16 19.37 0.64
 -3 2 16 19.19 0.58
 3 -2 15 1.33 0.19
 3 -2 15 1.17 0.15
 -3 2 15 1.17 0.16
 3 -2 14 10.75 0.41
 3 -2 14 10 0.47
 -3 2 14 10.42 0.43
 3 -2 13 1.65 0.16
 3 -2 13 1.49 0.18
 -3 2 13 1.66 0.17
 -3 2 12 39.43 0.77
 3 -2 12 40.03 0.73
 3 -2 12 39.69 0.85
 -3 2 11 2.91 0.24
 -3 2 10 135.95 1.67
 3 2 -9 1.46 0.17
 -3 2 9 1.55 0.19
 3 2 -8 74.83 1.1
 3 2 -7 8.14 0.35
 3 2 -6 65.13 0.96
 3 2 -5 3.78 0.23
 3 2 -4 7.58 0.3
 3 -2 4 8.01 0.16
 3 2 -3 7.44 0.29
 3 2 -2 111.92 1.04
 3 2 -1 4.61 0.21
 3 2 0 218.04 1.32
 3 2 1 4.74 0.19
 3 2 2 110.07 0.83
 3 -2 -2 109.48 1.03
 3 -2 -3 7.61 0.28
 3 2 3 7.73 0.2
 3 -2 -4 8.53 0.31
 3 2 4 8.6 0.18
 3 -2 -5 4.01 0.22
 3 -2 -6 60.68 0.88
 -3 -2 9 1.55 0.22
 -3 -2 10 133.82 1.98
 -3 -2 11 2.93 0.31
 3 2 12 36.25 0.62
 -3 -2 12 39.7 1.1
 3 2 12 37.79 0.7
 3 2 12 38.1 0.81
 -3 -2 12 38.95 0.75
 -3 -2 13 1.7 0.17
 -3 -2 13 1.55 0.23
 3 2 13 1.63 0.19
 3 2 13 1.87 0.17
 -3 -2 14 9.95 0.41
 3 2 14 9.96 0.39
 3 2 14 9.62 0.45
 3 2 15 1.13 0.14
 3 2 15 1.31 0.18
 -3 -2 15 1.2 0.15
 3 2 16 19.11 0.62
 3 2 16 20.29 0.54
 -3 -2 16 19.69 0.57
 3 2 17 0.07 0.07
 -3 -2 17 0.15 0.06
 3 2 17 0.19 0.09
 3 2 18 1.95 0.16
 -3 -2 18 1.71 0.14
 3 2 18 1.91 0.18
 3 2 19 0.08 0.05
 3 2 19 0.09 0.06
 -3 3 19 3.09 0.17
 3 -3 18 0.05 0.06
 -3 3 18 0.06 0.05
 3 -3 17 9.26 0.35
 -3 3 17 8.82 0.38
 3 -3 16 0.14 0.07
 3 -3 16 0.06 0.08
 -3 3 16 0.19 0.08
 3 -3 15 26.06 0.63
 -3 3 15 25.67 0.68
 3 -3 15 27.31 0.77
 3 -3 14 0.33 0.1
 3 -3 14 0.37 0.11
 -3 3 14 0.45 0.1
 3 -3 13 18.52 0.62
 -3 3 13 18.08 0.56
 3 -3 13 18.36 0.51
 3 -3 12 0.24 0.08
 -3 3 12 0.04 0.06
 3 -3 12 0.28 0.09
 3 -3 11 57.73 0.99
 3 3 -10 0.21 0.09
 -3 3 9 83.67 1.19
 3 3 -9 87.33 1.26
 -3 3 8 0.32 0.09
 3 3 -8 0.68 0.12
 3 3 -7 128.94 1.47
 3 3 -6 0.58 0.11
 3 3 -5 196.92 1.67
 3 3 -4 1.29 0.14
 3 -3 4 1.46 0.09
 3 3 -3 49.16 0.77
 3 3 -2 3.71 0.21
 3 3 -1 169.41 1.32
 3 3 0 13.89 0.36
 3 3 1 163.09 1.18
 3 3 2 3.36 0.16
 3 3 3 45.24 0.54
 3 3 4 1.8 0.1
 -3 -3 9 85.72 1.61
 -3 -3 10 0.24 0.12
 -3 -3 11 63.15 1.41
 3 3 12 0.07 0.07
 -3 -3 12 0.09 0.08
 3 3 12 0.21 0.06
 3 3 12 0.21 0.07
 -3 -3 13 18.3 0.75
 3 3 13 16.84 0.46
 3 3 13 17.61 0.49
 -3 -3 13 17.02 0.52
 3 3 13 17.65 0.58
 3 3 14 0.27 0.09
 3 3 14 0.12 0.06
 -3 -3 14 0.43 0.09
 3 3 14 0.22 0.08
 3 3 15 25.04 0.6
 -3 -3 15 25.59 0.65
 3 3 15 25.16 0.72
 3 3 15 25.17 0.54
 3 3 16 0.1 0.07
 3 3 16 0.18 0.08
 -3 -3 16 0.17 0.07
 3 3 17 8.35 0.33
 -3 -3 17 8.18 0.33
 3 3 18 0.04 0.05
 3 3 18 0.16 0.07
 3 3 19 3.77 0.21
 -3 4 19 0.12 0.05
 3 -4 18 9.5 0.31
 -3 4 18 8.86 0.33
 3 -4 17 0.29 0.08
 -3 4 17 0.27 0.08
 3 -4 16 16.64 0.47
 -3 4 16 16.12 0.54
 3 -4 15 0.56 0.11
 3 -4 15 0.77 0.14
 -3 4 15 0.59 0.12
 3 -4 14 17.62 0.51
 3 -4 14 17.92 0.63
 -3 4 14 17.38 0.56
 3 -4 13 0.59 0.11
 3 -4 13 0.53 0.12
 -3 4 13 0.69 0.12
 3 -4 12 11.46 0.39
 3 -4 12 11.76 0.48
 3 -4 11 -0.05 0.07
 3 -4 11 -0.02 0.05
 3 4 -10 10.8 0.47
 3 4 -9 0.1 0.06
 3 4 -8 52.06 1
 3 4 -7 0.97 0.15
 3 4 -6 147.42 1.58
 3 4 -5 12.28 0.44
 3 -4 5 12.63 0.3
 3 4 -4 188.7 1.67
 3 -4 4 192.36 1.19
 3 4 -3 3.28 0.22
 3 4 -2 121.25 1.23
 3 4 -1 1.41 0.14
 3 4 0 7.2 0.28
 3 4 1 1.18 0.11
 3 4 2 118.61 1.05
 3 4 3 3.35 0.17
 3 4 4 190.5 1.17
 -3 -4 9 0 0.09
 -3 -4 10 10.82 0.59
 3 4 11 -0.03 0.05
 3 4 11 0 0.05
 3 4 11 0.05 0.05
 -3 -4 12 12.61 0.66
 3 4 12 12.22 0.4
 3 4 12 11.55 0.43
 3 4 12 11.7 0.39
 3 4 13 0.5 0.1
 3 4 13 0.64 0.12
 3 4 13 0.56 0.1
 3 4 14 16.06 0.48
 3 4 14 16.63 0.47
 3 4 14 15.85 0.56
 3 4 15 0.57 0.1
 3 4 15 0.53 0.12
 3 4 15 0.53 0.09
 3 4 16 15.07 0.41
 3 4 16 16.08 0.46
 3 4 16 15.65 0.54
 3 4 17 0.3 0.08
 3 4 17 0.39 0.09
 3 4 18 9.07 0.3
 3 4 18 9.29 0.35
 3 4 19 0.16 0.05
 -3 5 19 1.18 0.1
 -3 5 18 0.3 0.08
 3 -5 17 6.94 0.27
 -3 5 17 6.22 0.31
 3 -5 16 0.17 0.07
 -3 5 16 0.24 0.08
 3 -5 15 3.85 0.23
 -3 5 15 3.87 0.27
 3 -5 14 3.76 0.23
 -3 5 14 3.47 0.26
 -3 5 13 5.35 0.32
 3 -5 13 5.57 0.28
 3 -5 12 0.33 0.08
 3 -5 12 0.47 0.11
 3 -5 11 1.6 0.14
 3 -5 11 1.54 0.18
 3 5 -10 0.47 0.12
 3 5 -9 0.8 0.15
 3 5 -8 0.06 0.07
 3 5 -7 18.5 0.61
 3 5 -6 0.82 0.14
 3 5 -5 27.64 0.7
 3 -5 5 27.25 0.51
 3 -5 4 0.26 0.06
 3 5 -4 0.28 0.1
 -3 -5 -4 0.16 0.06
 3 5 -3 130.3 1.43
 3 5 -2 4.02 0.25
 3 5 -1 15.2 0.46
 3 5 0 0.69 0.11
 3 5 1 13.89 0.41
 3 5 2 4.6 0.23
 3 5 3 128.42 1.15
 3 5 4 0.28 0.06
 -3 -5 8 0.3 0.15
 -3 -5 9 0.97 0.2
 -3 -5 10 0.72 0.18
 -3 -5 11 2.02 0.29
 3 5 11 1.7 0.17
 3 5 11 1.94 0.16
 3 5 11 1.78 0.16
 -3 -5 12 0.34 0.12
 3 5 12 0.37 0.08
 3 5 12 0.46 0.1
 3 5 12 0.23 0.08
 3 5 13 6.05 0.28
 3 5 13 5.45 0.28
 3 5 13 5.21 0.31
 3 5 14 3.66 0.22
 3 5 14 3.29 0.25
 3 5 14 3.52 0.23
 3 5 15 4.11 0.23
 3 5 15 3.81 0.27
 3 5 15 3.84 0.23
 3 5 16 0.15 0.06
 3 5 16 0.18 0.08
 3 5 16 0.23 0.07
 3 5 17 6.45 0.26
 3 5 17 6.21 0.31
 3 5 17 6.63 0.25
 3 5 18 0.2 0.07
 3 5 19 1.09 0.1
 -3 6 19 0.27 0.05
 -3 6 18 0.72 0.1
 3 -6 17 0.51 0.07
 -3 6 17 0.59 0.11
 3 -6 16 0.15 0.06
 -3 6 16 0.09 0.06
 3 -6 15 0.68 0.1
 -3 6 15 0.67 0.12
 3 -6 14 0.03 0.06
 -3 6 14 0.08 0.07
 3 -6 13 2.03 0.17
 3 -6 12 1.38 0.14
 3 -6 11 0.15 0.06
 3 6 -10 3.06 0.28
 3 6 -9 1.79 0.22
 3 6 -8 15.39 0.59
 3 6 -7 4.72 0.33
 3 6 -6 8.02 0.42
 3 -6 5 3.53 0.21
 3 6 -5 3.48 0.27
 -3 -6 -5 2.92 0.22
 3 -6 4 14.01 0.42
 -3 -6 -4 12.66 0.45
 3 6 -4 13.61 0.51
 -3 -6 -3 3.4 0.23
 3 -6 3 3.74 0.22
 3 6 -3 3.91 0.27
 3 6 -2 65.62 1.06
 3 6 -1 2.06 0.19
 3 6 0 10.75 0.4
 3 6 1 2.48 0.19
 3 6 2 65.48 0.93
 3 6 3 3.98 0.22
 3 6 4 13.53 0.4
 -3 -6 7 4.57 0.39
 -3 -6 8 15.67 0.71
 -3 -6 9 2 0.28
 -3 -6 10 2.79 0.33
 3 6 10 2.8 0.2
 3 6 10 2.66 0.19
 3 6 11 0.11 0.07
 -3 -6 11 0.26 0.14
 3 6 11 0.27 0.08
 3 6 12 1.67 0.18
 3 6 12 1.55 0.16
 3 6 13 1.74 0.17
 3 6 13 1.82 0.16
 3 6 13 1.41 0.16
 3 6 14 0.06 0.05
 3 6 14 0.16 0.06
 3 6 14 0.06 0.06
 3 6 15 0.8 0.11
 3 6 15 0.51 0.11
 3 6 15 0.71 0.11
 3 6 16 0.08 0.06
 3 6 16 0.11 0.06
 3 6 17 0.6 0.09
 3 6 17 0.64 0.1
 3 6 18 0.6 0.08
 3 6 19 0.29 0.05
 -3 7 18 0.48 0.08
 -3 7 17 0.91 0.12
 -3 7 16 1.32 0.15
 -3 7 15 4.13 0.27
 -3 7 14 0.1 0.07
 3 7 -10 0.49 0.14
 3 7 -9 21.97 0.75
 -3 7 9 21.61 0.62
 3 7 -8 2.73 0.27
 3 7 -7 33.94 0.92
 3 7 -6 0.61 0.13
 3 7 -5 32.19 0.85
 3 -7 5 32.3 0.69
 -3 -7 -5 31.54 0.76
 3 -7 4 1.02 0.13
 3 7 -4 0.93 0.16
 -3 -7 -4 0.8 0.14
 3 -7 3 6.2 0.31
 -3 -7 -3 6.02 0.33
 3 7 -3 6.46 0.37
 3 7 -2 0.63 0.13
 3 7 -1 13.12 0.49
 3 7 0 1.66 0.18
 3 7 1 12.28 0.45
 3 7 2 0.52 0.11
 3 7 3 6.34 0.31
 3 7 4 0.86 0.12
 -3 -7 6 0.52 0.15
 -3 -7 7 34.25 1.03
 -3 -7 8 3.13 0.32
 3 7 9 21.61 0.53
 -3 -7 9 21.57 0.85
 -3 -7 10 0.54 0.16
 3 7 10 0.38 0.09
 3 7 11 17.85 0.51
 -3 -7 11 19.55 0.83
 3 7 11 18.02 0.54
 3 7 12 0.26 0.08
 3 7 12 0.3 0.09
 3 7 13 3.9 0.26
 3 7 13 4.14 0.26
 3 7 14 0.13 0.07
 3 7 14 0.13 0.07
 3 7 15 3.7 0.25
 3 7 15 3.81 0.23
 3 7 16 1.65 0.16
 3 7 16 1.54 0.14
 3 7 17 1.06 0.12
 3 7 17 1.15 0.11
 3 7 18 0.31 0.06
 -3 8 18 0.81 0.08
 -3 8 17 0.45 0.09
 -3 8 16 3.6 0.23
 -3 8 15 0.32 0.09
 -3 8 14 15.32 0.53
 3 8 -10 62.06 1.3
 3 8 -9 1.98 0.25
 3 8 -8 23.54 0.8
 -3 8 8 23.63 0.66
 3 8 -7 0.06 0.08
 3 8 -6 52.02 1.16
 3 8 -5 2.48 0.26
 3 -8 5 2.18 0.2
 -3 -8 -5 1.81 0.2
 3 8 -4 29.89 0.85
 3 -8 4 30.37 0.74
 -3 -8 -4 29.05 0.77
 3 8 -3 0.25 0.1
 3 -8 3 0.16 0.08
 3 -8 2 9.47 0.41
 3 8 -2 9.37 0.46
 3 8 -1 2 0.22
 3 8 0 28.98 0.77
 3 8 1 1.76 0.19
 3 8 2 9.36 0.42
 3 8 3 0.12 0.07
 3 8 4 31.3 0.71
 -3 -8 5 2.04 0.24
 -3 -8 6 51 1.18
 -3 -8 7 0.26 0.13
 3 8 8 22.18 0.53
 -3 -8 8 23.27 0.85
 -3 -8 9 1.93 0.26
 3 8 9 1.8 0.17
 3 8 10 63.11 0.96
 -3 -8 10 65.59 1.48
 3 8 11 0.22 0.08
 3 8 11 0.19 0.06
 3 8 12 7.56 0.35
 3 8 12 7.08 0.35
 3 8 13 0.59 0.11
 3 8 13 0.57 0.11
 3 8 14 15.68 0.48
 3 8 14 14.86 0.49
 3 8 15 0.48 0.1
 3 8 15 0.31 0.08
 3 8 16 3.95 0.23
 3 8 16 4.57 0.23
 3 8 17 0.31 0.06
 3 8 17 0.37 0.07
 3 8 18 0.85 0.08
 -3 9 17 3.08 0.18
 -3 9 16 0.32 0.08
 -3 9 15 4.02 0.25
 -3 9 14 0.12 0.08
 3 9 -9 21 0.78
 3 9 -8 1.05 0.19
 3 -9 8 0.38 0.08
 3 9 -7 31.04 0.96
 3 -9 7 29.27 0.6
 3 9 -6 1.17 0.2
 3 9 -5 10.28 0.54
 3 -9 5 10.1 0.45
 3 9 -4 0.89 0.17
 3 -9 4 0.84 0.13
 3 -9 3 40.39 0.92
 3 9 -3 37.35 1
 3 9 -2 0.82 0.16
 3 -9 2 1.03 0.15
 3 -9 1 67.51 1.2
 3 9 -1 66.57 1.28
 3 9 0 1.11 0.17
 3 9 1 69.88 1.26
 3 9 2 0.69 0.13
 3 9 3 38.62 0.88
 -3 -9 4 0.88 0.16
 3 9 4 0.65 0.12
 -3 -9 5 9.49 0.48
 -3 -9 6 0.81 0.16
 3 9 7 30.13 0.62
 -3 -9 7 31.42 0.94
 -3 -9 8 0.41 0.16
 3 9 8 0.36 0.1
 -3 -9 9 20.13 0.79
 3 9 9 19.76 0.54
 3 9 10 1.15 0.15
 3 9 11 10.32 0.41
 3 9 11 11.71 0.44
 3 9 12 0.49 0.12
 3 9 12 0.4 0.1
 3 9 13 35.61 0.74
 3 9 13 33.73 0.71
 3 9 14 0.17 0.07
 3 9 14 0.2 0.08
 3 9 15 4.77 0.24
 3 9 15 4.75 0.25
 3 9 16 0.23 0.06
 3 9 16 0.24 0.07
 3 9 17 3.73 0.17
 -3 10 17 0.2 0.05
 -3 10 16 1.71 0.14
 -3 10 15 0.59 0.1
 -3 10 14 8.6 0.37
 3 -10 8 20.08 0.52
 3 10 -8 19.8 0.79
 3 -10 7 0.38 0.09
 3 10 -7 0.71 0.18
 3 10 -6 9.34 0.55
 3 -10 6 9.75 0.37
 3 -10 5 0.26 0.07
 3 10 -5 0.19 0.12
 3 -10 4 11.34 0.39
 3 -10 4 11.07 0.51
 3 10 -4 11.42 0.6
 3 10 -3 1.02 0.19
 3 -10 3 1.34 0.19
 3 -10 2 94.57 1.52
 3 10 -2 94.22 1.66
 3 10 -1 0.21 0.11
 3 -10 1 0.19 0.1
 3 -10 0 66.4 1.29
 3 10 0 63.6 1.31
 3 10 1 0.42 0.13
 3 10 2 90.97 1.49
 3 10 3 1.03 0.16
 3 10 5 0.08 0.07
 3 10 6 8.94 0.34
 3 10 7 0.48 0.1
 3 10 8 21.19 0.56
 3 10 9 0.18 0.09
 3 10 10 3.88 0.26
 3 10 11 0.01 0.08
 3 10 11 -0.12 0.07
 3 10 12 21.26 0.57
 3 10 12 23.47 0.61
 3 10 13 0.76 0.12
 3 10 13 0.78 0.13
 3 10 14 8.87 0.33
 3 10 14 9.58 0.36
 3 10 15 0.62 0.1
 3 10 15 0.55 0.09
 3 10 16 2.28 0.14
 3 10 16 2.63 0.16
 -3 11 16 0.55 0.08
 -3 11 15 1.8 0.15
 -3 11 14 0.47 0.1
 3 -11 9 1.97 0.17
 3 -11 8 0.46 0.08
 3 -11 8 0.44 0.09
 3 -11 7 4.25 0.26
 3 -11 6 0.6 0.11
 3 11 -6 0.78 0.18
 3 11 -5 10.54 0.59
 3 -11 5 11.04 0.41
 3 -11 4 0.9 0.13
 3 11 -4 0.63 0.15
 3 -11 4 0.85 0.16
 3 11 -3 19.44 0.8
 3 -11 3 19.01 0.71
 3 -11 3 19.42 0.54
 3 -11 2 0.38 0.09
 3 11 -2 0.56 0.15
 3 -11 2 0.27 0.11
 3 -11 1 25.81 0.62
 3 -11 1 26.07 0.85
 3 11 -1 25.77 0.9
 3 11 0 0.1 0.08
 3 -11 0 0 0.06
 3 -11 0 0 0.06
 3 -11 -1 25.02 0.6
 3 -11 -1 23.95 0.83
 3 11 1 23.11 0.82
 3 -11 -2 0.22 0.08
 3 11 2 0.15 0.09
 3 -11 -2 0.28 0.12
 3 -11 -3 20.23 0.53
 3 11 3 18.41 0.69
 3 -11 -4 0.95 0.12
 3 11 5 10.59 0.36
 3 11 6 0.86 0.12
 3 11 7 4.67 0.26
 3 11 8 0.37 0.09
 3 11 9 2.54 0.21
 3 11 10 0.3 0.09
 3 11 11 0.06 0.06
 3 11 11 0.11 0.08
 3 11 12 0 0.04
 3 11 12 -0.05 0.07
 3 11 13 4.09 0.22
 3 11 13 4.57 0.25
 3 11 14 0.43 0.08
 3 11 14 0.61 0.1
 3 11 15 1.95 0.13
 3 11 15 2.11 0.15
 -3 12 15 0.28 0.06
 -3 12 14 0.14 0.06
 3 -12 9 0.31 0.09
 3 -12 8 5.01 0.28
 3 -12 8 5.33 0.28
 3 -12 7 0.1 0.07
 3 -12 6 0.87 0.14
 3 -12 5 0.48 0.1
 3 -12 4 4.11 0.27
 3 12 -3 0.1 0.1
 3 -12 3 0.26 0.08
 3 -12 3 0.42 0.12
 3 12 -2 3.78 0.37
 3 -12 2 4.06 0.26
 3 -12 2 3.6 0.33
 3 -12 1 0.13 0.09
 3 -12 1 0.08 0.06
 3 12 -1 0.23 0.12
 3 -12 0 1.69 0.17
 3 12 0 1.6 0.23
 3 -12 0 1.69 0.25
 3 -12 -1 0.15 0.08
 3 -12 -1 0.13 0.1
 3 12 1 0.04 0.08
 3 -12 -2 4.38 0.37
 3 12 2 3.78 0.33
 3 -12 -2 4.12 0.26
 3 -12 -3 0.34 0.14
 3 -12 -3 0.21 0.08
 3 12 6 1.18 0.14
 3 12 7 0.04 0.06
 3 12 8 5.14 0.28
 3 12 9 0.28 0.09
 3 12 10 6.83 0.32
 3 12 11 0.07 0.07
 3 12 12 0.64 0.11
 3 12 13 0.19 0.07
 -3 -12 13 0.25 0.06
 3 12 14 0.06 0.05
 -3 13 14 0.22 0.06
 -3 13 13 0.1 0.05
 3 -13 10 0.06 0.05
 3 -13 9 11.3 0.39
 3 -13 9 11.1 0.36
 3 -13 8 0.83 0.12
 3 -13 8 0.85 0.12
 3 -13 7 1.88 0.19
 3 -13 6 0.56 0.12
 3 -13 5 7.6 0.37
 3 -13 4 0.02 0.07
 3 -13 3 0.41 0.1
 3 -13 2 0.15 0.07
 3 -13 1 5.09 0.31
 -3 -13 -1 5.04 0.26
 3 -13 0 0.04 0.07
 3 -13 -1 4.6 0.29
 3 -13 -2 0.16 0.07
 3 -13 -3 0.35 0.1
 3 13 7 1.8 0.16
 3 13 8 0.95 0.13
 3 13 9 12.14 0.41
 3 13 10 0.06 0.06
 -3 -13 11 2.79 0.19
 3 13 11 2.63 0.19
 3 13 12 0.08 0.06
 -3 -13 12 0.06 0.04
 3 13 13 0.19 0.06
 -3 -13 13 0.18 0.05
 -3 14 13 0.11 0.05
 3 -14 10 5.36 0.23
 3 -14 9 -0.01 0.04
 3 -14 9 0.09 0.05
 3 -14 8 15.2 0.47
 3 -14 8 15.17 0.44
 3 -14 7 0.24 0.08
 3 -14 7 0.31 0.09
 3 -14 6 8.15 0.37
 3 -14 5 0.11 0.07
 3 -14 4 33.32 0.77
 3 -14 3 0.88 0.14
 3 -14 2 15.02 0.52
 -3 -14 -1 0.56 0.1
 3 -14 1 0.45 0.11
 -3 -14 0 0.03 0.05
 3 -14 0 0.16 0.09
 -3 -14 1 0.56 0.11
 3 -14 -1 0.55 0.12
 3 -14 -2 13.25 0.48
 -3 -14 2 12.83 0.45
 3 14 8 14.74 0.41
 3 14 9 0.1 0.06
 -3 -14 9 0.1 0.07
 -3 -14 10 5.29 0.25
 3 14 10 5.26 0.24
 3 14 11 0.04 0.05
 -3 -14 11 0.11 0.05
 3 14 12 0.39 0.07
 -3 -14 12 0.38 0.06
 -3 15 12 0.14 0.05
 3 -15 9 3.84 0.2
 3 -15 8 0.04 0.05
 3 -15 8 0.07 0.06
 3 -15 7 15.94 0.46
 3 -15 7 15.91 0.47
 3 -15 6 0.1 0.07
 3 -15 6 0.09 0.08
 3 -15 5 10.29 0.41
 3 -15 4 0.03 0.07
 3 -15 3 41.99 0.86
 3 -15 2 2.51 0.22
 3 -15 1 5.28 0.31
 -3 -15 -1 4.9 0.25
 3 -15 0 0.28 0.09
 -3 -15 0 0.33 0.08
 -3 -15 1 3.89 0.24
 3 -15 -1 3.95 0.26
 -3 -15 2 2.23 0.19
 -3 -15 3 41.88 0.81
 -3 -15 4 -0.04 0.06
 -3 -15 5 10.25 0.4
 3 -15 -5 8.79 0.32
 -3 -15 6 0.1 0.08
 -3 -15 7 15.76 0.47
 -3 -15 8 -0.04 0.06
 -3 -15 9 4.05 0.22
 -3 -15 10 0.04 0.05
 -3 -15 11 0.38 0.06
 -3 16 11 -0.01 0.03
 3 -16 8 3.52 0.17
 3 -16 7 0.26 0.07
 3 -16 7 0.12 0.05
 3 -16 6 9.16 0.35
 3 -16 6 9.44 0.34
 3 -16 5 0.12 0.08
 3 -16 5 0.21 0.08
 3 -16 4 8.47 0.36
 3 -16 4 8.82 0.37
 3 -16 3 -0.01 0.07
 3 -16 2 16.46 0.51
 -3 -16 -1 0.89 0.11
 3 -16 1 0.86 0.14
 -3 -16 0 0.25 0.07
 -3 -16 1 0.65 0.1
 -3 -16 2 15.42 0.46
 3 -16 -3 0 0.06
 -3 -16 3 0.03 0.06
 -3 -16 4 7.9 0.33
 3 -16 -4 7.61 0.29
 -3 -16 5 0.13 0.07
 -3 -16 6 8.8 0.33
 -3 -16 7 0.23 0.07
 -3 -16 8 4.01 0.21
 -3 -16 9 -0.04 0.05
 -3 -16 10 1.16 0.09
 3 -17 7 0.72 0.08
 3 -17 6 0.27 0.06
 3 -17 5 1.94 0.15
 3 -17 4 0.13 0.07
 3 -17 3 1.34 0.14
 3 -17 2 0.31 0.08
 3 -17 1 6.09 0.29
 -3 -17 0 -0.02 0.04
 3 -17 0 0.06 0.06
 -3 -17 1 5.46 0.24
 3 -17 -1 5.78 0.27
 -3 -17 2 0.24 0.07
 3 -17 -2 0.28 0.07
 -3 -17 3 1.18 0.12
 3 -17 -3 1.12 0.11
 -3 -17 4 0.04 0.05
 3 -17 -4 0.14 0.05
 -3 -17 5 1.83 0.14
 -3 -17 6 0.16 0.06
 -3 -17 7 0.5 0.08
 -3 -17 8 0.48 0.07
 -3 -17 9 1.21 0.08
 3 -18 5 0.07 0.04
 3 -18 4 0.03 0.05
 3 -18 3 0.01 0.04
 3 -18 2 0.07 0.05
 3 -18 1 0.25 0.06
 3 -18 0 0.5 0.09
 -3 -18 1 0.15 0.05
 3 -18 -1 0.22 0.06
 -3 -18 2 0.06 0.05
 3 -18 -2 0.16 0.05
 -3 -18 3 0.06 0.04
 3 -18 -3 0.02 0.03
 -3 -18 4 0.12 0.05
 -3 -18 5 0.11 0.04
 -3 -18 6 0.86 0.08
 4 0 0 0.45 0.08
 4 0 1 35.64 0.57
 4 0 -1 35.48 0.63
 4 0 2 82.8 0.82
 4 0 -2 82.79 1
 4 0 -3 0.07 0.05
 4 0 -4 0.7 0.11
 4 0 -5 0.39 0.09
 4 0 -6 38.16 0.79
 4 0 -7 1.08 0.15
 4 0 -8 278.95 2.26
 4 0 -9 0.01 0.06
 -4 0 10 19.69 0.77
 4 0 -10 19.28 0.59
 -4 0 11 3.75 0.34
 4 0 11 3.95 0.23
 -4 0 12 89.12 1.6
 4 0 12 89.57 1.11
 4 0 12 86.76 1.24
 -4 0 13 0.29 0.1
 4 0 13 0.1 0.08
 4 0 13 0.14 0.08
 4 0 14 20.3 0.65
 -4 0 14 20.24 0.57
 4 0 15 2.18 0.19
 4 0 15 1.64 0.2
 -4 0 15 1.6 0.17
 4 0 16 0.43 0.1
 4 0 16 0.42 0.11
 -4 0 16 0.43 0.1
 4 0 17 0.07 0.08
 4 0 17 -0.05 0.07
 4 0 18 4.62 0.23
 4 0 18 4.58 0.26
 4 0 19 0 0.05
 4 -1 19 2.41 0.15
 4 -1 18 0.62 0.1
 -4 1 18 0.42 0.07
 4 -1 17 1.45 0.15
 4 -1 17 1.38 0.17
 -4 1 17 1.48 0.15
 4 -1 16 2.12 0.19
 4 -1 16 2.29 0.22
 -4 1 16 2.31 0.19
 4 -1 15 9.1 0.38
 4 -1 15 8.92 0.44
 -4 1 15 9.51 0.39
 4 -1 14 0.46 0.11
 4 -1 14 0.4 0.1
 -4 1 14 0.56 0.1
 4 -1 13 35.04 0.72
 4 -1 13 35.83 0.85
 -4 1 13 34.08 0.72
 4 -1 12 1.17 0.13
 -4 1 12 1.27 0.18
 4 -1 12 1.43 0.17
 -4 1 12 1.33 0.14
 -4 1 11 41.21 1.05
 4 -1 11 40.75 0.72
 4 -1 11 40.48 0.81
 4 1 -10 5 0.32
 -4 1 10 4.59 0.36
 4 1 -9 36.26 0.84
 4 1 -8 9.11 0.42
 4 1 -7 139.72 1.58
 4 1 -6 2.74 0.22
 4 1 -5 37.4 0.76
 4 1 -4 0.71 0.11
 4 1 -3 13.77 0.43
 4 1 -2 1.96 0.16
 4 1 -1 27.74 0.55
 4 -1 1 25.94 0.49
 4 -1 0 38.38 0.63
 4 1 0 38.65 0.63
 4 -1 -1 26.65 0.54
 4 1 1 26.91 0.5
 4 -1 -2 2.09 0.16
 4 1 2 2.14 0.14
 4 1 3 16.22 0.34
 4 -1 -3 15.74 0.45
 4 -1 -4 0.74 0.12
 4 1 4 0.77 0.07
 4 -1 -5 36.96 0.75
 4 -1 -6 2.74 0.22
 4 -1 -7 140.89 1.55
 4 -1 -8 9.02 0.4
 4 -1 -9 37.63 0.82
 -4 -1 10 4.32 0.38
 -4 -1 11 41.99 1.15
 4 1 11 41.74 0.72
 -4 -1 12 1.68 0.23
 4 1 12 1.43 0.17
 4 1 12 1.48 0.15
 -4 -1 13 36.1 1.05
 4 1 13 35.86 0.73
 4 1 13 35.31 0.82
 4 1 14 0.56 0.11
 4 1 14 0.45 0.11
 4 1 15 8.27 0.36
 4 1 15 8.2 0.41
 4 1 16 2.34 0.19
 4 1 16 2.26 0.22
 4 1 17 1.63 0.16
 4 1 17 1.69 0.17
 4 1 18 0.61 0.1
 4 1 18 0.59 0.1
 4 1 19 2.31 0.15
 4 -2 19 0.36 0.07
 4 -2 18 0.65 0.09
 -4 2 18 0.52 0.08
 4 -2 17 0.81 0.12
 -4 2 17 0.58 0.1
 4 -2 16 3.23 0.22
 4 -2 16 3.12 0.26
 -4 2 16 3.28 0.23
 4 -2 15 3.6 0.24
 4 -2 15 3.88 0.29
 -4 2 15 3.62 0.25
 4 -2 14 8.82 0.37
 4 -2 14 8.42 0.43
 -4 2 14 8.68 0.38
 4 -2 13 0.34 0.09
 4 -2 13 0.31 0.11
 -4 2 13 0.28 0.08
 4 -2 12 3.07 0.24
 -4 2 12 3.66 0.23
 4 -2 12 3.1 0.21
 4 -2 11 2.3 0.18
 4 -2 11 2.28 0.2
 4 2 -10 27.85 0.76
 -4 2 10 26.83 0.8
 4 2 -9 2.11 0.22
 4 2 -8 6.16 0.35
 4 2 -7 0.08 0.07
 4 2 -6 86.29 1.23
 4 2 -5 1.23 0.15
 4 2 -4 14.7 0.47
 4 2 -3 4.79 0.26
 4 2 -2 27.71 0.6
 4 2 -1 0.86 0.11
 4 2 0 127.52 1.18
 4 2 1 0.78 0.1
 4 -2 -2 29.81 0.61
 4 2 2 30.68 0.52
 4 -2 -3 4.78 0.26
 4 2 3 4.73 0.19
 4 2 4 17.01 0.32
 4 -2 -4 16.27 0.48
 4 -2 -5 0.88 0.12
 4 -2 -6 88.6 1.19
 -4 -2 10 25.84 0.94
 -4 -2 11 2.56 0.3
 4 2 11 2.23 0.17
 4 2 11 2.32 0.2
 -4 -2 12 3.3 0.34
 4 2 12 3.42 0.2
 4 2 12 3.53 0.23
 4 2 12 3.39 0.25
 4 2 13 0.2 0.08
 4 2 13 0.37 0.1
 4 2 13 0.42 0.07
 4 2 14 8.22 0.36
 4 2 14 7.78 0.4
 4 2 15 3.28 0.23
 4 2 15 3.11 0.26
 4 2 16 3.04 0.21
 4 2 16 2.6 0.23
 4 2 17 0.56 0.1
 4 2 17 0.53 0.1
 4 2 18 0.87 0.11
 4 2 18 0.79 0.11
 4 2 19 0.31 0.06
 4 -3 19 0.26 0.05
 4 -3 18 1.88 0.14
 -4 3 18 1.77 0.14
 4 -3 17 0.06 0.06
 -4 3 17 -0.08 0.05
 4 -3 16 1.45 0.15
 -4 3 16 1.13 0.14
 4 -3 15 7 0.33
 4 -3 15 7.1 0.39
 -4 3 15 7.29 0.35
 4 -3 14 2.32 0.2
 4 -3 14 2.44 0.24
 -4 3 14 2.42 0.2
 4 -3 13 0.29 0.1
 -4 3 13 0.34 0.09
 4 -3 13 0.31 0.09
 4 -3 12 2.37 0.19
 4 -3 12 2.49 0.23
 -4 3 12 2.38 0.2
 4 -3 11 0.33 0.08
 4 -3 11 0.18 0.08
 4 3 -10 0.4 0.12
 -4 3 9 8.46 0.43
 4 3 -9 9.4 0.45
 4 3 -8 3 0.26
 4 3 -7 7.77 0.4
 4 3 -6 2.84 0.24
 4 3 -5 22.24 0.62
 4 3 -4 2.69 0.22
 4 3 -3 55.05 0.9
 4 3 -2 2.59 0.2
 4 3 -1 0.39 0.09
 4 3 0 0 0.05
 4 3 1 0.36 0.07
 4 3 2 2.63 0.16
 4 3 3 57.55 0.71
 4 3 4 2.49 0.14
 -4 -3 10 0.03 0.1
 -4 -3 11 0.66 0.17
 4 3 11 0.57 0.1
 4 3 11 0.36 0.08
 4 3 11 0.27 0.08
 4 3 12 2.15 0.17
 -4 -3 12 2.18 0.28
 4 3 12 2.18 0.2
 4 3 12 2.49 0.19
 4 3 13 0.37 0.08
 4 3 13 0.32 0.09
 4 3 13 0.23 0.08
 4 3 14 2.21 0.18
 4 3 14 2.37 0.19
 4 3 14 2.34 0.22
 4 3 15 6.53 0.28
 4 3 15 7.41 0.33
 4 3 15 6.87 0.37
 4 3 16 1.61 0.16
 4 3 16 1.4 0.17
 4 3 17 0.06 0.06
 4 3 17 0.05 0.06
 4 3 18 1.67 0.14
 4 3 18 1.61 0.15
 4 3 19 0.19 0.05
 4 -4 18 0.7 0.09
 -4 4 18 0.6 0.08
 4 -4 17 1.64 0.14
 -4 4 17 1.54 0.15
 4 -4 16 6.67 0.3
 -4 4 16 6.5 0.32
 4 -4 15 2.34 0.19
 -4 4 15 2.53 0.21
 4 -4 14 3.76 0.24
 -4 4 14 3.88 0.26
 4 -4 13 0.87 0.12
 4 -4 13 0.73 0.14
 -4 4 13 0.82 0.13
 4 -4 12 5.91 0.29
 4 -4 12 5.95 0.35
 -4 4 12 5.84 0.31
 4 -4 11 0.59 0.09
 4 -4 11 0.74 0.12
 4 -4 10 32.94 0.73
 4 4 -10 34.99 0.91
 4 4 -9 0.58 0.13
 4 4 -8 19.09 0.66
 4 4 -7 0.06 0.06
 4 4 -6 16.88 0.58
 4 4 -5 0.66 0.12
 4 4 -4 49.17 0.93
 4 -4 4 49.08 0.61
 4 4 -3 11.04 0.43
 4 4 -2 12.48 0.44
 4 4 -1 0.45 0.09
 4 4 0 3.39 0.21
 4 4 1 0.47 0.08
 4 4 2 10.82 0.35
 4 4 3 11.09 0.33
 4 4 4 49.35 0.65
 -4 -4 10 35.05 1.13
 4 4 11 0.81 0.11
 -4 -4 11 0.71 0.18
 4 4 11 0.72 0.1
 4 4 11 0.68 0.11
 4 4 12 5.36 0.27
 -4 -4 12 5.71 0.45
 4 4 12 5.25 0.27
 4 4 12 5.39 0.31
 4 4 13 0.87 0.12
 4 4 13 0.72 0.11
 4 4 13 0.91 0.14
 4 4 14 4.06 0.24
 4 4 14 4.03 0.24
 4 4 14 4.04 0.28
 4 4 15 2.49 0.18
 4 4 15 2.62 0.2
 4 4 15 2.42 0.22
 4 4 16 6.92 0.3
 4 4 16 6.64 0.34
 4 4 16 6.84 0.27
 4 4 17 1.4 0.13
 4 4 17 1.51 0.16
 4 4 18 0.51 0.08
 4 4 18 0.48 0.08
 4 4 19 0.23 0.05
 4 -5 18 0.2 0.05
 -4 5 18 0.27 0.06
 4 -5 17 7.22 0.27
 -4 5 17 6.59 0.29
 4 -5 16 1.47 0.14
 -4 5 16 1.08 0.13
 4 -5 15 6.81 0.3
 -4 5 15 6.53 0.33
 4 -5 14 1.1 0.13
 -4 5 14 0.91 0.13
 -4 5 13 11.52 0.45
 4 -5 13 11.28 0.39
 4 -5 12 1.18 0.13
 4 -5 11 14.31 0.42
 4 -5 10 0.05 0.05
 4 5 -10 0.18 0.09
 4 5 -9 79.07 1.41
 4 5 -8 0.34 0.1
 4 5 -7 76.55 1.33
 4 5 -6 0.35 0.11
 4 5 -5 20.95 0.65
 4 5 -4 1.24 0.17
 4 -5 4 1.3 0.12
 4 5 -3 109.66 1.42
 4 5 -2 5.53 0.31
 4 5 -1 30.67 0.71
 4 5 0 1.31 0.15
 4 5 1 34.69 0.7
 4 5 2 5.65 0.28
 4 5 3 109.93 1.14
 4 5 4 1.45 0.13
 -4 -5 9 75.4 1.68
 -4 -5 10 0.05 0.11
 4 5 10 0.09 0.05
 4 5 10 0.07 0.05
 -4 -5 11 16.07 0.77
 4 5 11 15.64 0.43
 4 5 11 14.01 0.45
 4 5 11 15.41 0.45
 4 5 12 1.04 0.13
 4 5 12 1.1 0.15
 4 5 12 1.26 0.14
 4 5 13 10.95 0.4
 4 5 13 11.18 0.45
 4 5 13 12.1 0.4
 4 5 14 0.91 0.12
 4 5 14 0.76 0.13
 4 5 14 0.9 0.13
 4 5 15 6.32 0.29
 4 5 15 6.69 0.29
 4 5 15 6.49 0.34
 4 5 16 1.22 0.13
 4 5 16 1.29 0.15
 4 5 16 1.4 0.13
 4 5 17 6.57 0.25
 4 5 17 6.48 0.29
 4 5 17 6.97 0.24
 4 5 18 0.33 0.06
 -4 6 18 3.62 0.18
 4 -6 17 0.2 0.05
 -4 6 17 0.24 0.07
 4 -6 16 5.55 0.23
 -4 6 16 5.34 0.28
 4 -6 15 0.11 0.06
 -4 6 15 0.07 0.06
 -4 6 14 11.29 0.44
 4 -6 14 11.24 0.37
 4 -6 13 0.16 0.08
 -4 6 13 0.16 0.07
 4 -6 12 14.46 0.42
 4 -6 11 0.03 0.07
 4 6 -10 30.51 0.91
 4 6 -9 0.19 0.1
 4 6 -8 90.89 1.53
 4 6 -7 0.38 0.12
 4 6 -6 50.29 1.09
 4 6 -5 1.65 0.21
 4 -6 5 1.09 0.12
 4 6 -4 49.78 1.04
 4 -6 4 48.86 0.77
 4 6 -3 0.74 0.14
 4 6 -2 81.7 1.26
 4 6 -1 10.03 0.43
 4 6 0 12.64 0.47
 4 6 1 9.5 0.39
 4 6 2 84.25 1.13
 4 6 3 1.12 0.13
 4 6 4 47.01 0.77
 -4 -6 9 0.27 0.14
 4 6 9 0.17 0.07
 4 6 10 29.5 0.63
 -4 -6 10 32.34 1.1
 4 6 11 0.02 0.07
 4 6 11 -0.16 0.07
 -4 -6 11 0.06 0.13
 4 6 12 14.44 0.46
 4 6 12 15.04 0.42
 4 6 12 14.06 0.47
 4 6 13 0.24 0.08
 4 6 13 0.17 0.08
 4 6 13 0.14 0.06
 4 6 14 10.55 0.36
 4 6 14 9.81 0.41
 4 6 14 9.98 0.38
 4 6 15 0.12 0.05
 4 6 15 0.01 0.05
 4 6 15 0.01 0.06
 4 6 16 5.57 0.25
 4 6 16 5.29 0.23
 4 6 16 5.32 0.27
 4 6 17 0.09 0.05
 4 6 17 0.21 0.06
 4 6 17 0.32 0.07
 4 6 18 3.2 0.16
 -4 7 18 0.23 0.05
 -4 7 17 2.42 0.17
 -4 7 16 0.48 0.09
 -4 7 15 5.43 0.29
 -4 7 14 0.74 0.13
 4 7 -10 3.49 0.33
 4 7 -9 45.53 1.14
 4 7 -8 0.23 0.12
 4 7 -7 17.11 0.68
 4 7 -6 1.1 0.19
 4 7 -5 52.04 1.15
 4 -7 5 50.71 0.86
 4 7 -4 7.02 0.42
 4 -7 4 6.57 0.32
 4 7 -3 49.43 1.06
 4 -7 3 51.44 0.89
 4 7 -2 4.74 0.33
 4 7 -1 84.91 1.32
 4 7 0 0.21 0.09
 4 7 1 89.5 1.28
 4 7 2 4.67 0.29
 4 7 3 55.87 0.95
 4 7 4 6.56 0.31
 4 7 8 0.26 0.07
 -4 -7 8 0.12 0.12
 4 7 9 42.68 0.76
 -4 -7 9 43.85 1.27
 4 7 10 2.9 0.21
 -4 -7 10 2.88 0.34
 4 7 11 33.04 0.69
 4 7 11 34.52 0.72
 4 7 12 0.19 0.08
 4 7 12 0.25 0.09
 4 7 13 0.73 0.12
 4 7 13 0.85 0.12
 4 7 14 0.81 0.12
 4 7 14 0.73 0.12
 4 7 15 5.8 0.27
 4 7 15 5.74 0.29
 4 7 16 0.53 0.09
 4 7 16 0.59 0.09
 4 7 17 1.73 0.13
 4 7 17 2.03 0.13
 -4 8 17 0.32 0.06
 -4 8 16 1.39 0.13
 -4 8 15 0.18 0.07
 -4 8 14 0.05 0.06
 4 8 -9 0.22 0.11
 4 8 -8 1.88 0.25
 4 8 -7 0.55 0.15
 4 8 -6 7.47 0.46
 4 8 -5 0.58 0.15
 4 -8 4 17.55 0.56
 4 8 -4 18.61 0.71
 4 -8 3 0.76 0.13
 4 8 -3 0.57 0.14
 4 8 -2 7.68 0.44
 4 8 -1 1.59 0.2
 4 8 0 37.1 0.91
 4 8 1 1.82 0.2
 4 8 2 8.27 0.4
 4 8 3 0.6 0.11
 -4 -8 6 7.59 0.51
 4 8 7 0.89 0.12
 -4 -8 7 0.7 0.18
 4 8 8 1.92 0.17
 -4 -8 8 1.7 0.26
 4 8 9 0.23 0.08
 -4 -8 9 0.17 0.12
 4 8 10 18.1 0.53
 4 8 11 0.35 0.1
 4 8 12 1.6 0.17
 4 8 12 1.59 0.15
 4 8 13 1.72 0.17
 4 8 13 2.26 0.2
 4 8 14 0 0.06
 4 8 14 0.1 0.06
 4 8 15 0.25 0.07
 4 8 15 0.29 0.07
 4 8 16 1.68 0.13
 4 8 16 1.47 0.13
 4 8 17 0.41 0.07
 -4 9 17 -0.01 0.03
 -4 9 16 0 0.04
 -4 9 15 0.49 0.09
 -4 9 14 0.79 0.12
 4 9 -8 0.32 0.15
 4 -9 8 0.05 0.05
 4 9 -7 -0.13 0.09
 4 -9 7 -0.09 0.05
 4 -9 7 0.07 0.05
 4 9 -6 0.43 0.15
 4 -9 6 0.2 0.07
 4 9 -5 0.14 0.12
 4 -9 4 0.98 0.13
 4 9 -4 0.91 0.19
 4 9 -3 8.88 0.51
 4 -9 3 9.82 0.46
 4 -9 2 1 0.15
 4 9 -2 0.98 0.18
 4 9 -1 0.84 0.16
 4 9 0 -0.19 0.09
 4 9 1 0.96 0.17
 4 9 2 0.66 0.13
 4 9 3 9.3 0.44
 -4 -9 4 1.09 0.2
 -4 -9 5 0.24 0.11
 4 9 6 0.44 0.09
 -4 -9 6 0.35 0.13
 4 9 7 0.02 0.07
 -4 -9 7 -0.09 0.07
 4 9 8 0.27 0.09
 -4 -9 8 0.12 0.12
 4 9 9 0.16 0.08
 4 9 10 0.7 0.12
 4 9 11 1.54 0.17
 4 9 12 4.07 0.26
 4 9 13 1.4 0.16
 4 9 14 1.15 0.14
 4 9 14 0.92 0.11
 4 9 15 0.47 0.09
 4 9 16 0.13 0.06
 -4 10 16 -0.02 0.04
 -4 10 15 0.33 0.07
 -4 10 14 4.68 0.26
 4 -10 8 2.47 0.19
 4 -10 8 2.34 0.18
 4 -10 7 0.04 0.06
 4 -10 7 0.05 0.06
 4 10 -6 1.58 0.24
 4 -10 6 1.59 0.16
 4 -10 5 0.2 0.07
 4 10 -5 0.11 0.09
 4 -10 4 0.23 0.08
 4 -10 4 0.25 0.09
 4 10 -4 0.43 0.14
 4 -10 3 1.26 0.15
 4 -10 3 1.54 0.2
 4 10 -3 1.07 0.19
 4 10 -2 12.21 0.61
 4 -10 2 13.24 0.44
 4 -10 2 13.43 0.57
 4 -10 1 0.45 0.09
 4 -10 1 0.41 0.12
 4 10 -1 0.6 0.15
 4 -10 0 37.26 0.73
 4 10 0 35.96 1
 4 -10 -1 0.42 0.09
 4 10 1 0.4 0.12
 4 -10 -2 13.43 0.43
 4 10 2 12.56 0.56
 4 -10 -3 1.39 0.15
 4 10 3 1.36 0.18
 4 10 4 0.17 0.06
 4 10 5 0.14 0.05
 4 10 6 1.59 0.16
 4 10 7 0.16 0.07
 4 10 8 2.46 0.2
 4 10 9 0.73 0.13
 4 10 10 5.06 0.29
 4 10 11 1.34 0.17
 4 10 12 10.5 0.41
 4 10 13 0.76 0.12
 4 10 14 5.07 0.25
 4 10 15 0.41 0.08
 4 10 16 0.01 0.04
 -4 11 16 0.02 0.03
 -4 11 15 0.85 0.1
 -4 11 14 0.16 0.07
 4 -11 8 0.03 0.07
 4 -11 8 -0.03 0.05
 4 -11 7 12.19 0.43
 4 -11 7 11.96 0.44
 4 -11 6 0.11 0.08
 4 -11 5 3.38 0.24
 4 -11 4 0.83 0.12
 4 -11 4 0.87 0.16
 4 11 -4 0.65 0.16
 4 11 -3 13.34 0.68
 4 -11 3 13.18 0.46
 4 -11 3 12.44 0.57
 4 -11 2 0.05 0.06
 4 -11 2 0.19 0.09
 4 11 -2 0.29 0.11
 4 11 -1 34.73 1.05
 4 -11 1 35.54 1
 4 -11 1 33.32 0.73
 4 -11 0 1.28 0.19
 4 -11 0 1.16 0.15
 4 11 0 1.11 0.19
 4 -11 -1 35.81 0.75
 4 -11 -1 36.73 1.03
 4 11 2 0.45 0.12
 4 -11 -2 0.11 0.07
 4 11 5 3.7 0.22
 4 11 6 0.08 0.06
 4 11 7 13.55 0.45
 4 11 8 0.08 0.07
 4 11 9 7.99 0.36
 4 11 10 0.28 0.09
 4 11 11 19.35 0.55
 4 11 12 0.97 0.14
 4 11 13 16.6 0.46
 4 11 14 0.16 0.07
 4 11 15 0.61 0.08
 -4 12 15 -0.01 0.03
 -4 12 14 4.05 0.2
 4 -12 9 0 0.05
 4 -12 9 -0.02 0.07
 4 -12 8 8.75 0.36
 4 -12 8 8.28 0.35
 4 -12 7 -0.03 0.06
 4 -12 7 0.01 0.06
 4 -12 6 21.81 0.61
 4 -12 6 22.38 0.62
 4 -12 5 0.33 0.1
 4 -12 4 17.75 0.56
 4 -12 3 0 0.05
 4 -12 2 12.69 0.48
 4 -12 1 0.38 0.1
 4 -12 0 43.08 0.87
 4 -12 -1 0.31 0.09
 4 12 1 0.23 0.11
 4 -12 -2 13.08 0.47
 4 12 6 24.35 0.57
 4 12 7 0.06 0.06
 4 12 8 8.13 0.35
 4 12 9 0.01 0.08
 4 12 10 10.73 0.4
 4 12 11 -0.01 0.06
 4 12 12 9.36 0.34
 -4 -12 13 0.3 0.06
 4 12 13 0.23 0.07
 4 12 14 3.57 0.18
 -4 13 14 0.1 0.04
 -4 13 13 1.36 0.12
 4 -13 9 3.52 0.21
 4 -13 9 3.22 0.2
 4 -13 8 0.14 0.06
 4 -13 8 0.12 0.06
 4 -13 7 7.82 0.36
 4 -13 7 7.46 0.35
 4 -13 6 0.36 0.1
 4 -13 6 0.24 0.09
 4 -13 5 32.03 0.75
 4 -13 5 33.17 0.77
 4 -13 4 0.12 0.07
 4 -13 3 13.51 0.5
 4 -13 2 0.64 0.12
 4 -13 1 17.14 0.56
 4 -13 0 0.19 0.09
 4 -13 -1 16.39 0.55
 4 -13 -4 0.24 0.08
 4 -13 -5 32.77 0.66
 4 13 7 7.48 0.31
 4 13 8 0.09 0.06
 4 13 9 4.43 0.25
 4 13 10 0.06 0.06
 4 13 11 4.8 0.24
 4 13 12 0.09 0.05
 -4 -13 12 0.12 0.05
 -4 -13 13 1.1 0.09
 4 13 13 1.18 0.11
 -4 14 13 0.33 0.05
 4 -14 9 0.15 0.04
 4 -14 8 1.13 0.13
 4 -14 8 0.93 0.12
 4 -14 7 0.49 0.11
 4 -14 7 0.56 0.1
 4 -14 6 5.95 0.31
 4 -14 6 6.15 0.32
 4 -14 5 0.27 0.09
 4 -14 5 0.16 0.08
 4 -14 4 3.48 0.26
 4 -14 4 4.03 0.28
 4 -14 3 0.03 0.09
 4 -14 2 5.34 0.32
 4 -14 1 0.17 0.08
 4 -14 0 3.12 0.25
 -4 -14 0 2.95 0.2
 -4 -14 1 0.21 0.07
 4 -14 -3 0.01 0.06
 4 -14 -4 3.71 0.24
 4 -14 -5 0.26 0.08
 4 14 8 1.03 0.12
 4 14 9 0.09 0.05
 -4 -14 10 1.57 0.14
 4 14 10 1.55 0.13
 4 14 11 0.29 0.06
 -4 -14 11 0.4 0.07
 -4 -14 12 1 0.09
 4 14 12 0.83 0.08
 -4 15 12 0.15 0.04
 4 -15 8 0.14 0.06
 4 -15 7 -0.05 0.07
 4 -15 7 0.06 0.06
 4 -15 6 0.27 0.09
 4 -15 6 0.31 0.09
 4 -15 5 2.1 0.19
 4 -15 5 2.1 0.19
 4 -15 4 0.3 0.09
 4 -15 4 0.21 0.08
 4 -15 3 2.02 0.2
 4 -15 3 2.49 0.21
 4 -15 2 0.14 0.08
 4 -15 2 0.11 0.08
 4 -15 1 1.38 0.17
 4 -15 1 1.68 0.18
 -4 -15 0 0.49 0.09
 4 -15 0 0.58 0.12
 -4 -15 1 1.49 0.15
 4 -15 -1 1.57 0.17
 4 -15 -2 0.1 0.08
 -4 -15 2 0.19 0.08
 -4 -15 3 1.91 0.18
 4 -15 -3 1.93 0.18
 -4 -15 4 0.19 0.08
 4 -15 -4 0.29 0.08
 -4 -15 5 2.13 0.19
 -4 -15 6 0.11 0.07
 -4 -15 7 0.01 0.06
 -4 -15 8 0.14 0.07
 -4 -15 9 0.12 0.05
 -4 -15 10 0.45 0.07
 -4 -15 11 0.08 0.04
 4 -16 8 1 0.09
 4 -16 7 0.06 0.04
 4 -16 6 2.83 0.18
 4 -16 5 0.11 0.07
 4 -16 4 4.04 0.24
 4 -16 3 0.27 0.08
 4 -16 2 4.49 0.26
 4 -16 1 0.07 0.07
 -4 -16 0 0.11 0.05
 4 -16 0 0.12 0.07
 4 -16 -1 0.06 0.06
 -4 -16 1 0.12 0.07
 -4 -16 2 4.67 0.24
 4 -16 -2 4.46 0.24
 -4 -16 3 0.18 0.07
 4 -16 -3 0.24 0.08
 -4 -16 4 3.7 0.22
 4 -16 -4 3.49 0.19
 -4 -16 5 0.07 0.06
 -4 -16 6 2.79 0.18
 -4 -16 7 0.03 0.05
 -4 -16 8 0.91 0.1
 -4 -16 9 0.32 0.06
 -4 -16 10 -0.04 0.04
 4 -17 7 1.33 0.09
 4 -17 6 0.2 0.05
 4 -17 5 4.96 0.22
 4 -17 4 0.22 0.07
 4 -17 3 5.48 0.25
 4 -17 2 0.2 0.07
 4 -17 1 8.06 0.31
 4 -17 0 0.21 0.07
 -4 -17 1 8.52 0.27
 4 -17 -1 8.84 0.31
 -4 -17 2 0.16 0.05
 4 -17 -2 0.22 0.07
 -4 -17 3 5.47 0.23
 4 -17 -3 5.47 0.22
 -4 -17 4 0.17 0.06
 4 -17 -4 0.19 0.05
 -4 -17 5 4.32 0.2
 -4 -17 6 0.15 0.05
 -4 -17 7 1.65 0.11
 -4 -17 8 0.05 0.03
 4 -18 4 3.44 0.15
 4 -18 3 0.04 0.04
 4 -18 2 6.14 0.22
 4 -18 1 -0.03 0.04
 4 -18 0 13.42 0.33
 4 -18 -1 0.07 0.04
 4 -18 -2 5.75 0.19
 -4 -18 3 0.04 0.03
 -4 -18 4 3.25 0.14
 5 0 0 -0.02 0.05
 5 0 1 0.07 0.05
 5 0 -1 0.09 0.06
 5 0 -2 54.1 0.91
 5 0 2 54.15 0.77
 5 0 -3 0.37 0.1
 5 0 -4 1.54 0.17
 5 0 -5 3.57 0.27
 5 0 -6 39.78 0.89
 5 0 -7 0.1 0.08
 5 0 -8 0.92 0.16
 5 0 -9 1.47 0.19
 5 0 10 1.04 0.13
 5 0 -10 1.2 0.17
 5 0 11 1.88 0.17
 -5 0 11 1.44 0.23
 5 0 11 1.65 0.16
 5 0 12 1.87 0.18
 -5 0 12 1.6 0.23
 5 0 12 1.39 0.16
 5 0 13 1.53 0.17
 5 0 13 1.5 0.18
 5 0 14 0.07 0.07
 5 0 14 -0.02 0.07
 5 0 15 0.03 0.08
 5 0 15 0.04 0.07
 5 0 16 1.65 0.17
 5 0 16 1.4 0.16
 5 0 17 0.63 0.11
 5 0 18 3.28 0.19
 5 0 19 0.69 0.08
 5 -1 19 0.77 0.08
 5 -1 18 1.16 0.12
 5 -1 17 2.89 0.2
 5 -1 16 0.53 0.11
 5 -1 16 0.52 0.11
 5 -1 15 7.93 0.35
 5 -1 15 7.75 0.39
 5 -1 14 0.58 0.12
 5 -1 14 0.45 0.11
 5 -1 13 9.1 0.38
 5 -1 13 8.39 0.41
 5 -1 12 1.15 0.15
 5 -1 12 0.96 0.14
 5 -1 11 6.63 0.3
 5 -1 11 6.37 0.33
 -5 1 11 6.54 0.45
 5 -1 10 0.41 0.09
 5 1 -10 0.63 0.15
 5 1 -9 1.31 0.18
 5 1 -8 6.98 0.4
 5 1 -7 2.65 0.24
 5 1 -6 12.58 0.51
 5 1 -5 31.21 0.77
 5 1 -4 0.38 0.11
 5 1 -3 66.56 1.05
 5 1 -2 2.53 0.2
 5 -1 1 41.67 0.71
 5 1 -1 42.41 0.78
 5 1 0 0.07 0.06
 5 -1 0 0.04 0.05
 5 -1 -1 40.55 0.76
 5 1 1 41.44 0.72
 5 -1 -2 2.61 0.2
 5 1 2 2.79 0.18
 5 -1 -3 67.85 1.05
 5 1 3 65.23 0.8
 5 -1 -4 0.32 0.09
 5 -1 -5 30.86 0.76
 5 -1 -6 12.5 0.5
 5 -1 -7 3.3 0.27
 5 -1 -8 6.9 0.39
 5 -1 -9 1.28 0.17
 5 1 10 0.8 0.11
 -5 -1 11 6.96 0.5
 5 1 11 6.99 0.31
 5 1 11 6.44 0.32
 5 1 12 1.2 0.15
 -5 -1 12 1.14 0.21
 5 1 12 1.35 0.17
 5 1 13 9.53 0.39
 5 1 13 8.86 0.41
 5 1 14 0.51 0.11
 5 1 14 0.42 0.1
 5 1 15 7.76 0.35
 5 1 15 7.13 0.36
 5 1 16 0.5 0.11
 5 1 16 0.38 0.1
 5 1 17 3.09 0.2
 5 1 17 2.76 0.2
 5 1 18 1.16 0.12
 5 1 19 0.99 0.09
 5 -2 19 0.45 0.06
 5 -2 18 4.78 0.22
 5 -2 17 -0.02 0.06
 5 -2 16 1.62 0.16
 5 -2 15 2.55 0.21
 5 -2 15 2.39 0.22
 5 -2 14 22.39 0.59
 5 -2 14 20.79 0.65
 5 -2 13 0.14 0.08
 5 -2 13 0.42 0.09
 5 -2 12 11.87 0.42
 5 -2 12 11.5 0.46
 5 -2 11 0.54 0.11
 5 -2 11 0.25 0.08
 5 2 -10 20.32 0.7
 5 -2 10 18.95 0.49
 5 2 -9 1.55 0.2
 5 2 -8 10.39 0.5
 5 2 -7 0.11 0.08
 5 2 -6 32.52 0.82
 5 2 -5 5.02 0.32
 5 2 -4 72.13 1.15
 5 2 -3 7.3 0.36
 5 2 -2 93.64 1.23
 5 2 -1 4.32 0.26
 5 2 0 37.95 0.72
 5 2 1 3.93 0.23
 5 -2 -2 94.66 1.22
 5 2 2 95.21 1.05
 5 -2 -3 7.63 0.36
 5 2 3 7.75 0.28
 5 2 4 71.13 0.77
 5 -2 -4 73.5 1.13
 5 -2 -5 5.07 0.31
 5 -2 -6 33.59 0.82
 5 2 10 19.64 0.49
 5 2 11 0.42 0.08
 -5 -2 11 0.32 0.14
 5 2 11 0.37 0.09
 5 2 11 0.36 0.08
 5 2 12 12.08 0.38
 -5 -2 12 13.27 0.69
 5 2 12 12.8 0.43
 5 2 12 11.41 0.44
 5 2 13 0.34 0.07
 5 2 13 0.29 0.08
 5 2 13 0.3 0.09
 5 2 14 20.7 0.56
 5 2 14 20.51 0.62
 5 2 15 2.54 0.21
 5 2 15 2.33 0.21
 5 2 16 1.86 0.17
 5 2 16 1.68 0.18
 5 2 17 0.12 0.06
 5 2 17 0.14 0.06
 5 2 18 4.6 0.21
 5 2 19 0.46 0.06
 5 -3 19 5.09 0.17
 5 -3 18 -0.03 0.05
 5 -3 17 9.24 0.32
 5 -3 16 0.24 0.08
 5 -3 15 15.91 0.48
 -5 3 15 15.27 0.47
 5 -3 14 2.31 0.19
 -5 3 14 2.38 0.19
 5 -3 13 17.07 0.51
 5 -3 13 16.72 0.58
 5 -3 12 0.2 0.07
 5 -3 12 0.13 0.08
 5 -3 11 11.7 0.4
 5 -3 11 10.59 0.44
 5 3 -10 0.14 0.1
 5 -3 10 0.08 0.06
 5 -3 10 0.03 0.04
 5 3 -9 35.52 0.95
 5 3 -8 0.03 0.07
 5 3 -7 16.17 0.62
 5 3 -6 2.19 0.22
 5 3 -5 125.59 1.61
 5 3 -4 6.37 0.36
 5 3 -3 106.25 1.39
 5 3 -2 2.99 0.23
 5 3 -1 70.61 1.06
 5 3 0 0.76 0.12
 5 3 1 66.27 0.96
 5 3 2 2.56 0.18
 5 3 3 111.21 1.11
 5 3 4 6.05 0.24
 5 3 10 0.23 0.07
 5 3 10 0.16 0.07
 5 3 11 11.16 0.37
 -5 -3 11 10.91 0.66
 5 3 11 10.68 0.38
 5 3 12 0.14 0.08
 5 3 12 0.16 0.07
 5 3 13 15.94 0.48
 5 3 13 16.43 0.46
 5 3 13 15.59 0.52
 5 3 14 2.29 0.18
 5 3 14 2.25 0.19
 5 3 14 2.37 0.21
 5 3 15 15.08 0.41
 5 3 15 15.79 0.47
 5 3 15 14.88 0.5
 5 3 16 0.18 0.07
 5 3 16 0.11 0.07
 5 3 17 9.13 0.32
 5 3 17 8.35 0.32
 5 3 18 0.08 0.05
 5 3 18 0.14 0.05
 5 3 19 4.82 0.17
 5 -4 18 6.53 0.22
 5 -4 17 0.53 0.09
 5 -4 16 12.4 0.39
 -5 4 16 11.41 0.38
 5 -4 15 0.48 0.1
 -5 4 15 0.31 0.08
 -5 4 14 8.57 0.36
 5 -4 14 9.18 0.36
 5 -4 13 0.31 0.09
 -5 4 13 0.28 0.07
 5 -4 12 11.84 0.41
 -5 4 12 12.07 0.43
 5 -4 11 0.92 0.12
 5 -4 10 14.04 0.42
 5 4 -10 13.95 0.62
 5 4 -9 0.3 0.11
 5 4 -8 36.39 0.97
 5 4 -7 0.54 0.12
 5 4 -6 24.4 0.76
 5 4 -5 6.23 0.38
 5 4 -4 137.63 1.7
 5 4 -3 1.08 0.16
 5 4 -2 67.5 1.12
 5 4 -1 3.29 0.24
 5 4 0 49.29 0.89
 5 4 1 3.07 0.22
 5 4 2 67.29 0.97
 5 4 3 1.2 0.13
 5 4 4 142.48 1.22
 5 4 10 13.81 0.42
 5 4 10 15.42 0.43
 -5 -4 10 15.46 0.8
 5 4 11 1.06 0.13
 5 4 11 1.06 0.13
 -5 -4 11 0.7 0.18
 5 4 12 11.48 0.4
 5 4 12 10.67 0.41
 5 4 12 11.2 0.39
 5 4 13 0.36 0.08
 5 4 13 0.32 0.08
 5 4 13 0.46 0.1
 5 4 14 8.42 0.34
 5 4 14 8.38 0.35
 5 4 14 7.91 0.37
 5 4 15 0.5 0.09
 5 4 15 0.57 0.1
 5 4 15 0.48 0.1
 5 4 16 11.07 0.32
 5 4 16 11.33 0.37
 5 4 16 10.86 0.39
 5 4 17 0.46 0.08
 5 4 17 0.44 0.08
 5 4 18 6.01 0.21
 5 4 18 5.37 0.2
 5 -5 18 0.73 0.07
 5 -5 17 1.92 0.13
 -5 5 17 1.91 0.14
 5 -5 16 1.86 0.15
 -5 5 16 1.65 0.15
 5 -5 15 5.1 0.25
 -5 5 15 4.73 0.26
 5 -5 14 0.16 0.07
 -5 5 14 0.11 0.06
 5 -5 13 4.85 0.26
 -5 5 13 4.8 0.28
 5 -5 12 1.02 0.13
 -5 5 12 1.01 0.13
 5 -5 11 4.56 0.25
 5 -5 10 0.83 0.11
 5 5 -10 0.92 0.18
 5 -5 9 14.95 0.41
 5 5 -9 16.62 0.69
 5 5 -8 0.19 0.12
 5 5 -7 7.4 0.45
 5 5 -6 1.22 0.19
 5 5 -5 44.05 1.03
 5 5 -4 2.36 0.24
 5 5 -3 13.47 0.53
 5 5 -2 3.9 0.29
 5 5 -1 29.31 0.74
 5 5 0 0.74 0.13
 5 5 1 29.19 0.69
 5 5 2 3.85 0.25
 5 5 3 13.05 0.43
 5 5 9 15.12 0.44
 5 5 9 15.31 0.4
 5 5 10 0.93 0.12
 5 5 10 0.67 0.1
 5 5 11 4.79 0.26
 5 5 11 5.56 0.27
 5 5 12 1.09 0.13
 5 5 12 1.13 0.13
 5 5 13 4.69 0.25
 5 5 13 4.45 0.26
 5 5 13 4.14 0.26
 5 5 14 0.04 0.06
 5 5 14 0.03 0.06
 5 5 14 -0.05 0.06
 5 5 15 4.97 0.25
 5 5 15 5.18 0.26
 5 5 15 5.09 0.27
 5 5 16 2.06 0.15
 5 5 16 1.76 0.14
 5 5 16 1.93 0.16
 5 5 17 1.72 0.12
 5 5 17 1.56 0.13
 5 5 17 1.72 0.11
 5 5 18 0.62 0.06
 5 -6 17 0.91 0.08
 -5 6 17 0.87 0.09
 5 -6 16 0.2 0.06
 -5 6 16 0.12 0.05
 5 -6 15 0.84 0.11
 -5 6 15 0.74 0.11
 5 -6 14 5.31 0.25
 -5 6 14 5.34 0.29
 5 -6 13 0.05 0.05
 -5 6 13 0.06 0.06
 5 -6 12 0.77 0.11
 5 -6 11 0.36 0.08
 5 -6 10 8.68 0.32
 5 6 -10 8.94 0.52
 5 6 -9 0.52 0.14
 5 6 -8 0.72 0.16
 5 6 -7 1.47 0.22
 5 6 -6 16.59 0.67
 5 6 -5 2.31 0.25
 5 6 -4 11.56 0.53
 5 6 -3 5.66 0.37
 5 6 -2 0.4 0.11
 5 6 -1 5.03 0.33
 5 6 0 8.35 0.41
 5 6 1 4.91 0.3
 5 6 2 0.7 0.11
 5 6 3 5.53 0.3
 5 6 8 0.65 0.1
 5 6 9 0.91 0.12
 -5 -6 9 0.93 0.22
 5 6 10 8.53 0.35
 -5 -6 10 8.97 0.61
 5 6 11 0.52 0.1
 5 6 12 0.56 0.11
 5 6 12 0.91 0.12
 5 6 13 0.18 0.08
 5 6 13 0.08 0.05
 5 6 14 5.34 0.28
 5 6 14 5.37 0.25
 5 6 15 0.8 0.11
 5 6 15 0.97 0.11
 5 6 16 0.13 0.05
 5 6 16 0.05 0.04
 5 6 17 0.95 0.09
 -5 7 17 0.61 0.07
 -5 7 16 0.33 0.07
 -5 7 15 1.32 0.14
 -5 7 14 0.41 0.09
 -5 7 13 7.18 0.34
 5 7 -9 5.26 0.41
 5 7 -8 0.11 0.09
 5 7 -7 19.91 0.78
 5 7 -6 1.34 0.21
 5 7 -5 30.92 0.93
 5 7 -4 3.61 0.32
 5 7 -3 26.48 0.83
 5 7 -2 0.63 0.14
 5 7 -1 4.82 0.34
 5 7 0 0.74 0.14
 5 7 1 5.37 0.34
 5 7 2 0.52 0.11
 5 7 3 27.05 0.69
 5 7 7 19.18 0.5
 5 7 8 0.17 0.08
 -5 -7 8 0.25 0.15
 5 7 9 5 0.27
 -5 -7 9 4.96 0.46
 5 7 10 0.33 0.09
 5 7 11 5.8 0.3
 5 7 12 0.59 0.11
 5 7 13 7.91 0.35
 5 7 14 0.54 0.1
 5 7 15 1.53 0.14
 5 7 16 0.26 0.06
 5 7 17 0.93 0.09
 -5 8 17 0.19 0.04
 -5 8 16 0.98 0.1
 -5 8 15 0.35 0.07
 -5 8 14 8.02 0.34
 -5 8 13 0.29 0.08
 5 8 -8 10.51 0.59
 5 -8 8 10.41 0.37
 5 8 -7 0.38 0.14
 5 -8 7 0.4 0.09
 5 8 -6 18.27 0.76
 5 -8 6 17.41 0.49
 5 8 -5 0.49 0.13
 5 8 -4 57.44 1.3
 5 8 -3 2.6 0.28
 5 -8 3 2.62 0.23
 5 8 -2 21.21 0.76
 5 8 -1 0.6 0.13
 5 8 0 64 1.25
 5 8 1 0.41 0.11
 5 8 2 21.92 0.68
 5 8 3 2.76 0.24
 5 8 6 19.29 0.5
 5 8 7 0.47 0.1
 -5 -8 7 0.2 0.14
 -5 -8 8 11.08 0.66
 5 8 8 11.74 0.42
 5 8 9 1.9 0.18
 5 8 10 5.61 0.3
 5 8 11 0.17 0.08
 5 8 12 16.69 0.51
 5 8 13 0.47 0.1
 5 8 14 8.6 0.34
 5 8 15 0.38 0.08
 5 8 16 1.02 0.1
 5 8 17 0.06 0.03
 -5 9 16 -0.01 0.03
 -5 9 15 2.58 0.17
 -5 9 14 0.03 0.05
 5 -9 8 -0.1 0.06
 5 9 -7 9.64 0.57
 5 -9 7 9.86 0.38
 5 9 -6 1.14 0.21
 5 -9 6 1.11 0.13
 5 -9 6 0.98 0.13
 5 -9 5 13.97 0.44
 5 9 -5 13.81 0.67
 5 -9 5 14.28 0.47
 5 9 -4 1.31 0.22
 5 -9 4 1.5 0.16
 5 -9 4 1.38 0.14
 5 -9 3 68.83 0.98
 5 9 -3 69.33 1.46
 5 -9 3 71.16 1.22
 5 -9 3 69.91 1.01
 5 -9 2 1.17 0.17
 5 9 -2 1.62 0.23
 5 9 -1 51.92 1.22
 5 9 0 0.23 0.07
 5 9 1 50.37 1.13
 5 9 2 1.16 0.18
 5 -9 -4 1.38 0.14
 5 9 4 1.61 0.15
 5 9 5 16.42 0.46
 5 9 6 1.08 0.13
 -5 -9 6 1.58 0.25
 5 9 7 10.73 0.4
 -5 -9 7 9.59 0.59
 5 9 8 0.08 0.06
 5 9 9 26.47 0.65
 5 9 10 1.31 0.16
 5 9 11 33.35 0.73
 5 9 12 0.16 0.08
 5 9 13 11.8 0.41
 5 9 14 0.07 0.06
 5 9 15 3.34 0.19
 5 9 16 -0.01 0.04
 -5 10 15 0.19 0.05
 -5 10 14 3.64 0.21
 5 -10 8 11.37 0.41
 5 -10 7 0.4 0.09
 5 -10 7 0.43 0.1
 5 -10 6 16.23 0.52
 5 -10 6 15.85 0.49
 5 -10 5 0.32 0.09
 5 10 -5 0.22 0.12
 5 -10 5 0.38 0.09
 5 -10 4 21.77 0.58
 5 -10 4 21.69 0.6
 5 10 -4 20.93 0.85
 5 10 -3 0.37 0.13
 5 -10 3 0.22 0.08
 5 -10 3 0.34 0.1
 5 -10 3 0.33 0.09
 5 -10 2 28.69 0.68
 5 10 -2 29.1 0.97
 5 -10 2 29.9 0.86
 5 -10 1 1.36 0.16
 5 -10 1 1.31 0.19
 5 10 -1 1.51 0.23
 5 -10 0 19.2 0.55
 5 10 0 18.49 0.74
 5 10 1 1.11 0.21
 5 10 2 28.68 0.85
 5 -10 -2 30.83 0.67
 5 -10 -3 0.06 0.06
 5 10 4 24.88 0.56
 5 -10 -4 23.75 0.56
 5 10 5 0.36 0.09
 5 10 6 16.62 0.49
 5 10 7 0.33 0.09
 5 10 8 12.44 0.45
 5 10 9 0.04 0.07
 5 10 10 18.67 0.55
 5 10 11 1.87 0.18
 5 10 12 6.47 0.31
 5 10 13 0.05 0.07
 5 10 14 4.25 0.22
 5 10 15 0.1 0.05
 5 10 16 1.77 0.11
 -5 11 15 2.42 0.13
 -5 11 14 0.12 0.05
 -5 11 13 0.16 0.06
 5 -11 9 9.75 0.35
 5 -11 8 0.29 0.08
 5 -11 8 0.19 0.07
 5 -11 7 7.48 0.34
 5 -11 7 7.32 0.35
 5 -11 6 0.12 0.07
 5 -11 6 0.11 0.06
 5 -11 5 7.17 0.35
 5 -11 5 7.07 0.36
 5 -11 4 0.08 0.07
 5 -11 4 0.21 0.08
 5 -11 3 4.23 0.28
 5 -11 3 4.32 0.28
 5 -11 2 0.28 0.09
 5 11 -2 0.36 0.15
 5 -11 1 17.76 0.56
 5 11 -1 18.28 0.77
 5 -11 1 17.86 0.7
 5 -11 0 0.07 0.08
 5 -11 0 0 0.06
 5 11 1 17.8 0.73
 5 -11 -1 18.35 0.55
 5 -11 -2 0.2 0.07
 5 -11 -3 5.12 0.29
 5 11 4 0.08 0.06
 5 -11 -4 0.16 0.07
 5 11 5 7.3 0.32
 5 11 6 0.15 0.08
 5 11 7 8.4 0.36
 5 11 8 0.26 0.1
 5 11 9 10.01 0.4
 5 11 10 0.43 0.1
 5 11 11 0.61 0.11
 5 11 12 1.18 0.14
 5 11 13 0.31 0.08
 5 11 14 0.13 0.05
 5 11 15 2.79 0.14
 -5 12 14 1.36 0.1
 -5 12 13 0.32 0.07
 5 -12 9 1.41 0.14
 5 -12 8 5 0.27
 5 -12 7 0.51 0.1
 5 -12 7 0.61 0.12
 5 -12 6 3.97 0.26
 5 -12 6 3.85 0.26
 5 -12 5 0.11 0.07
 5 -12 5 0.11 0.07
 5 -12 4 0.06 0.08
 5 -12 4 0.07 0.08
 5 -12 3 -0.14 0.08
 5 -12 3 0.01 0.07
 5 -12 2 7.82 0.38
 5 -12 2 7.83 0.38
 5 -12 1 0.07 0.06
 5 -12 1 0.02 0.08
 5 -12 0 4.76 0.3
 5 -12 -1 0.18 0.08
 5 -12 -2 8.09 0.37
 5 -12 -3 -0.02 0.06
 5 -12 -4 0.01 0.05
 5 12 5 0.14 0.07
 5 12 6 3.93 0.24
 5 12 7 0.61 0.1
 5 12 8 5.25 0.28
 5 12 9 1.67 0.17
 5 12 10 4.8 0.26
 5 12 11 0.45 0.1
 5 12 12 1.94 0.16
 5 12 13 0.25 0.06
 5 12 14 1.77 0.12
 -5 13 13 1.09 0.1
 5 -13 9 3.97 0.21
 5 -13 8 0.26 0.08
 5 -13 7 3.04 0.22
 5 -13 6 -0.1 0.07
 5 -13 6 0 0.06
 5 -13 5 1.37 0.16
 5 -13 5 1.18 0.16
 5 -13 4 0.36 0.1
 5 -13 4 0.46 0.1
 5 -13 3 6.5 0.35
 5 -13 3 6.66 0.35
 5 -13 2 0.03 0.07
 5 -13 2 0.09 0.08
 5 -13 1 7.33 0.37
 5 -13 0 1.02 0.15
 5 -13 -1 6.01 0.33
 5 -13 -2 0.08 0.07
 5 -13 -3 6.85 0.33
 5 -13 -4 0.5 0.1
 5 13 6 0.01 0.06
 5 13 7 3.38 0.21
 5 13 8 0.13 0.06
 5 13 9 4.7 0.24
 5 13 10 0.45 0.09
 5 13 11 5.28 0.24
 5 13 12 -0.03 0.05
 -5 -13 12 0.09 0.04
 -5 -13 13 0.65 0.06
 5 13 13 0.91 0.09
 -5 14 12 0.87 0.08
 5 -14 9 0.28 0.06
 5 -14 8 7.72 0.29
 5 -14 7 0.09 0.06
 5 -14 6 10.93 0.41
 5 -14 5 0.42 0.11
 5 -14 4 9.13 0.4
 5 -14 3 0.24 0.1
 5 -14 2 7.54 0.37
 5 -14 1 0.59 0.12
 5 -14 0 0.54 0.12
 -5 -14 0 0.57 0.1
 5 -14 -1 0.58 0.12
 5 -14 -2 6.94 0.34
 5 -14 -3 0.13 0.07
 5 -14 -4 10 0.37
 5 14 8 8.17 0.28
 5 14 9 0.21 0.06
 -5 -14 10 5.07 0.23
 5 14 10 4.77 0.2
 5 14 11 -0.01 0.04
 -5 -14 11 0.07 0.04
 5 14 12 0.61 0.06
 -5 -14 12 0.68 0.07
 -5 15 11 1.74 0.1
 5 -15 8 0 0.04
 5 -15 7 8.72 0.31
 5 -15 6 0.36 0.08
 5 -15 5 8.38 0.35
 5 -15 4 0.09 0.08
 5 -15 3 8.24 0.37
 5 -15 2 0.21 0.08
 5 -15 1 4.73 0.28
 5 -15 0 0.26 0.1
 -5 -15 1 3.89 0.22
 5 -15 -1 4.12 0.26
 -5 -15 2 0.25 0.07
 5 -15 -2 0.23 0.08
 -5 -15 3 8.02 0.33
 5 -15 -3 7.81 0.32
 -5 -15 4 0.05 0.06
 5 -15 -4 0.05 0.05
 -5 -15 5 8.38 0.33
 -5 -15 6 0.31 0.08
 -5 -15 7 8.59 0.32
 -5 -15 8 0.06 0.05
 -5 -15 9 7.46 0.26
 -5 -15 10 0.25 0.06
 -5 -15 11 1.67 0.1
 5 -16 7 0.3 0.06
 5 -16 6 0.88 0.1
 5 -16 5 0.22 0.07
 5 -16 4 6.62 0.29
 5 -16 3 0.09 0.07
 5 -16 2 4.46 0.25
 5 -16 1 0.17 0.07
 5 -16 0 6.9 0.31
 -5 -16 1 0.14 0.06
 5 -16 -1 0.08 0.06
 -5 -16 2 4.37 0.21
 5 -16 -2 4.78 0.24
 -5 -16 3 0.08 0.05
 5 -16 -3 0.1 0.05
 -5 -16 4 5.96 0.25
 5 -16 -4 5.77 0.22
 -5 -16 5 0.05 0.05
 -5 -16 6 0.62 0.09
 -5 -16 7 0.39 0.07
 -5 -16 8 3.68 0.17
 -5 -16 9 0.16 0.05
 5 -17 6 0.06 0.04
 5 -17 5 0.44 0.07
 5 -17 4 0.11 0.05
 5 -17 3 2.05 0.15
 5 -17 2 -0.13 0.06
 5 -17 1 2.26 0.16
 5 -17 0 0.13 0.05
 5 -17 -1 2.25 0.15
 -5 -17 2 -0.1 0.04
 5 -17 -2 0 0.04
 -5 -17 3 1.92 0.12
 5 -17 -3 1.74 0.11
 -5 -17 4 0.09 0.04
 -5 -17 5 0.26 0.06
 -5 -17 6 0.08 0.04
 -5 -17 7 0.33 0.05
 5 -18 3 0.16 0.04
 5 -18 2 2.26 0.12
 5 -18 1 0.16 0.05
 5 -18 0 0.29 0.05
 5 -18 -1 0.24 0.05
 6 0 0 548.97 3
 6 0 1 0.71 0.11
 6 0 -1 0.64 0.12
 6 0 -2 60.75 1.07
 6 0 2 60.16 0.91
 6 0 -3 0.05 0.07
 6 0 -4 22.19 0.69
 6 0 -5 0.23 0.1
 6 0 -6 39.62 0.97
 6 0 -7 3.06 0.29
 6 0 -8 26.12 0.83
 6 0 9 0.43 0.1
 6 0 -9 0.35 0.13
 6 0 10 4.55 0.26
 6 0 -10 4.49 0.35
 -6 0 11 0.8 0.17
 6 0 11 -0.01 0.07
 6 0 12 22.43 0.6
 6 0 12 20.13 0.58
 6 0 13 0.23 0.09
 6 0 13 0.09 0.07
 6 0 14 8.11 0.36
 6 0 14 6.94 0.35
 6 0 15 0.06 0.08
 6 0 15 0.08 0.07
 6 0 16 12.77 0.41
 6 0 17 0.44 0.09
 6 0 18 2 0.14
 6 0 19 0.2 0.04
 6 -1 19 5.4 0.17
 6 -1 18 1.29 0.11
 6 -1 17 6.91 0.28
 6 -1 16 0.31 0.09
 6 -1 15 5.31 0.29
 6 -1 14 0.33 0.1
 6 -1 13 4.08 0.26
 6 -1 13 3.66 0.26
 6 -1 12 0.36 0.1
 6 -1 12 0.38 0.09
 -6 1 11 8.73 0.54
 6 -1 11 9.26 0.38
 6 -1 11 8.53 0.37
 6 1 -10 1.29 0.2
 6 -1 10 1.28 0.14
 6 1 -9 3.9 0.32
 6 -1 9 3.59 0.22
 6 1 -8 0.49 0.13
 6 1 -7 38.97 1
 6 1 -6 1.53 0.2
 6 1 -5 27.68 0.79
 6 1 -4 2.72 0.25
 6 1 -3 27.31 0.75
 6 1 -2 0.77 0.14
 6 1 -1 191.36 1.85
 6 1 0 2.04 0.19
 6 -1 0 2.12 0.2
 6 1 1 193.92 1.74
 6 -1 -1 192.19 1.84
 6 -1 -2 0.58 0.12
 6 1 2 0.61 0.1
 6 1 3 28.54 0.6
 6 -1 -3 29.24 0.76
 6 -1 -4 2.77 0.25
 6 -1 -5 28.58 0.8
 6 -1 -6 1.52 0.2
 6 -1 -7 38.3 0.97
 6 -1 -8 0.64 0.14
 6 1 9 2.89 0.2
 6 1 10 1.19 0.12
 6 1 10 1.34 0.15
 6 1 11 9.16 0.37
 -6 -1 11 9.21 0.61
 6 1 11 8.79 0.31
 6 1 12 0.39 0.11
 6 1 13 3.99 0.26
 6 1 13 3.18 0.23
 6 1 14 0.28 0.09
 6 1 14 0.22 0.08
 6 1 15 5.72 0.29
 6 1 15 4.53 0.26
 6 1 16 0.25 0.07
 6 1 17 6.59 0.27
 6 1 18 1.41 0.12
 6 1 19 5 0.17
 6 -2 18 6.88 0.23
 6 -2 17 0.12 0.06
 6 -2 16 5.15 0.26
 6 -2 15 0.93 0.13
 6 -2 14 1.72 0.17
 6 -2 13 2.15 0.19
 6 -2 12 3.83 0.25
 6 -2 11 0.07 0.07
 6 -2 11 0.25 0.08
 6 2 -10 3.1 0.3
 6 -2 10 3.18 0.21
 6 -2 10 2.78 0.21
 6 -2 9 1.48 0.15
 6 2 -9 1.42 0.21
 6 2 -8 6.41 0.42
 6 2 -7 1.97 0.24
 6 2 -6 47.39 1.09
 6 2 -5 0.1 0.07
 6 2 -4 28.12 0.79
 6 2 -3 2.42 0.23
 6 2 -2 71.98 1.19
 6 2 -1 5.16 0.31
 6 2 0 26.03 0.67
 6 2 1 4.72 0.28
 6 2 2 72.15 1.03
 6 2 3 2.57 0.19
 6 -2 -4 29.79 0.8
 6 2 9 1.67 0.15
 6 2 10 2.57 0.19
 6 2 10 2.32 0.17
 6 2 11 0.15 0.07
 6 2 11 0.22 0.08
 6 2 12 3.67 0.24
 6 2 12 3.59 0.22
 6 2 13 1.96 0.16
 6 2 13 2.29 0.2
 6 2 14 1.93 0.18
 6 2 14 1.52 0.16
 6 2 15 0.84 0.13
 6 2 15 0.82 0.12
 6 2 16 4.94 0.26
 6 2 16 4.04 0.23
 6 2 17 0.14 0.06
 6 2 18 6.72 0.23
 6 -3 18 0.12 0.04
 6 -3 17 0.6 0.09
 6 -3 16 0.71 0.11
 6 -3 15 0.77 0.12
 6 -3 14 2.54 0.2
 6 -3 13 0.35 0.1
 6 -3 12 1.68 0.17
 6 -3 11 2.67 0.21
 6 -3 10 1.18 0.14
 6 3 -10 1.58 0.23
 6 3 -9 0.5 0.14
 6 -3 9 0.59 0.1
 6 3 -8 0.68 0.16
 6 3 -7 16.48 0.67
 6 3 -6 1.08 0.18
 6 3 -5 12.94 0.56
 6 3 -4 0.92 0.16
 6 3 -3 2.03 0.22
 6 3 -2 0.47 0.12
 6 3 -1 23.11 0.67
 6 3 0 2.19 0.2
 6 3 1 22.38 0.61
 6 3 2 0.5 0.09
 6 3 3 2.22 0.18
 6 3 9 0.5 0.1
 6 3 10 1.51 0.15
 6 3 10 1.43 0.14
 6 3 11 2.54 0.19
 6 3 11 2.72 0.2
 6 3 12 1.44 0.15
 6 3 12 1.5 0.16
 6 3 13 0.35 0.08
 6 3 13 0.41 0.1
 6 3 14 2.49 0.18
 6 3 14 2.62 0.2
 6 3 15 0.82 0.12
 6 3 16 0.47 0.09
 6 3 17 0.51 0.08
 6 3 18 0.21 0.05
 6 -4 18 1.82 0.11
 6 -4 17 0.15 0.05
 6 -4 16 2.3 0.16
 6 -4 15 1.48 0.15
 6 -4 14 1.7 0.16
 6 -4 13 0.19 0.08
 6 -4 12 1.83 0.17
 6 -4 11 0.41 0.1
 6 -4 10 16.51 0.47
 6 4 -10 18.02 0.74
 6 4 -9 1.65 0.24
 6 -4 9 1.58 0.15
 6 4 -8 1.8 0.24
 6 4 -7 0.97 0.18
 6 4 -6 6.57 0.43
 6 4 -5 0.29 0.12
 6 4 -4 21.1 0.72
 6 4 -3 1.53 0.2
 6 4 -2 49.24 1.04
 6 4 -1 1.79 0.21
 6 4 0 51.26 1
 6 4 1 1.66 0.18
 6 4 2 49.89 0.91
 6 4 3 1.5 0.15
 6 4 9 1.7 0.16
 6 4 9 1.59 0.15
 6 4 10 16.32 0.47
 6 4 10 17.57 0.48
 6 4 11 0.47 0.1
 6 4 11 0.36 0.09
 6 4 12 2.24 0.19
 6 4 12 2.41 0.19
 6 4 13 0.2 0.07
 6 4 13 0.29 0.09
 6 4 14 1.87 0.17
 6 4 14 2.05 0.16
 6 4 15 1.44 0.13
 6 4 15 1.27 0.14
 6 4 16 2.5 0.17
 6 4 17 0.13 0.05
 6 4 18 1.85 0.11
 6 -5 17 8.74 0.25
 6 -5 16 1.04 0.11
 6 -5 15 10.63 0.35
 6 -5 14 0.23 0.07
 6 -5 13 0.75 0.11
 6 -5 12 0.45 0.09
 6 -5 11 11.71 0.4
 6 5 -10 0.95 0.19
 6 -5 10 0.86 0.12
 6 -5 9 9.24 0.34
 6 5 -9 8.99 0.52
 6 -5 8 0.37 0.08
 6 5 -8 0.48 0.15
 6 5 -7 2.48 0.29
 6 5 -6 0.02 0.08
 6 5 -5 52.69 1.21
 6 5 -4 0.14 0.09
 6 5 -3 72.04 1.35
 6 5 -2 3.19 0.28
 6 5 -1 38.39 0.93
 6 5 0 0.31 0.11
 6 5 1 39.89 0.89
 6 5 2 3.2 0.25
 6 5 3 71.92 1.08
 6 5 8 0.26 0.07
 6 5 9 8.99 0.33
 6 5 9 8.47 0.34
 6 5 10 0.83 0.13
 6 5 10 1.08 0.13
 6 5 11 11.64 0.42
 6 5 11 12.04 0.4
 6 5 12 0.47 0.1
 6 5 12 0.43 0.09
 6 5 13 1.02 0.13
 6 5 13 1.11 0.14
 6 5 14 0.3 0.08
 6 5 14 0.27 0.07
 6 5 15 11.29 0.35
 6 5 15 10.68 0.34
 6 5 16 0.88 0.09
 6 5 16 0.91 0.1
 6 5 17 8.6 0.24
 6 -6 16 12.98 0.3
 6 -6 15 -0.01 0.05
 6 -6 14 8.7 0.31
 6 -6 13 0.93 0.11
 6 -6 12 5.46 0.27
 -6 6 12 5.27 0.28
 6 -6 11 0.51 0.09
 6 -6 10 13.99 0.42
 6 -6 9 0.82 0.11
 6 6 -9 1.36 0.23
 6 -6 8 10.58 0.34
 6 6 -8 11.31 0.61
 6 6 -7 0.32 0.12
 6 -6 7 0.29 0.07
 6 6 -6 36.03 1.05
 6 6 -5 0.06 0.12
 6 6 -4 36.34 1.02
 6 6 -3 3.19 0.31
 6 6 -2 79.58 1.43
 6 6 -1 6.88 0.41
 6 6 0 46.83 1.03
 6 6 1 6.88 0.39
 6 6 2 80.82 1.27
 6 6 3 2.85 0.23
 6 6 8 10.22 0.38
 6 6 9 1.09 0.14
 6 6 10 13.66 0.46
 6 6 11 0.44 0.09
 6 6 11 0.56 0.1
 6 6 12 6.32 0.31
 6 6 12 6.68 0.29
 6 6 13 1.05 0.14
 6 6 13 0.89 0.11
 6 6 14 8.96 0.34
 6 6 14 8.41 0.3
 6 6 15 0.04 0.05
 6 6 15 0.01 0.05
 6 6 16 13.01 0.33
 6 6 17 0.64 0.06
 -6 7 14 0.19 0.06
 -6 7 13 17.19 0.48
 6 7 -8 0.63 0.18
 6 -7 8 0.8 0.11
 6 7 -7 19.31 0.8
 6 -7 7 19.36 0.52
 6 7 -6 0.94 0.19
 6 -7 6 0.91 0.12
 6 7 -5 7.87 0.51
 6 -7 5 7.71 0.33
 6 7 -4 2.84 0.3
 6 7 -3 34.72 1
 6 7 -2 1.12 0.19
 6 7 -1 33.72 0.93
 6 7 0 0.15 0.08
 6 7 1 33.19 0.87
 6 7 2 1.17 0.16
 6 7 7 19.23 0.53
 6 7 8 0.84 0.13
 6 7 9 11.21 0.42
 6 7 10 0.27 0.09
 6 7 11 10.88 0.41
 6 7 12 0.64 0.11
 6 7 13 18.9 0.52
 6 7 14 0.34 0.09
 6 7 15 6.39 0.26
 6 7 16 0.22 0.06
 -6 8 15 0.34 0.06
 -6 8 14 2.17 0.16
 -6 8 13 0.18 0.06
 6 -8 8 16.95 0.49
 6 8 -7 0.34 0.15
 6 -8 7 0.11 0.07
 6 8 -6 2.8 0.32
 6 -8 6 2.7 0.21
 6 8 -5 0.88 0.18
 6 -8 5 0.47 0.09
 6 8 -4 2.85 0.32
 6 -8 4 2.97 0.21
 6 8 -3 2.72 0.3
 6 -8 3 2.67 0.2
 6 8 -2 17.68 0.72
 6 -8 2 18.15 0.51
 6 8 -1 0.06 0.07
 6 8 0 2.55 0.27
 6 8 1 0.15 0.07
 6 8 2 16.13 0.61
 6 -8 -4 2.58 0.18
 6 8 6 3.22 0.22
 6 8 7 0.18 0.09
 6 8 8 18.04 0.53
 6 8 9 1.3 0.16
 6 8 10 3.3 0.24
 6 8 11 0.1 0.07
 6 8 12 23.77 0.6
 6 8 13 0.09 0.07
 6 8 14 2.69 0.19
 6 8 15 0.54 0.09
 6 8 16 1.98 0.12
 -6 9 15 0.15 0.05
 -6 9 14 0.28 0.06
 -6 9 13 0.46 0.08
 6 -9 8 0.08 0.06
 6 -9 7 1.48 0.16
 6 -9 6 2.54 0.21
 6 9 -5 2.22 0.29
 6 -9 5 2.53 0.21
 6 9 -4 1.19 0.22
 6 -9 4 1.39 0.16
 6 9 -3 7.42 0.49
 6 -9 3 7.21 0.34
 6 9 -2 1.21 0.21
 6 -9 2 0.8 0.14
 6 -9 2 1.1 0.14
 6 9 -1 3.41 0.32
 6 -9 1 3.73 0.25
 6 9 0 0.35 0.11
 6 -9 0 0.56 0.1
 6 9 1 3.48 0.31
 6 -9 -1 3.82 0.25
 6 -9 -2 1.34 0.15
 6 -9 -3 7.43 0.33
 6 -9 -4 1.23 0.14
 6 9 5 2.61 0.2
 6 9 6 3.16 0.23
 6 9 7 1.63 0.17
 6 9 8 0.03 0.07
 6 9 9 0.35 0.1
 6 9 10 1.4 0.16
 6 9 11 11.21 0.42
 6 9 12 0.11 0.08
 6 9 13 0.34 0.09
 6 9 14 0.37 0.08
 6 9 15 0.28 0.06
 6 9 16 0.14 0.04
 -6 10 14 0.52 0.07
 -6 10 13 0.18 0.06
 6 -10 9 0.3 0.07
 6 -10 8 2.76 0.21
 6 -10 7 0.35 0.09
 6 -10 6 4.48 0.28
 6 -10 5 -0.03 0.07
 6 -10 4 6.64 0.34
 6 -10 3 0.33 0.09
 6 10 -2 4.4 0.39
 6 -10 2 4.66 0.29
 6 10 -1 0.5 0.15
 6 -10 1 0.46 0.11
 6 -10 1 0.72 0.13
 6 10 0 40.03 1.09
 6 -10 0 42.87 0.85
 6 10 1 1.23 0.19
 6 -10 -1 0.68 0.13
 6 -10 -2 3.99 0.26
 6 10 3 0.37 0.09
 6 -10 -3 0.43 0.1
 6 10 4 6.76 0.31
 6 -10 -4 6.81 0.32
 6 10 5 0.1 0.07
 6 10 6 5.04 0.28
 6 10 7 0.64 0.12
 6 10 8 2.86 0.22
 6 10 9 0.3 0.09
 6 10 10 0.33 0.1
 6 10 11 0.03 0.07
 6 10 12 0.9 0.12
 6 10 13 0.23 0.07
 6 10 14 0.49 0.08
 6 10 15 0.38 0.06
 -6 11 14 0.04 0.03
 -6 11 13 2.57 0.16
 6 -11 9 5.53 0.26
 6 -11 8 1.02 0.13
 6 -11 7 4.17 0.27
 6 -11 6 0.55 0.11
 6 -11 5 6.85 0.35
 6 -11 4 0.18 0.09
 6 -11 3 25.48 0.68
 6 -11 2 1.37 0.17
 6 -11 1 12.62 0.48
 6 -11 0 0.03 0.07
 6 -11 -1 13.83 0.49
 6 -11 -2 1.43 0.17
 6 -11 -3 23.61 0.62
 6 11 4 0.25 0.07
 6 -11 -4 0.05 0.06
 6 11 5 6.98 0.32
 6 11 6 0.78 0.12
 6 11 7 5.42 0.29
 6 11 8 1.22 0.15
 6 11 9 7.47 0.34
 6 11 10 0.01 0.07
 6 11 11 8.23 0.34
 6 11 12 0.1 0.06
 6 11 13 2.9 0.17
 6 11 14 0.05 0.04
 6 11 15 2 0.11
 -6 12 13 0.1 0.04
 6 -12 9 -0.03 0.05
 6 -12 8 13.52 0.43
 6 -12 7 0.24 0.08
 6 -12 6 13.42 0.48
 6 -12 5 -0.09 0.08
 6 -12 4 19.4 0.6
 6 -12 3 0.6 0.13
 6 -12 2 13.27 0.5
 6 -12 1 0.06 0.07
 6 -12 0 0.21 0.08
 6 -12 -1 0.19 0.09
 6 -12 -2 12.13 0.46
 6 -12 -3 0.53 0.12
 6 -12 -4 18.31 0.52
 6 12 5 0.04 0.06
 6 12 6 15.03 0.45
 6 12 7 0.34 0.09
 6 12 8 13.65 0.44
 6 12 9 -0.02 0.07
 6 12 10 6.31 0.29
 6 12 11 0.13 0.07
 6 12 12 6.13 0.24
 6 12 13 0.09 0.05
 6 12 14 4.5 0.16
 -6 13 12 0.28 0.05
 6 -13 9 3.33 0.18
 6 -13 8 0.34 0.07
 6 -13 7 25.16 0.59
 6 -13 6 -0.05 0.08
 6 -13 5 9.41 0.41
 6 -13 4 0.94 0.15
 6 -13 3 9.24 0.41
 6 -13 2 -0.07 0.08
 6 -13 1 3.44 0.26
 6 -13 0 2.08 0.2
 6 -13 -1 2.68 0.22
 6 -13 -2 -0.07 0.08
 6 -13 -3 9.7 0.39
 6 -13 -4 0.99 0.13
 6 13 6 0.02 0.05
 6 13 7 24.73 0.54
 6 13 8 0.31 0.08
 6 13 9 3.61 0.2
 6 13 10 0.02 0.05
 6 13 11 1.32 0.11
 6 13 12 0.34 0.06
 -6 -13 12 0.35 0.06
 6 -14 8 5.93 0.24
 6 -14 7 0.35 0.08
 6 -14 6 12.69 0.42
 6 -14 5 0.13 0.08
 6 -14 4 0.47 0.11
 6 -14 3 0.04 0.07
 6 -14 2 2.15 0.2
 6 -14 1 0.14 0.08
 6 -14 0 0.3 0.09
 6 -14 -1 0.12 0.08
 6 -14 -2 1.44 0.16
 6 -14 -3 0.12 0.06
 6 -14 -4 0.56 0.1
 6 14 8 5.38 0.21
 6 14 9 0.21 0.05
 6 14 10 0.18 0.05
 6 14 11 -0.02 0.03
 -6 -14 11 0.03 0.03
 6 -15 8 0.21 0.05
 6 -15 7 2.53 0.16
 6 -15 6 0.4 0.08
 6 -15 5 0.21 0.07
 6 -15 4 0.22 0.08
 6 -15 3 1.06 0.14
 6 -15 2 0.29 0.09
 6 -15 1 0.22 0.08
 6 -15 0 0.18 0.08
 -6 -15 1 0.14 0.05
 6 -15 -1 0.12 0.07
 -6 -15 2 0.33 0.08
 6 -15 -2 0.26 0.07
 -6 -15 3 0.78 0.1
 6 -15 -3 0.85 0.11
 -6 -15 4 0.12 0.06
 6 -15 -4 0.06 0.04
 -6 -15 5 0.19 0.07
 -6 -15 6 0.4 0.08
 -6 -15 7 2.26 0.15
 -6 -15 8 0.21 0.06
 -6 -15 9 0.04 0.04
 -6 -15 10 0.01 0.03
 6 -16 7 0.01 0.03
 6 -16 6 3.57 0.17
 6 -16 5 0.1 0.04
 6 -16 4 1.48 0.13
 6 -16 3 0 0.06
 6 -16 2 0.63 0.09
 6 -16 1 0.08 0.06
 6 -16 0 0.39 0.08
 6 -16 -1 0.01 0.06
 -6 -16 2 0.72 0.08
 6 -16 -2 0.74 0.09
 -6 -16 3 0.01 0.04
 6 -16 -3 0.03 0.04
 -6 -16 4 1.5 0.12
 -6 -16 5 0.22 0.06
 -6 -16 6 3.51 0.17
 -6 -16 7 0.05 0.04
 -6 -16 8 0.68 0.07
 6 -17 5 3.79 0.15
 6 -17 4 0 0.04
 6 -17 3 2.01 0.13
 6 -17 2 0.17 0.05
 6 -17 1 1.03 0.1
 6 -17 0 -0.16 0.05
 6 -17 -1 1.28 0.1
 6 -17 -2 0.29 0.05
 7 0 0 0.02 0.07
 7 0 -1 8.09 0.42
 7 0 1 7.62 0.38
 7 0 -2 3.64 0.29
 7 0 -3 -0.02 0.06
 7 0 -4 0.67 0.14
 7 0 -5 4.89 0.36
 7 0 -6 -0.03 0.08
 7 0 -7 1.5 0.22
 7 0 -8 17.54 0.72
 7 0 9 0.17 0.09
 7 0 -9 0.2 0.11
 7 0 10 4.62 0.28
 7 0 11 1.51 0.17
 7 0 12 11.73 0.44
 7 0 13 0.02 0.08
 7 0 14 4.76 0.27
 7 0 15 0.8 0.12
 7 0 16 0.34 0.08
 7 0 17 1.59 0.13
 7 0 18 0.02 0.03
 7 -1 18 0.97 0.08
 7 -1 17 0.72 0.09
 7 -1 16 0.6 0.1
 7 -1 15 2.32 0.19
 7 -1 14 0.24 0.09
 7 -1 13 3.27 0.24
 7 -1 12 1.28 0.16
 7 -1 11 7.6 0.35
 7 1 -10 0.39 0.13
 7 -1 10 0.14 0.07
 7 1 -9 12.92 0.63
 7 -1 9 13.32 0.45
 7 1 -8 0.51 0.15
 7 1 -7 4.58 0.38
 7 1 -6 1.19 0.2
 7 1 -5 0.14 0.1
 7 1 -4 2.78 0.27
 7 1 -3 6.41 0.4
 7 1 -2 0.21 0.09
 7 1 -1 80.93 1.32
 7 1 0 -0.11 0.08
 7 1 1 80.1 1.23
 7 -1 -1 79.6 1.31
 7 -1 -2 0.43 0.12
 7 1 2 0.16 0.08
 7 -1 -3 6.9 0.41
 7 -1 -4 2.46 0.26
 7 -1 -5 0.02 0.08
 7 -1 -6 1.42 0.22
 7 -1 -7 4.75 0.37
 7 1 9 14.69 0.47
 7 1 10 0 0.06
 7 1 10 0.08 0.07
 7 1 11 7.55 0.3
 7 1 11 7.82 0.36
 7 1 12 1.43 0.17
 7 1 13 3.29 0.24
 7 1 14 0.3 0.09
 7 1 15 2.18 0.18
 7 1 16 0.55 0.09
 7 1 17 0.54 0.08
 7 1 18 0.93 0.08
 7 -2 18 3.14 0.14
 7 -2 17 0.38 0.07
 7 -2 16 3.21 0.2
 7 -2 15 0.91 0.12
 7 -2 14 5.92 0.3
 7 -2 13 1 0.14
 7 -2 12 9.05 0.39
 7 -2 11 0.04 0.07
 7 -2 10 4.51 0.27
 7 2 -9 0.85 0.18
 7 -2 9 0.79 0.12
 7 2 -8 35.1 1.04
 7 2 -7 0.77 0.18
 7 2 -6 7.58 0.47
 7 2 -5 0.75 0.16
 7 2 -4 31.94 0.92
 7 2 -3 0.35 0.12
 7 2 -2 77.65 1.36
 7 2 -1 0.15 0.08
 7 2 0 136.39 1.69
 7 2 1 0.18 0.07
 7 2 2 75.56 1.16
 7 2 3 0.22 0.07
 7 2 9 0.95 0.13
 7 2 10 4.76 0.25
 7 2 10 4.58 0.27
 7 2 11 0.01 0.06
 7 2 11 -0.06 0.08
 7 2 12 11.21 0.42
 7 2 12 9.85 0.35
 7 2 13 0.93 0.11
 7 2 13 1 0.14
 7 2 14 5.6 0.29
 7 2 15 0.92 0.12
 7 2 16 2.41 0.17
 7 2 17 0.44 0.08
 7 2 18 3.26 0.14
 7 -3 18 0.1 0.04
 7 -3 17 5.54 0.21
 7 -3 16 0.09 0.05
 7 -3 15 6.55 0.29
 7 -3 14 0.69 0.11
 7 -3 13 8.29 0.35
 7 -3 12 0.06 0.08
 7 -3 11 4.56 0.27
 7 -3 10 3.4 0.23
 7 3 -9 30.85 0.99
 7 -3 9 31.12 0.68
 7 3 -8 4.63 0.39
 7 -3 8 4.88 0.27
 7 3 -7 31.71 0.99
 7 3 -6 0.03 0.09
 7 3 -5 46.37 1.15
 7 3 -4 0.34 0.1
 7 3 -3 59.48 1.23
 7 3 -2 1.08 0.17
 7 3 -1 49.64 1.07
 7 3 0 0.09 0.07
 7 3 1 50.14 1.02
 7 3 2 1.2 0.15
 7 3 3 57.54 0.97
 7 3 8 4.7 0.26
 7 3 9 32.35 0.68
 7 3 10 3.3 0.22
 7 3 10 3.69 0.24
 7 3 11 5.23 0.27
 7 3 11 5.62 0.3
 7 3 12 0.05 0.06
 7 3 12 0 0.08
 7 3 13 9.2 0.34
 7 3 13 9.36 0.37
 7 3 14 0.65 0.09
 7 3 14 0.6 0.11
 7 3 15 5.52 0.26
 7 3 16 -0.02 0.05
 7 3 17 5.34 0.2
 7 -4 17 0.16 0.05
 7 -4 16 3.54 0.18
 7 -4 15 1.72 0.15
 7 -4 14 11.02 0.38
 7 -4 13 0.06 0.06
 7 -4 12 2.53 0.2
 7 -4 11 0.52 0.11
 7 -4 10 22.82 0.58
 7 -4 9 0.13 0.07
 7 4 -9 -0.04 0.09
 7 -4 8 11.2 0.39
 7 4 -8 11.06 0.61
 7 -4 7 3.35 0.21
 7 4 -7 3.22 0.34
 7 4 -6 56.96 1.32
 7 4 -5 0.09 0.09
 7 4 -4 55.06 1.25
 7 4 -3 0.39 0.13
 7 4 -2 14.65 0.62
 7 4 -1 0.54 0.13
 7 4 0 1.99 0.22
 7 4 1 0.63 0.12
 7 4 2 15.27 0.55
 7 4 8 10.17 0.37
 7 4 9 0.15 0.08
 7 4 10 23.8 0.58
 7 4 10 23.03 0.58
 7 4 11 0.66 0.12
 7 4 11 0.59 0.11
 7 4 12 2.71 0.2
 7 4 12 3.16 0.22
 7 4 13 0 0.06
 7 4 13 0 0.06
 7 4 14 10.49 0.35
 7 4 14 9.95 0.36
 7 4 15 1.73 0.15
 7 4 15 1.85 0.14
 7 4 16 3.69 0.18
 7 4 17 0.1 0.04
 7 -5 17 1.27 0.08
 7 -5 16 1.62 0.12
 7 -5 15 2.7 0.17
 7 -5 14 0.56 0.1
 7 -5 13 2.37 0.18
 7 -5 12 1.29 0.14
 7 -5 11 12.21 0.42
 7 -5 10 0.91 0.12
 7 -5 9 10.31 0.38
 7 5 -8 0.68 0.19
 7 -5 8 0.42 0.09
 7 -5 8 0.47 0.09
 7 -5 7 6.93 0.3
 7 5 -7 7.68 0.51
 7 -5 6 0.16 0.07
 7 5 -6 0.42 0.14
 7 5 -5 62.33 1.39
 7 5 -4 0.16 0.11
 7 5 -3 1.4 0.21
 7 5 -2 0.97 0.17
 7 5 -1 0.38 0.11
 7 5 0 0.08 0.07
 7 5 1 0.37 0.11
 7 5 2 0.95 0.14
 7 5 7 7 0.29
 7 5 8 0.55 0.1
 7 5 9 9.9 0.39
 7 5 9 10.33 0.37
 7 5 10 1.05 0.15
 7 5 10 1.09 0.13
 7 5 11 13.36 0.43
 7 5 11 12.63 0.44
 7 5 12 1.45 0.16
 7 5 12 1.3 0.14
 7 5 13 2.14 0.18
 7 5 13 2.29 0.18
 7 5 14 0.56 0.09
 7 5 14 0.67 0.1
 7 5 15 2.88 0.17
 7 5 15 2.85 0.17
 7 5 16 1.68 0.12
 7 5 16 1.52 0.1
 7 -6 16 0.64 0.07
 7 -6 15 1.1 0.1
 7 -6 14 0.92 0.1
 7 -6 13 1.01 0.12
 7 -6 12 5.89 0.27
 7 -6 11 0.33 0.08
 7 -6 10 8.13 0.32
 7 -6 9 0.54 0.1
 7 -6 8 1.12 0.12
 7 -6 8 1.41 0.14
 7 -6 7 -0.07 0.06
 7 6 -7 0.06 0.08
 7 -6 7 -0.12 0.07
 7 -6 6 2.08 0.18
 7 6 -6 2.17 0.28
 7 -6 5 4.56 0.26
 7 6 -5 4.74 0.41
 7 -6 4 6.06 0.3
 7 6 -4 5.72 0.43
 7 6 -3 0.16 0.1
 7 6 -2 11.46 0.58
 7 6 -1 1.27 0.19
 7 6 0 -0.13 0.08
 7 6 1 1.31 0.18
 7 6 2 11.6 0.5
 7 6 9 0.37 0.1
 7 6 10 8.71 0.33
 7 6 10 7.65 0.35
 7 6 11 0.42 0.1
 7 6 11 0.3 0.08
 7 6 12 6.34 0.28
 7 6 12 5.79 0.29
 7 6 13 1.13 0.12
 7 6 13 1.06 0.13
 7 6 14 1.09 0.12
 7 6 14 0.89 0.1
 7 6 15 1.16 0.11
 7 6 16 0.61 0.07
 7 -7 8 0.54 0.1
 7 -7 7 8.96 0.37
 7 7 -6 0.77 0.18
 7 -7 6 0.88 0.13
 7 7 -5 11.82 0.64
 7 -7 5 12.48 0.44
 7 7 -4 -0.15 0.09
 7 -7 4 0.07 0.06
 7 7 -3 38.54 1.12
 7 -7 3 40.31 0.79
 7 7 -2 2.03 0.26
 7 -7 2 2.3 0.19
 7 7 -1 15.13 0.67
 7 -7 1 15.81 0.49
 7 7 0 -0.26 0.1
 7 -7 0 -0.13 0.06
 7 7 1 16.8 0.66
 7 -7 -1 16.6 0.49
 7 -7 -2 2.49 0.19
 7 -7 -3 41.51 0.74
 7 -7 -4 0.07 0.05
 7 7 8 0.77 0.13
 7 7 9 0.07 0.07
 7 7 10 0.4 0.1
 7 7 11 5.52 0.29
 7 7 12 1.08 0.13
 7 7 13 0.15 0.07
 7 7 14 0.41 0.08
 7 7 15 3.86 0.19
 7 7 16 0.55 0.06
 7 -8 8 13.06 0.43
 7 -8 7 -0.01 0.06
 7 -8 6 23.2 0.61
 7 -8 5 1.03 0.14
 7 8 -4 4.93 0.42
 7 -8 4 5.27 0.3
 7 8 -3 2.45 0.29
 7 -8 3 2.52 0.21
 7 8 -2 47.9 1.24
 7 -8 2 49.97 0.9
 7 8 -1 -0.06 0.07
 7 -8 1 0.17 0.07
 7 8 0 8.49 0.49
 7 -8 0 9.35 0.39
 7 8 1 -0.05 0.06
 7 -8 -1 0.13 0.06
 7 -8 -2 51.76 0.89
 7 -8 -3 2.61 0.2
 7 -8 -4 5.22 0.27
 7 8 7 -0.02 0.08
 7 8 8 13.09 0.47
 7 8 9 0.16 0.08
 7 8 10 1.68 0.18
 7 8 11 0.94 0.14
 7 8 12 2.09 0.18
 7 8 13 0.63 0.1
 7 8 14 4.1 0.21
 7 8 15 0.12 0.05
 7 8 16 3.22 0.13
 7 -9 9 9.6 0.35
 7 -9 8 0.67 0.11
 7 -9 7 8.79 0.38
 7 -9 6 0.61 0.12
 7 -9 5 17.89 0.56
 7 -9 4 0.82 0.13
 7 -9 3 2.47 0.22
 7 9 -2 0.84 0.19
 7 -9 2 0.72 0.13
 7 9 -1 40.35 1.13
 7 -9 1 43.8 0.87
 7 9 0 0.05 0.06
 7 -9 0 -0.05 0.08
 7 -9 -1 43.44 0.85
 7 -9 -2 0.69 0.12
 7 -9 -3 2.47 0.2
 7 -9 -4 0.79 0.11
 7 9 5 19.2 0.55
 7 9 6 0.81 0.14
 7 9 7 9.29 0.39
 7 9 8 0.97 0.14
 7 9 9 10.07 0.41
 7 9 10 0.15 0.09
 7 9 11 12.14 0.42
 7 9 12 0.05 0.06
 7 9 13 6.94 0.28
 7 9 14 0.18 0.06
 7 9 15 4.2 0.17
 -7 10 12 7.81 0.27
 7 -10 9 0.11 0.06
 7 -10 8 7.16 0.32
 7 -10 7 1.16 0.15
 7 -10 6 4.91 0.29
 7 -10 5 1.38 0.17
 7 -10 4 9.41 0.42
 7 -10 3 0.91 0.14
 7 -10 2 0.51 0.12
 7 -10 1 0.05 0.07
 7 -10 0 65.29 1.08
 7 -10 -1 -0.16 0.09
 7 10 2 0.06 0.07
 7 -10 -2 -0.02 0.07
 7 10 3 1.41 0.15
 7 -10 -3 1.32 0.16
 7 10 4 9.67 0.38
 7 -10 -4 9.22 0.37
 7 10 5 1.63 0.17
 7 10 6 5.22 0.29
 7 10 7 1.4 0.16
 7 10 8 7.89 0.35
 7 10 9 0.19 0.09
 7 10 10 19.15 0.52
 7 10 11 0.15 0.08
 7 10 12 9.51 0.34
 7 10 13 0.2 0.07
 7 10 14 4.12 0.18
 -7 11 12 0.29 0.06
 7 -11 9 7.42 0.29
 7 -11 8 0.03 0.05
 7 -11 7 3.69 0.24
 7 -11 6 1.17 0.15
 7 -11 5 8.88 0.4
 7 -11 4 0.11 0.08
 7 -11 3 0.12 0.09
 7 -11 2 0.2 0.09
 7 -11 1 5.76 0.34
 7 -11 0 0.6 0.13
 7 -11 -1 6.56 0.35
 7 -11 -2 0.16 0.08
 7 11 3 0.28 0.08
 7 -11 -3 0.05 0.06
 7 11 4 0.15 0.07
 7 -11 -4 0.07 0.06
 7 11 5 9.68 0.37
 7 11 6 1.37 0.15
 7 11 7 4.08 0.25
 7 11 8 0.14 0.07
 7 11 9 8.12 0.34
 7 11 10 1.27 0.14
 7 11 11 6.28 0.27
 7 11 12 0.23 0.07
 7 11 13 2.92 0.16
 7 11 14 0.12 0.04
 7 -12 9 0.37 0.07
 7 -12 8 1.56 0.14
 7 -12 7 0.52 0.1
 7 -12 6 5.44 0.3
 7 -12 5 0.14 0.08
 7 -12 4 0.29 0.09
 7 -12 3 -0.09 0.08
 7 -12 2 8.14 0.39
 7 -12 1 -0.03 0.08
 7 -12 0 14.21 0.51
 7 -12 -1 -0.07 0.08
 7 -12 -2 7.95 0.36
 7 -12 -3 0.02 0.06
 7 -12 -4 0.25 0.08
 7 12 5 0.13 0.07
 7 12 6 5.26 0.26
 7 12 7 0.52 0.09
 7 12 8 1.86 0.16
 7 12 9 0.38 0.09
 7 12 10 1.41 0.13
 7 12 11 0.73 0.09
 7 12 12 0.24 0.06
 7 12 13 0.24 0.05
 7 -13 9 0.6 0.07
 7 -13 8 0.12 0.05
 7 -13 7 0.51 0.09
 7 -13 6 0.04 0.06
 7 -13 5 2.06 0.19
 7 -13 4 0.32 0.08
 7 -13 3 9.35 0.4
 7 -13 2 0.93 0.14
 7 -13 1 9.89 0.42
 7 -13 0 0.15 0.08
 7 -13 -1 10.76 0.42
 7 -13 -2 0.74 0.12
 7 -13 -3 9.2 0.36
 7 -13 -4 0.3 0.08
 7 13 6 0.09 0.05
 7 13 7 0.43 0.08
 7 13 8 0.15 0.06
 7 13 9 0.76 0.09
 7 13 10 0.2 0.05
 7 13 11 2.58 0.13
 7 -14 8 0.56 0.07
 7 -14 7 0.01 0.05
 7 -14 6 2.15 0.17
 7 -14 5 0.06 0.06
 7 -14 4 4.13 0.25
 7 -14 3 0.24 0.08
 7 -14 2 8.65 0.37
 7 -14 1 -0.03 0.06
 7 -14 0 3.71 0.24
 7 -14 -1 -0.08 0.07
 7 -14 -2 8.5 0.34
 7 -14 -3 0.17 0.06
 7 -14 -4 3.12 0.18
 7 14 8 0.57 0.07
 7 14 9 0.24 0.05
 -7 -14 10 3.28 0.15
 7 -15 7 1.06 0.09
 7 -15 6 0.43 0.07
 7 -15 5 11.11 0.34
 7 -15 4 0.2 0.07
 7 -15 3 3.49 0.21
 7 -15 2 0.18 0.07
 7 -15 1 2.5 0.18
 7 -15 0 0.05 0.06
 7 -15 -1 2.53 0.17
 -7 -15 2 0.12 0.05
 7 -15 -2 0.13 0.06
 -7 -15 3 3.53 0.18
 7 -15 -3 3.59 0.18
 -7 -15 4 0.12 0.05
 7 -15 -4 0.1 0.04
 -7 -15 5 10.94 0.31
 -7 -15 6 0.53 0.08
 -7 -15 7 1.11 0.1
 -7 -15 8 0.09 0.04
 7 -16 5 -0.04 0.04
 7 -16 4 3.48 0.17
 7 -16 3 0.16 0.05
 7 -16 2 2.96 0.17
 7 -16 1 0.65 0.09
 7 -16 0 0.3 0.07
 7 -16 -1 0.6 0.08
 7 -16 -2 2.42 0.14
 -7 -16 3 0.14 0.04
 7 -16 -3 0.1 0.04
 -7 -16 4 3.64 0.15
 -7 -16 5 0 0.03
 7 -17 2 0.03 0.03
 7 -17 1 1.23 0.09
 8 0 0 4.96 0.35
 8 0 -1 0.09 0.08
 8 0 -2 73.89 1.4
 8 0 -3 1.3 0.19
 8 0 -4 20.65 0.77
 8 0 -5 3.35 0.33
 8 0 -6 26.86 0.92
 8 0 6 27.25 0.58
 8 0 7 1.17 0.13
 8 0 -7 1.03 0.19
 8 0 -8 0.37 0.16
 8 0 9 0.12 0.09
 8 0 10 42.64 0.84
 8 0 11 0.15 0.09
 8 0 12 11.36 0.43
 8 0 13 2.4 0.2
 8 0 14 1.73 0.17
 8 0 15 0.03 0.06
 8 0 16 3.45 0.18
 8 0 17 0.08 0.04
 8 -1 17 4.16 0.17
 8 -1 16 -0.01 0.05
 8 -1 15 1.74 0.15
 8 -1 14 0.15 0.08
 8 -1 13 9.88 0.39
 8 -1 12 1.27 0.16
 8 -1 11 13.27 0.47
 8 -1 10 2.95 0.23
 8 -1 9 4.33 0.27
 8 1 -8 2.35 0.29
 8 1 -7 39.06 1.12
 8 -1 7 37.31 0.66
 8 1 -6 3.05 0.33
 8 -1 6 3.08 0.2
 8 1 -5 14.47 0.67
 8 1 -4 0.28 0.12
 8 1 -3 48.31 1.17
 8 1 -2 0.59 0.14
 8 1 -1 36.82 0.97
 8 1 0 -0.01 0.06
 8 1 1 35.78 0.89
 8 1 6 3.37 0.21
 8 1 7 36.56 0.67
 8 1 8 2.09 0.16
 8 1 9 5.54 0.31
 8 1 10 3.3 0.24
 8 1 11 12.6 0.39
 8 1 11 13.66 0.47
 8 1 12 1.14 0.16
 8 1 13 11.14 0.41
 8 1 14 0.22 0.08
 8 1 15 1.69 0.15
 8 1 16 -0.01 0.05
 8 1 17 4.28 0.17
 8 -2 17 0.12 0.04
 8 -2 16 4.95 0.21
 8 -2 15 0.3 0.08
 8 -2 14 3.06 0.21
 8 -2 13 0.13 0.07
 8 -2 12 0.85 0.13
 8 -2 11 1.36 0.16
 8 -2 10 20.78 0.58
 8 -2 9 1.22 0.16
 8 2 -8 46.75 1.24
 8 2 -7 2.33 0.29
 8 -2 7 2.55 0.18
 8 2 -6 36.51 1.09
 8 -2 6 36.19 0.69
 8 -2 6 35.87 0.67
 8 -2 5 0.18 0.08
 8 -2 5 0.49 0.1
 8 2 -5 0.39 0.12
 8 2 -4 11.06 0.58
 8 2 -3 -0.03 0.08
 8 2 -2 15.74 0.66
 8 2 -1 0.19 0.1
 8 2 0 0.45 0.11
 8 2 1 0.05 0.05
 8 2 2 14.47 0.55
 8 2 5 0.21 0.08
 8 2 6 36.12 0.68
 8 2 7 2.9 0.2
 8 2 8 44.89 0.74
 8 2 9 1.27 0.16
 8 2 10 20.73 0.54
 8 2 10 21.96 0.59
 8 2 11 1.59 0.15
 8 2 11 1.64 0.17
 8 2 12 0.63 0.1
 8 2 12 0.79 0.13
 8 2 13 0.1 0.05
 8 2 13 0.25 0.09
 8 2 14 3.11 0.21
 8 2 15 0.24 0.07
 8 2 16 4.95 0.21
 8 2 17 0.19 0.05
 8 -3 17 1.89 0.1
 8 -3 16 0.43 0.07
 8 -3 15 2.84 0.18
 8 -3 14 0.5 0.1
 8 -3 13 1.07 0.13
 8 -3 12 0.2 0.09
 8 -3 11 18.87 0.54
 8 -3 10 1.56 0.17
 8 -3 9 3.64 0.25
 8 -3 8 0.69 0.12
 8 3 -7 27.06 0.96
 8 -3 7 26.71 0.6
 8 -3 6 0.74 0.11
 8 3 -6 0.85 0.17
 8 -3 6 0.92 0.12
 8 3 -5 21.92 0.84
 8 -3 5 23.17 0.57
 8 -3 5 23.34 0.55
 8 3 -4 0.21 0.11
 8 -3 4 0.33 0.08
 8 3 -3 4.96 0.39
 8 3 -2 3.26 0.31
 8 3 -1 9.05 0.5
 8 3 0 0.08 0.08
 8 3 1 8.81 0.45
 8 3 2 2.95 0.25
 8 3 4 0.12 0.07
 8 3 5 24.92 0.58
 8 3 6 0.94 0.13
 8 3 7 27.58 0.6
 8 3 8 0.76 0.12
 8 3 9 3.84 0.25
 8 3 10 1.69 0.17
 8 3 10 1.96 0.18
 8 3 11 18.24 0.53
 8 3 11 17.52 0.5
 8 3 12 0.18 0.07
 8 3 12 0.17 0.08
 8 3 13 1.2 0.12
 8 3 13 0.84 0.12
 8 3 14 0.39 0.07
 8 3 14 0.37 0.08
 8 3 15 2.5 0.17
 8 3 16 0.39 0.07
 8 3 17 1.84 0.1
 8 -4 16 0.04 0.04
 8 -4 15 0.13 0.05
 8 -4 14 7.19 0.29
 8 -4 13 0.18 0.07
 8 -4 12 9.26 0.36
 8 -4 11 0.72 0.12
 8 -4 10 2.84 0.21
 8 -4 9 1.95 0.18
 8 -4 8 5.58 0.29
 8 -4 8 6.1 0.29
 8 4 -7 0.06 0.13
 8 -4 7 0.29 0.08
 8 -4 6 4.03 0.25
 8 -4 6 3.93 0.23
 8 4 -6 4.16 0.39
 8 -4 5 4.69 0.26
 8 4 -5 4.37 0.38
 8 4 -4 1.16 0.2
 8 -4 4 1.06 0.13
 8 4 -3 0.59 0.15
 8 -4 3 0.81 0.12
 8 -4 2 21.25 0.55
 8 4 -2 21.11 0.79
 8 4 -1 0.34 0.11
 8 4 0 8.25 0.47
 8 4 1 0.75 0.14
 8 4 2 22.82 0.54
 8 4 3 0.78 0.12
 8 -4 -4 1.8 0.15
 8 4 4 1.64 0.16
 8 4 5 4.65 0.26
 8 4 6 4.82 0.27
 8 4 8 6.25 0.31
 8 4 9 2.01 0.18
 8 4 10 2.42 0.2
 8 4 10 2.29 0.19
 8 4 11 0.83 0.13
 8 4 11 0.8 0.12
 8 4 12 10.27 0.38
 8 4 12 10.19 0.37
 8 4 13 0.15 0.06
 8 4 13 0.11 0.06
 8 4 14 6.84 0.26
 8 4 14 6.75 0.27
 8 4 15 0.09 0.04
 8 4 15 0.12 0.05
 8 4 16 0.11 0.04
 8 -5 16 0.21 0.04
 8 -5 15 7.59 0.24
 8 -5 14 0.88 0.1
 8 -5 13 8.14 0.31
 8 -5 12 0.1 0.06
 8 -5 11 4.1 0.24
 8 -5 10 0.63 0.11
 8 -5 9 1.33 0.15
 8 -5 8 0.93 0.13
 8 -5 8 0.97 0.13
 8 -5 7 23.83 0.59
 8 -5 6 2.64 0.2
 8 5 -6 2.47 0.3
 8 -5 6 2.26 0.18
 8 -5 5 36.19 0.74
 8 5 -5 35.33 1.09
 8 -5 4 2.99 0.22
 8 5 -4 2.9 0.32
 8 -5 3 10.5 0.4
 8 5 -3 9.45 0.55
 8 5 -3 10.61 0.35
 8 5 -2 0.59 0.14
 8 -5 2 0.42 0.09
 8 5 -2 0.52 0.09
 8 -5 1 26.38 0.63
 8 5 -1 25.06 0.85
 8 5 -1 26.42 0.56
 8 5 0 0.54 0.13
 8 -5 0 0.51 0.09
 8 5 0 0.6 0.1
 8 -5 -1 27.08 0.62
 8 5 1 26.71 0.59
 8 -5 -2 0.47 0.09
 8 5 2 0.59 0.1
 8 -5 -3 10.47 0.37
 8 5 3 11.11 0.4
 8 -5 -4 2.89 0.2
 8 5 4 3.25 0.23
 8 5 7 23.01 0.56
 8 5 8 1.09 0.14
 8 5 9 1.3 0.15
 8 5 9 1.13 0.15
 8 5 10 0.53 0.11
 8 5 10 0.51 0.1
 8 5 11 3.85 0.24
 8 5 11 3.75 0.23
 8 5 12 0.04 0.06
 8 5 12 0.07 0.05
 8 5 13 8.41 0.32
 8 5 13 8.01 0.3
 8 5 14 1.18 0.12
 8 5 14 0.99 0.1
 8 5 15 7.55 0.23
 8 5 15 7.43 0.23
 8 5 16 0.16 0.04
 8 -6 15 0.64 0.07
 8 -6 14 5.01 0.2
 8 -6 13 0.21 0.06
 8 -6 12 8.76 0.31
 8 -6 11 0.79 0.11
 8 -6 10 3.26 0.21
 8 -6 9 0.05 0.06
 8 -6 8 5.82 0.28
 8 -6 8 5.95 0.3
 8 -6 7 0.42 0.09
 8 -6 7 0.43 0.1
 8 -6 6 23.59 0.61
 8 6 -5 0.42 0.13
 8 -6 5 0.29 0.09
 8 -6 4 57.07 0.95
 8 6 -4 56.26 1.38
 8 -6 3 1.4 0.16
 8 6 -3 1.62 0.23
 8 -6 2 13.82 0.47
 8 6 -2 14.17 0.67
 8 -6 1 1.37 0.15
 8 6 -1 1.47 0.15
 8 6 -1 1.1 0.18
 8 -6 0 13.61 0.46
 8 6 0 12.57 0.6
 8 6 0 13.36 0.42
 8 6 1 1.88 0.23
 8 -6 -1 1.51 0.16
 8 -6 -2 14.75 0.46
 8 -6 -3 1.68 0.16
 8 -6 -4 56.23 0.86
 8 6 8 6.53 0.29
 8 6 9 -0.01 0.07
 8 6 9 0.11 0.06
 8 6 10 3.13 0.23
 8 6 10 2.97 0.2
 8 6 11 0.94 0.13
 8 6 11 1.02 0.12
 8 6 12 8.49 0.34
 8 6 12 8.16 0.29
 8 6 13 0.25 0.08
 8 6 13 0.08 0.05
 8 6 14 5.49 0.23
 8 6 15 0.68 0.08
 8 -7 9 3.79 0.22
 8 -7 8 -0.02 0.05
 8 -7 7 3.81 0.25
 8 -7 6 0.46 0.11
 8 -7 5 10.7 0.43
 8 -7 4 0.1 0.08
 8 -7 3 60.38 1.02
 8 7 -3 59.31 1.41
 8 7 -2 -0.15 0.1
 8 -7 2 0.6 0.11
 8 -7 1 12.45 0.46
 8 7 -1 11.45 0.6
 8 -7 0 1.72 0.18
 8 7 0 1.99 0.24
 8 -7 -1 12.19 0.45
 8 -7 -2 0.36 0.1
 8 -7 -3 63.29 0.96
 8 -7 -4 0.25 0.07
 8 7 8 0.06 0.07
 8 7 9 3.44 0.24
 8 7 10 0.11 0.07
 8 7 11 14.77 0.46
 8 7 12 0.64 0.11
 8 7 13 2.93 0.19
 8 7 14 0.14 0.05
 8 7 15 4.97 0.18
 8 -8 9 0 0.05
 8 -8 8 0.58 0.1
 8 -8 7 0.4 0.09
 8 -8 6 2.38 0.21
 8 -8 5 0.63 0.12
 8 -8 4 5.58 0.32
 8 -8 3 0.97 0.14
 8 -8 2 60.18 1.03
 8 -8 1 1.17 0.16
 8 -8 0 6.89 0.35
 8 8 0 5.69 0.42
 8 -8 -1 1.15 0.15
 8 -8 -2 60.4 0.99
 8 -8 -3 1.07 0.14
 8 -8 -4 5.22 0.28
 8 8 7 0.21 0.1
 8 8 8 0.45 0.11
 8 8 9 0.05 0.07
 8 8 10 11.68 0.42
 8 8 11 0.16 0.08
 8 8 12 4.8 0.25
 8 8 13 0.72 0.1
 8 8 14 1.01 0.1
 8 8 15 0.28 0.05
 8 -9 9 0.76 0.1
 8 -9 8 0.61 0.1
 8 -9 7 0.61 0.12
 8 -9 6 0.13 0.07
 8 -9 5 12.81 0.48
 8 -9 4 0.32 0.11
 8 -9 3 6.1 0.34
 8 -9 2 1.63 0.18
 8 -9 1 23.22 0.65
 8 -9 0 0.03 0.07
 8 -9 -1 22.76 0.63
 8 -9 -2 1.28 0.16
 8 -9 -3 6.06 0.31
 8 -9 -4 0.22 0.07
 8 9 5 13.48 0.46
 8 9 6 0.16 0.09
 8 9 7 0.77 0.13
 8 9 8 0.58 0.12
 8 9 9 0.97 0.14
 8 9 10 0.1 0.07
 8 9 11 1.9 0.16
 8 9 12 0.29 0.07
 8 9 13 0.77 0.09
 8 9 14 0.03 0.04
 8 -10 9 0.4 0.08
 8 -10 8 1.8 0.16
 8 -10 7 0.5 0.1
 8 -10 6 4.66 0.28
 8 -10 5 2.38 0.21
 8 -10 4 3.72 0.27
 8 -10 3 0.97 0.15
 8 -10 2 4.47 0.29
 8 -10 1 0.04 0.09
 8 -10 0 1.97 0.2
 8 -10 -1 0.04 0.08
 8 -10 -2 4.46 0.28
 8 10 3 1.23 0.15
 8 -10 -3 1.01 0.14
 8 10 4 4.33 0.25
 8 -10 -4 3.79 0.24
 8 10 5 2.68 0.21
 8 10 6 5.2 0.28
 8 10 7 0.65 0.12
 8 10 8 1.43 0.15
 8 10 9 0.42 0.1
 8 10 10 2.21 0.18
 8 10 11 0.07 0.05
 8 10 12 0.37 0.07
 8 10 13 0.07 0.04
 8 -11 9 6.23 0.24
 8 -11 8 0.01 0.06
 8 -11 7 8.25 0.34
 8 -11 6 1.01 0.14
 8 -11 5 7.24 0.35
 8 -11 4 0.63 0.12
 8 -11 3 1.73 0.19
 8 -11 2 0.08 0.08
 8 -11 1 23.12 0.64
 8 -11 0 0.45 0.12
 8 -11 -1 22.58 0.62
 8 -11 -2 -0.02 0.08
 8 11 3 1.45 0.14
 8 -11 -3 1.3 0.15
 8 11 4 0.84 0.12
 8 -11 -4 0.77 0.11
 8 11 5 7.16 0.31
 8 11 6 0.89 0.12
 8 11 7 7.43 0.31
 8 11 8 0.07 0.07
 8 11 9 6.99 0.29
 8 11 10 0.47 0.08
 8 11 11 3.36 0.18
 8 11 12 0.06 0.04
 8 11 13 2.19 0.11
 8 -12 9 0.31 0.06
 8 -12 8 10.52 0.32
 8 -12 7 0.19 0.07
 8 -12 6 8.3 0.34
 8 -12 5 1.67 0.17
 8 -12 4 0.67 0.12
 8 -12 3 0.13 0.08
 8 -12 2 12.68 0.47
 8 -12 1 0.3 0.1
 8 -12 0 28.19 0.69
 8 -12 -1 0.2 0.09
 8 -12 -2 12.11 0.43
 8 -12 -3 0.1 0.06
 8 12 4 0.71 0.1
 8 -12 -4 0.74 0.1
 8 12 5 1.68 0.14
 8 12 6 7.43 0.29
 8 12 7 0.18 0.07
 8 12 8 10.73 0.33
 8 12 9 0.44 0.08
 8 12 10 3.44 0.17
 8 12 11 0.17 0.05
 8 -13 8 0.22 0.05
 8 -13 7 8.19 0.29
 8 -13 6 0.34 0.08
 8 -13 5 3.4 0.22
 8 -13 4 0 0.07
 8 -13 3 7.78 0.34
 8 -13 2 0.04 0.07
 8 -13 1 2.61 0.21
 8 -13 0 -0.05 0.07
 8 -13 -1 2.68 0.2
 8 -13 -2 0.07 0.06
 8 -13 -3 6.72 0.28
 8 -13 -4 0 0.06
 8 13 6 0.18 0.05
 8 13 7 7.48 0.24
 8 13 8 0.27 0.06
 8 13 9 3.15 0.14
 8 13 10 0.26 0.05
 8 -14 7 0.75 0.08
 8 -14 6 3.23 0.17
 8 -14 5 0.28 0.07
 8 -14 4 8.61 0.32
 8 -14 3 -0.03 0.06
 8 -14 2 2.16 0.17
 8 -14 1 -0.07 0.08
 8 -14 0 0.23 0.08
 8 -14 -1 0.04 0.05
 8 -14 -2 2.26 0.16
 8 -14 -3 0.03 0.05
 8 -14 -4 7.62 0.24
 -8 -14 9 0.1 0.04
 8 -15 6 -0.02 0.03
 8 -15 5 1.16 0.1
 8 -15 4 0.1 0.05
 8 -15 3 1.47 0.12
 8 -15 2 -0.13 0.06
 8 -15 1 0.49 0.08
 8 -15 0 0.1 0.05
 8 -15 -1 0.52 0.08
 8 -15 -2 -0.07 0.05
 -8 -15 3 1.11 0.08
 8 -15 -3 1.26 0.09
 -8 -15 4 0.09 0.03
 -8 -15 5 1.01 0.08
 -8 -15 6 0.02 0.03
 8 -16 3 0.13 0.04
 8 -16 2 -0.02 0.04
 8 -16 1 0.05 0.03
 8 -16 0 0.8 0.07
 8 -16 -1 0.08 0.03
 9 0 0 -0.07 0.06
 9 0 1 -0.04 0.08
 9 0 -1 -0.06 0.07
 9 0 -2 0.77 0.12
 9 0 2 1.1 0.14
 9 0 -3 0.2 0.11
 9 0 3 0.22 0.08
 9 0 -3 0.24 0.07
 9 0 4 0.73 0.12
 9 0 -4 0.74 0.11
 9 0 5 0.06 0.07
 9 0 -5 0.14 0.1
 9 0 6 14.33 0.45
 9 0 7 1.76 0.16
 9 0 8 22.54 0.53
 9 0 9 2.87 0.24
 9 0 10 1.21 0.13
 9 0 10 1.33 0.16
 9 0 11 0.06 0.09
 9 0 12 6.82 0.32
 9 0 13 0.96 0.13
 9 0 14 0.27 0.08
 9 0 15 0.12 0.05
 9 0 16 1.39 0.1
 9 -1 16 0.57 0.07
 9 -1 15 0.37 0.07
 9 -1 14 0.42 0.09
 9 -1 13 5.54 0.28
 9 -1 12 2.21 0.19
 9 -1 11 17.61 0.53
 9 -1 10 0.8 0.14
 9 -1 9 21.45 0.61
 9 -1 7 9.79 0.37
 9 -1 6 0.25 0.08
 9 1 -5 4.66 0.39
 9 1 -5 5.16 0.25
 9 -1 5 4.95 0.27
 9 1 -4 0.35 0.09
 9 -1 4 0.3 0.08
 9 1 -4 0.39 0.13
 9 1 -3 3.1 0.32
 9 1 -3 3.03 0.21
 9 -1 3 2.93 0.22
 9 1 -2 0.3 0.09
 9 -1 2 0.21 0.08
 9 1 -2 0.04 0.07
 9 1 -1 12.12 0.59
 9 1 -1 13.02 0.42
 9 -1 1 13.05 0.44
 9 1 0 0.34 0.09
 9 -1 0 0.37 0.09
 9 1 0 0.39 0.11
 9 1 1 12.28 0.42
 9 -1 -1 12.88 0.43
 9 1 2 0.27 0.08
 9 -1 -2 0.22 0.07
 9 1 3 2.72 0.2
 9 -1 -3 2.78 0.2
 9 1 4 0.44 0.09
 9 -1 -4 0.35 0.09
 9 1 5 5.69 0.29
 9 -1 -5 5.51 0.27
 9 1 6 0.13 0.08
 9 1 7 8.85 0.35
 9 1 8 1.77 0.16
 9 1 9 22.64 0.62
 9 1 10 0.98 0.12
 9 1 10 0.95 0.14
 9 1 11 16.64 0.44
 9 1 11 18.77 0.54
 9 1 12 2.29 0.2
 9 1 13 5.27 0.27
 9 1 14 0.31 0.08
 9 1 15 0.22 0.06
 9 1 16 0.43 0.06
 9 -2 16 0.12 0.04
 9 -2 15 0.56 0.08
 9 -2 14 6.8 0.28
 9 -2 13 0.38 0.09
 9 -2 12 12.24 0.42
 9 -2 11 0.95 0.14
 9 -2 10 68.61 1.05
 9 -2 9 0.85 0.14
 9 -2 7 2.11 0.17
 9 -2 6 14.33 0.45
 9 2 -5 0.95 0.18
 9 -2 5 1.56 0.16
 9 2 -4 0.9 0.12
 9 -2 4 1.08 0.14
 9 2 -4 0.72 0.17
 9 2 -3 0.46 0.1
 9 -2 3 0.33 0.09
 9 -2 3 0.33 0.09
 9 2 -3 0.5 0.14
 9 2 -2 18.22 0.75
 9 -2 2 18.16 0.53
 9 2 -2 18.19 0.49
 9 -2 2 17.97 0.52
 9 2 -1 0.55 0.1
 9 -2 1 0.52 0.11
 9 -2 1 0.63 0.11
 9 2 -1 0.45 0.13
 9 -2 0 36.59 0.74
 9 2 0 35.73 0.71
 9 2 1 0.6 0.11
 9 2 1 0.6 0.13
 9 2 2 17.39 0.5
 9 2 3 0.49 0.1
 9 2 4 1.06 0.14
 9 2 5 1.73 0.18
 9 -2 -5 1.41 0.15
 9 2 6 12.36 0.43
 9 -2 -6 12.15 0.4
 9 2 7 2.2 0.18
 9 2 8 8.49 0.38
 9 2 8 8.05 0.33
 9 2 9 0.72 0.13
 9 2 10 68.09 0.96
 9 2 10 72.77 1.07
 9 2 11 1.01 0.12
 9 2 11 1.04 0.15
 9 2 12 11.77 0.36
 9 2 12 12.14 0.41
 9 2 13 0.27 0.09
 9 2 14 6.94 0.27
 9 2 15 0.6 0.08
 9 2 16 0.19 0.05
 9 -3 16 0.08 0.04
 9 -3 15 6.89 0.23
 9 -3 14 0.29 0.07
 9 -3 13 8.22 0.32
 9 -3 12 1.43 0.15
 9 -3 11 21.1 0.56
 9 -3 10 0.6 0.12
 9 -3 9 16.58 0.52
 9 -3 8 0.47 0.11
 9 -3 7 16.01 0.46
 9 -3 6 1.02 0.13
 9 3 -5 46.37 1.27
 9 -3 5 47.69 0.87
 9 -3 5 48.67 0.85
 9 3 -4 0.4 0.09
 9 -3 4 0.36 0.09
 9 3 -4 0.63 0.17
 9 -3 4 0.41 0.1
 9 3 -3 2.24 0.28
 9 -3 3 2.9 0.22
 9 3 -3 2.67 0.19
 9 -3 3 2.78 0.21
 9 3 -2 1.16 0.2
 9 -3 2 1.12 0.14
 9 3 -2 1.11 0.13
 9 -3 1 16.38 0.51
 9 3 -1 16.12 0.47
 9 -3 0 2.42 0.2
 9 3 0 2.03 0.25
 9 3 0 2.7 0.2
 9 3 1 15.04 0.62
 9 -3 -1 15.86 0.49
 9 3 1 15.52 0.47
 9 -3 -2 1.24 0.15
 9 3 2 1.19 0.14
 9 3 3 2.21 0.19
 9 3 4 0.32 0.1
 9 3 5 47.1 0.84
 9 3 6 1.25 0.15
 9 3 7 17.23 0.5
 9 3 8 0.52 0.11
 9 3 9 16.42 0.51
 9 3 10 0.7 0.12
 9 3 10 0.62 0.12
 9 3 11 20.82 0.52
 9 3 11 22.28 0.57
 9 3 12 1.35 0.13
 9 3 12 1.23 0.14
 9 3 13 7.18 0.26
 9 3 13 7.29 0.29
 9 3 14 0.29 0.07
 9 3 15 7.08 0.23
 9 3 16 0.07 0.04
 9 -4 15 0.31 0.06
 9 -4 14 6.25 0.24
 9 -4 13 1.24 0.13
 9 -4 12 6.83 0.3
 9 -4 11 0.45 0.1
 9 -4 10 1.73 0.17
 9 -4 9 1.53 0.16
 9 -4 8 26.26 0.64
 9 -4 7 0.18 0.07
 9 -4 6 25.08 0.64
 9 -4 6 24.36 0.59
 9 -4 5 0.04 0.06
 9 -4 5 0.11 0.07
 9 4 -4 55.26 1.38
 9 -4 4 56.64 0.97
 9 4 -4 58.57 0.86
 9 -4 4 55.82 0.93
 9 -4 3 0.74 0.13
 9 4 -3 0.66 0.11
 9 -4 2 5.71 0.31
 9 4 -2 6.32 0.29
 9 4 -2 5.59 0.43
 9 4 -1 2.82 0.3
 9 -4 1 2.41 0.21
 9 4 -1 2.28 0.18
 9 4 0 7.55 0.46
 9 4 0 8.09 0.34
 9 -4 -1 2.43 0.21
 9 4 1 2.2 0.18
 9 -4 -2 4.71 0.28
 9 4 2 4.78 0.27
 9 -4 -3 0.6 0.11
 9 4 3 0.63 0.12
 9 -4 -4 54.74 0.87
 9 4 4 55.15 0.92
 9 4 5 0.15 0.09
 9 4 8 24.85 0.62
 9 4 9 1.59 0.16
 9 4 10 1.54 0.16
 9 4 10 1.43 0.15
 9 4 11 0.53 0.1
 9 4 11 0.51 0.1
 9 4 12 7.4 0.3
 9 4 12 7.23 0.3
 9 4 13 1.43 0.13
 9 4 13 1.22 0.12
 9 4 14 6.13 0.21
 9 4 14 6.35 0.24
 9 4 15 0.22 0.05
 9 -5 15 3.6 0.14
 9 -5 14 1.38 0.11
 9 -5 13 5.14 0.22
 9 -5 12 0.34 0.08
 9 -5 11 0.11 0.06
 9 -5 10 1.01 0.12
 9 -5 9 2.48 0.19
 9 -5 8 0.45 0.1
 9 -5 7 10.1 0.39
 9 -5 7 10.96 0.42
 9 -5 6 0.04 0.06
 9 -5 6 0.11 0.07
 9 -5 5 27.16 0.68
 9 -5 5 27.73 0.65
 9 -5 4 0.87 0.14
 9 5 -4 0.88 0.11
 9 -5 3 18.9 0.57
 9 5 -3 19.19 0.5
 9 5 -2 0.03 0.08
 9 -5 2 -0.02 0.07
 9 5 -2 0.11 0.07
 9 5 -1 3.97 0.34
 9 -5 1 4.36 0.28
 9 5 -1 4.09 0.24
 9 5 0 0.9 0.16
 9 -5 0 0.67 0.12
 9 5 0 0.65 0.11
 9 -5 -1 3.4 0.24
 9 5 1 3.59 0.24
 9 -5 -2 0.13 0.08
 9 5 2 0.06 0.08
 9 -5 -3 17.68 0.52
 9 5 3 18.55 0.54
 9 -5 -4 1 0.13
 9 5 4 0.91 0.14
 9 5 7 9.73 0.38
 9 5 8 0.68 0.11
 9 5 9 2.43 0.2
 9 5 9 2.25 0.18
 9 5 10 0.96 0.13
 9 5 10 0.97 0.13
 9 5 11 0.11 0.07
 9 5 11 0.01 0.05
 9 5 12 0.39 0.08
 9 5 12 0.3 0.08
 9 5 13 5.72 0.24
 9 5 13 5.55 0.22
 9 5 14 1.29 0.1
 9 5 14 1.18 0.09
 9 -6 14 0.49 0.06
 9 -6 13 0.25 0.05
 9 -6 12 0.02 0.05
 9 -6 11 1.02 0.11
 9 -6 10 0.36 0.08
 9 -6 9 0.23 0.08
 9 -6 8 3.11 0.21
 9 -6 8 2.95 0.21
 9 -6 7 0.11 0.06
 9 -6 7 0.12 0.07
 9 -6 6 5.32 0.3
 9 -6 6 5.37 0.28
 9 -6 5 1.09 0.15
 9 -6 4 8.08 0.38
 9 -6 3 0.81 0.14
 9 -6 2 5.96 0.33
 9 -6 1 1.31 0.16
 9 -6 0 0.33 0.1
 9 -6 -1 1.61 0.17
 9 -6 -2 5.99 0.32
 9 -6 -3 0.93 0.13
 9 -6 -4 7.6 0.34
 9 6 6 5.61 0.27
 9 6 7 0.15 0.07
 9 6 8 3.36 0.24
 9 6 8 3.23 0.2
 9 6 9 0.34 0.1
 9 6 9 0.22 0.07
 9 6 10 0.24 0.09
 9 6 10 0.27 0.07
 9 6 11 1.32 0.12
 9 6 11 1.18 0.14
 9 6 12 0.06 0.06
 9 6 12 0.05 0.04
 9 6 13 0.31 0.07
 9 6 14 0.41 0.06
 9 -7 8 0.83 0.12
 9 -7 7 16.13 0.5
 9 -7 6 0.15 0.07
 9 -7 6 0.06 0.06
 9 -7 5 17.05 0.54
 9 -7 4 1.16 0.15
 9 -7 3 1.48 0.17
 9 -7 2 1.4 0.17
 9 -7 1 2.91 0.24
 9 -7 0 1.26 0.16
 9 -7 -1 2.86 0.23
 9 -7 -2 1.28 0.15
 9 -7 -3 1.19 0.14
 9 -7 -4 1.08 0.14
 9 7 8 0.61 0.11
 9 7 9 0.76 0.13
 9 7 10 0.22 0.09
 9 7 11 0.76 0.11
 9 7 12 0.54 0.09
 9 7 13 0.97 0.1
 9 7 14 0.34 0.06
 9 -8 8 8.54 0.34
 9 -8 7 0.95 0.13
 9 -8 6 19.62 0.57
 9 -8 6 19.18 0.49
 9 -8 5 0.02 0.07
 9 -8 4 22.8 0.64
 9 -8 3 1.86 0.19
 9 -8 2 0.34 0.1
 9 -8 1 2.07 0.2
 9 -8 0 0.79 0.14
 9 -8 -1 1.93 0.2
 9 -8 -2 0.13 0.08
 9 -8 -3 1.62 0.17
 9 -8 -4 21.56 0.55
 9 8 6 20.3 0.57
 9 8 7 0.92 0.14
 9 8 8 8.86 0.37
 9 8 9 0.18 0.08
 9 8 10 4.53 0.25
 9 8 11 0.09 0.07
 9 8 12 1.36 0.12
 9 8 13 0.27 0.06
 9 8 14 4.63 0.16
 9 -9 9 8.01 0.28
 9 -9 8 0.14 0.06
 9 -9 7 4.76 0.27
 9 -9 6 0.46 0.08
 9 -9 6 0.54 0.11
 9 -9 5 14.12 0.49
 9 -9 4 0.09 0.08
 9 -9 3 10.04 0.43
 9 -9 2 1.17 0.16
 9 -9 1 19.51 0.59
 9 -9 0 0.42 0.12
 9 -9 -1 21.85 0.61
 9 -9 -2 1.28 0.16
 9 -9 -3 9.3 0.38
 9 -9 -4 0.14 0.06
 9 9 5 14.1 0.46
 9 9 6 0.49 0.11
 9 9 7 5.59 0.29
 9 9 8 0.05 0.07
 9 9 9 8.17 0.33
 9 9 10 0.05 0.06
 9 9 11 6.13 0.25
 9 9 12 0.24 0.06
 9 9 13 3.69 0.16
 9 -10 8 4.36 0.22
 9 -10 7 0.01 0.06
 9 -10 6 3.37 0.23
 9 -10 5 -0.01 0.07
 9 -10 4 8.16 0.37
 9 -10 3 0.97 0.14
 9 -10 2 17.24 0.55
 9 -10 1 0.15 0.08
 9 -10 0 9.18 0.4
 9 -10 -1 0.21 0.08
 9 10 2 17.44 0.46
 9 -10 -2 17.53 0.53
 9 10 3 1.09 0.13
 9 -10 -3 0.91 0.13
 9 10 4 7.84 0.33
 9 -10 -4 7.12 0.31
 9 10 5 0.19 0.08
 9 10 6 2.89 0.2
 9 10 7 0.01 0.06
 9 10 8 4.81 0.25
 9 10 9 0.32 0.08
 9 10 10 6.5 0.26
 9 10 11 0 0.04
 9 10 12 1.84 0.12
 9 -11 8 0.28 0.07
 9 -11 7 1.88 0.16
 9 -11 6 0 0.06
 9 -11 5 0.98 0.13
 9 -11 4 1 0.14
 9 -11 3 1.43 0.16
 9 -11 2 0.1 0.08
 9 -11 1 14.52 0.49
 9 -11 0 0.26 0.09
 9 -11 -1 14.09 0.47
 9 -11 -2 0.14 0.08
 9 11 3 1.51 0.13
 9 -11 -3 1.46 0.15
 9 11 4 1 0.11
 9 -11 -4 0.89 0.11
 9 11 5 0.88 0.11
 9 11 6 -0.01 0.05
 9 11 7 2 0.15
 9 11 8 0.25 0.07
 9 11 9 1.54 0.12
 9 11 10 0 0.04
 9 11 11 0.1 0.04
 9 -12 8 0.47 0.07
 9 -12 7 0.02 0.04
 9 -12 6 0.79 0.11
 9 -12 5 0.52 0.09
 9 -12 4 1.44 0.15
 9 -12 3 0.8 0.12
 9 -12 2 1.52 0.16
 9 -12 1 0.01 0.07
 9 -12 0 0.49 0.1
 9 -12 -1 -0.05 0.06
 9 -12 -2 1.24 0.14
 9 -12 -3 0.76 0.11
 9 -12 -4 1.42 0.13
 9 12 5 0.44 0.07
 9 12 6 0.65 0.08
 9 12 7 0.07 0.05
 9 12 8 0.38 0.07
 9 12 9 0.1 0.04
 9 12 10 1.91 0.1
 9 -13 7 -0.01 0.04
 9 -13 6 0.35 0.07
 9 -13 5 0.25 0.07
 9 -13 4 0.23 0.07
 9 -13 3 1.61 0.15
 9 -13 2 -0.04 0.07
 9 -13 1 5.73 0.27
 9 -13 0 -0.03 0.07
 9 -13 -1 5.07 0.24
 9 -13 -2 -0.02 0.06
 9 -13 -3 1.42 0.12
 9 -13 -4 0.11 0.05
 9 13 7 0.04 0.03
 9 -14 6 1.52 0.1
 9 -14 5 0.05 0.04
 9 -14 4 3.03 0.17
 9 -14 3 -0.05 0.05
 9 -14 2 9.01 0.3
 9 -14 1 0.21 0.06
 9 -14 0 3.32 0.18
 9 -14 -1 0.32 0.07
 9 -14 -2 7.97 0.25
 9 -14 -3 -0.05 0.04
 -9 -14 4 2.33 0.12
 -9 -14 6 1.63 0.1
 9 -15 4 -0.03 0.03
 9 -15 3 8.11 0.23
 9 -15 2 0.24 0.05
 9 -15 1 1.97 0.12
 9 -15 0 0.44 0.06
 9 -15 -1 1.67 0.1
 10 0 0 15.05 0.5
 10 0 1 0.56 0.12
 10 0 -1 0.52 0.11
 10 0 2 13.92 0.48
 10 0 -2 13.67 0.47
 10 0 3 0.72 0.12
 10 0 -3 0.88 0.13
 10 0 4 0.2 0.09
 10 0 -4 0.25 0.08
 10 0 5 0.12 0.08
 10 0 -5 0.1 0.07
 10 0 6 6.02 0.31
 10 0 7 2.31 0.19
 10 0 8 81.28 1.17
 10 0 8 78.85 0.99
 10 0 9 0.6 0.13
 10 0 10 2.12 0.15
 10 0 10 2.49 0.21
 10 0 11 0.44 0.11
 10 0 12 21.07 0.51
 10 0 13 0.66 0.1
 10 0 14 2.34 0.15
 10 0 15 0.29 0.05
 10 -1 15 0.27 0.05
 10 -1 14 0.11 0.05
 10 -1 13 7.42 0.28
 10 -1 12 0.47 0.1
 10 -1 11 4.52 0.26
 10 -1 10 2.14 0.19
 10 -1 9 19.6 0.57
 10 -1 8 1.35 0.17
 10 -1 8 1.23 0.13
 10 -1 7 36.93 0.72
 10 -1 6 1.13 0.14
 10 1 -5 9.19 0.35
 10 -1 5 9.33 0.39
 10 1 -4 0.36 0.09
 10 -1 4 0.39 0.1
 10 1 -3 3.79 0.24
 10 -1 3 3.56 0.25
 10 1 -2 0.14 0.06
 10 -1 2 0.1 0.08
 10 1 -1 3.03 0.23
 10 -1 1 2.98 0.23
 10 1 0 0.1 0.08
 10 -1 0 -0.03 0.08
 10 1 1 2.96 0.23
 10 -1 -1 2.91 0.23
 10 1 2 0.08 0.07
 10 -1 -2 0.14 0.08
 10 1 3 3.41 0.24
 10 -1 -3 3.42 0.24
 10 1 4 0.37 0.11
 10 -1 -4 0.39 0.09
 10 1 5 7.75 0.36
 10 -1 -5 7.86 0.34
 10 -1 -6 0.85 0.12
 10 1 6 0.86 0.13
 10 1 7 38.83 0.74
 10 1 8 1.63 0.19
 10 1 8 1.31 0.14
 10 1 9 19.99 0.57
 10 1 10 1.52 0.14
 10 1 10 1.97 0.19
 10 1 11 4.65 0.21
 10 1 11 4.6 0.26
 10 1 12 0.59 0.11
 10 1 13 6.51 0.26
 10 1 14 0.1 0.05
 10 1 15 0.38 0.06
 10 -2 15 0.36 0.05
 10 -2 14 0.3 0.06
 10 -2 13 0.16 0.07
 10 -2 12 0.52 0.1
 10 -2 11 0.28 0.09
 10 -2 10 9.11 0.37
 10 -2 9 0.44 0.11
 10 -2 8 1.37 0.17
 10 -2 8 1.22 0.13
 10 -2 7 1.42 0.15
 10 -2 6 27.29 0.64
 10 2 -5 1.38 0.15
 10 -2 5 1.24 0.15
 10 2 -4 16.31 0.48
 10 -2 4 15.83 0.51
 10 2 -3 0.18 0.08
 10 -2 3 0.17 0.08
 10 2 -2 0.1 0.08
 10 -2 2 -0.02 0.09
 10 2 -1 0.1 0.07
 10 -2 1 0.15 0.08
 10 2 0 6.12 0.32
 10 -2 0 5.92 0.32
 10 2 1 0.18 0.08
 10 -2 -1 0.09 0.07
 10 2 2 0.08 0.07
 10 -2 -2 0.06 0.07
 10 2 3 0.25 0.08
 10 -2 -3 0.25 0.1
 10 2 4 15.66 0.51
 10 -2 -4 15.76 0.5
 10 2 5 1.35 0.16
 10 -2 -5 1.2 0.15
 10 2 6 27.67 0.65
 10 -2 -6 28.28 0.62
 10 2 7 1.52 0.16
 10 2 8 1.41 0.17
 10 2 9 0.54 0.12
 10 2 10 8.54 0.32
 10 2 10 9.01 0.36
 10 2 11 0.17 0.06
 10 2 11 0.12 0.08
 10 2 12 0.3 0.07
 10 2 12 0.34 0.08
 10 2 13 0.19 0.07
 10 2 14 0.19 0.06
 10 2 15 0.22 0.05
 10 -3 14 0.45 0.07
 10 -3 13 3 0.17
 10 -3 12 0.26 0.07
 10 -3 11 3.57 0.22
 10 -3 10 0.27 0.09
 10 -3 9 1.98 0.18
 10 -3 8 1.38 0.16
 10 -3 7 3.12 0.21
 10 -3 6 2.17 0.19
 10 -3 5 10.17 0.4
 10 3 -4 1.44 0.15
 10 -3 4 1.67 0.18
 10 3 -3 4.29 0.25
 10 -3 3 4.21 0.28
 10 3 -2 0.45 0.1
 10 -3 2 0.26 0.09
 10 3 -1 7.49 0.34
 10 -3 1 7.3 0.36
 10 3 0 -0.05 0.06
 10 -3 0 0.08 0.08
 10 3 1 7.63 0.35
 10 -3 -1 7.61 0.37
 10 3 2 0.38 0.1
 10 -3 -2 0.34 0.1
 10 3 3 4.3 0.27
 10 -3 -3 4.43 0.28
 10 3 4 1.45 0.17
 10 -3 -4 1.38 0.16
 10 3 5 10.31 0.41
 10 -3 -5 9.77 0.39
 10 3 6 2.42 0.21
 10 -3 -6 2.37 0.19
 10 3 8 1.4 0.16
 10 3 9 2.05 0.18
 10 3 10 0.19 0.07
 10 3 10 0.19 0.08
 10 3 11 3.75 0.21
 10 3 11 3.55 0.22
 10 3 12 0.19 0.05
 10 3 12 0.3 0.08
 10 3 13 2.85 0.14
 10 3 13 2.79 0.16
 10 3 14 0.39 0.06
 10 -4 14 1.61 0.1
 10 -4 13 1.02 0.1
 10 -4 12 7.59 0.28
 10 -4 11 0.02 0.06
 10 -4 10 14.75 0.44
 10 -4 9 0.61 0.11
 10 -4 8 7.12 0.33
 10 -4 7 1.2 0.13
 10 -4 6 1.1 0.14
 10 -4 5 2.72 0.22
 10 -4 4 4.16 0.28
 10 4 -4 4.18 0.24
 10 -4 4 4.05 0.26
 10 -4 3 0.86 0.14
 10 -4 3 0.96 0.15
 10 4 -3 0.83 0.12
 10 -4 2 3.76 0.27
 10 4 -2 3.85 0.24
 10 -4 2 3.88 0.27
 10 -4 1 1.19 0.16
 10 4 -1 1.3 0.15
 10 -4 0 5.86 0.33
 10 4 0 5.26 0.29
 10 -4 -1 1.33 0.17
 10 4 1 1.35 0.16
 10 4 2 4.01 0.26
 10 4 3 1.05 0.15
 10 4 4 4.01 0.26
 10 4 5 2.8 0.22
 10 -4 -6 1.02 0.14
 10 -4 -7 0.95 0.12
 10 4 7 1.38 0.16
 10 4 8 7.69 0.34
 10 4 9 0.52 0.11
 10 4 9 0.59 0.1
 10 4 10 14.57 0.43
 10 4 10 14.47 0.43
 10 4 11 0 0.05
 10 4 11 -0.01 0.06
 10 4 12 7.16 0.26
 10 4 12 7.49 0.27
 10 4 13 0.88 0.08
 10 4 13 0.91 0.09
 10 4 14 1.23 0.09
 10 -5 13 3.85 0.16
 10 -5 12 0.46 0.08
 10 -5 11 7.25 0.27
 10 -5 10 0.63 0.1
 10 -5 9 8.99 0.34
 10 -5 8 0.07 0.07
 10 -5 7 12.05 0.42
 10 -5 7 11.32 0.38
 10 -5 6 0.24 0.08
 10 -5 5 2.38 0.21
 10 -5 5 2.1 0.19
 10 -5 4 0.85 0.14
 10 -5 4 0.64 0.12
 10 -5 3 21.44 0.63
 10 5 -3 21.85 0.55
 10 -5 3 21.33 0.61
 10 -5 2 2.88 0.24
 10 5 -2 2.49 0.2
 10 -5 1 4.52 0.3
 10 5 -1 4.45 0.26
 10 -5 0 1.91 0.2
 10 5 0 1.64 0.17
 10 -5 -1 3.79 0.27
 10 5 1 3.34 0.24
 10 -5 -2 2.59 0.22
 10 5 2 2.9 0.23
 10 5 7 13.57 0.44
 10 -5 -7 12.78 0.41
 10 5 8 -0.01 0.06
 10 5 9 9.01 0.36
 10 5 9 9.34 0.34
 10 5 10 0.47 0.1
 10 5 10 0.51 0.09
 10 5 11 7.14 0.28
 10 5 11 7.19 0.27
 10 5 12 0.3 0.06
 10 5 12 0.26 0.06
 10 5 13 3.46 0.16
 10 5 13 3.47 0.15
 10 -6 12 2.76 0.14
 10 -6 11 0.28 0.06
 10 -6 10 5.09 0.22
 10 -6 9 0.84 0.11
 10 -6 8 13.85 0.41
 10 -6 7 -0.01 0.04
 10 -6 7 -0.02 0.05
 10 -6 6 17.19 0.48
 10 -6 6 18.18 0.54
 10 -6 6 17.74 0.49
 10 -6 5 0.05 0.06
 10 -6 5 0.13 0.07
 10 -6 4 7.21 0.36
 10 -6 4 7.23 0.35
 10 -6 3 0.08 0.07
 10 -6 2 18.41 0.58
 10 -6 1 2.75 0.24
 10 -6 0 0.04 0.07
 10 -6 -1 3.49 0.26
 10 -6 -2 18.3 0.55
 10 -6 -3 0.11 0.08
 10 6 6 18.3 0.48
 10 6 7 0.04 0.06
 10 6 8 13.64 0.45
 10 6 8 14.06 0.4
 10 6 9 1.03 0.13
 10 6 9 0.77 0.1
 10 6 10 5.03 0.25
 10 6 10 4.72 0.21
 10 6 11 0.34 0.08
 10 6 12 3.09 0.17
 10 6 13 0.36 0.06
 10 -7 6 0.25 0.07
 10 -7 6 0.2 0.08
 10 -7 5 7.66 0.36
 10 -7 5 7.82 0.34
 10 -7 4 0.01 0.06
 10 -7 4 0.01 0.07
 10 -7 3 1.57 0.18
 10 -7 2 0.49 0.13
 10 -7 1 25.37 0.68
 10 -7 0 0.12 0.08
 10 -7 -1 26.24 0.67
 10 -7 -2 0.44 0.11
 10 -7 -3 1.94 0.18
 10 -7 -4 0.07 0.06
 10 7 7 7.84 0.35
 10 7 8 0.05 0.07
 10 7 9 2.74 0.2
 10 7 10 0.54 0.1
 10 7 11 3.23 0.18
 10 7 12 0.5 0.07
 10 7 13 4.64 0.16
 10 -8 7 -0.06 0.06
 10 -8 6 0.11 0.06
 10 -8 6 0.09 0.08
 10 -8 5 0.01 0.06
 10 -8 5 0.13 0.08
 10 -8 4 2.18 0.2
 10 -8 3 0.74 0.13
 10 -8 2 5.98 0.33
 10 -8 1 0.33 0.11
 10 -8 0 29.28 0.72
 10 -8 -1 0.42 0.11
 10 -8 -2 6.43 0.33
 10 -8 -3 1.11 0.14
 10 -8 -4 2.3 0.18
 10 8 6 0.03 0.07
 10 8 7 0.06 0.07
 10 8 8 -0.05 0.07
 10 8 9 0.05 0.05
 10 8 10 1.78 0.14
 10 8 11 0.43 0.07
 10 8 12 5.76 0.2
 10 -9 7 5.75 0.27
 10 -9 6 -0.03 0.05
 10 -9 6 0.04 0.06
 10 -9 5 2.46 0.2
 10 -9 5 2.64 0.19
 10 -9 4 0.04 0.07
 10 -9 3 3.08 0.23
 10 -9 2 1.42 0.17
 10 -9 1 2.32 0.21
 10 -9 0 0.83 0.13
 10 -9 -1 2.26 0.2
 10 -9 -2 1.44 0.16
 10 -9 -3 2.71 0.2
 10 9 4 0.1 0.06
 10 -9 -4 0.06 0.06
 10 9 5 2.32 0.18
 10 9 6 0.07 0.06
 10 9 7 5.41 0.26
 10 9 8 0.07 0.07
 10 9 9 0.26 0.07
 10 9 10 0.09 0.06
 10 9 11 2.89 0.15
 10 9 12 0.16 0.04
 10 -10 7 0.16 0.06
 10 -10 6 2.75 0.19
 10 -10 5 0.37 0.08
 10 -10 5 0.44 0.1
 10 -10 4 2.55 0.2
 10 -10 3 0.1 0.08
 10 -10 2 1.82 0.18
 10 -10 1 0.15 0.08
 10 -10 0 1.34 0.15
 10 10 1 0.23 0.06
 10 -10 -1 0.09 0.07
 10 10 2 2.15 0.16
 10 -10 -2 2.35 0.19
 10 10 3 0.15 0.06
 10 -10 -3 0.06 0.05
 10 10 4 2.65 0.18
 10 -10 -4 2.56 0.17
 10 10 5 0.35 0.08
 10 10 6 2.5 0.17
 10 10 7 0.18 0.07
 10 10 8 6.1 0.24
 10 10 9 0.05 0.05
 10 10 10 0.3 0.06
 10 10 11 0.08 0.03
 10 -11 6 0.38 0.08
 10 -11 5 1.53 0.14
 10 -11 5 1.38 0.11
 10 -11 4 1.05 0.13
 10 -11 4 0.95 0.11
 10 -11 3 6.26 0.3
 10 -11 2 0.22 0.08
 10 -11 1 4.89 0.27
 10 -11 0 0.65 0.11
 10 -11 -1 5.22 0.26
 10 -11 -2 0.28 0.08
 10 11 3 6.08 0.23
 10 -11 -3 6.47 0.26
 10 11 4 0.87 0.09
 10 -11 -4 0.94 0.1
 10 11 5 1.88 0.14
 10 11 6 0.42 0.07
 10 11 7 1.68 0.12
 10 -11 -8 0.06 0.03
 10 11 8 0.27 0.06
 10 11 9 2.7 0.13
 10 -12 6 1.64 0.12
 10 -12 5 0.72 0.1
 10 -12 4 7.08 0.28
 10 -12 4 6.76 0.23
 10 -12 3 0.7 0.1
 10 -12 2 5.45 0.26
 10 -12 1 -0.01 0.06
 10 -12 0 7.22 0.29
 10 -12 -1 0.07 0.06
 10 -12 -2 5.07 0.23
 10 -12 -3 0.65 0.08
 10 12 5 0.6 0.07
 10 12 6 1.61 0.1
 10 12 7 0.47 0.06
 10 -13 5 6.17 0.21
 10 -13 4 0.55 0.08
 10 -13 3 3.03 0.17
 10 -13 3 2.98 0.14
 10 -13 2 -0.01 0.05
 10 -13 1 4.76 0.21
 10 -13 0 0.01 0.04
 10 -13 -1 4.13 0.19
 10 -13 -2 0.04 0.04
 10 -14 3 0.01 0.03
 10 -14 2 2.42 0.13
 10 -14 1 -0.03 0.03
 10 -14 1 0.01 0.04
 10 -14 0 0.05 0.04
 11 0 0 -0.01 0.08
 11 0 1 -0.02 0.09
 11 0 -1 -0.07 0.08
 11 0 2 3.96 0.27
 11 0 -2 4.05 0.27
 11 0 3 0 0.07
 11 0 -3 0.14 0.08
 11 0 4 0.28 0.1
 11 0 -4 0.31 0.09
 11 0 5 0.22 0.08
 11 0 -5 0.35 0.09
 11 0 6 1.03 0.14
 11 0 7 2.84 0.2
 11 0 8 9.31 0.38
 11 0 8 8.9 0.32
 11 0 9 0.09 0.09
 11 0 10 2.15 0.17
 11 0 11 0.43 0.09
 11 0 12 1.3 0.12
 11 0 13 -0.03 0.04
 11 0 14 1.19 0.08
 11 -1 14 0.13 0.04
 11 -1 13 3.47 0.16
 11 -1 12 0.15 0.06
 11 -1 11 4.1 0.22
 11 -1 10 0.05 0.06
 11 -1 9 10.55 0.39
 11 -1 8 -0.06 0.09
 11 -1 8 0.04 0.05
 11 -1 7 4.54 0.25
 11 -1 6 0.65 0.12
 11 1 -5 0.4 0.09
 11 -1 5 0.4 0.11
 11 1 -4 2.01 0.18
 11 -1 4 2.03 0.2
 11 1 -3 0.86 0.13
 11 -1 3 0.76 0.13
 11 1 -2 0.08 0.07
 11 -1 2 0.13 0.09
 11 1 -1 7.76 0.36
 11 -1 1 8.13 0.38
 11 1 0 0.01 0.08
 11 -1 0 -0.19 0.09
 11 1 1 8.1 0.38
 11 -1 -1 8.49 0.39
 11 1 2 0.14 0.08
 11 -1 -2 0.05 0.07
 11 1 3 0.93 0.14
 11 -1 -3 0.84 0.13
 11 1 4 1.78 0.18
 11 -1 -4 1.9 0.18
 11 -1 -5 0.48 0.11
 11 1 5 0.42 0.11
 11 -1 -6 0.77 0.11
 11 1 6 0.67 0.12
 11 1 7 4.03 0.24
 11 1 8 0 0.09
 11 1 9 9.49 0.37
 11 1 10 0.19 0.05
 11 1 10 0.12 0.07
 11 1 11 4.04 0.22
 11 1 12 0.17 0.06
 11 1 13 3.49 0.16
 11 1 14 0.2 0.04
 11 -2 13 0.45 0.07
 11 -2 12 7.53 0.26
 11 -2 11 -0.06 0.06
 11 -2 10 4.28 0.23
 11 -2 9 -0.08 0.08
 11 -2 8 5.27 0.29
 11 -2 8 5.5 0.24
 11 -2 7 0.07 0.05
 11 -2 6 6.33 0.31
 11 -2 5 0.9 0.14
 11 2 -5 0.65 0.11
 11 2 -4 8.75 0.35
 11 -2 4 8.59 0.38
 11 2 -3 0.91 0.13
 11 -2 3 0.67 0.12
 11 2 -2 8.17 0.36
 11 -2 2 7.81 0.37
 11 2 -1 0.64 0.12
 11 -2 1 0.5 0.13
 11 2 0 24.03 0.63
 11 -2 0 24.43 0.66
 11 2 1 0.57 0.12
 11 -2 -1 0.56 0.12
 11 2 2 7.16 0.35
 11 -2 -2 6.85 0.35
 11 -2 -3 0.94 0.14
 11 2 3 0.85 0.13
 11 2 4 8.34 0.37
 11 -2 -4 8.79 0.38
 11 -2 -5 0.96 0.13
 11 2 5 0.72 0.13
 11 2 6 6.86 0.32
 11 -2 -6 7.41 0.31
 11 2 8 4.47 0.26
 11 2 9 -0.06 0.07
 11 2 9 0.01 0.07
 11 2 10 4.47 0.21
 11 2 10 4.49 0.24
 11 2 11 -0.07 0.04
 11 2 11 0.01 0.05
 11 2 12 7.04 0.25
 11 2 13 0.47 0.07
 11 -3 13 2.16 0.12
 11 -3 12 0.1 0.05
 11 -3 11 5.49 0.24
 11 -3 10 -0.04 0.06
 11 -3 9 4.77 0.25
 11 -3 8 0.02 0.07
 11 -3 7 3.97 0.25
 11 -3 7 3.44 0.21
 11 -3 6 0.44 0.09
 11 3 -5 16.06 0.44
 11 -3 5 14.92 0.48
 11 -3 4 0.81 0.13
 11 3 -4 1.19 0.14
 11 3 -3 17.46 0.5
 11 -3 3 16.65 0.54
 11 -3 2 0.71 0.13
 11 3 -2 0.86 0.13
 11 3 -1 8.67 0.37
 11 -3 1 8.53 0.39
 11 -3 0 1.09 0.15
 11 3 0 1.16 0.15
 11 3 1 8.1 0.37
 11 -3 -1 7.83 0.38
 11 -3 -2 0.8 0.13
 11 3 2 0.73 0.13
 11 3 3 16 0.51
 11 -3 -3 17.01 0.54
 11 -3 -4 1.1 0.15
 11 3 4 0.88 0.13
 11 3 5 16.7 0.51
 11 -3 -5 17.26 0.51
 11 -3 -6 0.39 0.08
 11 3 7 4.23 0.26
 11 3 8 0.08 0.07
 11 3 9 5.56 0.26
 11 3 9 5.24 0.26
 11 3 10 0.01 0.05
 11 3 10 0.03 0.05
 11 3 11 5.55 0.21
 11 3 11 5.5 0.23
 11 3 12 0.23 0.05
 11 3 12 0.04 0.05
 11 3 13 1.73 0.1
 11 -4 12 0.82 0.08
 11 -4 11 0.09 0.05
 11 -4 10 3.13 0.19
 11 -4 9 0.19 0.07
 11 -4 8 1.87 0.16
 11 -4 7 0.79 0.1
 11 -4 7 0.58 0.11
 11 -4 6 9.98 0.37
 11 -4 5 0.16 0.07
 11 4 -4 13.37 0.41
 11 -4 4 13.2 0.46
 11 -4 3 0.27 0.1
 11 4 -3 0.37 0.1
 11 4 -2 12.83 0.43
 11 -4 2 12.98 0.48
 11 4 -1 0.99 0.14
 11 -4 1 1.15 0.16
 11 -4 0 0.13 0.08
 11 4 0 0.31 0.1
 11 4 1 1.38 0.17
 11 -4 -1 1.15 0.16
 11 4 2 13.67 0.47
 11 -4 -2 12.87 0.48
 11 -4 -3 0.36 0.11
 11 4 3 0.43 0.11
 11 -4 -4 13.96 0.48
 11 -4 -5 0.08 0.07
 11 -4 -6 9.81 0.36
 11 -4 -7 0.63 0.1
 11 4 7 0.7 0.11
 11 4 8 2.21 0.17
 11 4 9 0.09 0.06
 11 4 9 0.09 0.06
 11 4 10 3.38 0.19
 11 4 10 3.4 0.19
 11 4 11 0.05 0.05
 11 4 11 0.11 0.05
 11 4 12 0.83 0.08
 11 4 12 0.77 0.08
 11 -5 12 0.1 0.04
 11 -5 11 -0.01 0.04
 11 -5 10 -0.03 0.05
 11 -5 9 0.93 0.11
 11 -5 8 0.39 0.08
 11 -5 7 1.32 0.14
 11 -5 7 1.36 0.13
 11 -5 6 0.23 0.08
 11 -5 6 0.13 0.06
 11 -5 5 2.77 0.21
 11 -5 4 0.34 0.1
 11 -5 3 18.28 0.55
 11 -5 2 1.14 0.16
 11 -5 1 3.01 0.24
 11 -5 0 0.84 0.14
 11 -5 -1 3.29 0.25
 11 -5 -2 1.09 0.16
 11 -5 -3 20.18 0.59
 11 -5 -4 0.48 0.11
 11 -5 -5 2.75 0.21
 11 -5 -6 0.18 0.06
 11 5 6 0.22 0.08
 11 5 7 1.12 0.12
 11 -5 -7 0.97 0.11
 11 5 8 0.49 0.09
 11 5 8 0.37 0.08
 11 5 9 0.83 0.11
 11 5 9 0.78 0.1
 11 5 10 0.05 0.06
 11 5 10 -0.01 0.04
 11 5 11 -0.06 0.04
 11 5 11 -0.07 0.04
 11 5 12 0.17 0.04
 11 -6 10 0.41 0.07
 11 -6 9 0.08 0.04
 11 -6 8 1.75 0.13
 11 -6 7 0.14 0.06
 11 -6 7 0.06 0.05
 11 -6 6 1.45 0.14
 11 -6 6 1.39 0.14
 11 -6 5 0.08 0.06
 11 -6 4 10.58 0.4
 11 -6 3 0.24 0.09
 11 -6 2 1.1 0.15
 11 -6 1 0.98 0.15
 11 -6 0 10.76 0.43
 11 -6 -4 10.79 0.42
 11 -6 -5 0.19 0.08
 11 6 5 0.03 0.06
 11 6 6 1.23 0.12
 11 -6 -6 1.3 0.14
 11 -6 -7 0.01 0.06
 11 6 7 0.1 0.07
 11 6 7 0.06 0.05
 11 6 8 1.62 0.15
 11 6 8 1.59 0.12
 11 6 9 0.19 0.07
 11 6 10 0.45 0.08
 11 6 11 0.04 0.04
 11 6 12 0.79 0.07
 11 -7 6 0.22 0.07
 11 -7 5 10.18 0.36
 11 -7 4 0.49 0.11
 11 -7 3 0.66 0.12
 11 -7 3 0.79 0.13
 11 -7 2 0.2 0.09
 11 -7 2 0.12 0.08
 11 -7 1 0.41 0.1
 11 -7 1 0.44 0.1
 11 -7 0 0.27 0.1
 11 -7 -5 10.33 0.38
 11 -7 -6 0.13 0.06
 11 7 6 0.18 0.08
 11 7 7 4.35 0.24
 11 -7 -7 4.16 0.2
 11 7 8 0.15 0.07
 11 7 9 2.42 0.16
 11 7 10 0.61 0.08
 11 7 11 0.13 0.05
 11 -8 6 9.56 0.29
 11 -8 5 0.38 0.08
 11 -8 4 5.33 0.28
 11 -8 4 5.62 0.27
 11 -8 3 0.67 0.11
 11 -8 3 0.68 0.12
 11 -8 2 3.15 0.23
 11 -8 2 3.23 0.22
 11 -8 1 0.16 0.08
 11 -8 0 5.16 0.29
 11 -8 -1 0.02 0.07
 11 8 5 0.4 0.09
 11 8 6 9.31 0.33
 11 -8 -6 9.06 0.32
 11 -8 -7 0.05 0.04
 11 8 7 -0.02 0.06
 11 8 8 3.02 0.18
 11 8 9 0.13 0.05
 11 8 10 2.1 0.13
 11 8 11 0.56 0.06
 11 -9 5 2.45 0.15
 11 -9 4 0.56 0.09
 11 -9 4 0.65 0.11
 11 -9 3 7.22 0.32
 11 -9 3 7.4 0.31
 11 -9 2 0.01 0.06
 11 -9 2 0.02 0.07
 11 -9 1 7.31 0.33
 11 -9 0 1.27 0.15
 11 -9 -1 7.19 0.32
 11 9 3 7.51 0.29
 11 9 4 0.54 0.09
 11 9 5 2.8 0.17
 11 -9 -6 0.16 0.06
 11 9 6 0.22 0.07
 11 9 7 4.52 0.21
 11 -9 -7 4.48 0.19
 11 9 8 0.07 0.05
 11 9 9 4 0.17
 11 9 10 0.33 0.05
 11 -10 5 0.36 0.06
 11 -10 4 2.02 0.16
 11 -10 4 1.92 0.14
 11 -10 3 0.01 0.05
 11 -10 3 0.06 0.06
 11 -10 2 7.02 0.3
 11 -10 2 7.27 0.29
 11 -10 1 0.42 0.09
 11 -10 1 0.4 0.09
 11 -10 0 6.13 0.28
 11 -10 -1 0.27 0.08
 11 10 2 6.8 0.23
 11 10 3 0.07 0.05
 11 10 4 1.92 0.13
 11 10 5 0.34 0.07
 11 10 6 0.97 0.1
 11 -10 -6 0.89 0.09
 11 -10 -7 0.06 0.03
 11 10 7 0.12 0.05
 11 10 8 4.2 0.16
 11 10 9 0.07 0.03
 11 -11 4 0.05 0.04
 11 -11 3 1.04 0.11
 11 -11 3 1.07 0.1
 11 -11 2 0.46 0.07
 11 -11 2 0.39 0.07
 11 -11 1 3.11 0.19
 11 -11 1 3.27 0.19
 11 -11 0 0.14 0.06
 11 11 4 0.1 0.04
 11 11 5 0.87 0.07
 11 -11 -5 1.02 0.1
 11 -11 -6 0.11 0.04
 11 11 6 0.06 0.03
 11 -12 3 0.27 0.05
 11 -12 2 0.1 0.04
 11 -12 1 0.04 0.04
 11 -12 0 0.61 0.08
 11 -12 -1 0.11 0.04
 11 -12 -2 0.06 0.04
 11 -12 -3 0.27 0.06
 11 -12 -4 1.16 0.09
 11 -12 -5 0.17 0.04
 11 -13 -1 0.85 0.07
 12 0 0 4.68 0.28
 12 0 1 0.19 0.09
 12 0 -1 0.09 0.08
 12 0 2 13.09 0.46
 12 0 -2 13.26 0.46
 12 0 3 0.12 0.09
 12 0 -3 0.24 0.09
 12 0 4 8.76 0.37
 12 0 -4 8.31 0.34
 12 0 5 2.73 0.21
 12 0 -5 2.63 0.19
 12 0 6 3.13 0.21
 12 0 7 0.23 0.09
 12 0 7 0.28 0.07
 12 0 8 4.1 0.23
 12 0 9 0.13 0.05
 12 0 9 0.09 0.06
 12 0 10 3.65 0.19
 12 0 11 0.12 0.05
 12 0 12 2.01 0.11
 12 -1 12 0.07 0.04
 12 -1 11 1.49 0.11
 12 -1 10 0.32 0.07
 12 -1 9 4.05 0.21
 12 -1 8 0.01 0.06
 12 -1 7 4.99 0.27
 12 -1 7 5.42 0.24
 12 -1 6 1.27 0.14
 12 1 -5 7.22 0.29
 12 -1 5 7.81 0.33
 12 -1 4 0.25 0.08
 12 1 -4 0.08 0.05
 12 1 -3 9.22 0.36
 12 -1 3 8.96 0.38
 12 1 -2 0.1 0.08
 12 -1 2 0.12 0.09
 12 1 -1 6.39 0.32
 12 -1 1 6.84 0.34
 12 1 0 0.02 0.07
 12 -1 0 0.01 0.07
 12 1 1 6.65 0.34
 12 -1 -1 6.46 0.33
 12 1 2 0.12 0.08
 12 -1 -2 0.12 0.08
 12 1 3 8.35 0.37
 12 -1 -3 8.96 0.37
 12 -1 -4 0.22 0.08
 12 1 4 0.27 0.09
 12 1 5 8.24 0.34
 12 -1 -5 7.23 0.3
 12 1 6 1.23 0.14
 12 -1 -6 0.96 0.11
 12 1 7 5.54 0.28
 12 1 8 0.1 0.07
 12 1 9 3.79 0.18
 12 1 9 3.76 0.2
 12 1 10 0.21 0.05
 12 1 10 0.22 0.06
 12 1 11 1.63 0.12
 12 1 12 0.07 0.04
 12 -2 12 0.47 0.06
 12 -2 11 0.13 0.05
 12 -2 10 1.1 0.11
 12 -2 9 0.34 0.08
 12 -2 8 2.51 0.18
 12 -2 7 0.38 0.09
 12 -2 7 0.44 0.08
 12 -2 6 9.48 0.34
 12 -2 5 0.38 0.09
 12 2 -5 0.31 0.08
 12 2 -4 2.65 0.19
 12 -2 4 2.86 0.21
 12 -2 3 0.38 0.11
 12 2 -3 0.35 0.09
 12 -2 2 0.46 0.1
 12 2 -2 0.41 0.1
 12 -2 1 0.27 0.1
 12 2 -1 0.2 0.08
 12 2 0 4.54 0.27
 12 -2 0 4.88 0.29
 12 -2 -1 0.36 0.11
 12 2 1 0.32 0.09
 12 -2 -2 0.38 0.1
 12 2 2 0.33 0.1
 12 -2 -3 0.38 0.1
 12 2 3 0.41 0.11
 12 2 4 2.55 0.2
 12 -2 -4 2.46 0.19
 12 -2 -5 0.29 0.08
 12 2 5 0.47 0.11
 12 -2 -6 9.49 0.31
 12 2 7 0.47 0.1
 12 2 8 2.93 0.19
 12 2 9 0.49 0.08
 12 2 9 0.52 0.09
 12 2 10 1.08 0.09
 12 2 10 1.13 0.11
 12 2 11 0.07 0.04
 12 2 12 0.38 0.05
 12 -3 11 0.87 0.08
 12 -3 10 0.3 0.06
 12 -3 9 0.33 0.07
 12 -3 8 0.41 0.08
 12 -3 7 2.5 0.18
 12 -3 7 2.3 0.15
 12 -3 6 0.79 0.11
 12 -3 6 0.9 0.11
 12 -3 5 1.77 0.17
 12 -3 4 0.23 0.08
 12 3 -4 0.26 0.07
 12 -3 3 0.59 0.12
 12 3 -3 0.46 0.09
 12 -3 2 0.05 0.08
 12 3 -2 0.08 0.06
 12 3 -1 1.76 0.17
 12 -3 1 1.75 0.18
 12 -3 0 0.09 0.08
 12 3 0 0 0.07
 12 3 1 1.84 0.18
 12 -3 -1 2.04 0.2
 12 -3 -2 0.09 0.08
 12 3 2 0.05 0.08
 12 -3 -3 0.61 0.11
 12 3 3 0.51 0.11
 12 -3 -4 0.25 0.08
 12 -3 -5 1.46 0.14
 12 -3 -6 0.67 0.09
 12 3 6 0.7 0.11
 12 3 7 2.28 0.17
 12 3 8 0.33 0.07
 12 3 8 0.37 0.08
 12 3 9 0.27 0.06
 12 3 9 0.3 0.07
 12 3 10 0.31 0.06
 12 3 10 0.31 0.07
 12 3 11 0.86 0.08
 12 -4 11 0.36 0.05
 12 -4 10 2.28 0.13
 12 -4 9 0.16 0.06
 12 -4 8 3.02 0.18
 12 -4 7 -0.07 0.06
 12 -4 7 0 0.04
 12 -4 6 3.69 0.22
 12 -4 6 3.84 0.21
 12 -4 5 0.04 0.06
 12 -4 4 2.25 0.18
 12 -4 3 0.14 0.08
 12 -4 2 7 0.34
 12 -4 1 0.24 0.09
 12 -4 0 10.87 0.43
 12 -4 -1 0.19 0.08
 12 -4 -2 6.31 0.32
 12 -4 -3 0.24 0.09
 12 -4 -4 2.03 0.18
 12 -4 -5 -0.01 0.05
 12 4 6 3.49 0.21
 12 -4 -6 3.32 0.19
 12 4 7 0.08 0.06
 12 4 8 3.16 0.19
 12 4 8 3.35 0.18
 12 4 9 0.2 0.06
 12 4 9 0.21 0.06
 12 4 10 2.54 0.14
 12 4 10 2.54 0.13
 12 -5 10 0.24 0.05
 12 -5 9 3.25 0.15
 12 -5 8 0.03 0.04
 12 -5 7 2.34 0.15
 12 -5 7 2.25 0.13
 12 -5 6 0.05 0.05
 12 -5 6 0.04 0.05
 12 -5 5 5.93 0.27
 12 -5 5 6.03 0.27
 12 -5 4 0.12 0.07
 12 -5 3 6.01 0.3
 12 -5 2 0.4 0.11
 12 -5 1 7.66 0.35
 12 -5 0 0.68 0.13
 12 -5 -1 7.36 0.34
 12 -5 -2 0.15 0.08
 12 -5 -3 5.87 0.3
 12 -5 -4 0.12 0.07
 12 5 5 5.68 0.25
 12 -5 -5 5.24 0.25
 12 -5 -6 0.09 0.05
 12 5 6 -0.13 0.06
 12 5 7 2.83 0.18
 12 5 7 2.47 0.15
 12 5 8 -0.04 0.05
 12 5 8 0.04 0.04
 12 5 9 3.99 0.18
 12 5 9 3.55 0.15
 12 5 10 0.34 0.06
 12 -6 8 3.38 0.15
 12 -6 7 0.36 0.06
 12 -6 6 2.67 0.15
 12 -6 6 2.64 0.15
 12 -6 5 0.33 0.08
 12 -6 5 0.43 0.08
 12 -6 4 7.42 0.28
 12 -6 4 7.5 0.31
 12 -6 3 0.24 0.08
 12 -6 2 6.38 0.31
 12 -6 1 0.84 0.13
 12 -6 0 4.33 0.26
 12 -6 -1 0.51 0.11
 12 -6 -2 6.73 0.32
 12 -6 -3 0.08 0.06
 12 6 4 7.04 0.26
 12 -6 -4 7.06 0.3
 12 -6 -5 0.41 0.08
 12 6 6 3.11 0.19
 12 -6 -6 2.77 0.16
 12 6 7 0.36 0.08
 12 6 8 4.08 0.2
 12 6 9 0.41 0.07
 12 6 10 0.87 0.08
 12 -7 6 0.13 0.04
 12 -7 5 3.27 0.18
 12 -7 4 0.96 0.11
 12 -7 3 4.17 0.23
 12 -7 2 0.25 0.08
 12 -7 1 4.07 0.24
 12 -7 0 0.27 0.08
 12 -7 -1 4.12 0.24
 12 -7 -2 0.24 0.08
 12 -7 -3 4.13 0.23
 12 -7 -4 0.66 0.1
 12 7 5 3.1 0.19
 12 -7 -5 3.1 0.18
 12 -7 -6 0.01 0.04
 12 7 6 0.14 0.06
 12 7 7 1.4 0.12
 12 -7 -7 1.08 0.09
 12 7 8 0.8 0.09
 12 7 9 2.67 0.13
 12 -8 5 0.09 0.05
 12 -8 4 1.52 0.12
 12 -8 3 0.52 0.09
 12 -8 2 0.5 0.09
 12 -8 1 0.05 0.06
 12 -8 0 1.92 0.16
 12 -8 -1 0.05 0.06
 12 -8 -2 0.54 0.09
 12 -8 -3 0.61 0.1
 12 8 3 0.53 0.08
 12 8 4 1.65 0.13
 12 -8 -4 1.63 0.14
 12 -8 -5 -0.02 0.05
 12 8 5 0.05 0.05
 12 -8 -6 0.15 0.05
 12 8 6 0.22 0.06
 12 8 7 0.17 0.05
 12 8 8 0.47 0.07
 12 8 9 0.1 0.04
 12 -9 5 0.91 0.07
 12 -9 4 0.19 0.05
 12 -9 3 0.39 0.07
 12 -9 2 0.14 0.06
 12 -9 1 0.31 0.07
 12 -9 0 0.09 0.05
 12 9 0 -0.14 0.04
 12 -9 -1 0.26 0.07
 12 9 1 0.31 0.06
 12 -9 -2 0.12 0.06
 12 9 2 0.2 0.06
 12 -9 -3 0.21 0.07
 12 9 3 0.29 0.06
 12 -9 -4 0.18 0.06
 12 9 4 0.17 0.05
 12 9 5 0.9 0.09
 12 -9 -5 0.83 0.09
 12 -9 -6 -0.03 0.03
 12 9 6 0.08 0.04
 12 9 7 0.23 0.05
 12 -10 4 3.44 0.13
 12 -10 3 0.03 0.04
 12 -10 2 0.61 0.08
 12 -10 1 0.05 0.04
 12 -10 0 1.45 0.12
 12 -10 -1 -0.02 0.05
 12 -10 -2 0.53 0.08
 12 -10 -3 -0.01 0.05
 12 10 3 0.02 0.03
 12 10 4 3.78 0.14
 12 -10 -4 3.96 0.17
 12 -10 -5 0.06 0.03
 12 -11 2 0.33 0.05
 12 -11 1 1.02 0.08
 12 -11 0 0.02 0.04
 12 -11 -1 1.15 0.09
 12 -11 -2 0.25 0.05
 12 -11 -3 3.84 0.15
 13 0 0 -0.03 0.07
 13 0 -1 0.5 0.1
 13 0 1 0.53 0.1
 13 0 2 0.16 0.08
 13 0 -2 0.18 0.07
 13 0 3 0.05 0.07
 13 0 -3 -0.04 0.06
 13 0 4 6.63 0.29
 13 0 -4 6.21 0.25
 13 0 5 0.78 0.11
 13 0 -5 0.69 0.09
 13 0 6 0.23 0.07
 13 0 7 0.18 0.06
 13 0 8 0.94 0.08
 13 0 8 1.27 0.11
 13 0 9 0.05 0.04
 13 0 10 0.03 0.03
 13 -1 10 0.03 0.03
 13 -1 9 1.36 0.11
 13 -1 8 0.58 0.08
 13 -1 7 1.13 0.11
 13 -1 6 0.38 0.08
 13 -1 6 0.36 0.07
 13 -1 5 1.65 0.14
 13 1 -4 0.63 0.09
 13 -1 4 0.47 0.09
 13 1 -3 2.35 0.17
 13 -1 3 2.63 0.19
 13 -1 2 0.47 0.1
 13 1 -2 0.41 0.09
 13 1 -1 3.89 0.23
 13 -1 1 4.07 0.25
 13 -1 0 -0.11 0.09
 13 1 0 0.01 0.06
 13 1 1 4.06 0.24
 13 -1 -1 3.98 0.24
 13 -1 -2 0.44 0.1
 13 1 2 0.43 0.09
 13 1 3 2.69 0.19
 13 -1 -3 2.42 0.18
 13 -1 -4 0.66 0.1
 13 1 4 0.62 0.11
 13 -1 -5 1.7 0.13
 13 1 6 0.41 0.09
 13 1 7 0.86 0.1
 13 1 8 0.4 0.06
 13 1 8 0.45 0.08
 13 1 9 1.32 0.1
 13 1 10 0.06 0.03
 13 -2 9 0.46 0.07
 13 -2 8 4.3 0.19
 13 -2 7 0.35 0.07
 13 -2 6 3.25 0.19
 13 -2 6 3.1 0.17
 13 -2 5 0.71 0.1
 13 -2 4 2.88 0.19
 13 2 -3 1.07 0.12
 13 -2 3 0.93 0.13
 13 2 -2 10.23 0.35
 13 -2 2 10.83 0.38
 13 -2 1 0.34 0.09
 13 2 -1 0.48 0.1
 13 2 0 4.41 0.24
 13 -2 0 4.61 0.26
 13 -2 -1 0.28 0.09
 13 2 1 0.23 0.09
 13 2 2 11.11 0.38
 13 -2 -2 11.24 0.38
 13 -2 -3 1.17 0.13
 13 -2 -4 2.69 0.17
 13 -2 -5 0.8 0.09
 13 2 6 3.43 0.19
 13 2 7 0.36 0.06
 13 2 7 0.35 0.07
 13 2 8 3.8 0.16
 13 2 8 4.15 0.18
 13 2 9 0.41 0.06
 13 -3 9 1.62 0.1
 13 -3 8 1.01 0.09
 13 -3 7 4.41 0.2
 13 -3 6 0.08 0.05
 13 -3 6 0.08 0.05
 13 -3 5 1.32 0.13
 13 -3 5 1.27 0.12
 13 -3 4 0.27 0.08
 13 -3 3 10.8 0.36
 13 -3 2 0.62 0.11
 13 -3 1 7.44 0.32
 13 -3 0 0.17 0.08
 13 -3 -1 7.2 0.31
 13 -3 -2 0.61 0.1
 13 -3 -3 9.94 0.34
 13 -3 -4 0.33 0.08
 13 3 5 1.59 0.14
 13 -3 -5 1.53 0.12
 13 3 6 0.09 0.06
 13 3 7 4.27 0.19
 13 3 7 4.33 0.19
 13 3 8 0.92 0.09
 13 3 8 0.87 0.09
 13 3 9 1.57 0.1
 13 -4 8 1.37 0.1
 13 -4 7 0.33 0.06
 13 -4 6 3.82 0.18
 13 -4 6 3.96 0.17
 13 -4 5 0.02 0.05
 13 -4 5 0.01 0.05
 13 -4 4 4.66 0.23
 13 -4 3 0.07 0.07
 13 -4 2 4.74 0.25
 13 -4 1 0.32 0.09
 13 -4 0 3.27 0.21
 13 -4 -1 0.28 0.08
 13 -4 -2 4.58 0.24
 13 -4 -3 0.21 0.07
 13 4 4 4.89 0.22
 13 -4 -4 5.19 0.23
 13 -4 -5 0.01 0.04
 13 4 5 0.02 0.05
 13 4 6 3.81 0.18
 13 -4 -6 3.16 0.14
 13 4 7 0.33 0.07
 13 4 7 0.3 0.06
 13 4 8 1.29 0.1
 13 4 8 1.19 0.08
 13 -5 7 0.76 0.07
 13 -5 6 0.57 0.07
 13 -5 6 0.45 0.06
 13 -5 5 1.57 0.12
 13 -5 5 1.29 0.11
 13 -5 4 0.06 0.05
 13 -5 4 0.1 0.06
 13 -5 3 1.28 0.12
 13 -5 2 0.03 0.05
 13 -5 1 0.69 0.11
 13 -5 0 -0.01 0.05
 13 -5 -1 0.71 0.1
 13 -5 -2 0.07 0.06
 13 -5 -3 1.24 0.12
 13 -5 -4 0.13 0.05
 13 5 4 0.08 0.05
 13 5 5 1.44 0.1
 13 -5 -5 1.51 0.11
 13 -5 -6 0.31 0.05
 13 5 6 0.56 0.08
 13 5 6 0.5 0.07
 13 5 7 0.87 0.09
 13 5 8 0.13 0.05
 13 -6 5 0.19 0.05
 13 -6 5 0.22 0.05
 13 -6 4 0.38 0.07
 13 -6 4 0.23 0.05
 13 -6 3 0.01 0.05
 13 -6 3 0.02 0.04
 13 -6 2 0.16 0.06
 13 -6 1 0.23 0.07
 13 -6 0 0.87 0.11
 13 -6 -1 0.13 0.06
 13 -6 -2 0.3 0.07
 13 -6 -3 0.13 0.06
 13 -6 -4 0.42 0.07
 13 -6 -5 0.16 0.05
 13 6 5 0.24 0.06
 13 6 6 0.3 0.06
 13 6 7 0.53 0.07
 13 6 8 2.19 0.11
 13 -7 5 0.78 0.07
 13 -7 4 0.14 0.05
 13 -7 3 1.93 0.13
 13 -7 2 0.21 0.06
 13 -7 1 3.74 0.19
 13 -7 0 0.07 0.05
 13 -7 -1 3.57 0.19
 13 -7 -2 0.26 0.06
 13 7 3 1.75 0.12
 13 -7 -3 1.75 0.13
 13 -7 -4 0.21 0.05
 13 7 4 0.24 0.05
 13 7 5 0.71 0.08
 13 -7 -5 0.63 0.07
 13 7 6 -0.01 0.03
 13 7 7 1.05 0.08
 13 -8 3 0.1 0.04
 13 -8 2 6.64 0.22
 13 -8 1 0.09 0.05
 13 8 0 2.55 0.12
 13 -8 0 2.95 0.16
 13 -8 -1 0.14 0.05
 13 8 1 -0.01 0.03
 13 8 2 6.34 0.19
 13 -8 -2 6.8 0.23
 13 -8 -3 -0.01 0.04
 13 8 3 0.03 0.03
 13 8 4 1.17 0.09
 13 -8 -4 1.1 0.09
 13 8 5 0.04 0.03
 13 -9 2 0.13 0.04
 13 -9 1 4.1 0.16
 13 -9 0 0.14 0.04
 13 -9 -1 4.31 0.17
 13 -9 -2 0.08 0.04
 14 0 0 10.07 0.31
 14 0 1 0.22 0.07
 14 0 -1 0.29 0.07
 14 0 2 1.44 0.12
 14 0 -2 1.39 0.11
 14 0 4 5.86 0.23
 14 0 5 0.34 0.06
 14 0 6 2.02 0.12
 14 0 7 -0.01 0.03
 14 -1 7 1.63 0.1
 14 -1 6 0.13 0.04
 14 -1 5 2.45 0.14
 14 -1 4 0.19 0.06
 14 -1 3 2.99 0.16
 14 -1 2 0.07 0.05
 14 -1 1 4.03 0.2
 14 -1 0 0.53 0.08
 14 -1 -1 3.97 0.19
 14 -1 -2 0.14 0.06
 14 -1 -3 2.51 0.14
 14 1 4 0.26 0.06
 14 -1 -4 0.25 0.05
 14 1 5 2.48 0.14
 14 1 6 0.06 0.03
 14 1 6 0.08 0.04
 14 1 7 1.26 0.09
 14 -2 6 0.65 0.07
 14 -2 5 0.33 0.06
 14 -2 4 0.29 0.06
 14 -2 4 0.31 0.06
 14 -2 3 0.14 0.06
 14 -2 2 1.95 0.14
 14 -2 1 0.23 0.07
 14 -2 0 0.67 0.09
 14 -2 -1 0.26 0.07
 14 -2 -2 1.9 0.13
 14 -2 -3 0.13 0.05
 14 2 4 0.18 0.06
 14 -2 -4 0.26 0.05
 14 2 5 0.4 0.06
 14 2 6 0.56 0.06
 14 2 6 0.48 0.06
 14 -3 6 0.37 0.05
 14 -3 5 0.33 0.06
 14 -3 4 0 0.03
 14 -3 4 0.01 0.04
 14 -3 3 0.05 0.04
 14 -3 3 0.15 0.05
 14 -3 2 0.02 0.04
 14 -3 1 0.01 0.05
 14 -3 0 -0.06 0.05
 14 -3 -1 0.05 0.05
 14 -3 -2 -0.01 0.04
 14 3 3 0.05 0.04
 14 -3 -3 0.04 0.04
 14 3 4 0.03 0.04
 14 -3 -4 0.11 0.04
 14 3 5 0.28 0.05
 14 3 5 0.25 0.05
 14 3 6 0.3 0.05
 14 -4 4 0.32 0.05
 14 -4 4 0.39 0.06
 14 -4 3 0.01 0.04
 14 -4 3 0.02 0.04
 14 -4 2 1.17 0.1
 14 -4 1 0.08 0.05
 14 -4 0 0.77 0.09
 14 -4 -1 0.14 0.05
 14 4 2 0.93 0.08
 14 -4 -2 1.06 0.1
 14 -4 -3 0.02 0.04
 14 4 3 -0.04 0.04
 14 4 4 0.37 0.05
 14 -4 -4 0.36 0.05
 14 4 5 0.57 0.07
 14 -5 3 0.73 0.07
 14 -5 2 0.13 0.05
 14 -5 1 3.22 0.13
 14 -5 1 3.51 0.16
 14 -5 0 0.09 0.05
 14 -5 -1 3.37 0.16
 14 -5 -2 0.06 0.04
 14 -5 -3 0.52 0.06
 14 5 4 0.18 0.05
 14 5 5 3.95 0.14
 14 -6 2 1.5 0.1
 14 -6 1 0.21 0.05
 14 -6 0 5.15 0.18
 14 -6 -1 0.18 0.05
 14 6 2 1.57 0.09
 14 -6 -2 1.47 0.1
 14 6 3 0.27 0.05

_iucr_refine_instructions_details
;

    Ni300K.res created by SHELXL-2014/7

TITL Ni300K in P2(1)2(1)2(1)
CELL 1.54178 11.9944 15.5593 16.8124 90 90 90
ZERR 4 0.0002 0.0003 0.0002 0 0 0
LATT -1
SYMM 0.5-X,-Y,0.5+Z
SYMM -X,0.5+Y,0.5-Z
SYMM 0.5+X,0.5-Y,-Z
SFAC C H N Ni O
UNIT 128 136 16 4 24
 
L.S. 10
PLAN  20
SIZE 0.2 0.2 0.2
TEMP 27(2)
BOND
fmap 2
acta
REM <olex2.extras>
REM <HklSrc "%.\\1.hkl">
REM </olex2.extras>
 
WGHT    0.056300    0.311100
FVAR       0.12957   0.56467
NI1   4    0.497536    0.332752    0.502843    11.00000    0.03252    0.02662 =
         0.02295    0.00014   -0.00139   -0.00045
N1    3    0.452760    0.740167    0.077368    11.00000    0.04393    0.03080 =
         0.02816    0.00543   -0.00564   -0.00164
N2    3    0.560210    0.745882    0.914634    11.00000    0.04123    0.03186 =
         0.02627   -0.00531   -0.00451    0.00222
N3    3    0.796692    0.626543    0.396240    11.00000    0.14655    0.16049 =
         0.15710   -0.06261    0.07027   -0.07861
O1    5    0.493335    0.429894    0.410412    11.00000    0.03383    0.03693 =
         0.03347    0.00970   -0.00128   -0.00251
O2    5    0.344563    0.361384    0.453209    11.00000    0.03667    0.03912 =
         0.03359    0.01447   -0.00145   -0.00385
O3    5    0.511193    0.431652    0.590580    11.00000    0.03435    0.03479 =
         0.03420   -0.00819   -0.00109    0.00315
O4    5    0.655041    0.356983    0.549389    11.00000    0.03587    0.03946 =
         0.03541   -0.01467   -0.00154    0.00227
O5    5    0.921495    0.692346    0.325124    11.00000    0.12749    0.28105 =
         0.14433    0.06321    0.03903   -0.07804
O6    5    0.441118    0.720002    0.418442    11.00000    0.15928    0.16121 =
         0.12855    0.02733    0.02026    0.00006
C1    1    0.389717    0.417159    0.408438    11.00000    0.03570    0.03047 =
         0.02690    0.00472   -0.00037   -0.00040
C2    1    0.317707    0.465127    0.351484    11.00000    0.03517    0.03909 =
         0.03704    0.01211   -0.00459   -0.00313
C3    1    0.364998    0.525433    0.299738    11.00000    0.03494    0.03818 =
         0.03341    0.01016   -0.00431   -0.00342
AFIX  43
H3    2    0.440512    0.538289    0.303736    11.00000   -1.20000
AFIX   0
C4    1    0.300621    0.566240    0.242586    11.00000    0.04191    0.04405 =
         0.04201    0.01746   -0.00833   -0.00835
C5    1    0.186272    0.549780    0.239517    11.00000    0.04651    0.08334 =
         0.06828    0.04283   -0.02245   -0.01372
AFIX  43
H5    2    0.142203    0.576682    0.201418    11.00000   -1.20000
AFIX   0
C6    1    0.138563    0.493210    0.293430    11.00000    0.04101    0.10295 =
         0.09237    0.05648   -0.02320   -0.02177
AFIX  43
H6    2    0.061940    0.484107    0.292565    11.00000   -1.20000
AFIX   0
C7    1    0.203889    0.449990    0.348703    11.00000    0.04208    0.07647 =
         0.06545    0.03702   -0.01301   -0.02056
AFIX  43
H7    2    0.171394    0.411062    0.383697    11.00000   -1.20000
AFIX   0
C8    1    0.436740    0.682770    0.208998    11.00000    0.05225    0.04482 =
         0.03179    0.01164   -0.01230   -0.00589
AFIX  43
H8    2    0.461024    0.683191    0.261530    11.00000   -1.20000
AFIX   0
C9    1    0.484029    0.737602    0.154337    11.00000    0.04734    0.04104 =
         0.03160    0.00921   -0.01043   -0.00853
AFIX  43
H9    2    0.540128    0.774578    0.171282    11.00000   -1.20000
AFIX   0
C10   1    0.353014    0.627015    0.185688    11.00000    0.04097    0.03640 =
         0.03836    0.01333   -0.00787   -0.00328
C11   1    0.320651    0.629599    0.106237    11.00000    0.05649    0.03955 =
         0.04317    0.01113   -0.01707   -0.01478
AFIX  43
H11   2    0.264711    0.593321    0.087798    11.00000   -1.20000
AFIX   0
C12   1    0.371934    0.686124    0.055249    11.00000    0.05821    0.03765 =
         0.03021    0.00678   -0.01181   -0.00923
AFIX  43
H12   2    0.349125    0.686817    0.002384    11.00000   -1.20000
AFIX   0
C13   1    0.614591    0.417389    0.590612    11.00000    0.03487    0.02951 =
         0.02511   -0.00484    0.00123    0.00189
C14   1    0.690570    0.470804    0.640656    11.00000    0.03575    0.03444 =
         0.03000   -0.00884   -0.00222    0.00200
C15   1    0.644744    0.530132    0.693769    11.00000    0.03478    0.03616 =
         0.03265   -0.00933   -0.00099    0.00234
AFIX  43
H15   2    0.567958    0.538316    0.695001    11.00000   -1.20000
AFIX   0
C16   1    0.712641    0.577081    0.744812    11.00000    0.04123    0.03947 =
         0.03535   -0.01155   -0.00624    0.00412
C17   1    0.828135    0.565839    0.740806    11.00000    0.03809    0.05956 =
         0.05668   -0.02568   -0.01277    0.00306
AFIX  43
H17   2    0.874424    0.595869    0.775403    11.00000   -1.20000
AFIX   0
C18   1    0.873981    0.509911    0.685265    11.00000    0.03597    0.07381 =
         0.07106   -0.03312   -0.00891    0.00733
AFIX  43
H18   2    0.951014    0.504757    0.681164    11.00000   -1.20000
AFIX   0
C19   1    0.805866    0.461950    0.636135    11.00000    0.03902    0.05619 =
         0.04794   -0.02187   -0.00388    0.01025
AFIX  43
H19   2    0.837082    0.423665    0.599961    11.00000   -1.20000
AFIX   0
C20   1    0.523649    0.740973    0.839579    11.00000    0.04198    0.03855 =
         0.03190   -0.00604   -0.00822    0.01029
AFIX  43
H20   2    0.463656    0.775193    0.824576    11.00000   -1.20000
AFIX   0
C21   1    0.570771    0.687547    0.783444    11.00000    0.04835    0.04391 =
         0.02894   -0.00958   -0.01000    0.00693
AFIX  43
H21   2    0.541831    0.685716    0.732153    11.00000   -1.20000
AFIX   0
C22   1    0.661452    0.636475    0.803516    11.00000    0.04118    0.03290 =
         0.03447   -0.01158   -0.00469    0.00295
C23   1    0.701062    0.643290    0.880959    11.00000    0.04593    0.03955 =
         0.03874   -0.00943   -0.01215    0.00986
AFIX  43
H23   2    0.763064    0.611760    0.896828    11.00000   -1.20000
AFIX   0
C24   1    0.648154    0.696908    0.934114    11.00000    0.05198    0.03541 =
         0.02874   -0.00583   -0.01119    0.00897
AFIX  43
H24   2    0.674682    0.699284    0.986045    11.00000   -1.20000
AFIX   0
 
C25   1    0.826418    0.672513    0.346016    11.00000    0.19440    0.16884 =
         0.11702   -0.02879    0.07525   -0.09603
C26   1    0.724728    0.712359    0.297840    11.00000    0.16579    0.23340 =
         0.11588   -0.00805   -0.05625    0.00838
AFIX 137
H26A  2    0.656518    0.686005    0.315089    11.00000   -1.50000
H26B  2    0.735052    0.701986    0.242036    11.00000   -1.50000
H26C  2    0.721217    0.773144    0.307308    11.00000   -1.50000
AFIX   0
C27   1    0.902782    0.587799    0.443755    11.00000    0.12719    0.16191 =
         0.16776    0.02272   -0.01881   -0.01561
AFIX 137
H27A  2    0.970275    0.604192    0.417076    11.00000   -1.50000
H27B  2    0.897519    0.526257    0.445329    11.00000   -1.50000
H27C  2    0.903464    0.609974    0.497039    11.00000   -1.50000
AFIX   0
C28   1    0.690760    0.597889    0.422139    11.00000    0.14792    0.14157 =
         0.27478   -0.03654    0.11979   -0.05320
AFIX 137
H28A  2    0.636210    0.641668    0.411923    11.00000   -1.50000
H28B  2    0.693332    0.586069    0.478152    11.00000   -1.50000
H28C  2    0.670880    0.546492    0.393912    11.00000   -1.50000
AFIX   0
 
C30   1    0.237085    0.738674    0.393413    11.00000    0.19092    0.20201 =
         0.11327   -0.01311   -0.04890    0.09985
PART 1
AFIX  33
H30A  2    0.157145    0.737622    0.390781    21.00000   -1.50000
H30B  2    0.262000    0.796682    0.401325    21.00000   -1.50000
H30C  2    0.267438    0.716825    0.344600    21.00000   -1.50000
AFIX  33
PART 0
PART 2
H30D  2    0.265105    0.773130    0.350471   -21.00000   -1.50000
H30E  2    0.193239    0.692356    0.372329   -21.00000   -1.50000
H30F  2    0.191573    0.773526    0.427558   -21.00000   -1.50000
AFIX   0
PART 0
C31   1    0.421123    0.626090    0.540955    11.00000    0.20029    0.13342 =
         0.12913    0.02109   -0.02778    0.06638
PART 1
AFIX  33
H31A  2    0.354923    0.606958    0.567722    21.00000   -1.50000
H31B  2    0.462830    0.577174    0.522907    21.00000   -1.50000
H31C  2    0.465922    0.659197    0.577014    21.00000   -1.50000
AFIX  33
PART 0
PART 2
H31D  2    0.401935    0.590246    0.585370   -21.00000   -1.50000
H31E  2    0.466528    0.594145    0.504388   -21.00000   -1.50000
H31F  2    0.461716    0.675360    0.559467   -21.00000   -1.50000
AFIX   0
PART 0
C32   1    0.201716    0.632876    0.519305    11.00000    0.13774    0.18444 =
         0.20607   -0.03878    0.03963   -0.02799
PART 1
AFIX  33
H32A  2    0.125140    0.641745    0.504864    21.00000   -1.50000
H32B  2    0.219097    0.572753    0.516030    21.00000   -1.50000
H32C  2    0.213659    0.652636    0.572723    21.00000   -1.50000
AFIX  33
PART 0
PART 2
H32D  2    0.197482    0.596374    0.565242   -21.00000   -1.50000
H32E  2    0.161593    0.685150    0.529340   -21.00000   -1.50000
H32F  2    0.169443    0.603938    0.474437   -21.00000   -1.50000
AFIX   0
PART 0
PART 1
N4    3    0.276438    0.682681    0.462848    21.00000    0.14738    0.12553 =
         0.12154   -0.02634    0.01344   -0.00356
C29A  1    0.386607    0.685479    0.464851    21.00000    0.11799    0.09387 =
         0.09849   -0.00236    0.01594   -0.00496
PART 0
PART 2
N5    3    0.322051    0.653552    0.501868   -21.00000    0.13640    0.07937 =
         0.09279    0.00430   -0.03140    0.03416
C29B  1    0.329213    0.704144    0.438293   -21.00000    0.13815    0.07197 =
         0.07793   -0.00206   -0.04104    0.03034
HKLF 4
 
REM  Ni300K in P2(1)2(1)2(1)
REM R1 =  0.0350 for    4845 Fo > 4sig(Fo)  and  0.0415 for all    5564 data
REM    410 parameters refined using      0 restraints
 
END  
     
WGHT      0.0563      0.3111 

REM Highest difference peak  0.187,  deepest hole -0.331,  1-sigma level  0.050
Q1    1   0.1733  0.4453  0.2445  11.00000  0.05    0.19
Q2    1   0.3441  0.6854  0.6029  11.00000  0.05    0.18
Q3    1   0.3847  0.8521  0.4055  11.00000  0.05    0.18
Q4    1   0.1797  0.3627  0.3491  11.00000  0.05    0.17
Q5    1   0.3247  0.5627  0.0792  11.00000  0.05    0.15
Q6    1   0.4387  0.5332  0.5130  11.00000  0.05    0.15
Q7    1   0.8867  0.6410  0.3882  11.00000  0.05    0.14
Q8    1   0.4383  0.8078  0.4098  11.00000  0.05    0.14
Q9    1   0.6719  0.9115  0.3033  11.00000  0.05    0.14
Q10   1   1.0353  0.5217  0.6504  11.00000  0.05    0.14
Q11   1   0.8382  0.5770  0.2923  11.00000  0.05    0.14
Q12   1   0.5003  0.4070  0.5016  11.00000  0.05    0.14
Q13   1   0.2387  0.7412  0.2529  11.00000  0.05    0.13
Q14   1   0.2347  0.4153  0.3179  11.00000  0.05    0.13
Q15   1   0.2357  0.6623  0.3528  11.00000  0.05    0.13
Q16   1   0.7464  0.6770  0.3572  11.00000  0.05    0.13
Q17   1   0.8002  0.7217  0.1378  11.00000  0.05    0.13
Q18   1   0.8239  0.7860  0.3428  11.00000  0.05    0.13
Q19   1   0.1967  0.8009  0.4241  11.00000  0.05    0.12
Q20   1   0.8269  0.6403  0.5200  11.00000  0.05    0.12

  REM The information below was added by Olex2.
  REM
  REM R1 = 0.0350 for 4845 Fo > 4sig(Fo) and 0.0415 for all 8334 data
  REM n/a parameters refined using n/a restraints
  REM Highest difference peak 0.19, deepest hole -0.33
  REM Mean Shift 0, Max Shift 0.001.

  REM +++ Tabular Listing of Refinement Information +++
  REM R1_all = 0.0415
  REM R1_gt = 0.0350
  REM wR_ref = 0.1008
  REM GOOF = 1.042
  REM Shift_max = 0.001
  REM Shift_mean = 0
  REM Reflections_all = 8334
  REM Reflections_gt = 4845
  REM Parameters = n/a
  REM Hole = -0.33
  REM Peak = 0.19
  REM Flack = 0.029(12)

  
;
_olex2_submission_special_instructions 'No special instructions were received'
