# Supplementary material for: Controlling Thermal Expansion Behaviors of Fence-Like Metal-Organic Frameworks by Varying/Mixing Metal Ions
Source: Front Chem. 2018 Jul 24;6:306. doi: 10.3389/fchem.2018.00306 (PMC6066979; doi:10.3389/fchem.2018.00306)
Supplement: Supplementary file 2 [file Data_Sheet_1.ZIP › Ni300K.res]

    1.res created by SHELXL-2014/7

TITL Ni300K in P2(1)2(1)2(1)
CELL 1.54178 11.9944 15.5593 16.8124 90 90 90
ZERR 4 0.0002 0.0003 0.0002 0 0 0
LATT -1
SYMM 0.5-X,-Y,0.5+Z
SYMM -X,0.5+Y,0.5-Z
SYMM 0.5+X,0.5-Y,-Z
SFAC C H N Ni O
UNIT 128 136 16 4 24
 
L.S. 10
PLAN  20
SIZE 0.2 0.2 0.2
TEMP 27(2)
BOND
fmap 2
acta
REM <olex2.extras>
REM <HklSrc "%.\\1.hkl">
REM </olex2.extras>
 
WGHT    0.056300    0.311100
FVAR       0.12957   0.56467
NI1   4    0.497536    0.332752    0.502843    11.00000    0.03252    0.02662 =
         0.02295    0.00014   -0.00139   -0.00045
N1    3    0.452760    0.740167    0.077368    11.00000    0.04393    0.03080 =
         0.02816    0.00543   -0.00564   -0.00164
N2    3    0.560210    0.745882    0.914634    11.00000    0.04123    0.03186 =
         0.02627   -0.00531   -0.00451    0.00222
N3    3    0.796692    0.626543    0.396240    11.00000    0.14655    0.16049 =
         0.15710   -0.06261    0.07027   -0.07861
O1    5    0.493335    0.429894    0.410412    11.00000    0.03383    0.03693 =
         0.03347    0.00970   -0.00128   -0.00251
O2    5    0.344563    0.361384    0.453209    11.00000    0.03667    0.03912 =
         0.03359    0.01447   -0.00145   -0.00385
O3    5    0.511193    0.431652    0.590580    11.00000    0.03435    0.03479 =
         0.03420   -0.00819   -0.00109    0.00315
O4    5    0.655041    0.356983    0.549389    11.00000    0.03587    0.03946 =
         0.03541   -0.01467   -0.00154    0.00227
O5    5    0.921495    0.692346    0.325124    11.00000    0.12749    0.28105 =
         0.14433    0.06321    0.03903   -0.07804
O6    5    0.441118    0.720002    0.418442    11.00000    0.15928    0.16121 =
         0.12855    0.02733    0.02026    0.00006
C1    1    0.389717    0.417159    0.408438    11.00000    0.03570    0.03047 =
         0.02690    0.00472   -0.00037   -0.00040
C2    1    0.317707    0.465127    0.351484    11.00000    0.03517    0.03909 =
         0.03704    0.01211   -0.00459   -0.00313
C3    1    0.364998    0.525433    0.299738    11.00000    0.03494    0.03818 =
         0.03341    0.01016   -0.00431   -0.00342
AFIX  43
H3    2    0.440512    0.538289    0.303736    11.00000   -1.20000
AFIX   0
C4    1    0.300621    0.566240    0.242586    11.00000    0.04191    0.04405 =
         0.04201    0.01746   -0.00833   -0.00835
C5    1    0.186272    0.549780    0.239517    11.00000    0.04651    0.08334 =
         0.06828    0.04283   -0.02245   -0.01372
AFIX  43
H5    2    0.142203    0.576682    0.201418    11.00000   -1.20000
AFIX   0
C6    1    0.138563    0.493210    0.293430    11.00000    0.04101    0.10295 =
         0.09237    0.05648   -0.02320   -0.02177
AFIX  43
H6    2    0.061940    0.484107    0.292565    11.00000   -1.20000
AFIX   0
C7    1    0.203889    0.449990    0.348703    11.00000    0.04208    0.07647 =
         0.06545    0.03702   -0.01301   -0.02056
AFIX  43
H7    2    0.171394    0.411062    0.383697    11.00000   -1.20000
AFIX   0
C8    1    0.436740    0.682770    0.208998    11.00000    0.05225    0.04482 =
         0.03179    0.01164   -0.01230   -0.00589
AFIX  43
H8    2    0.461024    0.683191    0.261530    11.00000   -1.20000
AFIX   0
C9    1    0.484029    0.737602    0.154337    11.00000    0.04734    0.04104 =
         0.03160    0.00921   -0.01043   -0.00853
AFIX  43
H9    2    0.540128    0.774578    0.171282    11.00000   -1.20000
AFIX   0
C10   1    0.353014    0.627015    0.185688    11.00000    0.04097    0.03640 =
         0.03836    0.01333   -0.00787   -0.00328
C11   1    0.320651    0.629599    0.106237    11.00000    0.05649    0.03955 =
         0.04317    0.01113   -0.01707   -0.01478
AFIX  43
H11   2    0.264711    0.593321    0.087798    11.00000   -1.20000
AFIX   0
C12   1    0.371934    0.686124    0.055249    11.00000    0.05821    0.03765 =
         0.03021    0.00678   -0.01181   -0.00923
AFIX  43
H12   2    0.349125    0.686817    0.002384    11.00000   -1.20000
AFIX   0
C13   1    0.614591    0.417389    0.590612    11.00000    0.03487    0.02951 =
         0.02511   -0.00484    0.00123    0.00189
C14   1    0.690570    0.470804    0.640656    11.00000    0.03575    0.03444 =
         0.03000   -0.00884   -0.00222    0.00200
C15   1    0.644744    0.530132    0.693769    11.00000    0.03478    0.03616 =
         0.03265   -0.00933   -0.00099    0.00234
AFIX  43
H15   2    0.567958    0.538316    0.695001    11.00000   -1.20000
AFIX   0
C16   1    0.712641    0.577081    0.744812    11.00000    0.04123    0.03947 =
         0.03535   -0.01155   -0.00624    0.00412
C17   1    0.828135    0.565839    0.740806    11.00000    0.03809    0.05956 =
         0.05668   -0.02568   -0.01277    0.00306
AFIX  43
H17   2    0.874424    0.595869    0.775403    11.00000   -1.20000
AFIX   0
C18   1    0.873981    0.509911    0.685265    11.00000    0.03597    0.07381 =
         0.07106   -0.03312   -0.00891    0.00733
AFIX  43
H18   2    0.951014    0.504757    0.681164    11.00000   -1.20000
AFIX   0
C19   1    0.805866    0.461950    0.636135    11.00000    0.03902    0.05619 =
         0.04794   -0.02187   -0.00388    0.01025
AFIX  43
H19   2    0.837082    0.423665    0.599961    11.00000   -1.20000
AFIX   0
C20   1    0.523649    0.740973    0.839579    11.00000    0.04198    0.03855 =
         0.03190   -0.00604   -0.00822    0.01029
AFIX  43
H20   2    0.463656    0.775193    0.824576    11.00000   -1.20000
AFIX   0
C21   1    0.570771    0.687547    0.783444    11.00000    0.04835    0.04391 =
         0.02894   -0.00958   -0.01000    0.00693
AFIX  43
H21   2    0.541831    0.685716    0.732153    11.00000   -1.20000
AFIX   0
C22   1    0.661452    0.636475    0.803516    11.00000    0.04118    0.03290 =
         0.03447   -0.01158   -0.00469    0.00295
C23   1    0.701062    0.643290    0.880959    11.00000    0.04593    0.03955 =
         0.03874   -0.00943   -0.01215    0.00986
AFIX  43
H23   2    0.763064    0.611760    0.896828    11.00000   -1.20000
AFIX   0
C24   1    0.648154    0.696908    0.934114    11.00000    0.05198    0.03541 =
         0.02874   -0.00583   -0.01119    0.00897
AFIX  43
H24   2    0.674682    0.699284    0.986045    11.00000   -1.20000
AFIX   0
 
C25   1    0.826418    0.672513    0.346016    11.00000    0.19440    0.16884 =
         0.11702   -0.02879    0.07525   -0.09603
C26   1    0.724728    0.712359    0.297840    11.00000    0.16579    0.23340 =
         0.11588   -0.00805   -0.05625    0.00838
AFIX 137
H26A  2    0.656518    0.686005    0.315089    11.00000   -1.50000
H26B  2    0.735052    0.701986    0.242036    11.00000   -1.50000
H26C  2    0.721217    0.773144    0.307308    11.00000   -1.50000
AFIX   0
C27   1    0.902782    0.587799    0.443755    11.00000    0.12719    0.16191 =
         0.16776    0.02272   -0.01881   -0.01561
AFIX 137
H27A  2    0.970275    0.604192    0.417076    11.00000   -1.50000
H27B  2    0.897519    0.526257    0.445329    11.00000   -1.50000
H27C  2    0.903464    0.609974    0.497039    11.00000   -1.50000
AFIX   0
C28   1    0.690760    0.597889    0.422139    11.00000    0.14792    0.14157 =
         0.27478   -0.03654    0.11979   -0.05320
AFIX 137
H28A  2    0.636210    0.641668    0.411923    11.00000   -1.50000
H28B  2    0.693332    0.586069    0.478152    11.00000   -1.50000
H28C  2    0.670880    0.546492    0.393912    11.00000   -1.50000
AFIX   0
 
C30   1    0.237085    0.738674    0.393413    11.00000    0.19092    0.20201 =
         0.11327   -0.01311   -0.04890    0.09985
PART 1
AFIX  33
H30A  2    0.157145    0.737622    0.390781    21.00000   -1.50000
H30B  2    0.262000    0.796682    0.401325    21.00000   -1.50000
H30C  2    0.267438    0.716825    0.344600    21.00000   -1.50000
AFIX  33
PART 0
PART 2
H30D  2    0.265105    0.773130    0.350471   -21.00000   -1.50000
H30E  2    0.193239    0.692356    0.372329   -21.00000   -1.50000
H30F  2    0.191573    0.773526    0.427558   -21.00000   -1.50000
AFIX   0
PART 0
C31   1    0.421123    0.626090    0.540955    11.00000    0.20029    0.13342 =
         0.12913    0.02109   -0.02778    0.06638
PART 1
AFIX  33
H31A  2    0.354923    0.606958    0.567722    21.00000   -1.50000
H31B  2    0.462830    0.577174    0.522907    21.00000   -1.50000
H31C  2    0.465922    0.659197    0.577014    21.00000   -1.50000
AFIX  33
PART 0
PART 2
H31D  2    0.401935    0.590246    0.585370   -21.00000   -1.50000
H31E  2    0.466528    0.594145    0.504388   -21.00000   -1.50000
H31F  2    0.461716    0.675360    0.559467   -21.00000   -1.50000
AFIX   0
PART 0
C32   1    0.201716    0.632876    0.519305    11.00000    0.13774    0.18444 =
         0.20607   -0.03878    0.03963   -0.02799
PART 1
AFIX  33
H32A  2    0.125140    0.641745    0.504864    21.00000   -1.50000
H32B  2    0.219097    0.572753    0.516030    21.00000   -1.50000
H32C  2    0.213659    0.652636    0.572723    21.00000   -1.50000
AFIX  33
PART 0
PART 2
H32D  2    0.197482    0.596374    0.565242   -21.00000   -1.50000
H32E  2    0.161593    0.685150    0.529340   -21.00000   -1.50000
H32F  2    0.169443    0.603938    0.474437   -21.00000   -1.50000
AFIX   0
PART 0
PART 1
N4    3    0.276438    0.682681    0.462848    21.00000    0.14738    0.12553 =
         0.12154   -0.02634    0.01344   -0.00356
C29A  1    0.386607    0.685479    0.464851    21.00000    0.11799    0.09387 =
         0.09849   -0.00236    0.01594   -0.00496
PART 0
PART 2
N5    3    0.322051    0.653552    0.501868   -21.00000    0.13640    0.07937 =
         0.09279    0.00430   -0.03140    0.03416
C29B  1    0.329213    0.704144    0.438293   -21.00000    0.13815    0.07197 =
         0.07793   -0.00206   -0.04104    0.03034
HKLF 4
 
REM  Ni300K in P2(1)2(1)2(1)
REM R1 =  0.0350 for    4845 Fo > 4sig(Fo)  and  0.0415 for all    5564 data
REM    410 parameters refined using      0 restraints
 
END  
     
WGHT      0.0563      0.3111 

REM Highest difference peak  0.187,  deepest hole -0.331,  1-sigma level  0.050
Q1    1   0.1733  0.4453  0.2445  11.00000  0.05    0.19
Q2    1   0.3441  0.6854  0.6029  11.00000  0.05    0.18
Q3    1   0.3847  0.8521  0.4055  11.00000  0.05    0.18
Q4    1   0.1797  0.3627  0.3491  11.00000  0.05    0.17
Q5    1   0.3247  0.5627  0.0792  11.00000  0.05    0.15
Q6    1   0.4387  0.5332  0.5130  11.00000  0.05    0.15
Q7    1   0.8867  0.6410  0.3882  11.00000  0.05    0.14
Q8    1   0.4383  0.8078  0.4098  11.00000  0.05    0.14
Q9    1   0.6719  0.9115  0.3033  11.00000  0.05    0.14
Q10   1   1.0353  0.5217  0.6504  11.00000  0.05    0.14
Q11   1   0.8382  0.5770  0.2923  11.00000  0.05    0.14
Q12   1   0.5003  0.4070  0.5016  11.00000  0.05    0.14
Q13   1   0.2387  0.7412  0.2529  11.00000  0.05    0.13
Q14   1   0.2347  0.4153  0.3179  11.00000  0.05    0.13
Q15   1   0.2357  0.6623  0.3528  11.00000  0.05    0.13
Q16   1   0.7464  0.6770  0.3572  11.00000  0.05    0.13
Q17   1   0.8002  0.7217  0.1378  11.00000  0.05    0.13
Q18   1   0.8239  0.7860  0.3428  11.00000  0.05    0.13
Q19   1   0.1967  0.8009  0.4241  11.00000  0.05    0.12
Q20   1   0.8269  0.6403  0.5200  11.00000  0.05    0.12

  REM The information below was added by Olex2.
  REM
  REM R1 = 0.0350 for 4845 Fo > 4sig(Fo) and 0.0415 for all 8334 data
  REM n/a parameters refined using n/a restraints
  REM Highest difference peak 0.19, deepest hole -0.33
  REM Mean Shift 0, Max Shift 0.001.

  REM +++ Tabular Listing of Refinement Information +++
  REM R1_all = 0.0415
  REM R1_gt = 0.0350
  REM wR_ref = 0.1008
  REM GOOF = 1.042
  REM Shift_max = 0.001
  REM Shift_mean = 0
  REM Reflections_all = 8334
  REM Reflections_gt = 4845
  REM Parameters = n/a
  REM Hole = -0.33
  REM Peak = 0.19
  REM Flack = 0.029(12)

  
