# Supplementary material for: Controlling Thermal Expansion Behaviors of Fence-Like Metal-Organic Frameworks by Varying/Mixing Metal Ions
Source: Front Chem. 2018 Jul 24;6:306. doi: 10.3389/fchem.2018.00306 (PMC6066979; doi:10.3389/fchem.2018.00306)
Supplement: Supplementary file 2 [file Data_Sheet_1.ZIP › Zn112K.cif]

data_Zn112K
_audit_creation_date              2017-04-14
_audit_creation_method
;
Olex2 1.2
(compiled 2017.03.28 svn.r3405 for OlexSys, GUI svn.r5335)
;
_shelx_SHELXL_version_number      '2014/7'
_publ_contact_author_address      ?
_publ_contact_author_email        ?
_publ_contact_author_id_orcid     ?
_publ_contact_author_name         ''
_publ_contact_author_phone        ?
_publ_section_references
;
Dolomanov, O.V., Bourhis, L.J., Gildea, R.J, Howard, J.A.K. & Puschmann, H.
 (2009), J. Appl. Cryst. 42, 339-341.

Sheldrick, G.M. (2015). Acta Cryst. C71, 3-8.
;
_chemical_name_common             ?
_chemical_name_systematic         ?
_chemical_formula_moiety          'C24 H16 N2 O4 Zn, 2(C4 H9 N O)'
_chemical_formula_sum             'C32 H34 N4 O6 Zn'
_chemical_formula_weight          636.00
_chemical_absolute_configuration  syn
_chemical_melting_point           ?
_chemical_oxdiff_formula          'C128 H136 N16 O24 Zn4'
loop_
  _atom_type_symbol
  _atom_type_description
  _atom_type_scat_dispersion_real
  _atom_type_scat_dispersion_imag
  _atom_type_scat_source
 'C' 'C' 0.0181 0.0091 'International Tables Vol C Tables 4.2.6.8 and 6.1.1.4'
 'H' 'H' 0.0000 0.0000 'International Tables Vol C Tables 4.2.6.8 and 6.1.1.4'
 'N' 'N' 0.0311 0.0180 'International Tables Vol C Tables 4.2.6.8 and 6.1.1.4'
 'O' 'O' 0.0492 0.0322 'International Tables Vol C Tables 4.2.6.8 and 6.1.1.4'
 'Zn' 'Zn' -1.5491 0.6778
 'International Tables Vol C Tables 4.2.6.8 and 6.1.1.4'

_shelx_space_group_comment
;
The symmetry employed for this shelxl refinement is uniquely defined
by the following loop, which should always be used as a source of
symmetry information in preference to the above space-group names.
They are only intended as comments.
;
_space_group_crystal_system       'orthorhombic'
_space_group_IT_number            19
_space_group_name_H-M_alt         'P 21 21 21'
_space_group_name_Hall            'P 2ac 2ab'
loop_
  _space_group_symop_operation_xyz
 'x, y, z'
 '-x+1/2, -y, z+1/2'
 '-x, y+1/2, -z+1/2'
 'x+1/2, -y+1/2, -z'

_cell_length_a                    11.5766(2)
_cell_length_b                    15.4336(3)
_cell_length_c                    17.2458(3)
_cell_angle_alpha                 90
_cell_angle_beta                  90
_cell_angle_gamma                 90
_cell_volume                      3081.28(10)
_cell_formula_units_Z             4
_cell_measurement_reflns_used     4380
_cell_measurement_temperature     112(2)
_cell_measurement_theta_max       73.5330
_cell_measurement_theta_min       4.5900
_shelx_estimated_absorpt_T_max    0.751
_shelx_estimated_absorpt_T_min    0.751
_exptl_absorpt_coefficient_mu     1.520
_exptl_absorpt_correction_T_max   1.00000
_exptl_absorpt_correction_T_min   0.81108
_exptl_absorpt_correction_type    multi-scan
_exptl_absorpt_process_details
;
CrysAlisPro, Agilent Technologies,
Version 1.171.36.32 (release 02-08-2013 CrysAlis171 .NET)
(compiled Aug  2 2013,16:46:58)
Empirical absorption correction using spherical harmonics,
 implemented in SCALE3 ABSPACK scaling algorithm.
;
_exptl_absorpt_special_details    ?
_exptl_crystal_colour             colourless
_exptl_crystal_colour_primary     colourless
_exptl_crystal_density_diffrn     1.371
_exptl_crystal_density_meas       ?
_exptl_crystal_density_method     ?
_exptl_crystal_description        block
_exptl_crystal_F_000              1328
_exptl_crystal_size_max           0.2
_exptl_crystal_size_mid           0.2
_exptl_crystal_size_min           0.2
_exptl_transmission_factor_max    ?
_exptl_transmission_factor_min    ?
_diffrn_reflns_av_R_equivalents   0.0109
_diffrn_reflns_av_unetI/netI      0.0174
_diffrn_reflns_Laue_measured_fraction_full 0.997
_diffrn_reflns_Laue_measured_fraction_max 0.967
_diffrn_reflns_limit_h_max        14
_diffrn_reflns_limit_h_min        -10
_diffrn_reflns_limit_k_max        18
_diffrn_reflns_limit_k_min        -18
_diffrn_reflns_limit_l_max        21
_diffrn_reflns_limit_l_min        -20
_diffrn_reflns_number             7574
_diffrn_reflns_point_group_measured_fraction_full 0.862
_diffrn_reflns_point_group_measured_fraction_max 0.817
_diffrn_reflns_theta_full         67.679
_diffrn_reflns_theta_max          73.866
_diffrn_reflns_theta_min          4.600
_diffrn_ambient_temperature       112(2)
_diffrn_detector_area_resol_mean  10.6525
_diffrn_measured_fraction_theta_full 0.997
_diffrn_measured_fraction_theta_max 0.967
_diffrn_measurement_details
;
#__ type_ start__ end____ width___ exp.time_
  1 omega  -41.00   32.00   1.0000    1.0000
omega____ theta____ kappa____ phi______ frames
    -      -39.5248   57.0000 -150.0000 73

#__ type_ start__ end____ width___ exp.time_
  2 omega -109.00  -10.00   1.0000    1.0000
omega____ theta____ kappa____ phi______ frames
    -      -39.5248  -57.0000 -120.0000 99

#__ type_ start__ end____ width___ exp.time_
  3 omega   48.00   80.00   1.0000    1.0000
omega____ theta____ kappa____ phi______ frames
    -       39.5248  -99.0000  -90.0000 32

#__ type_ start__ end____ width___ exp.time_
  4 omega   33.00  109.00   1.0000    1.0000
omega____ theta____ kappa____ phi______ frames
    -      107.7866  -95.0000   60.0000 76

#__ type_ start__ end____ width___ exp.time_
  5 omega   50.00   95.00   1.0000    1.0000
omega____ theta____ kappa____ phi______ frames
    -      107.7866  -45.0000   30.0000 45

#__ type_ start__ end____ width___ exp.time_
  6 omega   33.00   89.00   1.0000    1.0000
omega____ theta____ kappa____ phi______ frames
    -      107.7866  -30.0000  -90.0000 56

#__ type_ start__ end____ width___ exp.time_
  7 omega   79.00  122.00   1.0000    1.0000
omega____ theta____ kappa____ phi______ frames
    -      107.7866   61.0000  -60.0000 43

#__ type_ start__ end____ width___ exp.time_
  8 omega   77.00  103.00   1.0000    1.0000
omega____ theta____ kappa____ phi______ frames
    -      107.7866   30.0000   60.0000 26
;
_diffrn_measurement_device_type   'SuperNova, Dual, Cu at zero, Atlas'
_diffrn_measurement_method        '\w scans'
_diffrn_orient_matrix_UB_11       -0.0151871000
_diffrn_orient_matrix_UB_12       -0.0340873000
_diffrn_orient_matrix_UB_13       -0.0833524000
_diffrn_orient_matrix_UB_21       0.0081983000
_diffrn_orient_matrix_UB_22       0.0933177000
_diffrn_orient_matrix_UB_23       -0.0312547000
_diffrn_orient_matrix_UB_31       0.1319218000
_diffrn_orient_matrix_UB_32       -0.0097186000
_diffrn_orient_matrix_UB_33       -0.0076332000
_diffrn_radiation_monochromator   mirror
_diffrn_radiation_type            CuK\a
_diffrn_radiation_wavelength      1.54178
_diffrn_source                    'SuperNova (Cu) X-ray Source'
_reflns_Friedel_coverage          0.507
_reflns_Friedel_fraction_full     0.689
_reflns_Friedel_fraction_max      0.626
_reflns_number_gt                 4743
_reflns_number_total              5105
_reflns_odcompleteness_completeness 99.68
_reflns_odcompleteness_iscentric  1
_reflns_odcompleteness_theta      66.97
_reflns_special_details
;
 Reflections were merged by SHELXL according to the crystal
 class for the calculation of statistics and refinement.
 
 _reflns_Friedel_fraction is defined as the number of unique
 Friedel pairs measured divided by the number that would be
 possible theoretically, ignoring centric projections and
 systematic absences.
;
_reflns_threshold_expression      'I > 2\s(I)'
_computing_cell_refinement
;
CrysAlisPro, Agilent Technologies,
Version 1.171.36.32 (release 02-08-2013 CrysAlis171 .NET)
(compiled Aug  2 2013,16:46:58)
;
_computing_data_collection
;
CrysAlisPro, Agilent Technologies,
Version 1.171.36.32 (release 02-08-2013 CrysAlis171 .NET)
(compiled Aug  2 2013,16:46:58)
;
_computing_data_reduction
;
CrysAlisPro, Agilent Technologies,
Version 1.171.36.32 (release 02-08-2013 CrysAlis171 .NET)
(compiled Aug  2 2013,16:46:58)
;
_computing_molecular_graphics     'Olex2 (Dolomanov et al., 2009)'
_computing_publication_material   'Olex2 (Dolomanov et al., 2009)'
_computing_structure_refinement   'ShelXL (Sheldrick, 2015)'
_computing_structure_solution     ?
_refine_diff_density_max          0.272
_refine_diff_density_min          -0.603
_refine_diff_density_rms          0.045
_refine_ls_abs_structure_details
;
 Flack x determined using 1519 quotients [(I+)-(I-)]/[(I+)+(I-)]
 (Parsons, Flack and Wagner, Acta Cryst. B69 (2013) 249-259).
;
_refine_ls_abs_structure_Flack    0.040(10)
_refine_ls_extinction_coef        .
_refine_ls_extinction_method      none
_refine_ls_goodness_of_fit_ref    1.089
_refine_ls_hydrogen_treatment     mixed
_refine_ls_matrix_type            full
_refine_ls_number_parameters      437
_refine_ls_number_reflns          5105
_refine_ls_number_restraints      0
_refine_ls_R_factor_all           0.0301
_refine_ls_R_factor_gt            0.0273
_refine_ls_restrained_S_all       1.089
_refine_ls_shift/su_max           0.001
_refine_ls_shift/su_mean          0.000
_refine_ls_structure_factor_coef  Fsqd
_refine_ls_weighting_details
'w=1/[\s^2^(Fo^2^)+(0.0485P)^2^+0.4686P] where P=(Fo^2^+2Fc^2^)/3'
_refine_ls_weighting_scheme       calc
_refine_ls_wR_factor_gt           0.0780
_refine_ls_wR_factor_ref          0.0810
_refine_special_details           ?
_olex2_refinement_description
;
1. Fixed Uiso
 At 1.2 times of:
  All C(H) groups
 At 1.5 times of:
  All C(H,H,H) groups, All C(H,H,H,H,H,H) groups
2. Others
 Sof(H30D)=Sof(H30E)=Sof(H30F)=Sof(H31D)=Sof(H31E)=Sof(H31F)=Sof(H32D)=
 Sof(H32E)=Sof(H32F)=Sof(N5)=Sof(C29B)=1-FVAR(1)
 Sof(H30A)=Sof(H30B)=Sof(H30C)=Sof(H31A)=Sof(H31B)=Sof(H31C)=Sof(H32A)=
 Sof(H32B)=Sof(H32C)=Sof(N4A)=Sof(C29A)=FVAR(1)
3.a Me refined with riding coordinates:
 C30(H30A,H30B,H30C), C31(H31A,H31B,H31C), C32(H32A,H32B,H32C)
3.b Aromatic/amide H refined with riding coordinates:
 C3(H3), C5(H5), C6(H6), C7(H7), C8(H8), C9(H9), C11(H11), C12(H12), C15(H15),
 C17(H17), C18(H18), C19(H19), C20(H20), C21(H21), C23(H23), C24(H24)
3.c Idealised Me refined as rotating group:
 C26(H26A,H26B,H26C), C27(H27A,H27B,H27C), C28(H28A,H28B,H28C)
;
_atom_sites_solution_hydrogens    mixed
_atom_sites_solution_primary      ?
_atom_sites_solution_secondary    ?
loop_
  _atom_site_label
  _atom_site_type_symbol
  _atom_site_fract_x
  _atom_site_fract_y
  _atom_site_fract_z
  _atom_site_U_iso_or_equiv
  _atom_site_adp_type
  _atom_site_occupancy
  _atom_site_site_symmetry_order
  _atom_site_calc_flag
  _atom_site_refinement_flags_posn
  _atom_site_refinement_flags_adp
  _atom_site_refinement_flags_occupancy
  _atom_site_disorder_assembly
  _atom_site_disorder_group
 Zn1 Zn 0.50181(2) 0.67630(2) 0.49690(2) 0.01614(10) Uani 1 1 d . . . . .
 N1 N 0.55461(17) 0.26515(13) 0.92016(11) 0.0167(4) Uani 1 1 d . . . . .
 N2 N 0.43860(17) 0.26284(13) 0.08599(11) 0.0172(4) Uani 1 1 d . . . . .
 N3 N 0.1924(2) 0.37781(18) 0.59671(15) 0.0430(6) Uani 1 1 d . . . . .
 O1 O 0.50172(16) 0.56578(10) 0.59294(9) 0.0196(3) Uani 1 1 d . . . . .
 O2 O 0.65279(14) 0.63461(11) 0.54426(9) 0.0196(4) Uani 1 1 d . . . . .
 O3 O 0.49181(15) 0.56807(10) 0.40600(9) 0.0196(3) Uani 1 1 d . . . . .
 O4 O 0.34279(14) 0.63928(11) 0.45411(9) 0.0202(4) Uani 1 1 d . . . . .
 O5 O 0.0767(2) 0.3036(2) 0.67689(15) 0.0776(10) Uani 1 1 d . . . . .
 O6 O 0.55257(19) 0.28221(15) 0.58511(13) 0.0481(6) Uani 1 1 d . . . . .
 C1 C 0.6085(2) 0.57788(14) 0.58970(13) 0.0172(5) Uani 1 1 d . . . . .
 C2 C 0.6879(2) 0.52817(15) 0.64152(13) 0.0185(5) Uani 1 1 d . . . . .
 C3 C 0.6416(2) 0.47017(15) 0.69479(14) 0.0181(5) Uani 1 1 d . . . . .
 H3 H 0.5610 0.4587 0.6944 0.022 Uiso 1 1 calc R . . . .
 C4 C 0.7121(2) 0.42858(14) 0.74889(13) 0.0200(5) Uani 1 1 d . . . . .
 C5 C 0.8313(2) 0.44333(17) 0.74734(16) 0.0263(6) Uani 1 1 d . . . . .
 H5 H 0.8802 0.4157 0.7841 0.032 Uiso 1 1 calc R . . . .
 C6 C 0.8781(2) 0.49844(18) 0.69193(16) 0.0292(6) Uani 1 1 d . . . . .
 H6 H 0.9593 0.5066 0.6896 0.035 Uiso 1 1 calc R . . . .
 C7 C 0.8070(2) 0.54181(17) 0.63980(15) 0.0248(5) Uani 1 1 d . . . . .
 H7 H 0.8395 0.5807 0.6031 0.030 Uiso 1 1 calc R . . . .
 C8 C 0.5697(2) 0.31422(16) 0.78824(13) 0.0207(5) Uani 1 1 d . . . . .
 H8 H 0.5428 0.3109 0.7363 0.025 Uiso 1 1 calc R . . . .
 C9 C 0.5202(2) 0.26341(14) 0.84498(13) 0.0182(5) Uani 1 1 d . . . . .
 H9 H 0.4592 0.2254 0.8308 0.022 Uiso 1 1 calc R . . . .
 C10 C 0.6594(2) 0.37056(15) 0.80764(14) 0.0197(5) Uani 1 1 d . . . . .
 C11 C 0.6959(2) 0.37178(15) 0.88516(14) 0.0207(5) Uani 1 1 d . . . . .
 H11 H 0.7576 0.4084 0.9008 0.025 Uiso 1 1 calc R . . . .
 C12 C 0.6412(2) 0.31915(16) 0.93848(13) 0.0206(5) Uani 1 1 d . . . . .
 H12 H 0.6663 0.3213 0.9909 0.025 Uiso 1 1 calc R . . . .
 C13 C 0.3851(2) 0.58038(15) 0.41042(13) 0.0172(5) Uani 1 1 d . . . . .
 C14 C 0.3044(2) 0.52723(15) 0.36227(13) 0.0173(5) Uani 1 1 d . . . . .
 C15 C 0.3504(2) 0.46992(15) 0.30857(14) 0.0177(5) Uani 1 1 d . . . . .
 H15 H 0.4317 0.4618 0.3063 0.021 Uiso 1 1 calc R . . . .
 C16 C 0.2790(2) 0.42397(15) 0.25770(14) 0.0190(5) Uani 1 1 d . . . . .
 C17 C 0.1595(2) 0.43407(16) 0.26386(15) 0.0221(5) Uani 1 1 d . . . . .
 H17 H 0.1097 0.4038 0.2295 0.026 Uiso 1 1 calc R . . . .
 C18 C 0.1130(2) 0.48836(17) 0.32023(15) 0.0246(5) Uani 1 1 d . . . . .
 H18 H 0.0315 0.4931 0.3254 0.030 Uiso 1 1 calc R . . . .
 C19 C 0.1848(2) 0.53571(16) 0.36908(15) 0.0217(5) Uani 1 1 d . . . . .
 H19 H 0.1526 0.5735 0.4068 0.026 Uiso 1 1 calc R . . . .
 C20 C 0.4760(2) 0.26314(15) 0.16037(13) 0.0183(5) Uani 1 1 d . . . . .
 H20 H 0.5390 0.2268 0.1741 0.022 Uiso 1 1 calc R . . . .
 C21 C 0.4263(2) 0.31402(16) 0.21696(13) 0.0199(5) Uani 1 1 d . . . . .
 H21 H 0.4562 0.3134 0.2683 0.024 Uiso 1 1 calc R . . . .
 C22 C 0.3322(2) 0.36631(15) 0.19869(13) 0.0185(5) Uani 1 1 d . . . . .
 C23 C 0.2915(2) 0.36447(15) 0.12201(14) 0.0201(5) Uani 1 1 d . . . . .
 H23 H 0.2263 0.3981 0.1073 0.024 Uiso 1 1 calc R . . . .
 C24 C 0.3475(2) 0.31313(15) 0.06850(13) 0.0198(5) Uani 1 1 d . . . . .
 H24 H 0.3202 0.3133 0.0165 0.024 Uiso 1 1 calc R . . . .
 C25 C 0.1743(3) 0.3279(2) 0.65828(17) 0.0473(8) Uani 1 1 d . . . . .
 C26 C 0.2780(3) 0.3015(3) 0.7057(2) 0.0614(11) Uani 1 1 d . . . . .
 H26A H 0.3354 0.2741 0.6719 0.092 Uiso 1 1 calc GR . . . .
 H26B H 0.2541 0.2605 0.7459 0.092 Uiso 1 1 calc GR . . . .
 H26C H 0.3119 0.3530 0.7301 0.092 Uiso 1 1 calc GR . . . .
 C27 C 0.0950(3) 0.4052(2) 0.54957(19) 0.0506(8) Uani 1 1 d . . . . .
 H27A H 0.0912 0.4686 0.5487 0.076 Uiso 1 1 calc GR . . . .
 H27B H 0.0233 0.3820 0.5716 0.076 Uiso 1 1 calc GR . . . .
 H27C H 0.1046 0.3834 0.4966 0.076 Uiso 1 1 calc GR . . . .
 C28 C 0.3065(3) 0.4072(2) 0.5742(3) 0.0705(13) Uani 1 1 d . . . . .
 H28A H 0.3027 0.4339 0.5227 0.106 Uiso 1 1 calc GR . . . .
 H28B H 0.3595 0.3577 0.5729 0.106 Uiso 1 1 calc GR . . . .
 H28C H 0.3343 0.4499 0.6119 0.106 Uiso 1 1 calc GR . . . .
 C30 C 0.7640(4) 0.2590(3) 0.6061(2) 0.0557(10) Uani 1 1 d . . . . .
 H30A H 0.8338 0.2763 0.5779 0.083 Uiso 0.565(12) 1 calc R . P A 1
 H30B H 0.7663 0.2831 0.6586 0.083 Uiso 0.565(12) 1 calc R . P A 1
 H30C H 0.7602 0.1957 0.6090 0.083 Uiso 0.565(12) 1 calc R . P A 1
 H30D H 0.795(10) 0.215(7) 0.575(6) 0.083 Uiso 0.435(12) 1 d R . P A 2
 H30E H 0.723(8) 0.231(7) 0.655(7) 0.083 Uiso 0.435(12) 1 d R . P A 2
 H30F H 0.813(8) 0.320(7) 0.623(6) 0.083 Uiso 0.435(12) 1 d R . P A 2
 C31 C 0.5748(4) 0.3726(3) 0.4589(3) 0.0673(12) Uani 1 1 d . . . . .
 H31A H 0.5965 0.4037 0.4116 0.101 Uiso 0.565(12) 1 calc R . P A 1
 H31B H 0.5231 0.3246 0.4456 0.101 Uiso 0.565(12) 1 calc R . P A 1
 H31C H 0.5353 0.4123 0.4944 0.101 Uiso 0.565(12) 1 calc R . P A 1
 H31D H 0.466(10) 0.361(7) 0.464(6) 0.101 Uiso 0.435(12) 1 d R . P A 2
 H31E H 0.600(9) 0.339(7) 0.413(6) 0.101 Uiso 0.435(12) 1 d R . P A 2
 H31F H 0.605(10) 0.440(7) 0.463(6) 0.101 Uiso 0.435(12) 1 d R . P A 2
 C32 C 0.7978(3) 0.3548(3) 0.4738(3) 0.0637(11) Uani 1 1 d . . . . .
 H32A H 0.7997 0.3873 0.4251 0.095 Uiso 0.565(12) 1 calc R . P A 1
 H32B H 0.8362 0.3884 0.5146 0.095 Uiso 0.565(12) 1 calc R . P A 1
 H32C H 0.8379 0.2994 0.4670 0.095 Uiso 0.565(12) 1 calc R . P A 1
 H32D H 0.820(9) 0.412(7) 0.487(6) 0.095 Uiso 0.435(12) 1 d R . P A 2
 H32E H 0.782(10) 0.346(8) 0.423(6) 0.095 Uiso 0.435(12) 1 d R . P A 2
 H32F H 0.873(9) 0.312(7) 0.491(6) 0.095 Uiso 0.435(12) 1 d R . P A 2
 N4A N 0.6779(4) 0.3387(3) 0.4960(3) 0.0304(16) Uani 0.565(12) 1 d . . P A 1
 C29A C 0.6567(7) 0.2935(4) 0.5634(4) 0.0298(17) Uani 0.565(12) 1 d . . P A 1
 N5 N 0.7236(8) 0.3038(5) 0.5356(5) 0.048(3) Uani 0.435(12) 1 d . . P A 2
 C29B C 0.6110(10) 0.3150(6) 0.5337(6) 0.049(3) Uani 0.435(12) 1 d . . P A 2

loop_
  _atom_site_aniso_label
  _atom_site_aniso_U_11
  _atom_site_aniso_U_22
  _atom_site_aniso_U_33
  _atom_site_aniso_U_23
  _atom_site_aniso_U_13
  _atom_site_aniso_U_12
 Zn1 0.01728(17) 0.01899(16) 0.01217(16) -0.00013(10) -0.00127(14)
 -0.00002(11)
 N1 0.0195(10) 0.0180(9) 0.0127(9) 0.0015(8) -0.0017(8) 0.0003(8)
 N2 0.0188(10) 0.0200(9) 0.0127(9) 0.0000(8) -0.0014(8) 0.0005(8)
 N3 0.0431(14) 0.0524(15) 0.0336(13) -0.0015(12) 0.0103(12) -0.0178(13)
 O1 0.0188(8) 0.0220(7) 0.0179(8) 0.0043(6) -0.0020(8) -0.0009(8)
 O2 0.0218(8) 0.0222(8) 0.0147(8) 0.0057(7) -0.0018(7) 0.0002(7)
 O3 0.0191(8) 0.0219(7) 0.0180(8) -0.0041(6) -0.0022(8) 0.0001(7)
 O4 0.0214(8) 0.0240(8) 0.0152(8) -0.0062(7) -0.0001(7) -0.0009(7)
 O5 0.0412(13) 0.125(3) 0.0663(17) 0.0540(18) 0.0043(13) -0.0245(15)
 O6 0.0477(13) 0.0529(13) 0.0436(13) 0.0059(11) 0.0061(11) -0.0060(11)
 C1 0.0221(12) 0.0177(10) 0.0119(10) -0.0017(9) 0.0000(9) 0.0013(9)
 C2 0.0236(12) 0.0187(11) 0.0131(11) 0.0010(9) -0.0014(10) 0.0006(9)
 C3 0.0172(11) 0.0202(11) 0.0168(11) 0.0007(9) -0.0014(10) 0.0013(9)
 C4 0.0226(13) 0.0206(11) 0.0168(12) 0.0043(10) -0.0023(9) -0.0021(9)
 C5 0.0212(13) 0.0297(12) 0.0281(14) 0.0083(11) -0.0057(11) -0.0035(11)
 C6 0.0207(12) 0.0367(14) 0.0303(14) 0.0106(12) -0.0047(11) -0.0051(11)
 C7 0.0227(12) 0.0278(12) 0.0240(13) 0.0076(11) -0.0029(11) -0.0049(10)
 C8 0.0221(12) 0.0238(11) 0.0162(11) 0.0029(10) -0.0046(9) 0.0013(10)
 C9 0.0225(12) 0.0185(10) 0.0136(10) 0.0037(8) -0.0055(9) -0.0017(9)
 C10 0.0201(12) 0.0211(11) 0.0177(11) 0.0049(10) -0.0030(10) 0.0026(9)
 C11 0.0243(12) 0.0194(11) 0.0185(12) 0.0031(9) -0.0073(10) -0.0030(10)
 C12 0.0239(11) 0.0216(11) 0.0163(11) -0.0008(10) -0.0042(9) 0.0006(10)
 C13 0.0228(12) 0.0184(10) 0.0105(10) 0.0015(9) 0.0013(9) -0.0013(9)
 C14 0.0223(12) 0.0180(11) 0.0116(10) -0.0008(9) -0.0009(9) -0.0005(9)
 C15 0.0178(11) 0.0194(11) 0.0159(11) 0.0001(9) -0.0008(9) 0.0001(9)
 C16 0.0223(12) 0.0195(11) 0.0153(11) -0.0022(10) -0.0025(9) 0.0018(9)
 C17 0.0215(12) 0.0245(12) 0.0201(11) -0.0045(10) -0.0045(10) 0.0004(10)
 C18 0.0194(12) 0.0304(13) 0.0240(12) -0.0042(11) -0.0016(10) 0.0022(10)
 C19 0.0230(12) 0.0238(12) 0.0183(11) -0.0021(10) 0.0008(10) 0.0015(10)
 C20 0.0208(12) 0.0194(10) 0.0147(10) -0.0027(9) -0.0055(9) 0.0019(9)
 C21 0.0224(11) 0.0231(11) 0.0141(10) -0.0002(9) -0.0043(9) -0.0004(10)
 C22 0.0210(12) 0.0183(11) 0.0162(11) -0.0036(9) -0.0018(9) -0.0013(9)
 C23 0.0234(12) 0.0200(11) 0.0169(11) -0.0024(9) -0.0054(10) 0.0025(10)
 C24 0.0237(11) 0.0210(11) 0.0148(10) -0.0004(10) -0.0053(9) 0.0003(10)
 C25 0.0457(18) 0.068(2) 0.0279(14) 0.0017(16) 0.0021(13) -0.0146(18)
 C26 0.0489(19) 0.099(3) 0.0367(17) -0.007(2) -0.0056(16) 0.000(2)
 C27 0.061(2) 0.056(2) 0.0352(16) 0.0047(15) -0.0004(17) -0.0070(18)
 C28 0.054(2) 0.0449(18) 0.112(4) 0.006(2) 0.043(2) -0.0090(17)
 C30 0.064(2) 0.066(3) 0.037(2) 0.0039(17) -0.0128(17) 0.017(2)
 C31 0.059(2) 0.089(3) 0.054(2) 0.022(2) -0.009(2) 0.028(2)
 C32 0.051(2) 0.083(3) 0.057(2) -0.022(2) 0.017(2) -0.016(2)
 N4A 0.031(3) 0.033(2) 0.028(3) 0.009(2) -0.004(2) 0.0069(18)
 C29A 0.037(4) 0.028(3) 0.025(3) 0.001(2) -0.009(3) 0.004(2)
 N5 0.046(5) 0.049(4) 0.048(5) -0.016(4) 0.008(4) -0.002(4)
 C29B 0.058(6) 0.037(4) 0.052(6) -0.003(4) -0.005(6) 0.002(4)

_geom_special_details
;
 All esds (except the esd in the dihedral angle between two l.s. planes)
 are estimated using the full covariance matrix.  The cell esds are taken
 into account individually in the estimation of esds in distances, angles
 and torsion angles; correlations between esds in cell parameters are only
 used when they are defined by crystal symmetry.  An approximate (isotropic)
 treatment of cell esds is used for estimating esds involving l.s. planes.
;
loop_
  _geom_bond_atom_site_label_1
  _geom_bond_atom_site_label_2
  _geom_bond_distance
  _geom_bond_site_symmetry_2
  _geom_bond_publ_flag
 Zn1 N1 2.0864(19) 3_656 ?
 Zn1 N2 2.075(2) 3_655 ?
 Zn1 O1 2.3775(15) . ?
 Zn1 O2 2.0337(17) . ?
 Zn1 O3 2.2937(15) . ?
 Zn1 O4 2.0640(17) . ?
 Zn1 C1 2.529(2) . ?
 Zn1 C13 2.498(2) . ?
 N1 Zn1 2.0864(19) 3_646 ?
 N1 C9 1.357(3) . ?
 N1 C12 1.342(3) . ?
 N2 Zn1 2.0746(19) 3_645 ?
 N2 C20 1.354(3) . ?
 N2 C24 1.344(3) . ?
 N3 C25 1.329(4) . ?
 N3 C27 1.453(4) . ?
 N3 C28 1.449(4) . ?
 O1 C1 1.252(3) . ?
 O2 C1 1.282(3) . ?
 O3 C13 1.252(3) . ?
 O4 C13 1.278(3) . ?
 O5 C25 1.233(4) . ?
 O6 C29A 1.275(8) . ?
 O6 C29B 1.225(11) . ?
 C1 C2 1.494(3) . ?
 C2 C3 1.390(3) . ?
 C2 C7 1.395(3) . ?
 C3 C4 1.396(3) . ?
 C4 C5 1.399(4) . ?
 C4 C10 1.483(3) . ?
 C5 C6 1.389(4) . ?
 C6 C7 1.390(4) . ?
 C8 C9 1.379(3) . ?
 C8 C10 1.395(3) . ?
 C10 C11 1.402(3) . ?
 C11 C12 1.380(3) . ?
 C13 C14 1.495(3) . ?
 C14 C15 1.387(3) . ?
 C14 C19 1.396(3) . ?
 C15 C16 1.398(3) . ?
 C16 C17 1.397(4) . ?
 C16 C22 1.486(3) . ?
 C17 C18 1.392(4) . ?
 C18 C19 1.391(4) . ?
 C20 C21 1.378(3) . ?
 C21 C22 1.392(3) . ?
 C22 C23 1.404(3) . ?
 C23 C24 1.378(3) . ?
 C25 C26 1.508(5) . ?
 C30 C29A 1.539(8) . ?
 C30 N5 1.474(10) . ?
 C31 N4A 1.451(6) . ?
 C31 C29B 1.622(12) . ?
 C32 N4A 1.461(6) . ?
 C32 N5 1.578(10) . ?
 N4A C29A 1.377(9) . ?
 N5 C29B 1.315(16) . ?

loop_
  _geom_angle_atom_site_label_1
  _geom_angle_atom_site_label_2
  _geom_angle_atom_site_label_3
  _geom_angle
  _geom_angle_site_symmetry_1
  _geom_angle_site_symmetry_3
  _geom_angle_publ_flag
 N1 Zn1 O1 89.65(7) 3_656 . ?
 N1 Zn1 O3 158.66(7) 3_656 . ?
 N1 Zn1 C1 96.54(7) 3_656 . ?
 N1 Zn1 C13 129.02(8) 3_656 . ?
 N2 Zn1 N1 98.82(9) 3_655 3_656 ?
 N2 Zn1 O1 160.41(7) 3_655 . ?
 N2 Zn1 O3 90.84(7) 3_655 . ?
 N2 Zn1 C1 131.33(8) 3_655 . ?
 N2 Zn1 C13 98.62(8) 3_655 . ?
 O1 Zn1 C1 29.36(7) . . ?
 O1 Zn1 C13 89.46(6) . . ?
 O2 Zn1 N1 101.63(7) . 3_656 ?
 O2 Zn1 N2 101.22(7) . 3_655 ?
 O2 Zn1 O1 59.58(6) . . ?
 O2 Zn1 O3 95.02(6) . . ?
 O2 Zn1 O4 145.34(8) . . ?
 O2 Zn1 C1 30.22(7) . . ?
 O2 Zn1 C13 121.13(7) . . ?
 O3 Zn1 O1 87.34(6) . . ?
 O3 Zn1 C1 91.14(6) . . ?
 O3 Zn1 C13 29.90(7) . . ?
 O4 Zn1 N1 98.50(7) . 3_656 ?
 O4 Zn1 N2 103.21(7) . 3_655 ?
 O4 Zn1 O1 92.87(6) . . ?
 O4 Zn1 O3 60.59(6) . . ?
 O4 Zn1 C1 119.72(7) . . ?
 O4 Zn1 C13 30.71(7) . . ?
 C13 Zn1 C1 106.63(8) . . ?
 C9 N1 Zn1 123.37(16) . 3_646 ?
 C12 N1 Zn1 118.74(15) . 3_646 ?
 C12 N1 C9 117.2(2) . . ?
 C20 N2 Zn1 123.30(16) . 3_645 ?
 C24 N2 Zn1 118.56(15) . 3_645 ?
 C24 N2 C20 117.5(2) . . ?
 C25 N3 C27 119.6(3) . . ?
 C25 N3 C28 122.6(3) . . ?
 C28 N3 C27 117.8(3) . . ?
 C1 O1 Zn1 82.03(13) . . ?
 C1 O2 Zn1 96.78(14) . . ?
 C13 O3 Zn1 84.13(13) . . ?
 C13 O4 Zn1 93.76(14) . . ?
 O1 C1 Zn1 68.61(12) . . ?
 O1 C1 O2 121.6(2) . . ?
 O1 C1 C2 120.3(2) . . ?
 O2 C1 Zn1 53.00(11) . . ?
 O2 C1 C2 118.1(2) . . ?
 C2 C1 Zn1 170.97(17) . . ?
 C3 C2 C1 119.3(2) . . ?
 C3 C2 C7 119.5(2) . . ?
 C7 C2 C1 121.2(2) . . ?
 C2 C3 C4 120.9(2) . . ?
 C3 C4 C5 119.3(2) . . ?
 C3 C4 C10 119.6(2) . . ?
 C5 C4 C10 121.1(2) . . ?
 C6 C5 C4 119.8(2) . . ?
 C5 C6 C7 120.6(2) . . ?
 C6 C7 C2 119.9(2) . . ?
 C9 C8 C10 119.6(2) . . ?
 N1 C9 C8 123.0(2) . . ?
 C8 C10 C4 121.2(2) . . ?
 C8 C10 C11 117.5(2) . . ?
 C11 C10 C4 121.3(2) . . ?
 C12 C11 C10 119.3(2) . . ?
 N1 C12 C11 123.4(2) . . ?
 O3 C13 Zn1 65.97(12) . . ?
 O3 C13 O4 121.5(2) . . ?
 O3 C13 C14 120.0(2) . . ?
 O4 C13 Zn1 55.53(11) . . ?
 O4 C13 C14 118.5(2) . . ?
 C14 C13 Zn1 174.04(18) . . ?
 C15 C14 C13 118.7(2) . . ?
 C15 C14 C19 119.8(2) . . ?
 C19 C14 C13 121.5(2) . . ?
 C14 C15 C16 121.0(2) . . ?
 C15 C16 C22 119.2(2) . . ?
 C17 C16 C15 118.8(2) . . ?
 C17 C16 C22 122.0(2) . . ?
 C18 C17 C16 120.2(2) . . ?
 C19 C18 C17 120.6(2) . . ?
 C18 C19 C14 119.5(2) . . ?
 N2 C20 C21 122.7(2) . . ?
 C20 C21 C22 119.8(2) . . ?
 C21 C22 C16 121.1(2) . . ?
 C21 C22 C23 117.7(2) . . ?
 C23 C22 C16 121.2(2) . . ?
 C24 C23 C22 119.0(2) . . ?
 N2 C24 C23 123.4(2) . . ?
 N3 C25 C26 117.7(3) . . ?
 O5 C25 N3 121.9(3) . . ?
 O5 C25 C26 120.4(3) . . ?
 C31 N4A C32 127.2(5) . . ?
 C29A N4A C31 114.1(6) . . ?
 C29A N4A C32 118.4(6) . . ?
 O6 C29A C30 125.1(5) . . ?
 O6 C29A N4A 119.1(7) . . ?
 N4A C29A C30 115.9(6) . . ?
 C30 N5 C32 128.2(7) . . ?
 C29B N5 C30 113.4(9) . . ?
 C29B N5 C32 117.2(9) . . ?
 O6 C29B C31 131.3(9) . . ?
 O6 C29B N5 118.4(12) . . ?
 N5 C29B C31 110.4(9) . . ?

loop_
  _refln_index_h
  _refln_index_k
  _refln_index_l
  _refln_F_squared_meas
  _refln_F_squared_sigma
 0 0 -3 0 0.02
 0 0 -4 2.58 0.11
 0 0 -5 0.02 0.03
 0 0 -6 22.16 0.42
 0 0 -7 0.07 0.05
 0 0 8 0.61 0.09
 0 0 9 -0.01 0.04
 0 0 10 214.1 1.72
 0 0 11 0.04 0.06
 0 0 12 171.91 1.73
 0 0 -13 -0.28 0.11
 0 0 13 -0.07 0.07
 0 0 14 34.37 0.84
 0 0 -14 34.05 0.89
 0 0 -15 -0.09 0.12
 0 0 16 33.14 0.95
 0 0 17 0.03 0.12
 0 0 18 1.57 0.21
 0 0 19 -0.05 0.1
 0 0 20 97.9 1.2
 0 1 2 64.74 0.35
 0 1 -2 63.9 0.42
 0 1 -3 13.71 0.23
 0 1 3 13.66 0.2
 0 1 4 2.03 0.09
 0 1 -4 2.15 0.11
 0 1 -5 12.86 0.29
 0 1 5 12.58 0.26
 0 1 6 0.2 0.05
 0 1 -6 0.19 0.05
 0 1 7 28.69 0.49
 0 1 -7 28.78 0.53
 0 1 8 7.04 0.26
 0 1 -8 7.03 0.29
 0 1 9 78.81 0.94
 0 1 -9 82.37 1.05
 0 1 10 17.05 0.47
 0 -1 10 17.65 0.5
 0 1 11 51.56 0.88
 0 -1 11 52.46 0.92
 0 1 12 2.01 0.19
 0 -1 12 2.08 0.2
 0 1 -13 87.43 1.37
 0 -1 -13 84.81 1.33
 0 1 13 83.66 1.24
 0 -1 13 84.57 1.3
 0 -1 14 2.91 0.25
 0 -1 -14 2.92 0.27
 0 1 14 2.91 0.24
 0 1 -14 3.11 0.29
 0 -1 15 80.27 1.47
 0 -1 -15 81.28 1.39
 0 -1 16 2.02 0.26
 0 -1 -16 2 0.24
 0 -1 17 6.89 0.43
 0 1 17 6.82 0.43
 0 1 18 16.29 0.62
 0 -1 18 16.33 0.62
 0 1 19 31.63 0.78
 0 -1 19 33.9 0.82
 0 1 20 -0.01 0.08
 0 -1 20 -0.15 0.08
 0 2 0 129.93 0.56
 0 2 1 122.49 0.45
 0 2 -1 121.66 0.59
 0 2 3 75.91 0.48
 0 2 -3 75.47 0.59
 0 2 -4 90.43 0.72
 0 2 4 92.72 0.62
 0 2 5 1.12 0.08
 0 2 -5 1.11 0.09
 0 2 6 56.66 0.6
 0 2 -6 55.77 0.68
 0 2 -7 0.15 0.06
 0 2 7 0.13 0.05
 0 2 -8 6.96 0.29
 0 2 8 6.39 0.25
 0 2 9 19.47 0.47
 0 2 -9 19.91 0.52
 0 2 -10 33.39 0.73
 0 2 10 33.19 0.66
 0 -2 11 0.16 0.08
 0 2 11 0.12 0.06
 0 2 12 64.24 1.01
 0 -2 12 62.9 1.09
 0 -2 -13 7.27 0.4
 0 -2 13 6.75 0.38
 0 2 13 7.13 0.36
 0 -2 13 6.88 0.41
 0 -2 -14 90.56 1.45
 0 -2 14 93.06 1.55
 0 -2 14 92.15 1.43
 0 -2 -15 0 0.1
 0 -2 15 0.12 0.1
 0 -2 16 1.98 0.26
 0 -2 -16 2.18 0.23
 0 -2 -17 0.79 0.16
 0 -2 17 0.95 0.19
 0 -2 18 103.36 1.56
 0 2 18 100.52 1.5
 0 2 19 0.45 0.13
 0 -2 19 0.4 0.11
 0 2 20 0.14 0.08
 0 3 0 0.03 0.03
 0 3 -1 34.04 0.37
 0 3 -2 118.49 0.74
 0 3 2 118.71 0.57
 0 -3 -2 118.66 0.48
 0 3 -3 122.61 0.82
 0 3 3 123.34 0.64
 0 3 4 30.07 0.36
 0 3 -4 30.42 0.45
 0 3 5 322.04 1.3
 0 3 -5 326.5 1.59
 0 3 6 11.03 0.27
 0 3 -6 10.64 0.31
 0 3 -7 0.73 0.1
 0 3 7 0.18 0.06
 0 3 -8 19.44 0.49
 0 3 8 19.01 0.42
 0 3 9 21.64 0.48
 0 3 -9 21.43 0.55
 0 3 -10 21.34 0.59
 0 3 10 21.44 0.52
 0 3 -11 1.2 0.16
 0 3 11 0.54 0.09
 0 -3 12 5.51 0.34
 0 -3 -13 52.62 1.08
 0 -3 13 52.94 1.13
 0 -3 13 54.09 1.09
 0 -3 -14 0.56 0.14
 0 -3 14 0.33 0.13
 0 -3 15 1.37 0.22
 0 -3 -15 1.45 0.2
 0 -3 16 9.97 0.54
 0 -3 -16 10.44 0.5
 0 -3 -17 20.1 0.67
 0 -3 17 19.9 0.73
 0 3 18 0.92 0.16
 0 -3 18 0.83 0.17
 0 3 19 -0.11 0.08
 0 3 20 4.34 0.24
 0 4 0 37.82 0.43
 0 4 -1 77.12 0.63
 0 4 -2 498.52 1.71
 0 -4 -3 0.11 0.02
 0 4 3 0.13 0.03
 0 4 -4 344.37 1.61
 0 4 4 347.68 1.25
 0 4 -5 6.8 0.25
 0 4 5 6.57 0.19
 0 4 6 25.8 0.41
 0 4 -6 26.92 0.52
 0 4 -7 46.03 0.72
 0 4 7 45.81 0.59
 0 4 -8 26.06 0.58
 0 4 8 26.34 0.48
 0 4 -9 0.43 0.1
 0 4 9 0.37 0.07
 0 4 10 5.92 0.26
 0 4 -10 5.67 0.31
 0 4 -11 0.47 0.12
 0 -4 12 27.54 0.76
 0 -4 12 26.95 0.79
 0 -4 -12 27.02 0.76
 0 4 -12 26.96 0.75
 0 -4 -13 4.91 0.35
 0 -4 13 5.13 0.35
 0 -4 13 4.93 0.36
 0 -4 -14 13.87 0.58
 0 -4 14 13.87 0.62
 0 -4 -15 9.39 0.48
 0 -4 15 9.15 0.51
 0 -4 -16 4.19 0.32
 0 -4 16 3.9 0.34
 0 -4 17 0.36 0.13
 0 -4 -17 0.2 0.1
 0 -4 -18 23.45 0.67
 0 4 19 1.46 0.17
 0 4 20 10.34 0.34
 0 5 0 0.02 0.03
 0 5 -1 0.84 0.08
 0 5 1 0.46 0.07
 0 5 -2 25.37 0.43
 0 5 -3 126.36 0.99
 0 -5 -3 126.95 0.59
 0 5 4 29.7 0.39
 0 5 -4 30.02 0.51
 0 5 -5 576.27 2.38
 0 5 5 570.48 1.82
 0 5 -6 9.16 0.32
 0 5 6 9.18 0.24
 0 5 7 16.32 0.35
 0 5 -7 12.59 0.39
 0 5 -8 4.1 0.24
 0 5 8 4.22 0.19
 0 5 -9 32.63 0.72
 0 5 -10 3.1 0.24
 0 5 -11 -0.02 0.07
 0 -5 12 0.38 0.12
 0 5 -12 0.49 0.12
 0 -5 -12 0.4 0.12
 0 -5 13 25.8 0.84
 0 -5 13 27.32 0.8
 0 -5 -13 25.76 0.81
 0 -5 14 0.17 0.11
 0 -5 -14 0.19 0.11
 0 -5 -15 54.14 1.15
 0 -5 15 52.66 1.22
 0 -5 16 1.6 0.24
 0 -5 -16 1.3 0.2
 0 -5 -17 125.3 1.59
 0 -5 -18 2.19 0.21
 0 5 19 17.27 0.51
 0 5 20 2.41 0.16
 0 6 0 49.84 0.62
 0 6 -1 24.89 0.45
 0 6 1 24.5 0.43
 0 6 -2 79.28 0.82
 0 -6 -3 2.18 0.08
 0 6 -3 2.22 0.15
 0 6 -4 396.58 1.98
 0 6 -5 18.12 0.45
 0 6 6 1000 2.62
 0 6 -6 991.76 3.47
 0 6 -7 12.13 0.41
 0 6 -8 9.12 0.37
 0 6 -9 7.61 0.36
 0 6 -10 60.22 1.06
 0 -6 11 2.5 0.26
 0 -6 -11 2.76 0.25
 0 6 -11 2.77 0.25
 0 -6 12 33.11 0.93
 0 6 -12 32.13 0.83
 0 -6 -12 31.61 0.86
 0 -6 -13 0.09 0.1
 0 -6 13 0.53 0.16
 0 -6 14 99.14 1.68
 0 -6 -14 95.61 1.57
 0 -6 -15 -0.03 0.1
 0 -6 -16 137.43 1.74
 0 -6 -17 3.54 0.27
 0 -6 -18 46.6 0.85
 0 6 19 -0.06 0.08
 0 7 0 -0.01 0.04
 0 7 1 135.22 1.11
 0 7 -1 136.8 1.14
 0 7 2 39.23 0.61
 0 7 -2 39.76 0.63
 0 7 -3 258.96 1.64
 0 7 -4 28.96 0.57
 0 7 -5 4.45 0.24
 0 7 -6 7.05 0.31
 0 7 -7 122.33 1.34
 0 7 -8 9.15 0.38
 0 7 -9 147.66 1.6
 0 -7 -10 7.79 0.41
 0 7 -10 7.81 0.39
 0 7 -11 0.47 0.12
 0 -7 -11 0.32 0.12
 0 -7 -12 1.84 0.23
 0 7 -12 1.63 0.19
 0 -7 -13 98.36 1.58
 0 -7 -14 0.01 0.08
 0 -7 -15 92.57 1.48
 0 -7 -16 -0.04 0.11
 0 -7 -17 28.25 0.71
 0 -7 -18 0.02 0.07
 0 7 19 23.77 0.5
 0 8 0 130.58 1.17
 0 8 -1 12.96 0.38
 0 8 1 12.93 0.37
 0 8 -2 13.42 0.39
 0 8 2 12.44 0.37
 0 8 -3 33.23 0.63
 0 8 3 34.52 0.63
 0 8 -4 262.64 1.81
 0 8 -5 1.99 0.17
 0 8 -6 4.61 0.27
 0 8 -7 1.65 0.17
 0 8 -8 150.79 1.59
 0 8 9 13.39 0.51
 0 8 -9 13.15 0.49
 0 8 -10 38.62 0.88
 0 -8 -10 39.7 0.97
 0 8 10 38.79 0.9
 0 -8 -11 1.85 0.23
 0 8 -11 1.71 0.2
 0 8 11 1.37 0.19
 0 -8 -12 148.99 1.91
 0 -8 -13 0.29 0.11
 0 -8 -14 77.09 1.4
 0 -8 -15 0 0.14
 0 -8 -16 12.29 0.5
 0 -8 -17 0.53 0.11
 0 -8 -18 8.34 0.31
 0 9 0 0.05 0.06
 0 9 -1 0.86 0.12
 0 9 1 0.43 0.09
 0 9 -2 9.32 0.35
 0 9 2 9.3 0.34
 0 9 3 72.04 0.95
 0 9 -3 74.69 1
 0 9 4 22.22 0.54
 0 9 -4 21.77 0.55
 0 9 5 19.8 0.53
 0 9 -5 19.78 0.55
 0 9 -6 10.57 0.41
 0 9 -7 5.3 0.31
 0 9 -8 3.92 0.27
 0 9 8 4.07 0.29
 0 9 -9 78.94 1.23
 0 9 9 78.92 1.3
 0 -9 -10 1.92 0.24
 0 9 10 1.67 0.23
 0 9 -10 1.54 0.19
 0 -9 -11 186.48 2.16
 0 9 11 181.13 2.08
 0 -9 -12 2.15 0.26
 0 -9 -13 16.45 0.65
 0 -9 -14 2.4 0.25
 0 -9 -15 1.63 0.21
 0 -9 -16 0.57 0.12
 0 -9 -17 0.96 0.14
 0 -9 -18 0.91 0.1
 0 10 0 23.81 0.57
 0 10 1 0.09 0.05
 0 10 -1 0.07 0.06
 0 10 2 0.18 0.07
 0 10 -2 0.24 0.08
 0 10 -3 1.48 0.15
 0 10 3 1.36 0.14
 0 10 -4 15.23 0.48
 0 10 4 16.23 0.48
 0 10 -5 0.21 0.08
 0 10 5 0.21 0.07
 0 10 -6 1.16 0.16
 0 10 6 1.09 0.16
 0 10 -7 39.29 0.84
 0 10 7 40.97 0.92
 0 10 8 22.14 0.7
 0 10 -8 21.14 0.63
 0 10 9 8.55 0.46
 0 10 -9 7.88 0.39
 0 -10 -10 7.97 0.48
 0 10 10 8.47 0.47
 0 -10 -11 1.32 0.21
 0 10 11 1.43 0.22
 0 -10 -12 0.1 0.12
 0 -10 -13 1.2 0.2
 0 -10 -14 2.25 0.25
 0 -10 -15 -0.16 0.1
 0 -10 -16 0.5 0.1
 0 -10 -17 0.38 0.09
 0 11 0 -0.16 0.07
 0 11 1 78.92 1.07
 0 11 -1 77.09 1.07
 0 11 -2 0.14 0.07
 0 11 3 5.61 0.32
 0 11 -3 5.3 0.29
 0 11 4 0.03 0.08
 0 11 -4 0.08 0.07
 0 11 -5 1.73 0.18
 0 11 5 1.75 0.2
 0 11 -6 3.4 0.25
 0 11 6 4.42 0.32
 0 11 7 18.63 0.66
 0 11 -7 18.09 0.57
 0 11 8 0.71 0.17
 0 11 9 0.06 0.13
 0 11 10 1.47 0.23
 0 -11 -10 1.2 0.21
 0 11 11 121.84 1.75
 0 -11 -11 125.86 1.79
 0 -11 -12 2.38 0.27
 0 -11 -13 3.49 0.29
 0 -11 -14 6.75 0.38
 0 -11 -15 1.03 0.14
 0 -11 -16 2.45 0.18
 0 12 0 20.69 0.61
 0 12 1 1.08 0.16
 0 12 2 34.16 0.81
 0 12 3 1.51 0.19
 0 12 4 50.24 1.04
 0 12 5 0.51 0.14
 0 12 6 2.53 0.26
 0 12 7 4.86 0.36
 0 12 8 24.55 0.79
 0 12 9 2.13 0.26
 0 -12 -10 36.75 0.99
 0 12 10 34.86 0.94
 0 -12 -11 8.95 0.48
 0 -12 -12 149.1 1.84
 0 -12 -13 0.13 0.11
 0 -12 -14 16.75 0.54
 0 -12 -15 0.39 0.1
 0 13 0 0.12 0.08
 0 13 -1 18.41 0.59
 0 13 1 19.22 0.62
 0 13 2 0.48 0.12
 0 13 -2 0.17 0.09
 0 13 -3 53.19 0.95
 0 13 3 52.22 1.07
 0 13 4 0.7 0.15
 0 13 5 17.47 0.65
 0 13 6 2.43 0.26
 0 13 7 44.2 1.05
 0 13 8 -0.03 0.12
 0 13 9 35.87 0.95
 0 -13 -10 -0.22 0.12
 0 13 10 -0.07 0.1
 0 -13 -11 9.92 0.47
 0 -13 -12 4.56 0.32
 0 -13 -13 129.01 1.48
 0 -13 -14 1.99 0.18
 0 14 0 16.16 0.57
 0 14 1 0.46 0.13
 0 14 -1 0.37 0.11
 0 14 2 26.38 0.77
 0 14 -2 26.35 0.69
 0 14 -3 6.06 0.33
 0 14 3 5.63 0.37
 0 14 4 14.56 0.59
 0 14 5 0.53 0.15
 0 14 6 127.41 1.76
 0 14 7 -0.05 0.12
 0 14 8 24.46 0.77
 0 14 9 0.08 0.11
 0 -14 -9 0.12 0.11
 0 -14 -10 14.63 0.56
 0 -14 -11 0.28 0.11
 0 -14 -12 3.23 0.24
 0 -14 -13 5.44 0.27
 0 15 0 -0.06 0.09
 0 15 1 37.61 0.9
 0 15 -1 37.69 0.85
 0 15 2 0.45 0.13
 0 15 -2 0.42 0.11
 0 15 3 9.21 0.46
 0 15 -3 8.46 0.38
 0 15 4 0.2 0.12
 0 15 5 48.66 1.06
 0 15 6 0.17 0.11
 0 15 7 2.97 0.28
 0 15 8 0.13 0.11
 0 -15 -9 8.64 0.42
 0 15 9 8.85 0.43
 0 -15 -10 0.13 0.08
 0 -15 -11 9.92 0.38
 0 -15 -12 0.49 0.1
 0 16 0 55.87 1.02
 0 16 -1 2.06 0.21
 0 16 1 1.62 0.19
 0 16 -2 0.73 0.13
 0 16 2 0.62 0.14
 0 16 3 0.03 0.09
 0 16 4 19.07 0.63
 0 16 5 0.32 0.12
 0 16 6 4.81 0.32
 0 16 7 0.28 0.12
 0 -16 -8 0.58 0.13
 0 16 8 0.71 0.14
 0 -16 -9 0.73 0.13
 0 -16 -10 9.56 0.34
 0 -16 -11 0.32 0.08
 0 17 0 -0.11 0.08
 0 17 1 26.84 0.65
 0 17 -1 26.08 0.6
 0 17 2 0.09 0.09
 0 17 -2 0.11 0.06
 0 17 3 0.3 0.11
 0 17 4 0.81 0.14
 0 17 5 3.26 0.25
 0 17 6 1.51 0.17
 0 -17 -7 8.87 0.36
 0 -17 -8 0.42 0.09
 0 -17 -9 0.36 0.08
 0 18 0 20.28 0.46
 0 18 1 -0.04 0.07
 0 18 2 3.5 0.21
 0 18 3 -0.03 0.06
 0 18 4 9.83 0.35
 0 -18 -6 2.22 0.16
 1 0 0 0.1 0.01
 1 0 1 8.39 0.13
 -1 0 -1 8.38 0.11
 -1 0 -2 0.51 0.04
 1 0 2 0.38 0.04
 -1 0 -3 1.12 0.07
 1 0 3 0.92 0.06
 -1 0 -4 8.75 0.2
 1 0 4 8.25 0.21
 -1 0 -5 0.46 0.06
 1 0 5 0.42 0.06
 -1 0 -6 24.66 0.43
 1 0 6 24.28 0.44
 1 0 7 34.95 0.58
 -1 0 -7 35.36 0.56
 -1 0 -8 41.09 0.67
 1 0 8 40.44 0.67
 1 0 9 11.87 0.4
 1 0 10 13.93 0.46
 -1 0 10 13.7 0.42
 1 0 11 7.92 0.37
 -1 0 11 7.99 0.34
 -1 0 12 10.17 0.41
 1 0 12 9.25 0.42
 1 0 -13 8.26 0.43
 1 0 13 7.95 0.41
 -1 0 13 8.23 0.39
 -1 0 -13 7.38 0.39
 -1 0 -14 0.78 0.15
 1 0 14 0.67 0.14
 1 0 -14 0.84 0.16
 1 0 -15 0.65 0.16
 -1 0 -15 0.64 0.16
 1 0 15 0.71 0.16
 1 0 16 2.1 0.25
 1 0 -16 2.76 0.29
 1 0 17 0.29 0.12
 -1 0 17 0.16 0.12
 -1 0 18 0.31 0.12
 1 0 18 0.06 0.1
 -1 0 19 2.66 0.25
 1 0 19 2.66 0.23
 -1 0 20 59.05 0.97
 -1 1 21 23.24 0.48
 -1 1 20 4.02 0.26
 1 -1 19 10.26 0.43
 -1 1 19 9.88 0.45
 1 -1 18 5.58 0.36
 -1 1 18 5.46 0.37
 1 -1 17 13.26 0.58
 -1 1 17 13.53 0.61
 -1 -1 -16 8.51 0.46
 1 -1 16 8.17 0.47
 1 1 -15 1.98 0.25
 -1 -1 -15 1.86 0.22
 1 -1 15 1.94 0.25
 1 -1 14 13.49 0.58
 -1 -1 -14 13.25 0.54
 1 -1 14 14.21 0.57
 1 1 -14 14.86 0.61
 -1 -1 -13 17.84 0.6
 1 1 -13 19.16 0.66
 1 -1 13 18.47 0.63
 -1 1 12 4.61 0.27
 1 -1 12 4.55 0.3
 1 -1 11 61.49 1.02
 -1 1 11 62.41 0.93
 -1 1 10 5.81 0.27
 1 -1 10 5.85 0.3
 -1 1 9 76.96 0.89
 1 -1 9 75.28 1
 1 -1 8 12.83 0.39
 -1 1 8 12.71 0.33
 -1 1 7 103.77 0.86
 1 1 -7 105.29 1.02
 1 -1 7 102.89 1
 1 1 -6 11.47 0.31
 -1 -1 -5 38.89 0.47
 1 1 -5 37.19 0.49
 -1 -1 -4 66.72 0.54
 1 1 -4 64.58 0.58
 1 1 -3 210.73 0.91
 -1 -1 -3 210.77 0.8
 -1 -1 -2 9.34 0.13
 1 1 -2 9.71 0.16
 1 1 0 20.4 0.2
 1 -1 0 21.03 0.13
 1 1 2 9.81 0.18
 -1 1 -2 9.39 0.17
 1 1 3 208.27 0.92
 -1 1 -3 208.21 0.95
 -1 1 -4 64.14 0.58
 1 1 4 66.13 0.58
 -1 1 -5 38.25 0.5
 1 1 5 38.22 0.5
 1 1 6 11.81 0.3
 -1 1 -6 11.43 0.3
 -1 1 -7 99.45 0.97
 1 1 7 97.53 0.95
 1 1 8 13.89 0.39
 -1 1 -8 13.59 0.39
 -1 1 -9 75.27 0.98
 1 1 9 73.57 0.96
 1 1 10 5.57 0.29
 -1 1 -10 5.25 0.28
 1 1 11 64.12 1.04
 -1 -1 11 61.96 0.97
 -1 -1 12 4.67 0.29
 1 1 12 4.31 0.29
 -1 1 -13 19.1 0.64
 1 1 13 18.48 0.61
 -1 -1 13 18.63 0.59
 1 -1 -13 18.74 0.65
 -1 -1 14 12.7 0.51
 1 1 14 13.09 0.53
 1 -1 -14 13.9 0.58
 1 -1 -15 1.3 0.19
 -1 -1 15 1.25 0.21
 1 -1 -16 8.64 0.48
 1 1 16 8.28 0.46
 -1 -1 16 8.69 0.5
 1 1 17 14.41 0.59
 1 -1 -17 15.65 0.63
 -1 -1 17 14.82 0.64
 1 1 18 5.31 0.34
 -1 -1 18 4.94 0.36
 1 1 19 11.17 0.44
 -1 -1 19 11.42 0.49
 -1 -1 20 4.81 0.29
 1 1 20 4.59 0.25
 -1 2 21 1.95 0.14
 -1 2 20 37.24 0.74
 -1 2 19 6.4 0.37
 -1 2 18 18.15 0.66
 1 -2 18 19.88 0.67
 1 -2 17 0.26 0.12
 -1 -2 -16 22.88 0.72
 1 -2 16 23.05 0.78
 -1 -2 -15 3.94 0.31
 1 -2 15 4.15 0.34
 1 -2 14 4.1 0.34
 -1 -2 -14 4.02 0.3
 1 -2 14 3.96 0.31
 1 -2 13 12.39 0.54
 -1 -2 -13 11.66 0.49
 1 -2 13 12.25 0.53
 1 2 -13 12.75 0.56
 1 -2 12 128.22 1.61
 -1 2 11 2.2 0.17
 1 -2 11 2.23 0.21
 -1 2 10 51.02 0.76
 1 -2 10 51.27 0.9
 1 -2 9 5.27 0.27
 1 2 -9 5.03 0.27
 -1 2 9 5.08 0.22
 1 2 -8 114 1.17
 -1 2 8 110.11 0.96
 1 2 -7 21.27 0.46
 -1 2 7 20.8 0.37
 -1 2 6 42.51 0.48
 1 2 -6 43.02 0.6
 -1 2 5 34.91 0.38
 1 2 -5 35.79 0.5
 -1 2 4 362.78 1.03
 1 2 -4 363.61 1.4
 -1 2 3 128.48 0.5
 1 2 -3 126.83 0.73
 1 2 -1 2.84 0.08
 1 2 0 170.69 0.47
 -1 2 -1 2.78 0.1
 1 2 1 2.85 0.09
 1 2 3 125.39 0.73
 1 -2 -3 126.35 0.67
 -1 2 -4 346.44 1.48
 1 2 4 345.3 1.36
 -1 2 -5 34.26 0.5
 1 2 5 34.61 0.47
 -1 2 -6 44.13 0.61
 1 2 6 45.72 0.6
 1 2 7 19.79 0.43
 -1 2 -7 20.61 0.45
 -1 2 -8 114.69 1.16
 1 2 8 113.41 1.11
 -1 2 -9 5.16 0.27
 1 2 9 5.12 0.26
 -1 2 -10 51.63 0.89
 1 2 10 50.74 0.85
 -1 2 -11 2.59 0.22
 1 2 11 2.48 0.21
 -1 -2 12 124.3 1.49
 1 2 12 126.68 1.52
 1 2 13 12.1 0.48
 1 -2 -13 12.68 0.54
 -1 -2 13 12.79 0.5
 -1 -2 14 3.71 0.33
 1 -2 -14 3.6 0.31
 1 2 14 3.29 0.27
 -1 -2 15 3.34 0.32
 1 -2 -15 3.85 0.32
 1 -2 -16 27.17 0.83
 -1 -2 16 26.27 0.86
 -1 -2 17 0.4 0.15
 1 2 17 0.6 0.15
 1 -2 -17 0.31 0.11
 1 2 18 19.95 0.64
 -1 -2 18 21.78 0.73
 -1 -2 19 6.65 0.38
 1 2 19 6.21 0.33
 1 2 20 32.81 0.61
 -1 3 20 1.6 0.16
 -1 3 19 15.99 0.56
 1 -3 18 0.69 0.15
 -1 -3 -17 79.5 1.28
 1 -3 17 77.81 1.39
 1 -3 16 1.41 0.22
 -1 -3 -16 1.04 0.18
 -1 -3 -15 49.46 1.06
 1 -3 15 52.16 1.18
 -1 -3 -14 2.29 0.23
 1 -3 14 2.21 0.26
 -1 -3 -13 47.94 1
 1 -3 13 48.2 1.08
 1 -3 13 50.11 1.07
 1 -3 12 2.31 0.23
 1 -3 11 39.26 0.86
 1 3 -10 0.05 0.06
 -1 3 10 0.01 0.04
 1 -3 10 0.12 0.07
 -1 3 9 58.94 0.73
 1 3 -9 61.08 0.93
 1 3 -8 4.08 0.23
 -1 3 8 4.14 0.18
 -1 3 7 244.01 1.26
 1 3 -7 246.59 1.62
 -1 3 6 8.67 0.21
 1 3 -6 9.08 0.29
 -1 3 5 161.55 0.81
 1 3 -5 159.65 1.09
 1 3 -4 87.73 0.73
 -1 3 4 87.93 0.5
 1 3 -2 180.2 0.85
 1 3 -1 144.53 0.66
 1 3 0 0.81 0.05
 -1 3 0 0.71 0.07
 -1 3 -1 139.72 0.84
 -1 3 -2 179.96 1
 1 3 2 178.36 0.85
 1 3 4 87.55 0.7
 -1 3 -4 87.82 0.79
 -1 3 -5 162.91 1.16
 1 3 5 157.23 1.03
 1 3 6 8.4 0.26
 -1 3 -6 8.39 0.28
 -1 3 -7 252.92 1.63
 1 3 7 247.19 1.5
 1 3 8 4.44 0.22
 -1 3 -8 4.37 0.24
 -1 3 -9 59.08 0.92
 1 3 9 59.21 0.85
 -1 3 -10 0.12 0.07
 1 3 10 0.04 0.06
 -1 3 -11 38.85 0.83
 1 3 11 38.73 0.78
 -1 3 -12 2.37 0.23
 1 3 12 2.28 0.21
 1 -3 -12 2.28 0.24
 -1 -3 12 2 0.22
 -1 -3 13 47.37 0.99
 1 -3 -13 47.12 1.05
 -1 -3 13 45.05 1.06
 1 3 13 44.78 0.9
 -1 -3 14 1.89 0.24
 1 -3 -14 2.11 0.24
 -1 -3 15 57.6 1.27
 1 -3 -15 58.48 1.22
 -1 -3 16 1.22 0.22
 1 -3 -16 1.27 0.2
 1 -3 -17 74.19 1.31
 -1 -3 17 72.78 1.4
 -1 -3 18 1 0.18
 1 3 18 1.08 0.17
 1 3 19 14.81 0.48
 -1 -3 19 15.19 0.55
 1 3 20 1.28 0.12
 -1 4 20 11.57 0.39
 -1 4 19 1.56 0.18
 1 -4 17 0.84 0.17
 -1 -4 -17 0.36 0.11
 1 -4 16 133.68 1.88
 -1 -4 -16 130.46 1.65
 1 -4 15 3 0.3
 -1 -4 -15 3.03 0.27
 1 -4 14 35.72 0.98
 -1 -4 -14 34.69 0.88
 -1 -4 -13 2.49 0.23
 1 -4 13 2.76 0.26
 1 -4 13 2.62 0.27
 1 -4 12 39.88 0.93
 1 -4 12 40.34 0.95
 -1 -4 -12 38.32 0.88
 1 -4 11 2.67 0.23
 1 4 -11 2.36 0.22
 1 4 -10 27.54 0.69
 1 4 -9 0.84 0.12
 -1 4 8 151.92 1.05
 1 4 -8 154.36 1.42
 -1 4 7 4.64 0.17
 1 4 -7 4.51 0.23
 1 4 -6 883.22 2.9
 -1 4 6 883.74 2.07
 1 4 -5 13.29 0.33
 -1 4 5 13.51 0.23
 1 4 -4 316.42 1.48
 -1 4 4 315.57 0.95
 1 4 -3 85.68 0.71
 1 4 -2 525.9 1.59
 1 4 -1 73.02 0.56
 -1 4 0 117.9 0.85
 1 4 0 115.87 0.66
 1 4 1 72.98 0.51
 -1 4 -1 72.67 0.68
 -1 4 -2 514.81 1.89
 1 4 2 515.7 1.58
 1 4 3 85.96 0.68
 -1 4 -3 84.79 0.8
 1 -4 -3 83.54 0.61
 1 4 4 320.13 1.39
 1 -4 -4 322.34 1.2
 -1 4 -4 321.42 1.62
 -1 4 -5 13.58 0.36
 1 4 5 13.55 0.31
 1 4 6 881.34 2.64
 -1 4 -6 882.56 3.03
 -1 4 -7 4.58 0.24
 1 4 7 4.94 0.22
 -1 4 -8 160.19 1.45
 1 4 8 156.91 1.29
 1 4 9 0.94 0.12
 -1 4 -9 0.8 0.12
 -1 4 -10 26.2 0.67
 1 4 10 26.36 0.6
 -1 4 -11 2.43 0.22
 1 4 11 2.48 0.2
 1 -4 -12 33.38 0.87
 -1 -4 12 33.95 0.89
 1 4 12 33.29 0.73
 -1 4 -12 34.79 0.84
 1 -4 -13 3.15 0.3
 -1 -4 13 2.61 0.25
 -1 -4 13 2.61 0.28
 -1 -4 14 39.97 1.05
 1 -4 -14 41.77 1.03
 1 -4 -15 2.73 0.29
 -1 -4 15 2.39 0.28
 1 -4 -16 126.85 1.77
 -1 -4 16 129.64 1.91
 1 -4 -17 1.13 0.18
 -1 -4 17 0.98 0.19
 1 4 18 33.81 0.79
 1 -4 -18 33.5 0.82
 -1 -4 18 34.48 0.9
 1 4 19 1.35 0.15
 -1 5 20 3.31 0.2
 -1 5 19 12.12 0.45
 -1 -5 -17 36.57 0.81
 -1 -5 -16 5.18 0.33
 -1 -5 -15 60.16 1.15
 1 -5 15 63.05 1.32
 -1 -5 -14 1.27 0.19
 1 -5 14 1.38 0.22
 1 -5 13 56.71 1.17
 1 -5 13 55.19 1.2
 1 -5 12 -0.03 0.06
 -1 -5 -12 0.03 0.08
 1 -5 12 0.1 0.1
 1 5 -11 28.52 0.74
 1 5 -10 6.83 0.35
 1 5 -9 75.81 1.08
 1 5 -8 4.43 0.25
 1 5 -7 166.21 1.4
 -1 5 6 29.72 0.37
 1 5 -6 28.63 0.54
 1 5 -5 320.82 1.71
 -1 5 5 319.14 1.09
 1 5 -4 1.99 0.13
 1 5 -3 261.32 1.34
 -1 -5 -2 33.16 0.17
 1 5 -2 57.8 0.59
 1 5 -1 12.94 0.27
 1 5 0 12.8 0.25
 -1 5 0 12.55 0.31
 -1 5 -1 14.75 0.34
 1 5 1 14.6 0.27
 -1 5 -2 57.84 0.69
 1 -5 -3 257.73 1.15
 -1 5 -3 257.18 1.51
 -1 5 -4 2.08 0.15
 1 -5 -4 1.99 0.1
 1 5 4 1.89 0.12
 1 5 5 329.35 1.56
 -1 5 -5 326.42 1.85
 -1 5 -6 29.36 0.59
 1 5 6 28.92 0.49
 1 5 7 164.79 1.24
 -1 5 -7 166.67 1.46
 -1 5 -8 4.48 0.26
 1 5 8 4.38 0.22
 -1 5 -9 76.25 1.1
 1 5 9 75.96 0.95
 1 5 10 6.6 0.29
 -1 5 -10 7.12 0.36
 -1 5 -11 26.83 0.73
 1 -5 -12 0.04 0.08
 -1 -5 12 0.06 0.1
 -1 5 -12 0.01 0.08
 1 -5 -13 60.73 1.25
 -1 -5 13 61.66 1.28
 -1 5 -13 61.75 1.18
 1 -5 -14 1.23 0.21
 -1 -5 14 1.31 0.22
 -1 -5 15 60.08 1.31
 1 -5 -15 59.22 1.24
 -1 -5 16 5.55 0.41
 1 -5 -16 5.73 0.38
 1 -5 -17 36.43 0.89
 1 5 18 2.72 0.23
 1 -5 -18 2.27 0.22
 1 5 19 9.89 0.35
 -1 6 20 4.45 0.2
 -1 6 19 3.1 0.22
 -1 -6 -18 2.21 0.18
 -1 -6 -17 7.09 0.35
 -1 -6 -16 8.59 0.42
 -1 -6 -15 7.72 0.42
 -1 -6 -14 16.76 0.63
 -1 -6 -13 2.26 0.25
 1 -6 12 24.62 0.8
 -1 -6 -12 22.26 0.69
 1 6 -12 22.98 0.7
 1 -6 12 23.14 0.73
 1 -6 11 3.76 0.3
 1 6 -11 3.53 0.27
 -1 -6 -11 3.39 0.26
 1 6 -10 30.77 0.75
 1 6 -9 1.21 0.15
 1 6 -8 94.73 1.17
 1 6 -7 4.09 0.23
 1 6 -6 46.61 0.72
 1 6 -5 52.51 0.73
 1 6 -4 2.51 0.16
 1 6 -3 8.6 0.26
 1 6 -2 1.75 0.12
 1 6 -1 12.22 0.29
 -1 6 1 12.44 0.34
 -1 6 0 9.48 0.3
 1 6 0 9.15 0.24
 1 6 1 12.13 0.28
 -1 6 -1 12.11 0.34
 1 6 2 0.7 0.08
 -1 6 -2 0.81 0.1
 1 -6 -3 9.29 0.23
 -1 6 -3 8.99 0.31
 1 -6 -4 2.04 0.11
 -1 6 -4 2.44 0.17
 -1 6 -5 51.09 0.78
 1 6 5 51.89 0.64
 1 6 6 47.05 0.64
 -1 6 -6 47.68 0.79
 -1 6 -7 3.71 0.24
 1 6 7 3.91 0.2
 1 6 8 97.49 1.02
 -1 6 -8 95.26 1.21
 1 6 9 1.37 0.13
 -1 6 -9 1.5 0.17
 -1 6 -10 29.52 0.75
 -1 6 -11 3.82 0.29
 1 -6 -11 3.91 0.3
 -1 -6 11 4.06 0.33
 -1 6 -12 23.18 0.71
 1 -6 -12 23.76 0.76
 -1 -6 12 24.53 0.81
 1 -6 -13 2.35 0.26
 -1 -6 13 2.16 0.27
 -1 -6 14 14.5 0.65
 1 -6 -14 14.93 0.65
 1 -6 -15 8.14 0.47
 -1 -6 15 8.22 0.49
 1 -6 -16 8.84 0.47
 1 -6 -17 7.76 0.41
 1 -6 -18 2.33 0.21
 1 6 19 2.76 0.17
 -1 7 19 3.45 0.21
 -1 -7 -17 6.89 0.32
 -1 -7 -16 2.33 0.22
 -1 -7 -15 5.89 0.36
 -1 -7 -14 2.49 0.26
 -1 -7 -13 5.46 0.37
 -1 -7 -12 1.2 0.18
 -1 7 11 57.87 1.05
 -1 -7 -11 59.11 1.11
 1 7 -11 60.09 1.09
 1 7 -10 11.43 0.46
 1 7 -9 45.4 0.88
 1 7 -8 6.33 0.32
 1 7 -7 48.96 0.82
 1 7 -6 12.39 0.39
 1 7 -5 227.74 1.6
 1 7 -4 26.1 0.52
 1 7 -3 36.55 0.58
 -1 7 2 0.26 0.07
 1 7 -2 0.41 0.07
 -1 7 1 9.32 0.32
 1 7 -1 11.83 0.31
 -1 7 0 0.8 0.1
 1 7 0 0.68 0.08
 1 7 1 9.45 0.27
 -1 7 -1 8.81 0.31
 1 7 2 0.32 0.06
 -1 7 -2 0.36 0.08
 -1 7 -3 37.48 0.67
 1 -7 -3 37.47 0.49
 1 7 3 36.75 0.55
 -1 7 -4 25.52 0.57
 -1 7 -5 224.44 1.72
 -1 7 -6 13.13 0.44
 -1 7 -7 46.46 0.85
 -1 7 -8 6.11 0.33
 -1 7 -9 44.32 0.9
 1 -7 -10 11.97 0.52
 1 7 10 11.2 0.48
 -1 7 -10 11 0.47
 1 -7 -11 62.64 1.22
 -1 7 -11 61.27 1.15
 1 -7 -12 1.35 0.2
 1 -7 -13 5 0.38
 1 -7 -14 2.45 0.28
 1 -7 -15 6.1 0.41
 1 -7 -16 2.31 0.24
 1 -7 -17 7.49 0.38
 1 -7 -18 2.36 0.2
 -1 8 19 5.57 0.23
 -1 -8 -17 3.67 0.22
 -1 -8 -16 2.17 0.21
 -1 -8 -15 2.81 0.25
 -1 -8 -14 27.48 0.8
 -1 -8 -13 4.02 0.34
 -1 -8 -12 46.01 1.03
 1 8 -11 1.3 0.18
 -1 -8 -11 1.49 0.2
 -1 8 11 1.16 0.18
 1 8 -10 6.25 0.35
 -1 -8 -10 5.53 0.36
 -1 8 10 6.5 0.37
 -1 8 9 6.29 0.34
 1 8 -9 6.53 0.35
 1 8 -8 42.1 0.82
 1 8 -7 4 0.25
 1 8 -6 45.79 0.79
 1 8 -5 5.06 0.26
 1 8 -4 15.96 0.43
 -1 8 3 3.95 0.23
 1 8 -3 3.85 0.2
 -1 8 2 74.61 0.97
 1 8 -2 73.36 0.85
 1 8 -1 4.95 0.22
 -1 8 1 4.82 0.25
 -1 8 0 47.34 0.77
 1 8 0 47.45 0.65
 1 8 1 4.65 0.2
 -1 8 -1 4.85 0.25
 -1 8 -2 72.22 0.96
 1 8 2 70.53 0.79
 -1 8 -3 3.87 0.23
 1 8 3 3.72 0.19
 -1 8 -4 15.34 0.47
 1 8 4 15.75 0.39
 -1 8 -5 4.81 0.27
 -1 8 -6 50 0.89
 -1 8 -7 3.11 0.24
 -1 8 -8 43.18 0.89
 -1 8 -9 6.18 0.35
 1 8 9 6.17 0.36
 -1 8 -10 4.79 0.32
 1 -8 -10 5.1 0.37
 1 8 10 4.56 0.33
 -1 8 -11 1.53 0.2
 1 -8 -11 1.53 0.22
 1 -8 -12 45.97 1.1
 1 -8 -13 4.33 0.36
 1 -8 -14 24.47 0.82
 1 -8 -15 2.19 0.25
 1 -8 -16 2.21 0.24
 1 -8 -17 3.67 0.26
 1 -8 -18 5.35 0.27
 -1 -9 -16 1.39 0.16
 -1 -9 -15 8.12 0.39
 -1 -9 -14 2.66 0.26
 -1 -9 -13 49.87 1.08
 -1 -9 -12 2.53 0.26
 -1 9 11 160.93 1.89
 -1 -9 -11 167.57 1.96
 -1 9 10 2.74 0.26
 -1 -9 -10 2.85 0.27
 1 9 -10 2.64 0.23
 -1 9 9 170.3 1.86
 1 9 -9 166.96 1.75
 1 9 -8 2.09 0.19
 -1 9 8 2.26 0.22
 1 9 -7 50.55 0.89
 1 9 -6 -0.05 0.05
 1 9 -5 74.85 1.01
 1 9 -4 13.84 0.42
 -1 9 4 13.64 0.46
 1 9 -3 25.5 0.54
 -1 9 3 25.28 0.61
 -1 9 2 1.22 0.14
 1 9 -2 1.4 0.13
 1 9 -1 177.31 1.36
 -1 9 1 178.17 1.57
 1 9 0 1.2 0.12
 -1 9 0 1.05 0.13
 -1 9 -1 176.93 1.59
 1 9 1 179.09 1.34
 -1 9 -2 1.35 0.15
 1 9 2 1.26 0.12
 -1 9 -3 27.15 0.64
 -1 9 -4 14.16 0.47
 -1 9 -5 79.82 1.14
 -1 9 -6 0.24 0.09
 -1 9 -7 52.39 0.98
 1 9 8 2.42 0.24
 -1 9 -8 2.19 0.22
 -1 9 -9 176.04 1.87
 1 9 9 180.47 2.03
 -1 9 -10 2.63 0.25
 1 9 10 2.39 0.27
 1 -9 -10 2.52 0.29
 1 -9 -11 164.52 2.07
 1 -9 -12 2.66 0.29
 1 -9 -13 48.07 1.14
 1 -9 -14 2.03 0.26
 1 -9 -15 6.8 0.41
 1 -9 -16 1.72 0.2
 1 -9 -17 4.73 0.27
 1 -9 -18 0.93 0.12
 -1 -10 -16 6.62 0.29
 -1 -10 -15 0.13 0.09
 -1 -10 -14 25.52 0.73
 -1 -10 -13 0.04 0.1
 -1 -10 -12 143.63 1.83
 -1 10 11 5.84 0.38
 -1 -10 -11 5.78 0.39
 -1 -10 -10 161.92 2
 -1 10 10 152.19 1.88
 1 10 -9 0.25 0.09
 -1 10 9 0.15 0.11
 -1 10 8 37.12 0.89
 1 10 -8 35.88 0.8
 1 10 -7 1.1 0.15
 -1 10 7 1.19 0.17
 1 10 -6 19.82 0.55
 -1 10 6 20.07 0.61
 -1 10 6 19.66 0.6
 1 10 -5 0.06 0.07
 -1 10 5 -0.02 0.07
 1 10 -4 4.21 0.24
 -1 10 4 4.11 0.26
 1 10 -3 0.96 0.12
 -1 10 3 0.9 0.14
 -1 10 2 89.38 1.18
 1 10 -2 87.29 1.03
 -1 10 1 -0.09 0.07
 -1 10 0 306.67 2.21
 -1 10 -1 -0.05 0.08
 -1 10 -2 92.04 1.22
 -1 10 -3 0.98 0.14
 -1 10 -4 5.9 0.32
 -1 10 -5 -0.03 0.07
 -1 10 -6 20.66 0.62
 1 10 6 21.06 0.66
 -1 10 -7 1.12 0.16
 1 10 7 1.13 0.18
 -1 10 -8 36.73 0.86
 1 10 8 39.05 0.96
 1 10 9 0.08 0.09
 1 -10 -10 165.42 2.16
 1 10 10 156.89 2.01
 1 -10 -11 6.3 0.43
 1 -10 -12 140.85 1.94
 1 -10 -13 0.04 0.12
 1 -10 -14 23.81 0.76
 1 -10 -15 0.07 0.1
 1 -10 -16 6.81 0.35
 1 -10 -17 0.45 0.1
 -1 -11 -15 9.24 0.35
 -1 -11 -14 0.38 0.11
 -1 -11 -13 65.73 1.17
 -1 -11 -12 4.04 0.32
 -1 11 11 75.92 1.34
 -1 -11 -11 80.87 1.38
 -1 11 10 4.93 0.36
 -1 -11 -10 5.1 0.37
 -1 11 9 111.64 1.63
 -1 11 8 1.43 0.2
 -1 11 7 138.07 1.75
 -1 11 6 1.45 0.18
 -1 11 5 8.93 0.42
 -1 11 5 8.3 0.39
 -1 11 4 0.04 0.07
 -1 11 4 -0.14 0.08
 -1 11 3 37.03 0.81
 -1 11 3 38.33 0.82
 -1 11 2 -0.03 0.06
 -1 11 1 53.94 0.97
 -1 11 0 5.53 0.31
 -1 11 -1 50.27 0.93
 -1 11 -2 0.15 0.07
 -1 11 -3 40.68 0.85
 1 11 3 40.62 0.86
 -1 11 -4 0.01 0.07
 1 11 4 0.11 0.08
 -1 11 -5 7.91 0.4
 1 11 5 8.31 0.43
 1 11 6 1.33 0.2
 -1 11 -6 1.23 0.16
 1 11 7 142.62 1.84
 -1 11 -7 134.85 1.62
 1 11 8 1.31 0.2
 1 11 9 105.52 1.66
 1 -11 -10 5.39 0.41
 1 11 10 4.63 0.36
 1 -11 -11 85.07 1.52
 1 -11 -12 4.44 0.36
 1 -11 -13 65.89 1.27
 1 -11 -14 0.25 0.13
 1 -11 -15 10.27 0.43
 1 -11 -16 0.38 0.1
 1 -11 -17 2.85 0.16
 -1 -12 -14 13.67 0.44
 -1 -12 -13 2.56 0.24
 -1 -12 -12 54.69 1.06
 -1 12 11 3.68 0.31
 -1 -12 -11 3.91 0.32
 -1 -12 -10 4.26 0.34
 -1 12 10 4.09 0.32
 -1 12 9 0.25 0.12
 -1 12 8 51.04 1.11
 -1 12 7 0.25 0.12
 -1 12 6 77.28 1.33
 -1 12 5 0.58 0.13
 -1 12 4 7.2 0.39
 -1 12 3 2.32 0.23
 1 12 -2 21.96 0.59
 -1 12 2 23.2 0.67
 -1 12 2 21.98 0.63
 -1 12 1 3.84 0.27
 1 12 -1 4.01 0.26
 -1 12 0 7.42 0.37
 1 12 0 6.77 0.35
 1 12 1 4.39 0.29
 -1 12 -1 4.02 0.28
 -1 12 -2 21.21 0.62
 1 12 2 21.97 0.66
 -1 12 -3 2.02 0.21
 1 12 3 2.33 0.23
 -1 12 -4 5.45 0.33
 1 12 4 5.85 0.37
 -1 12 -5 0.47 0.12
 1 12 5 0.51 0.15
 1 12 6 73.87 1.34
 1 12 7 0.38 0.13
 1 12 8 50.14 1.15
 1 12 9 0.35 0.14
 1 12 10 4.22 0.35
 1 -12 -10 4.15 0.36
 1 -12 -11 3.74 0.33
 1 -12 -12 57.78 1.17
 1 -12 -13 3.3 0.3
 1 -12 -14 16.13 0.57
 1 -12 -15 1.32 0.15
 1 -12 -16 11.89 0.34
 -1 -13 -13 1.63 0.18
 -1 -13 -12 5.11 0.32
 -1 -13 -11 1.06 0.17
 -1 -13 -10 3.72 0.3
 -1 13 10 4.87 0.35
 -1 13 9 5.71 0.39
 -1 13 8 0.73 0.16
 -1 13 7 35.91 0.93
 -1 13 6 0.04 0.11
 -1 13 5 27.94 0.81
 -1 13 4 0.45 0.14
 -1 13 3 2.56 0.25
 -1 13 2 0.25 0.11
 1 13 -2 0.18 0.09
 1 13 -1 5.59 0.33
 -1 13 1 6.22 0.37
 1 13 0 0.17 0.09
 -1 13 0 0.08 0.08
 1 13 1 6.64 0.37
 1 13 2 0.26 0.1
 1 13 3 2.37 0.24
 1 13 4 0.48 0.14
 1 13 5 26.44 0.81
 1 13 6 0.08 0.11
 1 13 7 34.45 0.94
 1 13 8 0.6 0.17
 1 13 9 6.28 0.41
 1 -13 -10 5.24 0.38
 1 -13 -11 0.91 0.18
 1 -13 -12 5.72 0.36
 1 -13 -13 1.59 0.19
 1 -13 -14 4.06 0.25
 1 -13 -15 1.96 0.15
 -1 -14 -12 9.16 0.36
 -1 -14 -11 0.96 0.15
 -1 -14 -10 8.6 0.41
 -1 14 10 8.27 0.42
 -1 14 9 4.19 0.32
 -1 -14 -9 4.35 0.33
 -1 14 8 4.62 0.34
 -1 14 7 1.16 0.19
 -1 14 6 26.48 0.8
 -1 14 5 1.33 0.2
 -1 14 4 23.84 0.75
 -1 14 3 1.32 0.2
 -1 14 2 0.07 0.09
 1 14 -2 0.11 0.09
 -1 14 1 0.45 0.13
 1 14 -1 -0.04 0.07
 1 14 0 0.19 0.1
 -1 14 0 0.05 0.09
 1 14 1 0.49 0.12
 -1 14 -1 0.49 0.12
 1 14 2 0.18 0.1
 -1 14 -2 0.45 0.13
 -1 14 -3 1.36 0.18
 1 14 3 1.38 0.2
 -1 14 -4 25.42 0.66
 1 14 4 24.77 0.77
 1 14 5 1.67 0.23
 1 14 6 26.45 0.81
 1 14 7 1.03 0.19
 1 14 8 3.56 0.31
 1 14 9 3.79 0.32
 1 -14 -9 3.57 0.32
 1 -14 -10 8.57 0.45
 1 -14 -11 0.71 0.14
 1 -14 -12 8.49 0.39
 1 -14 -13 6.61 0.32
 1 -14 -14 8.5 0.29
 -1 -15 -11 4.32 0.24
 -1 -15 -10 2.85 0.21
 -1 -15 -9 20.83 0.6
 -1 15 9 20.33 0.63
 -1 15 8 1.61 0.21
 -1 15 7 14.41 0.57
 -1 15 6 0.06 0.1
 -1 15 5 75.63 1.3
 -1 15 4 -0.04 0.12
 -1 15 3 11.43 0.51
 1 15 -2 1.5 0.18
 -1 15 2 1.49 0.2
 1 15 -1 1.19 0.16
 -1 15 1 0.93 0.16
 1 15 0 0.11 0.09
 -1 15 0 0.09 0.09
 1 15 1 1.56 0.2
 -1 15 -1 1.59 0.19
 1 15 2 1.77 0.22
 -1 15 -2 1.67 0.19
 1 15 3 12.08 0.53
 -1 15 -3 12.22 0.46
 -1 15 -4 0.08 0.08
 1 15 4 -0.04 0.11
 1 15 5 78.43 1.35
 -1 15 -5 73.39 1.02
 1 15 6 0.02 0.11
 1 15 7 14.96 0.59
 1 15 8 2.1 0.23
 1 -15 -9 18.73 0.64
 1 -15 -10 2.84 0.24
 1 -15 -11 4.68 0.28
 1 -15 -12 0.09 0.08
 -1 -16 -10 13.73 0.37
 -1 -16 -9 1.01 0.13
 -1 16 8 31.7 0.73
 -1 -16 -8 26.32 0.64
 -1 16 7 0.04 0.09
 -1 16 6 29.98 0.77
 -1 16 5 0.37 0.12
 -1 16 4 56.87 1.07
 -1 16 3 0.1 0.09
 -1 16 2 26.6 0.73
 1 16 -1 1.35 0.16
 -1 16 1 1.17 0.17
 1 16 0 0.81 0.14
 -1 16 0 0.53 0.12
 1 16 1 1.45 0.18
 -1 16 -1 1.56 0.18
 1 16 2 30.14 0.77
 -1 16 -2 28.75 0.69
 -1 16 -3 0.09 0.07
 1 16 3 0.16 0.1
 1 16 4 55.09 1.06
 -1 16 -4 53.29 0.85
 1 16 5 0.28 0.11
 1 16 6 29.45 0.77
 1 16 7 0.03 0.09
 1 -16 -8 26.66 0.7
 1 -16 -9 0.96 0.14
 1 -16 -10 14.31 0.44
 1 -16 -11 0.61 0.1
 -1 -17 -8 0.03 0.06
 -1 17 7 39.33 0.74
 -1 -17 -7 26.69 0.57
 -1 17 6 0.12 0.08
 -1 17 5 14.03 0.48
 -1 17 4 0.09 0.08
 -1 17 3 54.99 0.96
 -1 17 2 0.13 0.09
 -1 17 1 14.59 0.49
 -1 17 0 3.62 0.25
 1 17 0 3.68 0.23
 -1 17 -1 19.04 0.53
 1 17 1 18.4 0.53
 1 17 2 0.09 0.09
 -1 17 -2 0.11 0.08
 1 17 3 54.37 0.94
 -1 17 -3 51.6 0.77
 1 17 4 -0.02 0.08
 1 17 5 13.19 0.46
 1 -17 -7 25.09 0.62
 1 -17 -8 0.05 0.07
 1 -17 -9 21.9 0.48
 -1 18 5 0.04 0.06
 -1 18 4 8.91 0.33
 -1 18 3 0.33 0.09
 -1 18 2 21.39 0.51
 -1 18 1 0.79 0.12
 -1 18 0 5.29 0.25
 1 18 1 0.69 0.09
 -1 18 -1 0.52 0.09
 -1 18 -2 18.58 0.4
 1 18 2 19.26 0.46
 1 -18 -6 3.79 0.21
 1 -18 -7 0.36 0.08
 2 0 0 1.09 0.05
 2 0 1 150.98 0.69
 -2 0 -1 149.96 0.58
 -2 0 -2 383.25 1.05
 2 0 3 0.16 0.04
 -2 0 -3 0.11 0.03
 -2 0 -4 61.9 0.55
 2 0 4 61.63 0.62
 2 0 5 0.67 0.08
 -2 0 -5 0.68 0.07
 -2 0 -6 117.73 0.94
 2 0 6 116.54 1.03
 -2 0 -7 0.03 0.04
 2 0 7 0.07 0.05
 -2 0 -8 5.43 0.24
 2 0 8 5.33 0.26
 -2 0 -9 7.19 0.3
 2 0 9 7.25 0.33
 2 0 10 321.47 2.29
 2 0 11 0.16 0.08
 -2 0 11 0.15 0.07
 2 0 12 321.7 2.57
 -2 0 12 321.46 2.2
 2 0 -13 4.59 0.33
 2 0 13 4.47 0.32
 2 0 14 96.09 1.48
 2 0 -14 98.4 1.56
 2 0 14 96.51 1.5
 2 0 15 4.97 0.35
 2 0 -15 5.37 0.39
 2 0 -16 4.93 0.38
 2 0 16 4.75 0.34
 -2 0 17 0.26 0.13
 2 0 17 0.29 0.12
 2 0 18 49.02 0.96
 -2 0 18 50.04 1.1
 2 0 19 -0.12 0.07
 -2 0 19 -0.08 0.11
 -2 0 20 9.06 0.38
 -2 1 21 10.3 0.32
 -2 1 20 3.17 0.24
 -2 1 19 54.46 1.05
 -2 1 18 1.65 0.22
 2 -1 18 1.36 0.18
 2 -1 17 3.58 0.29
 2 -1 16 3.97 0.32
 2 1 -15 8.91 0.51
 2 -1 15 7.73 0.44
 2 1 -14 1.47 0.22
 2 -1 14 1.08 0.18
 2 -1 14 1.58 0.21
 2 -1 13 180.67 1.95
 2 -1 13 182.89 2.04
 2 -1 12 2.27 0.23
 2 -1 11 171.66 1.8
 -2 1 11 168.89 1.46
 -2 1 10 3.74 0.21
 2 -1 10 3.82 0.26
 -2 1 9 198.27 1.36
 2 -1 9 196.78 1.69
 2 -1 8 17.88 0.48
 -2 -1 -7 86.22 0.85
 2 -1 7 88.41 0.98
 2 -1 6 1.68 0.13
 -2 -1 -6 1.6 0.11
 2 -1 5 175.37 1.17
 -2 -1 -5 175.19 0.98
 2 -1 4 3.89 0.16
 -2 -1 -4 3.93 0.13
 2 -1 3 207.56 1.02
 -2 -1 -3 208.42 0.79
 -2 -1 -2 27.07 0.22
 2 -1 2 27.26 0.33
 2 1 0 157.32 0.65
 2 1 0 155.93 0.71
 2 1 2 27.1 0.34
 -2 1 -2 26.19 0.33
 2 1 3 215.54 1.06
 -2 1 -3 212.75 1
 -2 1 -4 3.81 0.15
 2 1 4 3.85 0.16
 -2 1 -5 178.28 1.1
 2 1 5 176.9 1.16
 -2 1 -6 1.73 0.12
 2 1 6 1.7 0.13
 2 1 7 92.81 1
 -2 1 -7 89.38 0.92
 2 1 8 17.46 0.47
 -2 1 -8 17.62 0.45
 2 1 9 192.82 1.66
 -2 1 -9 193.81 1.57
 -2 1 -10 3.63 0.23
 2 1 10 3.67 0.25
 -2 1 -11 177.18 1.72
 2 1 11 174.31 1.77
 -2 -1 12 2.47 0.2
 2 1 12 2.43 0.23
 -2 -1 13 177.72 1.77
 2 1 13 177.46 1.95
 2 -1 -14 1.49 0.21
 2 1 14 1.26 0.19
 2 1 15 8.57 0.45
 2 -1 -15 8.81 0.49
 -2 -1 16 4.27 0.36
 2 -1 -16 4.3 0.35
 2 1 16 3.85 0.31
 -2 -1 17 2.78 0.29
 2 -1 -17 3.16 0.3
 2 1 17 3.17 0.27
 -2 -1 18 1.47 0.21
 2 1 18 1.46 0.18
 -2 -1 19 49.65 1.01
 -2 -1 20 3.46 0.24
 -2 2 21 0.59 0.09
 -2 2 20 5.15 0.28
 -2 2 19 3.92 0.29
 -2 2 18 2.36 0.26
 2 -2 18 2.57 0.23
 2 -2 17 9.14 0.46
 2 -2 16 18.93 0.68
 2 -2 15 5 0.36
 2 -2 14 71.72 1.3
 2 -2 13 2.85 0.25
 2 2 -13 3.59 0.3
 2 -2 13 3.04 0.28
 2 2 -12 77.44 1.28
 2 -2 12 72.61 1.25
 2 -2 11 10.37 0.45
 2 -2 10 3.98 0.27
 -2 2 9 6.31 0.23
 2 -2 9 6.46 0.32
 -2 2 8 122.41 0.94
 2 -2 8 121.98 1.26
 2 -2 7 11.31 0.36
 -2 2 7 11.36 0.26
 2 -2 6 166.82 1.25
 -2 2 6 166.11 0.88
 2 2 -6 165.26 1.2
 -2 2 5 0.49 0.05
 2 2 -5 0.71 0.08
 2 -2 5 0.74 0.09
 2 -2 4 89.96 0.77
 2 2 -4 89.26 0.72
 2 -2 3 5.9 0.18
 2 2 -3 5.78 0.16
 2 -2 2 170.1 0.81
 2 2 -2 168.68 0.72
 2 -2 1 25.56 0.27
 2 2 1 25.07 0.21
 2 2 1 24.26 0.33
 -2 2 -1 24 0.34
 -2 2 -2 171.97 0.96
 2 -2 -2 173.27 0.93
 2 -2 -3 5.85 0.18
 -2 2 -3 6.33 0.2
 2 2 3 6.16 0.19
 2 -2 -4 91.83 0.72
 -2 2 -4 92.69 0.78
 2 2 4 93.78 0.79
 -2 2 -5 0.58 0.08
 2 2 5 0.86 0.09
 -2 2 -6 171.15 1.23
 2 2 6 172.95 1.25
 -2 2 -7 10.88 0.33
 2 2 7 11.76 0.36
 2 2 8 123.78 1.25
 -2 2 -8 121.41 1.19
 -2 2 -9 6.69 0.3
 2 2 9 7.16 0.33
 2 2 10 5.1 0.29
 -2 2 -10 4.94 0.28
 -2 2 -11 10.13 0.42
 2 2 11 10.13 0.43
 2 2 12 72.82 1.2
 2 -2 -12 74.38 1.27
 -2 2 -12 73.11 1.18
 2 -2 -13 3.09 0.28
 -2 -2 13 2.62 0.23
 2 2 13 3.07 0.26
 -2 -2 14 70.58 1.18
 2 -2 -14 72.88 1.35
 -2 -2 14 73.37 1.4
 2 -2 -15 5.42 0.39
 -2 -2 15 6.1 0.42
 2 -2 -16 20.06 0.72
 2 2 16 18.75 0.65
 -2 -2 16 20.07 0.75
 2 2 17 8.76 0.43
 -2 -2 17 9.36 0.51
 2 -2 -17 9.56 0.5
 2 2 18 1.4 0.17
 -2 -2 18 1.27 0.2
 -2 -2 19 3.8 0.29
 -2 3 20 4.28 0.25
 -2 3 19 7.69 0.39
 2 -3 17 2.55 0.25
 2 -3 16 7.13 0.43
 2 -3 15 26.67 0.83
 2 -3 14 1.21 0.19
 2 -3 13 2.84 0.27
 2 -3 13 2.86 0.27
 2 -3 12 2.43 0.24
 2 -3 11 19.66 0.63
 2 -3 10 13.97 0.5
 2 -3 9 10.77 0.41
 2 -3 8 0.87 0.12
 2 3 -8 0.81 0.11
 2 -3 7 145.47 1.3
 2 3 -7 148.97 1.27
 -2 3 7 148.79 0.88
 2 3 -6 2.74 0.16
 -2 3 6 2.81 0.11
 2 3 -5 116.68 0.93
 -2 3 5 114.18 0.55
 -2 3 4 1.34 0.04
 2 3 -4 1.51 0.1
 2 3 -3 130.92 0.78
 2 3 -2 13.91 0.22
 2 3 -1 467.35 1.02
 2 3 0 3.42 0.06
 2 -3 0 3.94 0.08
 2 3 1 471.07 1.55
 -2 3 -1 466.89 1.7
 2 3 2 14.45 0.29
 -2 3 -2 14.21 0.31
 -2 3 -3 131.03 0.98
 2 3 3 129.7 0.89
 2 -3 -3 130.98 0.87
 2 3 4 1.3 0.1
 2 -3 -4 1.43 0.1
 -2 3 -5 115.9 1.01
 2 3 5 115.25 0.97
 -2 3 -6 2.92 0.18
 2 3 6 3.34 0.18
 2 3 7 152.22 1.29
 -2 3 -7 151.41 1.3
 -2 3 -8 0.66 0.1
 2 3 8 0.76 0.11
 -2 3 -9 10.92 0.39
 2 3 9 11.14 0.4
 -2 3 -10 14.4 0.49
 2 3 10 13.99 0.47
 2 3 11 19.43 0.59
 -2 3 -11 19.18 0.59
 -2 3 -12 3.15 0.26
 -2 -3 12 3.11 0.28
 2 -3 -12 3.27 0.29
 2 3 12 2.88 0.24
 -2 -3 13 2.34 0.25
 2 -3 -13 2.5 0.26
 2 3 13 2.61 0.24
 -2 -3 14 1.68 0.24
 2 -3 -14 1.85 0.23
 2 -3 -15 28.29 0.86
 -2 -3 15 28.26 0.89
 -2 -3 16 7.78 0.48
 2 -3 -16 7.68 0.45
 2 -3 -17 2.4 0.26
 -2 -3 17 1.9 0.24
 2 3 18 2.58 0.22
 2 -3 -18 2.34 0.24
 -2 -3 18 2.96 0.28
 -2 -3 19 7.48 0.39
 -2 4 20 8.88 0.34
 -2 4 19 4.29 0.29
 2 -4 15 4 0.34
 2 -4 14 57.87 1.22
 2 -4 13 15.19 0.61
 2 -4 13 15.09 0.61
 2 -4 12 7.19 0.4
 2 -4 12 7.33 0.41
 2 -4 11 4.43 0.31
 2 -4 10 6.18 0.34
 2 4 -9 0.79 0.12
 2 -4 9 0.87 0.13
 2 4 -8 46.39 0.78
 2 4 -7 0.01 0.05
 2 4 -6 92.7 0.94
 2 4 -5 8.86 0.27
 2 4 -4 39.13 0.5
 2 4 -3 21.36 0.34
 2 4 -2 6.41 0.17
 2 4 -1 0.83 0.05
 -2 4 0 169.81 1.12
 2 4 0 164.17 0.61
 -2 4 -1 0.82 0.09
 2 4 1 0.87 0.04
 2 4 2 5.71 0.19
 -2 4 -2 4.85 0.2
 -2 4 -3 20.75 0.42
 2 -4 -3 21.09 0.37
 2 4 3 21 0.38
 -2 4 -4 40.16 0.61
 2 -4 -4 40.64 0.52
 2 4 4 40.16 0.55
 2 -4 -5 9.17 0.25
 2 4 5 8.63 0.27
 -2 4 -5 8.93 0.3
 2 4 6 84.22 0.9
 -2 4 -6 89.6 1.01
 2 4 7 0.07 0.05
 -2 4 -7 0.12 0.07
 -2 4 -8 47.73 0.81
 2 4 8 46.82 0.76
 2 4 9 0.93 0.12
 -2 4 -9 1 0.13
 -2 4 -10 6.07 0.33
 2 4 10 6.01 0.31
 -2 4 -11 3.92 0.28
 2 4 11 3.59 0.25
 -2 -4 12 8.11 0.44
 2 -4 -12 8.17 0.45
 -2 4 -12 8.11 0.41
 2 4 12 7.79 0.38
 -2 4 -13 14.67 0.57
 -2 -4 13 15.19 0.63
 2 -4 -13 13.9 0.61
 2 4 13 13.81 0.52
 2 -4 -14 61.1 1.27
 -2 -4 14 60.36 1.28
 -2 -4 15 4.33 0.36
 2 -4 -15 4.47 0.36
 -2 -4 16 10.88 0.56
 2 -4 -16 11.04 0.54
 2 4 17 16.24 0.55
 2 -4 -17 17.8 0.65
 -2 -4 17 18.09 0.69
 2 -4 -18 0.35 0.12
 -2 -4 18 0.63 0.16
 -2 5 20 4.43 0.23
 -2 5 19 14.68 0.5
 2 -5 13 39.47 1
 2 -5 12 0.45 0.13
 2 -5 12 0.65 0.14
 2 -5 11 15.59 0.58
 2 -5 10 8.83 0.42
 2 -5 9 48.15 0.92
 2 5 -9 46.54 0.85
 2 5 -8 5.35 0.27
 2 5 -7 247 1.71
 2 5 -6 13.05 0.37
 2 5 -5 220.27 1.37
 2 5 -4 5.21 0.2
 2 5 -3 141.09 0.93
 2 5 -2 4.12 0.15
 2 5 -1 20.56 0.29
 2 5 0 8.57 0.17
 -2 5 0 8.91 0.29
 2 5 1 17.03 0.24
 -2 5 -1 17.19 0.4
 -2 5 -2 4.2 0.2
 2 5 2 3.96 0.12
 -2 5 -3 139.71 1.18
 2 -5 -3 143.3 1.02
 2 5 3 140.64 1.04
 -2 5 -4 5.13 0.24
 2 -5 -4 5.33 0.2
 2 5 4 5.08 0.21
 2 5 5 216.62 1.41
 2 -5 -5 216.3 1.25
 -2 5 -5 215.99 1.56
 2 5 6 12.51 0.35
 -2 5 -6 13.25 0.41
 -2 5 -7 250.61 1.86
 2 5 7 248.95 1.66
 2 5 8 5.43 0.26
 -2 5 -8 5.48 0.29
 2 5 9 46.65 0.8
 -2 5 -9 47.35 0.88
 -2 5 -10 8.75 0.4
 2 5 10 8.42 0.36
 2 -5 -11 18.98 0.65
 2 5 11 18.87 0.55
 -2 5 -11 19.21 0.62
 -2 -5 11 19.13 0.65
 -2 5 -12 0.5 0.13
 -2 -5 12 0.4 0.13
 2 -5 -12 0.29 0.1
 -2 -5 13 41.92 1.07
 2 -5 -13 42.29 1.07
 -2 -5 14 2.89 0.3
 2 -5 -14 2.78 0.3
 -2 -5 15 87.71 1.57
 2 -5 -15 87.07 1.52
 -2 -5 16 1.79 0.24
 2 -5 -16 1.9 0.23
 2 -5 -17 13.28 0.55
 -2 -5 17 13.46 0.59
 2 -5 -18 1.26 0.18
 -2 6 20 14.37 0.36
 -2 6 19 0.33 0.1
 2 -6 12 40.79 0.99
 2 -6 11 3.86 0.29
 2 6 -10 43.91 0.89
 2 -6 10 44.26 0.94
 2 6 -9 4.21 0.26
 2 6 -8 175.87 1.57
 2 6 -7 8.58 0.33
 2 6 -6 99.79 1.05
 2 6 -5 0.29 0.07
 2 6 -4 485.16 1.98
 2 6 -3 20.24 0.38
 2 6 -2 31.95 0.44
 2 6 -1 1.05 0.08
 -2 6 1 1.03 0.12
 2 6 0 1.41 0.09
 -2 6 0 0.87 0.1
 2 6 1 1.15 0.07
 -2 6 -1 1.13 0.12
 2 6 2 39 0.42
 -2 6 -2 38.79 0.65
 -2 6 -3 19.6 0.48
 2 -6 -3 19.47 0.4
 2 6 3 19.82 0.32
 -2 6 -4 477.04 2.44
 2 -6 -4 487.24 1.94
 2 6 5 0.5 0.08
 2 -6 -5 0.34 0.06
 -2 6 -5 0.39 0.09
 -2 6 -6 105.68 1.21
 2 6 6 108.41 1.07
 -2 6 -7 8.99 0.37
 2 6 7 8.7 0.32
 2 6 8 180.22 1.52
 -2 6 -8 181.48 1.72
 -2 6 -9 4.02 0.27
 2 6 9 4.3 0.25
 2 6 10 45.22 0.82
 -2 6 -10 45.47 0.94
 -2 -6 11 4.63 0.34
 2 -6 -11 4.63 0.34
 -2 6 -11 4.26 0.31
 -2 -6 12 44.65 1.07
 -2 6 -12 43.83 0.99
 2 -6 -12 44.12 1.06
 -2 -6 13 6.92 0.44
 2 -6 -13 6.37 0.42
 2 -6 -14 51.51 1.21
 -2 -6 14 52.8 1.22
 -2 -6 15 3.12 0.31
 2 -6 -15 3.36 0.31
 2 -6 -16 85.66 1.45
 2 -6 -17 -0.04 0.09
 2 -6 -18 27.23 0.69
 2 -6 -19 0.11 0.08
 2 7 -19 32.84 0.52
 2 -7 11 84.47 1.39
 2 7 -10 0.63 0.12
 2 -7 10 0.62 0.14
 2 7 -9 176.93 1.71
 2 7 -8 5.8 0.3
 2 7 -7 38.47 0.72
 2 7 -6 10.21 0.35
 2 7 -5 293.49 1.73
 2 7 -4 0.15 0.05
 2 7 -3 281.66 1.5
 2 7 -2 2.26 0.13
 -2 7 2 2.21 0.17
 2 7 -1 41.88 0.51
 -2 7 1 42.11 0.72
 2 7 0 1.13 0.08
 -2 7 0 0.89 0.11
 2 7 1 42.74 0.48
 -2 7 -1 42.31 0.72
 -2 7 -2 2.18 0.18
 2 7 2 2.22 0.11
 -2 7 -3 276.77 1.91
 2 -7 -3 281.17 1.58
 2 -7 -4 0.45 0.07
 -2 7 -4 0.32 0.09
 2 -7 -5 297.48 1.53
 -2 7 -5 288.79 2.03
 -2 7 -6 9.66 0.39
 -2 7 -7 39.24 0.81
 2 7 7 40.76 0.7
 2 7 8 5.94 0.28
 -2 7 -8 5.84 0.33
 -2 7 -9 183.62 1.86
 2 7 9 186.57 1.61
 -2 7 -10 0.53 0.12
 -2 -7 10 0.58 0.13
 2 -7 -10 0.55 0.13
 -2 -7 11 86.16 1.47
 2 -7 -11 86.65 1.46
 -2 7 -11 85.73 1.36
 2 -7 -12 0.23 0.12
 2 -7 -13 20.38 0.76
 2 -7 -14 2.72 0.3
 2 -7 -15 48.82 1.14
 2 -7 -16 0.7 0.16
 2 -7 -17 35.17 0.83
 2 -7 -18 0.23 0.09
 2 -7 -19 23.73 0.53
 -2 8 19 1.35 0.13
 2 8 -18 22.98 0.45
 -2 8 10 230.7 2.05
 2 8 -10 232.76 2.07
 2 8 -9 0.65 0.12
 -2 8 9 0.67 0.13
 2 8 -8 58.54 0.95
 2 8 -7 3.19 0.22
 2 8 -6 32.28 0.63
 2 8 -5 3.83 0.21
 2 8 -4 16.99 0.42
 2 8 -3 1 0.1
 -2 8 3 1.32 0.15
 2 8 -2 149.09 1.1
 -2 8 2 147.38 1.47
 -2 8 1 0.44 0.1
 2 8 -1 0.5 0.07
 -2 8 0 138.91 1.39
 -2 8 -1 0.63 0.1
 -2 8 -2 143.63 1.44
 -2 8 -3 1.36 0.16
 2 -8 -3 0.92 0.09
 -2 8 -4 21.08 0.57
 -2 8 -5 3.73 0.25
 -2 8 -6 33.61 0.76
 -2 8 -7 3.42 0.26
 -2 8 -8 60.58 1.08
 2 8 9 0.72 0.13
 -2 8 -9 0.74 0.14
 -2 8 -10 237.04 2.24
 2 -8 -10 250.34 2.51
 2 -8 -11 7.62 0.46
 2 -8 -12 9.31 0.51
 2 -8 -13 1.07 0.2
 2 -8 -14 19.24 0.74
 2 -8 -15 1.1 0.19
 2 -8 -16 14.05 0.56
 2 -8 -17 1.32 0.17
 2 -8 -18 21.19 0.53
 -2 -9 -11 3.07 0.26
 -2 9 11 3.11 0.27
 -2 -9 -10 1.98 0.22
 -2 9 10 2.1 0.22
 -2 9 9 62.6 1.1
 2 9 -9 61.96 1.03
 2 9 -8 3.68 0.24
 -2 9 8 4.18 0.29
 2 9 -7 28.63 0.65
 2 9 -6 0.21 0.07
 2 9 -5 20.71 0.5
 -2 9 4 0.17 0.08
 -2 9 3 10.11 0.41
 -2 9 2 0.15 0.07
 -2 9 1 82.25 1.15
 -2 9 0 3.28 0.24
 -2 9 -1 81.05 1.14
 -2 9 -2 0.22 0.08
 -2 9 -3 8.6 0.38
 -2 9 -4 0.16 0.08
 -2 9 -5 19.35 0.58
 -2 9 -6 0.06 0.07
 -2 9 -7 30.25 0.77
 2 9 7 29.84 0.8
 2 9 8 3.9 0.31
 -2 9 -8 3.68 0.28
 -2 9 -9 61.61 1.14
 2 9 9 62.36 1.24
 2 -9 -10 1.93 0.26
 2 -9 -11 4.36 0.36
 2 -9 -12 1.89 0.26
 2 -9 -13 1.91 0.25
 2 -9 -14 2.9 0.3
 2 -9 -15 15.88 0.63
 2 -9 -16 2.33 0.23
 2 -9 -17 4.84 0.28
 2 -9 -18 0.4 0.09
 -2 -10 -11 10.76 0.49
 -2 10 11 10.48 0.48
 -2 -10 -10 2.24 0.24
 -2 10 10 3.12 0.28
 -2 10 9 8.62 0.43
 -2 10 8 60.04 1.11
 -2 10 7 0.18 0.1
 -2 10 6 7.56 0.38
 -2 10 6 6.83 0.38
 -2 10 5 0.58 0.12
 -2 10 5 0.61 0.14
 -2 10 4 9.65 0.43
 -2 10 3 1.73 0.19
 -2 10 2 3.75 0.27
 -2 10 1 3.28 0.25
 -2 10 0 6.7 0.35
 -2 10 -1 2.99 0.24
 -2 10 -2 4.33 0.29
 -2 10 -3 1.49 0.18
 -2 10 -4 10.07 0.44
 2 10 5 0.55 0.13
 -2 10 -5 0.52 0.12
 2 10 6 7.05 0.4
 -2 10 -6 7.7 0.4
 2 10 6 7.41 0.37
 2 10 7 0.15 0.11
 -2 10 -7 0.12 0.08
 -2 10 -8 57.35 1.1
 2 10 8 60.41 1.23
 2 10 9 8.58 0.49
 2 -10 -10 2.57 0.28
 2 -10 -11 10.72 0.56
 2 -10 -12 9.11 0.51
 2 -10 -13 5.78 0.41
 2 -10 -14 3.12 0.3
 2 -10 -15 0.75 0.16
 2 -10 -16 11.34 0.44
 2 -10 -17 0.71 0.11
 -2 11 11 23.16 0.71
 -2 -11 -11 23.35 0.7
 -2 11 10 1.73 0.22
 -2 -11 -10 1.64 0.21
 -2 11 9 25.64 0.77
 -2 11 8 2.16 0.24
 -2 11 7 28.49 0.79
 -2 11 7 29.27 0.8
 -2 11 6 2.09 0.22
 -2 11 6 1.89 0.21
 -2 11 5 6.37 0.37
 -2 11 5 6.8 0.37
 -2 11 4 3.51 0.26
 -2 11 4 2.92 0.25
 -2 11 3 2.65 0.24
 -2 11 2 0.39 0.12
 -2 11 1 109.1 1.45
 -2 11 0 2.64 0.24
 -2 11 -1 111.3 1.47
 2 11 2 0.61 0.12
 -2 11 -2 0.41 0.11
 2 11 3 3.47 0.27
 -2 11 -3 3.39 0.27
 2 11 3 3.56 0.25
 2 11 4 3.13 0.24
 2 11 4 3.31 0.28
 -2 11 -4 3.46 0.27
 2 11 5 5.85 0.37
 -2 11 -5 6.1 0.35
 2 11 5 5.81 0.33
 2 11 6 1.79 0.23
 -2 11 -6 2.01 0.22
 2 11 6 2.27 0.22
 2 11 7 30.12 0.87
 2 11 8 2.05 0.26
 2 11 9 25.9 0.84
 2 -11 -10 2.13 0.28
 2 -11 -11 26.92 0.86
 2 -11 -12 4.83 0.37
 2 -11 -13 25.8 0.81
 2 -11 -14 4.96 0.36
 2 -11 -15 5.88 0.34
 2 -11 -16 1.8 0.17
 2 -11 -17 0.66 0.09
 -2 -12 -11 0.18 0.09
 -2 12 11 0.35 0.13
 -2 12 10 29.77 0.82
 -2 -12 -10 31.81 0.81
 -2 12 9 0.24 0.11
 -2 -12 -9 0.26 0.11
 -2 12 8 19.84 0.68
 -2 12 7 4.67 0.34
 -2 12 6 39.86 0.94
 -2 12 5 2.09 0.22
 -2 12 4 0.86 0.15
 -2 12 4 1.61 0.2
 2 12 -3 0.44 0.12
 -2 12 3 0.49 0.12
 -2 12 3 0.74 0.15
 -2 12 2 40.01 0.9
 2 12 -2 42.29 0.9
 -2 12 1 2.23 0.22
 2 12 -1 2.26 0.21
 -2 12 0 131.78 1.64
 2 12 0 132.97 1.55
 2 12 0 131.71 1.51
 2 12 1 2.23 0.21
 -2 12 -1 2.11 0.22
 2 12 1 1.88 0.21
 -2 12 -2 42.68 0.93
 2 12 2 43.56 0.93
 2 12 2 44.86 0.9
 2 12 3 0.77 0.16
 2 12 3 0.47 0.12
 -2 12 -3 0.91 0.14
 2 12 4 2.1 0.23
 -2 12 -4 1.72 0.2
 2 12 4 2.14 0.21
 2 12 5 2.18 0.24
 2 12 5 2.34 0.22
 2 12 6 40.5 1.02
 2 12 7 4.63 0.36
 2 12 8 18.4 0.71
 2 12 9 0.08 0.13
 2 -12 -10 31.71 0.95
 2 -12 -11 0.35 0.15
 2 -12 -12 10.01 0.5
 2 -12 -13 4.13 0.32
 2 -12 -14 19.59 0.62
 2 -12 -15 0.29 0.1
 2 -12 -16 5.39 0.24
 -2 13 11 28.68 0.75
 -2 13 10 0.33 0.11
 -2 -13 -10 0.31 0.11
 -2 13 9 28.56 0.8
 -2 -13 -9 28.83 0.78
 -2 13 8 0.36 0.13
 -2 13 7 49.43 1.07
 -2 13 6 5 0.35
 -2 13 5 59.8 1.16
 -2 13 4 1.69 0.21
 -2 13 3 38.73 0.91
 -2 13 2 0.18 0.11
 2 13 0 0.17 0.09
 2 13 1 68.09 1.17
 2 13 2 0.1 0.1
 2 13 3 42.99 0.99
 2 13 4 1.68 0.22
 2 13 5 58.9 1.22
 2 13 6 4.51 0.35
 2 13 7 45.04 1.09
 2 13 8 0.19 0.11
 2 -13 -10 0.32 0.14
 2 -13 -11 28.52 0.82
 2 -13 -12 1.17 0.19
 2 -13 -13 20.79 0.63
 2 -13 -14 1.96 0.18
 2 -13 -15 21.84 0.47
 -2 14 10 14.64 0.53
 -2 -14 -10 14.74 0.48
 -2 -14 -9 0.2 0.1
 -2 14 9 0.19 0.12
 -2 14 8 31.1 0.83
 -2 14 7 0.63 0.16
 -2 14 6 50.57 1.08
 -2 14 5 2.71 0.27
 -2 14 4 129.74 1.71
 -2 14 3 0 0.1
 -2 14 2 11.1 0.5
 -2 14 1 0.36 0.12
 2 14 0 33.94 0.81
 -2 14 0 34.66 0.85
 2 14 1 0.15 0.1
 2 14 2 11.44 0.5
 2 14 3 -0.08 0.1
 2 14 4 126.94 1.74
 2 14 5 2.56 0.27
 2 14 6 45.66 1.07
 2 14 7 0.42 0.14
 2 -14 -9 0.04 0.11
 2 -14 -10 12.95 0.54
 2 -14 -11 0.02 0.09
 2 -14 -12 13.89 0.5
 2 -14 -13 0.66 0.13
 2 -14 -14 20.29 0.45
 -2 -15 -9 14.06 0.44
 -2 15 9 15.54 0.53
 -2 -15 -8 0.27 0.1
 -2 15 8 0.02 0.1
 -2 15 7 13.59 0.53
 -2 15 6 0.2 0.11
 -2 15 5 19.31 0.65
 -2 15 4 0.29 0.11
 -2 15 3 16.42 0.6
 -2 15 2 0.07 0.1
 -2 15 1 24.33 0.72
 2 15 0 0.41 0.11
 -2 15 0 0.36 0.12
 -2 15 -1 25.03 0.7
 2 15 1 25.46 0.71
 2 15 2 0.07 0.09
 -2 15 -2 -0.07 0.1
 2 15 3 14.75 0.57
 -2 15 -3 15.45 0.53
 -2 15 -4 0.33 0.11
 2 15 4 0.4 0.13
 2 15 5 17.41 0.63
 -2 15 -5 16.97 0.51
 2 15 6 0.51 0.14
 -2 15 -6 0.55 0.1
 2 -15 -9 14.61 0.56
 2 -15 -10 0.07 0.09
 2 -15 -11 13.12 0.46
 2 -15 -12 0.8 0.13
 -2 16 9 0.29 0.09
 -2 -16 -8 3.01 0.19
 -2 16 8 3.41 0.24
 -2 -16 -7 1.76 0.17
 -2 16 7 2.28 0.21
 -2 16 6 9.43 0.42
 -2 16 5 0.22 0.11
 -2 16 4 0.1 0.1
 -2 16 3 0.72 0.15
 -2 16 2 11.71 0.48
 -2 16 1 0.23 0.1
 2 16 0 12.87 0.45
 -2 16 0 13.09 0.5
 2 16 1 0.43 0.1
 -2 16 -1 0.29 0.11
 -2 16 -2 10.81 0.43
 2 16 2 10.56 0.44
 2 16 3 0.81 0.15
 -2 16 -3 0.64 0.12
 2 16 4 0.32 0.11
 -2 16 -4 0.18 0.07
 -2 16 -5 0.14 0.07
 2 16 5 0.25 0.11
 2 -16 -8 3.02 0.25
 2 -16 -9 0.37 0.11
 2 -16 -10 7.05 0.31
 2 -16 -11 0.14 0.07
 -2 17 7 3.17 0.22
 -2 17 6 0.02 0.08
 -2 -17 -6 0 0.07
 -2 17 5 1.5 0.17
 -2 17 4 0.19 0.09
 -2 17 3 2.5 0.21
 -2 17 2 1.21 0.16
 -2 17 1 2.4 0.21
 -2 17 0 -0.14 0.09
 -2 17 -1 2.23 0.19
 2 17 1 2.32 0.18
 2 17 2 1.23 0.15
 -2 17 -2 1.25 0.14
 -2 17 -3 2.33 0.18
 -2 17 -4 0.04 0.06
 2 -17 -7 2.33 0.2
 2 -17 -8 0.75 0.12
 2 -17 -9 1.56 0.14
 -2 18 6 5.27 0.23
 -2 18 5 0.82 0.11
 -2 18 4 0.19 0.07
 -2 18 3 0.3 0.08
 -2 18 2 29.1 0.59
 -2 18 1 0.12 0.07
 -2 18 0 25.64 0.53
 -2 18 -1 0.14 0.07
 -2 18 -2 25.45 0.48
 -2 18 -3 0.34 0.07
 2 -18 -6 2.77 0.18
 3 0 0 0.05 0.03
 3 0 1 0.35 0.05
 -3 0 -1 0.41 0.04
 -3 0 -2 6.13 0.15
 3 0 2 5.63 0.18
 -3 0 -3 0.33 0.04
 3 0 3 0.27 0.05
 -3 0 -4 0.64 0.06
 3 0 4 0.79 0.09
 3 0 5 33.32 0.55
 -3 0 -5 32.45 0.45
 3 0 6 2.34 0.16
 -3 0 -6 2.36 0.13
 3 0 7 37.78 0.68
 -3 0 -7 36.63 0.57
 -3 0 -8 18.25 0.44
 3 0 8 18.84 0.52
 3 0 9 18.49 0.55
 -3 0 -9 18.3 0.47
 3 0 10 5.72 0.33
 -3 0 -10 5.71 0.28
 3 0 11 15.24 0.56
 3 0 -12 61.26 1.15
 3 0 12 62.34 1.18
 3 0 13 2.26 0.25
 3 0 -13 2.1 0.24
 3 0 -14 0.63 0.16
 3 0 -15 -0.05 0.13
 3 0 -16 0.51 0.17
 -3 0 17 1.86 0.25
 -3 0 18 0.27 0.12
 -3 0 19 12.9 0.5
 -3 0 20 1.98 0.19
 -3 1 20 2.59 0.2
 -3 1 19 2.09 0.21
 -3 1 18 1.71 0.22
 -3 1 17 12.71 0.58
 3 1 -15 48.76 1.17
 3 1 -14 12.88 0.59
 3 1 -13 25.18 0.78
 3 -1 13 25.74 0.79
 3 1 -12 16.33 0.6
 3 -1 12 15.78 0.6
 3 -1 11 75.76 1.25
 3 -1 10 3.34 0.26
 3 -1 9 171.94 1.67
 -3 -1 -8 0.06 0.05
 3 -1 8 0.17 0.07
 3 -1 7 20.18 0.5
 -3 -1 -7 21.19 0.42
 3 -1 6 25.3 0.52
 -3 -1 -6 25.68 0.41
 3 -1 5 20.22 0.43
 -3 -1 -5 20.94 0.34
 -3 -1 -4 0.32 0.04
 3 -1 4 0.48 0.07
 3 -1 3 2.96 0.14
 -3 -1 -3 2.69 0.09
 -3 -1 -2 1.76 0.06
 3 1 -2 1.62 0.1
 3 -1 2 1.52 0.09
 -3 -1 -1 164.78 0.54
 3 -1 1 164.41 0.82
 3 1 -1 165.1 0.89
 3 1 0 2.1 0.1
 3 1 0 2.03 0.1
 -3 1 -1 165.4 0.88
 3 1 1 166.61 0.92
 -3 1 -2 1.98 0.1
 3 1 2 1.76 0.1
 -3 1 -3 1.95 0.11
 3 -1 -3 1.8 0.11
 -3 1 -4 0.33 0.06
 3 -1 -4 0.21 0.05
 3 1 4 0.31 0.06
 -3 1 -5 22.86 0.41
 3 1 5 22.51 0.46
 -3 1 -6 24.75 0.46
 3 1 6 24.88 0.52
 3 1 7 22.31 0.53
 -3 1 -7 20.4 0.45
 -3 1 -8 0.13 0.06
 3 1 8 0.12 0.07
 -3 1 -9 167.09 1.46
 3 1 9 170.11 1.67
 -3 1 -10 3.45 0.23
 3 1 10 3.51 0.26
 -3 1 -11 73.57 1.11
 3 1 11 73.18 1.21
 3 -1 -12 16.39 0.61
 3 1 12 16.03 0.6
 3 -1 -13 23.69 0.75
 3 1 13 24.43 0.76
 3 -1 -14 14.08 0.61
 -3 -1 15 52.48 1.2
 3 -1 -15 51.99 1.16
 -3 -1 16 0.18 0.11
 3 -1 -16 0.19 0.13
 -3 -1 17 12.86 0.59
 3 -1 -17 12.77 0.58
 -3 -1 18 1.42 0.2
 -3 -1 19 2.12 0.22
 -3 -1 20 2.63 0.2
 -3 2 20 9.71 0.37
 -3 2 19 0.24 0.11
 -3 2 18 8.51 0.45
 3 -2 15 2.12 0.23
 3 2 -13 3.09 0.3
 3 -2 13 3.41 0.3
 3 -2 12 75.99 1.33
 3 2 -12 77.55 1.33
 3 -2 11 5.51 0.34
 3 -2 10 339.5 2.51
 3 -2 9 6.11 0.32
 3 -2 8 103.05 1.22
 3 -2 7 25.11 0.56
 3 -2 6 97.38 1.02
 3 -2 5 19.77 0.42
 3 -2 4 28.56 0.47
 3 -2 3 13 0.28
 3 -2 2 192.48 0.98
 3 -2 1 1.36 0.07
 3 -2 0 304.34 0.9
 3 2 0 304.43 1.07
 3 2 1 1.36 0.07
 3 2 1 1.37 0.09
 -3 2 -1 1.3 0.09
 -3 2 -2 198.13 1.11
 3 2 2 197.86 0.79
 3 -2 -2 198.04 1.17
 3 2 2 196.49 1.11
 -3 2 -3 12.81 0.3
 3 -2 -3 12.59 0.3
 3 2 3 12.99 0.31
 -3 2 -4 23.55 0.42
 3 2 4 23.99 0.44
 3 -2 -4 23.91 0.43
 3 2 5 19.31 0.43
 -3 2 -5 19.45 0.4
 3 2 6 105.16 1.07
 -3 2 -6 102.7 0.99
 -3 2 -7 25.62 0.52
 3 2 7 26.54 0.57
 -3 2 -8 99.98 1.1
 3 2 8 99.56 1.18
 -3 2 -9 6.15 0.29
 3 2 9 6.16 0.32
 3 2 10 345.47 2.49
 -3 2 -10 345.93 2.31
 -3 2 -11 4.88 0.29
 3 2 11 5.05 0.32
 3 2 12 80.23 1.32
 -3 2 -12 79.49 1.22
 3 -2 -12 80.66 1.35
 3 2 13 3.11 0.27
 3 -2 -13 2.93 0.28
 -3 -2 14 67.77 1.34
 3 -2 -14 66.6 1.31
 -3 -2 15 2.2 0.27
 3 -2 -15 2.05 0.26
 -3 -2 16 104.98 1.69
 3 -2 -16 107.78 1.66
 -3 -2 17 3.16 0.3
 3 -2 -17 3.46 0.31
 -3 -2 18 8.41 0.44
 -3 -2 19 0.31 0.12
 -3 3 20 0.2 0.07
 -3 3 19 16.69 0.55
 3 -3 15 101.84 1.51
 3 -3 14 3.35 0.29
 3 -3 13 62.54 1.26
 3 -3 13 60.79 1.14
 3 -3 12 0.31 0.11
 3 -3 11 149.3 1.78
 3 -3 10 0.32 0.1
 3 -3 9 144.24 1.56
 3 -3 8 0.53 0.1
 3 -3 7 193.34 1.58
 3 -3 6 7.75 0.3
 3 -3 5 294.43 1.66
 3 -3 4 1.91 0.13
 3 -3 3 82.25 0.73
 3 -3 2 3.3 0.13
 3 -3 1 301.64 1.06
 -3 3 0 11.31 0.29
 3 -3 0 11.6 0.16
 3 3 1 303.18 1.42
 -3 3 -1 299.45 1.49
 3 -3 -2 3.08 0.16
 3 3 2 3.07 0.15
 -3 3 -2 2.99 0.16
 -3 3 -3 89.95 0.86
 3 -3 -3 91.54 0.85
 3 3 4 1.91 0.13
 3 -3 -4 1.97 0.13
 -3 3 -4 1.88 0.13
 3 3 4 1.57 0.05
 -3 3 -5 297.22 1.69
 3 3 5 295.73 1.7
 3 -3 -5 299.61 1.58
 3 3 6 8.81 0.31
 -3 3 -6 8.22 0.3
 -3 3 -7 186.69 1.49
 3 3 7 187.45 1.54
 -3 3 -8 0.35 0.08
 3 3 8 0.44 0.09
 -3 3 -9 145.28 1.46
 3 3 9 149.44 1.54
 3 3 10 0.26 0.08
 -3 3 -10 0.17 0.07
 3 3 11 150.3 1.71
 -3 3 -11 152.26 1.66
 -3 3 -12 0.25 0.09
 3 -3 -12 0.22 0.11
 -3 -3 12 0.14 0.09
 3 3 12 0.26 0.1
 -3 -3 13 63.35 1.26
 3 3 13 64.32 1.18
 3 -3 -13 63.12 1.27
 -3 3 -13 65.16 1.16
 -3 -3 14 3.21 0.31
 3 -3 -14 3.28 0.31
 3 -3 -15 106.47 1.67
 -3 -3 15 103.48 1.68
 -3 -3 16 0.33 0.15
 3 -3 -16 0.19 0.13
 -3 -3 17 28.17 0.85
 3 -3 -17 28.16 0.82
 -3 -3 18 0.14 0.11
 3 -3 -18 0.01 0.11
 -3 -3 19 14.65 0.51
 -3 4 20 4.79 0.25
 -3 4 19 0.01 0.07
 3 -4 13 0.82 0.16
 3 -4 12 53.95 1.06
 3 -4 12 51.07 1.1
 3 -4 11 0.81 0.15
 3 -4 10 35.96 0.83
 3 -4 9 0.28 0.09
 3 -4 8 114.7 1.34
 3 -4 7 6.68 0.3
 3 -4 6 273.33 1.77
 3 4 -5 16.69 0.37
 3 -4 5 17.09 0.41
 3 -4 4 492.36 2.01
 3 4 -4 494.85 1.8
 3 -4 3 3.41 0.15
 3 4 -3 3.53 0.14
 3 -4 2 248.99 1.15
 3 4 -2 250.47 0.96
 3 -4 1 1.37 0.07
 -3 4 0 36.93 0.57
 3 -4 0 37.98 0.29
 -3 4 -1 1.26 0.11
 3 4 2 253.11 1.41
 -3 4 -2 256.48 1.53
 -3 4 -3 3.26 0.18
 3 4 3 3.24 0.17
 3 4 4 488.97 2.11
 3 -4 -4 491.74 2.07
 -3 4 -4 491.67 2.26
 -3 4 -5 16.92 0.43
 3 -4 -5 16.54 0.38
 3 4 5 16.87 0.42
 -3 4 -6 262.99 1.78
 3 4 6 259.8 1.71
 -3 4 -7 7.07 0.31
 3 4 7 6.62 0.3
 3 4 8 113.01 1.27
 -3 4 -8 114.23 1.28
 3 4 9 0.45 0.1
 -3 4 -9 0.5 0.1
 3 4 10 39.46 0.84
 -3 4 -10 40.07 0.83
 -3 -4 11 0.85 0.15
 3 -4 -11 0.72 0.15
 -3 4 -11 1.2 0.16
 3 4 11 0.7 0.13
 -3 -4 12 54.26 1.13
 3 -4 -12 50.88 1.13
 3 4 12 52.12 1.03
 -3 4 -12 53.96 1.05
 3 -4 -13 1.05 0.2
 3 4 13 0.77 0.14
 -3 -4 13 1.01 0.18
 3 -4 -14 96.07 1.6
 -3 -4 14 94.77 1.6
 -3 -4 15 -0.01 0.12
 3 -4 -15 -0.1 0.14
 -3 -4 16 94.99 1.58
 3 -4 -16 95.11 1.55
 -3 -4 17 2.82 0.28
 3 -4 -17 2.96 0.28
 3 -4 -18 37.71 0.87
 -3 -4 18 38.91 0.91
 3 5 -20 3.11 0.16
 -3 5 20 3.22 0.19
 -3 5 19 7.86 0.36
 3 -5 12 1.07 0.18
 3 -5 11 20.05 0.67
 3 -5 10 1.1 0.17
 3 -5 9 6.28 0.34
 3 -5 8 0.54 0.1
 3 -5 7 50.03 0.85
 3 5 -7 49.88 0.77
 3 -5 6 8.55 0.33
 3 5 -6 8.28 0.29
 3 -5 5 72.47 0.87
 3 5 -5 73.76 0.79
 3 -5 4 1.95 0.14
 3 5 -4 2.02 0.12
 3 -5 3 305.63 1.48
 3 5 -3 307.19 1.29
 3 -5 2 5.41 0.18
 3 5 -2 5.35 0.15
 3 5 -1 68.56 0.43
 3 -5 1 71.79 0.55
 3 -5 0 1.07 0.05
 -3 5 0 0.9 0.11
 -3 5 -1 71.42 0.87
 -3 5 -2 5.19 0.24
 -3 5 -3 310.76 1.87
 3 5 3 308.56 1.7
 3 -5 -3 307.82 1.7
 -3 5 -4 1.97 0.16
 3 -5 -4 1.88 0.14
 3 5 4 2 0.15
 -3 5 -5 67.87 0.93
 3 -5 -5 65.61 0.8
 3 5 5 68.64 0.87
 3 5 6 9.28 0.33
 -3 5 -6 9.33 0.36
 -3 5 -7 56.22 0.91
 3 5 7 53.15 0.83
 3 5 8 0.82 0.12
 -3 5 -8 0.58 0.11
 -3 5 -9 5.66 0.31
 3 5 9 5.46 0.3
 -3 5 -10 0.96 0.14
 3 5 10 1.06 0.15
 -3 5 -11 20.03 0.64
 3 -5 -11 18.47 0.66
 3 5 11 18.91 0.59
 -3 -5 11 19.55 0.67
 -3 -5 12 1.81 0.23
 3 5 12 1.52 0.18
 3 -5 -12 1.25 0.19
 -3 5 -12 1.63 0.2
 -3 -5 13 55.82 1.21
 3 -5 -13 54.12 1.23
 -3 -5 14 10.99 0.55
 3 -5 -14 11.4 0.57
 3 -5 -15 23.51 0.8
 -3 -5 15 23.37 0.8
 -3 -5 16 0.96 0.19
 3 -5 -16 0.89 0.18
 3 -5 -17 37.28 0.91
 3 -5 -18 1.41 0.18
 -3 6 19 1.49 0.16
 3 6 -19 1.37 0.13
 3 -6 11 5.24 0.35
 3 -6 10 3.82 0.3
 3 -6 9 5.9 0.34
 3 -6 8 13.7 0.49
 3 6 -8 13.46 0.44
 3 -6 7 4.57 0.27
 3 6 -7 4.45 0.24
 3 -6 6 2.64 0.19
 3 6 -6 2.2 0.16
 3 6 -5 5.71 0.23
 3 6 -4 42.07 0.56
 3 6 -3 4.28 0.17
 3 6 -2 242.05 1.07
 -3 6 1 2.21 0.17
 3 -6 1 2.37 0.1
 -3 6 0 82.39 0.99
 -3 6 -1 2.35 0.18
 -3 6 -2 243.24 1.73
 -3 6 -3 4.34 0.24
 3 -6 -3 4.06 0.21
 -3 6 -4 40.79 0.74
 3 -6 -4 38.43 0.63
 -3 6 -5 5.98 0.3
 3 -6 -5 5.29 0.24
 3 6 5 5.57 0.26
 -3 6 -6 3.44 0.23
 3 6 6 2.63 0.19
 -3 6 -7 4.48 0.28
 3 6 7 4.45 0.25
 3 6 8 14.99 0.48
 -3 6 -8 14.95 0.51
 -3 6 -9 5.9 0.34
 3 6 9 6.18 0.32
 -3 -6 10 3.96 0.3
 3 6 10 3.35 0.25
 -3 6 -10 3.51 0.27
 3 -6 -10 3.27 0.28
 -3 -6 11 5.44 0.37
 3 6 11 5.04 0.31
 3 -6 -11 4.99 0.35
 -3 6 -11 5.48 0.35
 -3 -6 12 1.44 0.22
 3 -6 -12 1.48 0.22
 -3 -6 13 4.18 0.35
 3 -6 -13 4.21 0.36
 -3 -6 14 0.65 0.16
 3 -6 -14 0.61 0.17
 3 -6 -15 3.67 0.33
 3 -6 -16 4.71 0.35
 3 -6 -17 4.04 0.3
 3 -6 -18 4.75 0.29
 -3 7 19 0.17 0.07
 3 7 -19 0.2 0.06
 3 7 -18 3.88 0.22
 3 -7 11 25.4 0.77
 3 -7 10 3.07 0.27
 3 -7 9 6.82 0.38
 3 7 -8 10.21 0.39
 3 -7 8 10.73 0.44
 3 -7 7 6.85 0.34
 3 7 -7 6.84 0.3
 3 7 -6 1.11 0.12
 3 7 -5 20.76 0.45
 3 7 -4 1.48 0.12
 -3 7 2 1.94 0.18
 -3 7 1 49.21 0.83
 -3 7 0 0.92 0.13
 -3 7 -1 49.2 0.83
 -3 7 -2 1.84 0.17
 -3 7 -3 34.61 0.71
 3 -7 -3 34.24 0.62
 -3 7 -4 1.4 0.16
 3 -7 -4 1 0.11
 -3 7 -5 21.23 0.58
 3 -7 -5 21.05 0.48
 -3 7 -6 1.39 0.16
 -3 7 -7 7.17 0.37
 3 7 7 8.06 0.34
 -3 7 -8 10.45 0.45
 3 7 8 10.38 0.4
 -3 7 -9 6.93 0.38
 3 -7 -9 7.03 0.41
 3 7 9 7.33 0.35
 3 -7 -10 3.01 0.28
 -3 7 -10 2.86 0.25
 3 7 10 3.21 0.24
 3 -7 -11 25.2 0.81
 -3 7 -11 24.77 0.73
 3 -7 -12 1.5 0.22
 3 -7 -13 16.84 0.7
 3 -7 -14 5.39 0.41
 3 -7 -15 9.57 0.51
 3 -7 -16 5.48 0.37
 3 -7 -17 0 0.08
 3 -7 -18 3.53 0.24
 3 8 -18 3.14 0.17
 3 8 -17 1.7 0.16
 3 -8 10 107.58 1.55
 3 -8 9 2.92 0.25
 3 -8 8 17.64 0.58
 3 -8 7 1.08 0.15
 -3 8 3 0.54 0.11
 -3 8 2 10 0.41
 -3 8 1 4.17 0.26
 -3 8 0 57.86 0.95
 -3 8 -1 4.22 0.26
 -3 8 -2 10 0.41
 3 -8 -3 0.55 0.09
 -3 8 -3 0.4 0.1
 -3 8 -4 39.2 0.82
 3 -8 -4 39.37 0.67
 -3 8 -5 5.69 0.32
 -3 8 -6 57.84 1.03
 -3 8 -7 1 0.16
 3 8 8 17.34 0.63
 -3 8 -8 17.32 0.6
 -3 8 -9 3.26 0.27
 3 -8 -10 108.08 1.67
 -3 8 -10 105.54 1.5
 3 -8 -11 6.8 0.44
 3 -8 -12 20.01 0.76
 3 -8 -13 0.35 0.13
 3 -8 -14 41.46 1.08
 3 -8 -15 1.83 0.24
 3 -8 -16 13.96 0.55
 3 -8 -17 1.61 0.19
 3 -8 -18 3.79 0.23
 3 9 -15 8.73 0.36
 -3 9 9 18.41 0.59
 3 -9 9 18.99 0.63
 3 -9 8 3.86 0.28
 -3 9 8 3.97 0.28
 3 -9 7 49.23 0.92
 -3 9 7 45.42 0.87
 -3 9 4 0.41 0.11
 -3 9 3 62.26 1.08
 -3 9 2 1.94 0.2
 -3 9 1 165.9 1.72
 -3 9 0 2.22 0.21
 -3 9 -1 158.83 1.68
 -3 9 -2 2.24 0.21
 3 -9 -2 2.13 0.18
 -3 9 -3 58.32 1.03
 -3 9 -4 0.33 0.09
 -3 9 -5 15.17 0.54
 3 9 6 3.48 0.29
 -3 9 -6 3.18 0.26
 3 9 7 46.77 1.04
 -3 9 -7 46.16 0.98
 3 9 7 48.95 0.99
 3 9 8 3.95 0.32
 -3 9 -8 4.12 0.31
 -3 9 -9 18.74 0.64
 3 -9 -10 3.54 0.33
 3 -9 -11 29.73 0.91
 3 -9 -12 0.35 0.14
 3 -9 -13 125.19 1.87
 3 -9 -14 0.82 0.18
 3 -9 -15 8.9 0.46
 3 -9 -16 1.24 0.18
 3 -9 -17 12.14 0.42
 3 -9 -18 1.68 0.14
 -3 10 10 13.75 0.53
 -3 10 9 0.28 0.1
 -3 10 8 54.33 1.03
 -3 10 7 1.18 0.16
 -3 10 7 1.2 0.19
 -3 10 6 18.97 0.59
 -3 10 6 19.77 0.68
 -3 10 5 0.36 0.11
 -3 10 5 0.05 0.08
 -3 10 4 41.04 0.93
 -3 10 3 1.53 0.19
 -3 10 2 304.24 2.47
 -3 10 1 2.09 0.21
 -3 10 0 206.44 2
 -3 10 -1 1.69 0.19
 -3 10 -2 296.68 2.43
 -3 10 -3 1.52 0.19
 -3 10 -4 41.04 0.91
 3 10 4 40.68 0.9
 3 10 4 43.39 0.9
 3 10 5 0.24 0.11
 3 10 5 0.18 0.07
 -3 10 -5 0.25 0.1
 3 10 6 21.78 0.71
 -3 10 -6 21.18 0.67
 3 10 6 23.06 0.68
 3 10 7 1.06 0.18
 3 10 7 1.16 0.17
 -3 10 -7 0.96 0.16
 3 10 8 52.58 1.19
 3 -10 -10 17.28 0.71
 3 -10 -11 1.79 0.25
 3 -10 -12 106.49 1.71
 3 -10 -13 0.25 0.13
 3 -10 -14 36.27 0.95
 3 -10 -15 0.13 0.1
 3 -10 -16 3.51 0.25
 3 -10 -17 0.39 0.09
 -3 11 11 13.59 0.52
 -3 11 10 0.3 0.11
 -3 11 9 1.81 0.21
 -3 11 8 2.47 0.25
 -3 11 7 41.95 0.93
 -3 11 6 1.93 0.21
 -3 11 6 1.94 0.23
 -3 11 5 71.26 1.17
 -3 11 5 72.23 1.28
 -3 11 4 0.57 0.14
 -3 11 3 100.97 1.48
 -3 11 2 0.91 0.16
 3 11 -2 0.94 0.15
 3 11 -1 107.59 1.45
 -3 11 1 105.16 1.49
 -3 11 0 0.23 0.09
 3 11 0 0.46 0.13
 -3 11 -1 108.63 1.51
 3 11 1 107.6 1.36
 3 11 2 0.69 0.13
 -3 11 -2 1.03 0.17
 3 11 2 0.92 0.15
 -3 11 -3 100.2 1.46
 3 11 3 99.13 1.41
 3 11 3 102.58 1.41
 3 11 4 0.45 0.13
 3 11 4 0.37 0.12
 -3 11 -4 0.73 0.14
 -3 11 -5 69.05 1.22
 3 11 5 71.57 1.29
 3 11 5 72.82 1.22
 3 11 6 2.18 0.24
 3 11 6 2.18 0.23
 3 11 7 38.12 1
 3 -11 -10 0.54 0.17
 3 -11 -11 13.77 0.62
 3 -11 -12 0.15 0.12
 3 -11 -13 44.21 1.04
 3 -11 -14 0.18 0.12
 3 -11 -15 14.5 0.5
 3 -11 -16 0.86 0.12
 -3 12 11 0.25 0.1
 -3 12 10 1.32 0.18
 -3 12 9 1.02 0.17
 -3 12 8 2.04 0.23
 -3 12 7 1.34 0.2
 -3 12 6 14.69 0.56
 -3 12 5 1.8 0.21
 -3 12 4 60.36 1.11
 3 12 -3 -0.03 0.09
 -3 12 2 50.34 1.06
 3 12 -2 52.06 1.05
 3 12 -1 0.24 0.11
 -3 12 1 0.27 0.11
 -3 12 0 65.44 1.2
 3 12 0 66.21 1.17
 3 12 1 0.52 0.12
 -3 12 -1 0.3 0.11
 -3 12 -2 48.63 1.04
 3 12 2 49.69 1.01
 3 12 2 51.03 1.02
 3 12 3 0.18 0.11
 3 12 3 0.07 0.1
 3 12 4 58.63 1.17
 3 12 4 58.74 1.1
 3 12 5 1.91 0.23
 3 12 5 1.81 0.22
 3 12 6 14.97 0.63
 3 12 6 14.03 0.55
 3 12 7 1.12 0.2
 3 -12 -10 0.56 0.16
 3 -12 -11 0.51 0.15
 3 -12 -12 12.39 0.55
 3 -12 -13 3.49 0.29
 3 -12 -14 9.41 0.42
 3 -12 -15 2.37 0.19
 3 -12 -16 12.12 0.33
 -3 13 11 0.35 0.11
 -3 13 10 2.88 0.25
 -3 13 9 1.17 0.18
 -3 13 8 4.23 0.31
 -3 13 7 7.16 0.41
 -3 13 6 1.49 0.19
 -3 13 5 1.27 0.19
 3 13 -5 1.12 0.18
 -3 13 4 -0.03 0.12
 3 13 -4 0.26 0.11
 -3 13 3 5.93 0.37
 3 13 -3 6.43 0.38
 3 13 -2 0.58 0.13
 3 13 -1 27.2 0.76
 3 13 0 -0.05 0.12
 3 13 1 25.12 0.71
 3 13 1 24.71 0.71
 3 13 2 0.78 0.16
 3 13 2 0.64 0.13
 3 13 3 5.53 0.37
 3 13 3 5.88 0.35
 3 13 4 0.14 0.1
 3 13 4 0.04 0.09
 3 13 5 0.79 0.17
 3 13 5 1.41 0.18
 3 13 6 1.34 0.21
 3 -13 -9 0.71 0.16
 3 -13 -10 3.29 0.3
 3 -13 -11 0.69 0.15
 3 -13 -12 0.23 0.12
 3 -13 -13 15.71 0.54
 3 -13 -14 1.36 0.15
 3 -13 -15 3.06 0.18
 3 14 -12 0.15 0.06
 3 14 -11 3.46 0.21
 -3 14 10 0.18 0.09
 3 14 -10 0.08 0.07
 -3 14 9 -0.07 0.1
 3 14 -9 0.04 0.08
 -3 14 8 8.63 0.42
 3 14 -8 8.42 0.38
 -3 14 7 0.8 0.16
 3 14 -7 0.93 0.15
 -3 14 6 0.07 0.1
 3 14 -6 0.33 0.1
 -3 14 5 -0.08 0.11
 3 14 -5 -0.04 0.08
 -3 14 4 47.26 1.01
 3 14 -4 48.8 0.98
 -3 14 3 0.6 0.15
 3 14 -3 0.8 0.15
 -3 14 2 28.76 0.78
 3 14 -2 28.38 0.75
 -3 14 1 0.68 0.15
 3 14 -1 0.68 0.14
 3 14 0 11.26 0.47
 3 14 1 0.76 0.14
 3 14 1 0.55 0.12
 3 14 2 30.04 0.8
 3 14 2 30.14 0.76
 3 14 3 0.86 0.17
 3 14 3 0.54 0.13
 3 14 4 45.96 0.93
 3 14 4 45.59 1.04
 3 14 5 -0.23 0.13
 3 14 6 0.08 0.11
 3 -14 -9 0.17 0.12
 3 -14 -10 0.2 0.11
 3 -14 -11 3.74 0.28
 3 -14 -12 0.08 0.09
 3 -14 -13 -0.01 0.08
 3 -14 -14 1.45 0.12
 -3 15 9 0.67 0.13
 -3 15 8 0.19 0.1
 -3 15 7 20.28 0.62
 -3 15 6 0.68 0.15
 -3 15 5 11.54 0.49
 -3 15 4 0.71 0.14
 -3 15 3 80.23 1.29
 -3 15 2 1.39 0.18
 -3 15 1 4.05 0.3
 -3 15 0 0.29 0.11
 3 15 1 5.04 0.31
 -3 15 -1 5.64 0.34
 3 15 2 1.05 0.16
 -3 15 -2 1.48 0.18
 3 15 3 78.72 1.27
 3 15 4 0.52 0.13
 3 -15 -8 0.24 0.12
 3 -15 -9 0.5 0.12
 3 -15 -10 0.83 0.15
 3 -15 -11 2.65 0.21
 3 -15 -12 1.88 0.17
 -3 16 9 0.82 0.12
 -3 16 8 14.2 0.45
 -3 16 7 1 0.14
 -3 16 6 27.83 0.68
 -3 16 5 0.38 0.12
 -3 16 4 25.13 0.68
 -3 16 3 0.51 0.13
 -3 16 2 50.68 0.97
 -3 16 1 0.11 0.09
 -3 16 0 8.92 0.4
 -3 16 -1 0.09 0.08
 -3 16 -2 51.76 0.92
 -3 16 -3 0.75 0.13
 -3 16 -4 24.85 0.59
 -3 16 -5 0.48 0.1
 -3 16 -6 28.43 0.55
 3 -16 -7 0.76 0.14
 3 -16 -8 11.19 0.44
 3 -16 -9 0.88 0.13
 3 -16 -10 4.6 0.24
 3 -16 -11 0.23 0.07
 -3 17 7 5.69 0.26
 -3 17 6 0.68 0.11
 -3 17 5 15.24 0.46
 -3 17 4 0.4 0.1
 -3 17 3 16.83 0.51
 -3 17 2 0.91 0.14
 -3 17 1 53.1 0.89
 -3 17 0 -0.1 0.09
 -3 17 -1 51.42 0.84
 -3 17 -2 0.79 0.12
 -3 17 -3 15.2 0.43
 -3 17 -4 0.53 0.1
 -3 17 -5 14.11 0.35
 3 -17 -6 0.45 0.11
 3 -17 -7 6.01 0.29
 3 -17 -8 0.72 0.11
 3 -17 -9 10.78 0.32
 -3 18 6 1.37 0.11
 -3 18 5 -0.09 0.06
 -3 18 4 16.21 0.41
 -3 18 3 0.17 0.07
 -3 18 2 15.18 0.41
 -3 18 1 0.11 0.07
 -3 18 0 8.32 0.3
 -3 18 -1 0.19 0.07
 -3 18 -2 14.54 0.36
 -3 18 -3 0.1 0.05
 3 -18 -5 0 0.05
 3 -18 -6 1.16 0.11
 4 0 0 11.32 0.25
 -4 0 0 10.93 0.22
 4 0 0 11.17 0.28
 4 0 1 89.45 0.72
 -4 0 -1 89.89 0.62
 4 0 -1 90.43 0.8
 -4 0 -2 147.38 0.81
 4 0 -2 146.42 1.05
 4 0 2 147.13 1
 4 0 3 0.36 0.06
 -4 0 -3 0.3 0.04
 4 0 -3 0.28 0.06
 4 0 4 2.64 0.16
 -4 0 -4 2.37 0.12
 -4 0 -5 2.84 0.14
 4 0 5 2.66 0.17
 4 0 6 53.53 0.81
 -4 0 -6 54.28 0.64
 -4 0 -7 10.35 0.3
 4 0 7 10.29 0.38
 -4 0 -8 643.51 2.57
 4 0 8 628.54 3.13
 -4 0 -9 5.05 0.25
 4 0 9 4.77 0.29
 -4 0 -10 97.35 1.14
 4 0 10 98.38 1.39
 4 0 11 2.12 0.23
 4 0 -12 170.1 1.95
 4 0 12 172.36 2.03
 4 0 -13 3.13 0.29
 4 0 13 3.21 0.29
 4 0 -14 50.03 1.13
 4 0 -15 2.64 0.29
 -4 0 16 1.66 0.23
 -4 0 17 -0.03 0.11
 -4 0 18 32.64 0.84
 -4 0 19 0.12 0.09
 -4 0 20 14.33 0.42
 4 0 -20 14.1 0.37
 -4 1 20 1.51 0.15
 4 1 -20 1.61 0.13
 -4 1 19 17.1 0.55
 -4 1 18 4.68 0.33
 -4 1 17 23.79 0.77
 4 1 -14 0.06 0.12
 4 1 -13 88.92 1.48
 4 1 -12 2.2 0.24
 4 -1 12 2.62 0.26
 4 -1 11 108.08 1.56
 4 -1 10 2.81 0.25
 4 -1 9 69.63 1.12
 4 -1 8 23.51 0.61
 -4 -1 -8 24.97 0.48
 4 -1 7 371.45 2.27
 -4 -1 -7 373.87 1.71
 4 -1 6 8.9 0.33
 -4 -1 -6 8.98 0.24
 4 -1 5 108.88 1.07
 -4 -1 -5 110.43 0.76
 -4 -1 -4 1.07 0.07
 4 -1 4 1.13 0.11
 -4 -1 -3 37.94 0.35
 4 -1 3 38.06 0.54
 4 -1 2 0.54 0.07
 4 1 -2 0.48 0.07
 -4 -1 -2 0.51 0.04
 -4 -1 -1 87.85 0.47
 4 1 -1 89.01 0.76
 4 -1 0 75.9 0.59
 4 1 0 73.98 0.67
 -4 1 0 75.33 0.67
 -4 -1 0 74.47 0.48
 4 1 1 86.37 0.76
 4 -1 -1 83.1 0.81
 4 1 1 83.89 0.71
 -4 1 -1 85.22 0.7
 4 1 2 0.6 0.07
 4 -1 -2 0.7 0.08
 -4 1 -3 35.74 0.48
 4 1 3 33.89 0.53
 4 -1 -3 34.54 0.54
 -4 1 -4 1.3 0.1
 4 -1 -4 1.23 0.11
 4 1 4 1.29 0.12
 -4 1 -5 108.91 0.92
 4 1 5 108.63 1.08
 4 1 6 8.67 0.33
 -4 1 -6 8.54 0.28
 -4 1 -7 370 1.9
 4 1 7 364.25 2.26
 -4 1 -8 24.13 0.53
 4 1 8 25.37 0.64
 -4 1 -9 70.71 0.95
 4 1 9 71.95 1.13
 -4 1 -10 2.75 0.2
 4 1 10 2.86 0.25
 4 1 11 109.05 1.54
 -4 1 -11 107.31 1.3
 4 1 12 2.47 0.25
 4 -1 -12 2.31 0.25
 4 -1 -13 91.24 1.49
 4 -1 -14 0.09 0.12
 -4 -1 15 29.13 0.89
 4 -1 -15 29.83 0.88
 -4 -1 16 2.63 0.28
 4 -1 -16 2.12 0.26
 -4 -1 17 23.09 0.75
 -4 -1 18 4.26 0.31
 -4 -1 19 19.31 0.57
 4 -1 -20 1.28 0.11
 -4 -1 20 1.31 0.14
 -4 2 20 9.45 0.34
 4 2 -20 9.41 0.31
 -4 2 19 1.63 0.18
 -4 2 18 7.96 0.42
 4 2 -13 3.25 0.3
 4 2 -12 21.31 0.72
 4 -2 12 21.29 0.72
 4 2 -11 9.38 0.45
 4 -2 11 9.05 0.45
 4 -2 10 66.31 1.16
 4 -2 9 6.89 0.36
 4 -2 8 16.32 0.52
 4 -2 7 2.61 0.2
 4 -2 6 202.4 1.57
 4 -2 5 2.4 0.16
 4 -2 4 39.01 0.59
 4 -2 3 9.2 0.26
 4 -2 2 21.15 0.36
 4 -2 1 2 0.1
 4 2 0 266.85 1.21
 -4 2 0 263.29 1.4
 4 2 1 2.08 0.13
 4 2 1 1.93 0.1
 4 -2 -1 1.92 0.14
 -4 2 -1 1.89 0.12
 -4 2 -2 18.44 0.37
 4 2 2 17.64 0.38
 4 -2 -2 17.87 0.4
 4 -2 -3 9.41 0.29
 4 2 3 9.3 0.21
 4 2 3 9.08 0.28
 -4 2 -3 9.38 0.27
 -4 2 -4 38.06 0.57
 4 2 4 39.25 0.62
 4 -2 -4 38.47 0.61
 -4 2 -5 2.71 0.16
 4 2 5 2.89 0.18
 -4 2 -6 199.72 1.43
 4 2 6 202.86 1.59
 4 2 7 2.97 0.21
 -4 2 -7 3 0.19
 -4 2 -8 16.33 0.45
 4 2 8 16.01 0.51
 4 2 9 6.36 0.34
 -4 2 -9 6.67 0.31
 -4 2 -10 69.21 1.03
 4 2 10 69.85 1.18
 4 2 11 9.09 0.45
 4 -2 -11 8.67 0.44
 -4 2 -11 9.04 0.39
 4 2 12 22.57 0.73
 -4 2 -12 23.1 0.65
 4 -2 -12 21.97 0.72
 4 -2 -13 3.34 0.3
 -4 -2 13 3.36 0.3
 -4 -2 14 40.11 1.02
 4 -2 -14 41.42 1.04
 -4 -2 15 10.03 0.52
 4 -2 -15 9.63 0.51
 -4 -2 16 15.7 0.64
 4 -2 -16 14.52 0.61
 -4 -2 17 1.32 0.2
 4 -2 -17 1.31 0.2
 -4 -2 18 6.44 0.37
 -4 -2 19 1.77 0.19
 -4 3 20 1.98 0.16
 4 3 -20 2.15 0.15
 -4 3 19 1.11 0.15
 -4 3 18 6.06 0.36
 4 -3 12 5.16 0.36
 4 -3 11 0.66 0.14
 4 -3 10 8.74 0.43
 4 -3 9 42.08 0.89
 4 -3 8 11.61 0.44
 4 -3 7 24.49 0.59
 4 -3 6 3.58 0.22
 4 -3 5 70.47 0.86
 4 -3 4 21.24 0.44
 4 -3 3 132.18 0.98
 4 -3 2 12.64 0.27
 4 -3 1 3.86 0.13
 4 -3 0 0.1 0.02
 -4 3 0 0.07 0.05
 -4 3 -1 3.72 0.18
 4 3 2 12.21 0.21
 4 -3 -2 12.57 0.35
 4 3 2 12.43 0.33
 -4 3 -2 12.21 0.33
 -4 3 -3 126.57 1.09
 4 3 3 128.21 1.11
 4 3 3 127.28 0.64
 4 -3 -3 128.68 1.13
 -4 3 -4 20.26 0.45
 4 -3 -4 19.77 0.45
 4 3 4 20.26 0.46
 -4 3 -5 69.25 0.85
 4 3 5 69.61 0.9
 -4 3 -6 3.34 0.21
 4 3 6 3.4 0.22
 4 3 7 25.49 0.61
 -4 3 -7 25.07 0.56
 4 3 8 12.15 0.45
 -4 3 -8 11.9 0.41
 4 3 9 42.75 0.88
 -4 3 -9 40.82 0.79
 -4 3 -10 9.42 0.4
 4 3 10 9.2 0.43
 4 3 11 1.64 0.2
 -4 3 -11 2.16 0.2
 -4 -3 12 5.71 0.38
 4 3 12 6.48 0.39
 4 -3 -12 5.9 0.39
 -4 3 -12 5.62 0.33
 -4 -3 13 12.35 0.56
 4 -3 -13 10.92 0.54
 -4 -3 14 14.86 0.63
 4 -3 -14 14.87 0.63
 -4 -3 15 15.67 0.65
 4 -3 -15 16.04 0.65
 -4 -3 16 1.41 0.21
 4 -3 -16 1.23 0.19
 4 -3 -17 0.19 0.09
 -4 -3 17 0.27 0.13
 -4 -3 18 5.67 0.34
 -4 4 20 2.96 0.18
 4 4 -20 2.9 0.16
 4 4 -19 0.78 0.12
 -4 4 19 0.74 0.13
 4 -4 12 19.89 0.7
 4 -4 11 19.3 0.67
 4 -4 10 51.54 1.04
 4 -4 9 5.23 0.32
 4 -4 8 16.42 0.53
 4 -4 7 0.25 0.08
 4 -4 6 22.14 0.54
 4 -4 5 7.88 0.29
 4 -4 4 18.74 0.41
 4 -4 3 30.01 0.48
 4 -4 2 21.12 0.35
 4 -4 1 0.86 0.06
 4 -4 0 12.16 0.17
 -4 4 0 12.17 0.36
 -4 4 -1 0.79 0.1
 4 -4 -2 21.21 0.48
 -4 4 -2 21.8 0.48
 -4 4 -3 29.65 0.57
 4 -4 -3 28.91 0.57
 -4 4 -4 19.68 0.48
 4 4 4 20 0.48
 4 -4 -4 19.16 0.46
 4 4 5 8.27 0.32
 -4 4 -5 8.34 0.32
 4 -4 -5 8.35 0.31
 -4 4 -6 22.54 0.54
 4 4 6 23.42 0.56
 4 4 7 0.21 0.08
 -4 4 -7 0.3 0.08
 4 4 8 16.39 0.52
 -4 4 -8 15.92 0.49
 -4 4 -9 4.74 0.28
 4 4 9 5.15 0.31
 -4 4 -10 52.13 0.96
 4 4 10 52.26 1.01
 4 -4 -11 18.79 0.67
 -4 4 -11 19.51 0.61
 4 4 11 19.22 0.63
 -4 -4 11 18.81 0.64
 -4 -4 12 20.87 0.71
 4 -4 -12 22.32 0.77
 4 4 12 21.47 0.69
 -4 4 -12 22.06 0.67
 -4 -4 13 3.9 0.32
 4 -4 -13 3.44 0.32
 -4 -4 14 3.07 0.3
 4 -4 -14 3.01 0.31
 -4 -4 15 10.03 0.52
 4 -4 -15 9.77 0.51
 4 -4 -16 27.46 0.82
 -4 -4 16 27.71 0.83
 -4 -4 17 5.95 0.37
 4 -4 -17 5.5 0.36
 4 -4 -18 2.91 0.24
 -4 5 19 4.34 0.25
 4 5 -19 3.96 0.22
 4 -5 11 43.82 1.02
 4 -5 10 1.36 0.18
 4 -5 9 118.55 1.52
 4 -5 8 0.97 0.14
 4 -5 7 131.47 1.42
 4 -5 6 2.03 0.17
 4 -5 5 14.91 0.42
 4 -5 4 6.38 0.25
 4 -5 3 137.09 1.03
 4 -5 2 3.22 0.14
 -4 5 1 77.03 0.98
 -4 5 0 14.63 0.42
 -4 5 -1 68.07 0.9
 4 -5 -2 3.15 0.2
 -4 5 -2 3.17 0.2
 -4 5 -3 138.94 1.32
 4 -5 -3 138.79 1.29
 4 5 4 6.67 0.29
 -4 5 -4 6.54 0.3
 4 -5 -4 6.47 0.28
 4 -5 -5 13.44 0.4
 4 5 5 13.93 0.43
 -4 5 -5 14.41 0.45
 -4 5 -6 1.55 0.16
 4 5 6 1.64 0.16
 4 5 7 134.46 1.43
 -4 5 -7 137.21 1.48
 4 5 8 1.15 0.15
 -4 5 -8 1.13 0.15
 -4 5 -9 120.04 1.46
 4 5 9 120.74 1.47
 -4 -5 10 1.78 0.21
 -4 5 -10 1.63 0.19
 4 -5 -10 1.77 0.21
 4 5 10 1.56 0.18
 -4 -5 11 41.6 0.97
 -4 5 -11 41.63 0.92
 4 -5 -11 41.48 1.01
 4 5 11 41.02 0.91
 -4 -5 12 8.98 0.47
 4 -5 -12 9.14 0.5
 -4 -5 13 33.52 0.92
 4 -5 -13 33.28 0.97
 -4 -5 14 1.81 0.23
 4 -5 -14 1.24 0.21
 -4 -5 15 19.33 0.71
 4 -5 -15 19.77 0.73
 -4 -5 16 6.74 0.41
 4 -5 -16 7.39 0.43
 4 -5 -17 22.91 0.69
 4 -5 -18 4.29 0.28
 4 6 -19 1.2 0.11
 -4 6 19 1.24 0.13
 4 6 -18 13.08 0.42
 4 -6 11 1.89 0.22
 4 -6 10 62.8 1.18
 4 -6 9 0.11 0.07
 4 -6 8 152.49 1.67
 4 -6 7 0.31 0.08
 4 -6 6 82.05 1.06
 4 -6 5 5.69 0.26
 4 -6 4 133.2 1.15
 4 -6 3 0.44 0.07
 -4 6 1 12.55 0.43
 -4 6 0 9.49 0.37
 -4 6 -1 11.97 0.41
 -4 6 -2 166.23 1.52
 4 -6 -2 162.66 1.46
 4 -6 -3 0.34 0.08
 -4 6 -3 0.36 0.09
 -4 6 -4 136.61 1.44
 4 -6 -4 134.04 1.31
 -4 6 -5 5.83 0.31
 4 6 5 6 0.29
 4 -6 -5 5.81 0.28
 4 6 6 81.76 1.11
 -4 6 -6 80.84 1.15
 4 -6 -6 80.83 1.01
 4 6 7 0.14 0.07
 -4 6 -7 0.08 0.07
 -4 6 -8 156.8 1.69
 4 6 8 157.78 1.64
 -4 6 -9 0.14 0.09
 4 -6 -9 0.13 0.08
 4 6 9 0.12 0.07
 4 6 10 61.5 1.09
 -4 -6 10 61.65 1.15
 -4 6 -10 60.58 1.1
 4 -6 -10 61.27 1.19
 -4 -6 11 2.01 0.23
 4 6 11 2.06 0.22
 4 -6 -11 1.82 0.24
 -4 6 -11 2.15 0.22
 4 -6 -12 28.86 0.89
 -4 -6 12 27.87 0.83
 -4 -6 13 1.45 0.21
 4 -6 -13 1.23 0.23
 -4 -6 14 70.53 1.34
 4 -6 -14 72.19 1.41
 4 -6 -15 0.69 0.16
 4 -6 -16 15.09 0.59
 4 -6 -17 1.63 0.2
 4 -6 -18 11.71 0.43
 -4 7 19 6.38 0.25
 4 7 -18 2.28 0.16
 4 7 -17 15.12 0.46
 4 -7 10 9.45 0.46
 4 -7 9 120.82 1.58
 4 -7 8 0.55 0.11
 4 -7 7 65.03 1.03
 4 -7 6 2.79 0.21
 4 -7 5 134.71 1.3
 -4 7 2 16.02 0.52
 -4 7 1 318.88 2.23
 -4 7 0 0.16 0.09
 -4 7 -1 305.41 2.19
 -4 7 -2 15.66 0.5
 4 -7 -2 14.99 0.47
 -4 7 -3 148.25 1.54
 4 -7 -3 146.3 1.43
 -4 7 -4 6.09 0.33
 4 -7 -4 6.18 0.29
 -4 7 -5 134.59 1.53
 4 -7 -5 135.47 1.35
 -4 7 -6 2.96 0.24
 4 -7 -6 2.94 0.2
 -4 7 -7 67.42 1.14
 4 7 8 0.76 0.13
 -4 7 -8 0.41 0.11
 4 7 9 122.18 1.48
 -4 7 -9 123.03 1.59
 4 -7 -9 123.67 1.71
 4 7 10 9.44 0.42
 4 -7 -10 9.89 0.5
 -4 7 -10 9.43 0.45
 4 -7 -11 117.98 1.77
 4 -7 -12 0.55 0.16
 4 -7 -13 10.83 0.56
 4 -7 -14 4.74 0.38
 4 -7 -15 25.52 0.8
 4 -7 -16 1.21 0.18
 4 -7 -17 16.43 0.54
 4 -7 -18 1.9 0.17
 4 8 -17 0.57 0.1
 4 8 -16 20.33 0.54
 4 8 -15 0.95 0.15
 4 -8 9 1.21 0.18
 4 -8 8 19.92 0.61
 -4 8 3 2.61 0.23
 -4 8 2 52.86 0.99
 -4 8 1 0.88 0.15
 -4 8 0 102.82 1.34
 -4 8 -1 1.12 0.16
 -4 8 -2 53.21 0.98
 4 -8 -2 51.38 0.9
 -4 8 -3 2.45 0.22
 4 -8 -3 2.68 0.21
 -4 8 -4 111.42 1.45
 4 -8 -4 111.13 1.25
 4 -8 -5 0.14 0.07
 -4 8 -5 0.17 0.09
 -4 8 -6 63.49 1.11
 -4 8 -7 2.45 0.23
 4 8 7 2.24 0.23
 -4 8 -8 20.23 0.66
 -4 8 -9 1.35 0.19
 4 -8 -9 1.48 0.22
 4 -8 -10 76.59 1.42
 4 -8 -11 0.3 0.12
 4 -8 -12 18.51 0.73
 4 -8 -13 1.92 0.25
 4 -8 -14 1.92 0.25
 4 -8 -15 0.95 0.16
 4 -8 -16 20.25 0.63
 4 -8 -17 0.74 0.12
 4 -8 -18 1.29 0.13
 4 9 -16 0.95 0.12
 4 9 -15 5.21 0.27
 4 9 -14 4.28 0.27
 4 9 -13 2.42 0.22
 4 9 -12 6.55 0.36
 -4 9 7 20.08 0.58
 -4 9 6 1.35 0.16
 -4 9 5 11.05 0.51
 -4 9 4 3.16 0.28
 -4 9 3 105.25 1.49
 -4 9 2 0.12 0.08
 -4 9 1 21.84 0.67
 -4 9 0 0.35 0.1
 -4 9 -1 22.79 0.67
 4 -9 -2 0.13 0.08
 -4 9 -2 0.19 0.09
 -4 9 -3 105.87 1.46
 4 -9 -3 107.75 1.29
 -4 9 -4 2.68 0.24
 4 9 5 10.31 0.47
 4 9 5 11.15 0.48
 4 9 6 1.06 0.18
 -4 9 -6 1.29 0.18
 4 9 6 1.09 0.17
 4 9 7 20.89 0.68
 -4 9 -7 21.47 0.7
 -4 9 -8 3.08 0.27
 4 -9 -9 19.21 0.73
 4 -9 -10 5.17 0.38
 4 -9 -11 21.17 0.77
 4 -9 -12 7.28 0.46
 4 -9 -13 1.47 0.23
 4 -9 -14 4.52 0.35
 4 -9 -15 4.55 0.32
 4 -9 -16 0.88 0.14
 4 -9 -17 4.65 0.25
 4 -9 -18 1.15 0.11
 -4 10 9 1.58 0.18
 -4 10 8 2.21 0.22
 -4 10 7 0.24 0.1
 -4 10 6 2.29 0.21
 -4 10 6 2.08 0.25
 -4 10 5 0.54 0.12
 -4 10 4 27.02 0.79
 -4 10 3 1.92 0.22
 -4 10 2 3.24 0.28
 -4 10 1 0.65 0.14
 4 10 -1 0.32 0.09
 -4 10 0 13.38 0.54
 4 10 0 13.82 0.54
 4 -10 -1 0.31 0.1
 4 10 1 0.47 0.13
 -4 10 -1 0.61 0.13
 -4 10 -2 3.55 0.29
 4 10 2 3.03 0.26
 -4 10 -3 2.07 0.22
 4 10 3 2.43 0.24
 4 10 3 2.54 0.24
 -4 10 -4 25.13 0.74
 4 10 4 25.98 0.74
 4 10 4 25.78 0.74
 4 10 5 0.38 0.12
 4 10 5 0.51 0.13
 -4 10 -5 0.45 0.12
 4 10 6 1.92 0.23
 4 10 6 1.92 0.22
 -4 10 -6 2 0.22
 4 10 7 0.35 0.13
 4 -10 -9 1.9 0.26
 4 -10 -10 13.09 0.61
 4 -10 -11 2.98 0.3
 4 -10 -12 3.93 0.34
 4 -10 -13 2.61 0.28
 4 -10 -14 3.4 0.3
 4 -10 -15 3.24 0.26
 4 -10 -16 1.78 0.17
 4 -10 -17 3.3 0.19
 -4 11 9 10.38 0.45
 -4 11 8 0.23 0.11
 -4 11 7 17.59 0.6
 -4 11 6 1.72 0.2
 -4 11 5 4.67 0.31
 -4 11 4 0.87 0.17
 -4 11 3 9.86 0.49
 4 11 -2 1.56 0.2
 -4 11 2 1.72 0.21
 -4 11 1 13.52 0.56
 4 11 -1 13.68 0.55
 -4 11 0 4.62 0.34
 4 11 0 4.46 0.32
 -4 11 -1 12.53 0.54
 4 11 1 12.89 0.53
 4 11 2 1.62 0.2
 -4 11 -2 1.52 0.2
 4 11 2 1.39 0.19
 -4 11 -3 10.61 0.5
 4 11 3 9.43 0.45
 4 11 3 10.31 0.48
 4 11 4 0.72 0.14
 4 11 4 0.82 0.15
 -4 11 -4 0.67 0.15
 4 11 5 3.58 0.31
 4 11 5 3.76 0.29
 4 11 6 1.94 0.23
 4 11 7 16.79 0.64
 4 -11 -9 11.42 0.58
 4 -11 -10 2.18 0.27
 4 -11 -11 45.02 1.09
 4 -11 -12 4.56 0.36
 4 -11 -13 31.01 0.85
 4 -11 -14 1.6 0.19
 4 -11 -15 6.61 0.32
 4 -11 -16 0.74 0.1
 -4 12 10 17.1 0.55
 -4 12 9 0.64 0.14
 -4 12 8 19.44 0.63
 -4 12 7 3.38 0.28
 -4 12 6 35.71 0.86
 -4 12 5 1.29 0.18
 -4 12 4 51.76 1.02
 4 12 -4 51.27 1.09
 4 12 -3 0.57 0.14
 4 12 -2 16.68 0.63
 4 12 -1 0.22 0.1
 4 12 0 44.23 1
 4 12 1 -0.05 0.1
 4 12 2 17.71 0.61
 4 12 2 18.03 0.63
 4 12 3 0.72 0.15
 4 12 3 0.45 0.14
 4 12 4 53.77 1.09
 4 12 4 53.15 1.12
 4 12 5 0.78 0.17
 4 12 5 1.06 0.19
 4 12 6 33.76 0.88
 4 -12 -9 0.63 0.17
 4 -12 -10 16.55 0.66
 4 -12 -11 0.68 0.16
 4 -12 -12 14.57 0.58
 4 -12 -13 1.39 0.2
 4 -12 -14 12.06 0.44
 4 -12 -15 0.61 0.1
 4 13 -14 0.21 0.06
 -4 13 10 0.11 0.08
 -4 13 9 18.76 0.59
 -4 13 8 0.66 0.15
 -4 13 7 40.01 0.9
 -4 13 6 0.43 0.12
 4 13 -6 0.6 0.14
 -4 13 5 109.36 1.5
 4 13 -5 111.55 1.6
 -4 13 4 0.91 0.17
 4 13 -4 1.04 0.18
 -4 13 3 61.83 1.14
 4 13 -3 60.56 1.19
 4 13 -2 -0.04 0.12
 4 13 -1 45.25 1.01
 4 13 0 -0.01 0.09
 4 13 1 44.28 0.99
 4 13 2 -0.06 0.08
 4 13 2 0 0.11
 4 13 3 65.93 1.19
 4 13 3 66.31 1.22
 4 13 4 0.89 0.16
 4 13 4 0.69 0.16
 4 13 5 108.77 1.53
 4 -13 -9 17.98 0.68
 4 -13 -10 0.3 0.12
 4 -13 -11 21.18 0.67
 4 -13 -12 0.26 0.1
 4 -13 -13 7.06 0.35
 4 -13 -14 0.26 0.08
 4 14 -12 15.28 0.37
 4 14 -11 0.04 0.06
 -4 14 10 17.72 0.49
 4 14 -10 17.9 0.51
 -4 14 9 0.25 0.1
 4 14 -9 0.35 0.1
 -4 14 8 18.45 0.57
 4 14 -8 18.45 0.57
 -4 14 7 -0.09 0.1
 4 14 -7 -0.09 0.1
 4 14 -6 51.5 1.02
 -4 14 6 52.52 1.02
 -4 14 5 1.85 0.22
 4 14 -5 1.76 0.21
 -4 14 4 29.28 0.78
 4 14 -4 29.94 0.79
 -4 14 3 0.08 0.1
 -4 14 2 39.36 0.9
 4 14 -2 38.51 0.91
 4 14 -1 0.02 0.11
 4 14 0 20.61 0.66
 4 14 1 0.04 0.1
 4 14 2 40.06 0.9
 4 14 3 -0.22 0.11
 4 14 4 28.47 0.75
 4 -14 -8 17.5 0.65
 4 -14 -9 0.33 0.12
 4 -14 -10 17.87 0.59
 4 -14 -11 0.04 0.07
 4 -14 -12 19.32 0.54
 4 -14 -13 0.4 0.09
 4 15 -10 1.27 0.12
 -4 15 9 18.12 0.48
 4 15 -9 17.3 0.44
 -4 15 8 0.27 0.09
 4 15 -8 0.36 0.09
 -4 15 7 15.33 0.51
 4 15 -7 14.67 0.46
 -4 15 6 -0.03 0.09
 4 15 -6 -0.01 0.09
 -4 15 5 9 0.42
 4 15 -5 8.27 0.37
 -4 15 4 2.28 0.23
 4 15 -4 1.84 0.2
 -4 15 3 38.36 0.86
 4 15 -3 37.48 0.82
 -4 15 2 0.12 0.1
 4 15 -2 -0.03 0.09
 -4 15 1 24.49 0.69
 4 15 -1 22.14 0.63
 -4 15 0 2.67 0.24
 4 15 0 2.26 0.21
 -4 15 -1 27.18 0.71
 4 15 1 24.89 0.66
 4 15 2 -0.09 0.1
 4 15 3 39.46 0.82
 4 -15 -7 15.18 0.58
 4 -15 -8 0.35 0.12
 4 -15 -9 18.3 0.57
 4 -15 -10 1.66 0.17
 4 -15 -11 11.19 0.38
 4 -15 -12 0.17 0.06
 -4 16 8 7.09 0.29
 -4 16 7 1.86 0.17
 -4 16 6 2.43 0.2
 -4 16 5 0.49 0.11
 4 16 -5 0.46 0.09
 -4 16 4 0.28 0.11
 4 16 -4 0.18 0.07
 -4 16 3 0.09 0.09
 4 16 -3 0.23 0.08
 -4 16 2 17.79 0.55
 4 16 -2 15.86 0.46
 -4 16 1 0.47 0.12
 4 16 -1 0.2 0.08
 -4 16 0 5.87 0.32
 4 16 0 5.28 0.27
 -4 16 -1 0.42 0.11
 4 16 1 0.23 0.09
 -4 16 -2 19.92 0.56
 4 16 2 17.2 0.48
 -4 16 -3 0.24 0.09
 -4 16 -4 0.05 0.07
 -4 16 -5 0.5 0.1
 -4 16 -6 2.01 0.15
 4 -16 -6 1.8 0.2
 -4 16 -7 1.73 0.13
 4 -16 -7 1.91 0.19
 4 -16 -8 6.74 0.32
 4 -16 -9 1.33 0.15
 4 -16 -10 11.93 0.36
 -4 17 7 2.81 0.17
 -4 17 6 2.11 0.16
 -4 17 5 0.86 0.12
 -4 17 4 -0.02 0.07
 -4 17 3 1.1 0.14
 -4 17 2 0.04 0.07
 -4 17 1 9.78 0.37
 -4 17 0 0 0.07
 -4 17 -1 9.91 0.36
 -4 17 -2 0.03 0.07
 -4 17 -3 1.23 0.13
 -4 17 -4 0.02 0.06
 -4 17 -5 0.75 0.09
 4 -17 -5 0.49 0.1
 4 -17 -6 1.58 0.15
 -4 17 -6 1.8 0.11
 4 -17 -7 2.5 0.18
 -4 18 4 1.99 0.14
 -4 18 3 0.58 0.09
 -4 18 2 8.52 0.29
 -4 18 1 0.79 0.1
 -4 18 0 12.92 0.35
 -4 18 -1 0.75 0.09
 -4 18 -2 7.81 0.25
 4 -18 -3 0.23 0.07
 4 -18 -4 1 0.1
 5 0 0 0.08 0.05
 -5 0 0 0.91 0.08
 5 0 -1 0.88 0.1
 5 0 1 1.09 0.1
 5 0 1 0.97 0.1
 -5 0 -1 1.03 0.08
 -5 0 -2 95.4 0.7
 5 0 2 94.36 0.88
 5 0 3 0.14 0.05
 5 0 -3 0.17 0.06
 -5 0 -3 0.12 0.04
 -5 0 -4 3.45 0.14
 5 0 4 2.92 0.18
 5 0 5 11.22 0.37
 -5 0 -5 11.29 0.27
 5 0 6 57.51 0.9
 -5 0 -6 58.21 0.66
 5 0 7 5.9 0.31
 5 0 8 7.95 0.38
 5 0 9 1.9 0.2
 5 0 10 5.34 0.34
 5 0 -11 0.51 0.14
 5 0 11 0.56 0.14
 5 0 -12 0.87 0.17
 5 0 12 1.04 0.18
 5 0 -13 10.21 0.5
 5 0 -14 1.04 0.19
 -5 0 15 6.05 0.4
 5 0 -15 5.6 0.4
 -5 0 16 0.2 0.13
 -5 0 17 3.07 0.27
 -5 0 18 4.21 0.29
 -5 0 19 3.09 0.22
 5 0 -19 3 0.2
 -5 1 19 7.32 0.32
 5 1 -19 7.69 0.31
 -5 1 18 4.64 0.3
 -5 1 17 20.31 0.67
 -5 1 16 5.22 0.36
 5 1 -13 23.18 0.77
 5 -1 12 1.67 0.22
 5 1 -12 1.5 0.21
 5 1 -11 23.25 0.7
 5 -1 11 22.81 0.73
 5 -1 10 2.29 0.24
 5 -1 9 4.59 0.31
 5 -1 8 17.83 0.56
 5 -1 7 20.74 0.57
 5 -1 6 51.87 0.84
 5 -1 5 59.08 0.84
 5 -1 4 1.82 0.14
 5 -1 3 117.11 1.03
 5 1 -2 5.99 0.23
 5 -1 2 6.09 0.22
 5 -1 1 76.18 0.72
 5 1 -1 76.13 0.8
 5 1 0 0.11 0.05
 5 -1 0 0.08 0.05
 -5 1 0 0.06 0.04
 -5 -1 0 0.14 0.03
 5 1 1 78.62 0.81
 5 1 1 79.43 0.79
 5 -1 -1 78.3 0.89
 -5 1 -1 78.6 0.74
 -5 1 -2 6.5 0.21
 5 1 2 6.18 0.24
 5 1 2 6.14 0.22
 5 -1 -2 6.16 0.25
 -5 1 -3 122.43 0.93
 5 -1 -3 123.64 1.15
 -5 1 -4 1.84 0.12
 5 1 4 1.75 0.15
 5 -1 -4 1.75 0.15
 -5 1 -5 58.7 0.7
 5 1 5 58.49 0.86
 -5 1 -6 50.07 0.67
 5 1 6 51.29 0.85
 5 1 7 17.48 0.53
 -5 1 -7 18.59 0.43
 5 1 8 17.97 0.57
 -5 1 -8 18.85 0.46
 5 1 9 5.39 0.33
 -5 1 -9 5.9 0.27
 5 1 10 2.29 0.24
 5 1 11 23.27 0.74
 5 -1 -11 22.57 0.7
 5 -1 -12 2.09 0.24
 5 1 12 1.75 0.22
 5 -1 -13 25.43 0.79
 -5 -1 14 1.02 0.18
 5 -1 -14 1.05 0.17
 -5 -1 15 24.07 0.78
 5 -1 -15 24.43 0.79
 -5 -1 16 5.27 0.36
 5 -1 -16 4.46 0.34
 -5 -1 17 18.94 0.64
 -5 -1 18 4.77 0.3
 -5 -1 19 6.81 0.31
 5 -1 -19 6.95 0.27
 -5 2 19 1.68 0.16
 5 2 -19 1.92 0.16
 -5 2 18 22.83 0.64
 -5 2 17 0.85 0.16
 5 -2 12 45.88 1.08
 5 2 -11 1.89 0.23
 5 -2 11 2.17 0.24
 5 -2 10 56.33 1.1
 5 -2 9 2.01 0.2
 5 -2 8 39.79 0.84
 5 -2 7 0.26 0.08
 5 -2 6 46.38 0.8
 5 -2 5 16.77 0.45
 5 -2 4 70.49 0.85
 5 -2 3 14.9 0.36
 5 -2 2 194.61 1.19
 5 -2 1 6.41 0.2
 5 -2 0 36.92 0.43
 5 2 0 36.15 0.5
 -5 2 0 35.74 0.56
 5 2 1 6.57 0.21
 5 -2 -1 6.28 0.27
 -5 2 -1 5.98 0.23
 -5 2 -2 189.31 1.28
 5 2 2 188.21 1.11
 5 -2 -2 186.97 1.44
 5 2 2 186.62 1.35
 -5 2 -3 14.4 0.36
 5 2 3 14.57 0.4
 5 -2 -3 14.23 0.4
 5 2 3 14.75 0.31
 -5 2 -4 71.99 0.82
 5 -2 -4 73.67 0.93
 5 2 4 73.49 0.7
 5 2 4 72.19 0.91
 -5 2 -5 17.1 0.41
 5 2 5 16.51 0.46
 -5 2 -6 48.19 0.72
 5 2 6 47.39 0.83
 -5 2 -7 0.3 0.07
 5 2 7 0.26 0.09
 5 2 8 40.61 0.86
 -5 2 -8 38.96 0.7
 5 2 9 2.34 0.22
 -5 2 -9 2.2 0.18
 5 2 10 62.06 1.17
 -5 2 -10 57.74 0.94
 5 2 11 2.41 0.25
 5 -2 -11 2.45 0.24
 -5 -2 12 44.61 1.01
 5 2 12 45.53 1.06
 5 -2 -12 42.87 1
 -5 -2 13 0.85 0.17
 5 -2 -13 1.01 0.18
 -5 -2 14 42.31 1.02
 5 -2 -14 41.91 1.03
 5 -2 -15 7.12 0.43
 -5 -2 15 6.62 0.41
 -5 -2 16 0.21 0.12
 5 -2 -16 0.1 0.11
 -5 -2 17 0.66 0.15
 5 -2 -18 20.5 0.52
 -5 -2 18 20.91 0.6
 5 -2 -19 1.41 0.12
 -5 3 19 29.27 0.61
 5 3 -19 28.08 0.57
 -5 3 18 2.65 0.23
 5 3 -18 2.61 0.22
 5 -3 11 34.92 0.91
 5 -3 10 0.3 0.11
 5 -3 9 106.26 1.47
 5 -3 8 1.47 0.17
 5 -3 7 42.34 0.82
 5 -3 6 5.62 0.28
 5 -3 5 233.33 1.66
 5 -3 4 19.71 0.45
 5 -3 3 241.6 1.43
 5 -3 2 3.6 0.16
 5 -3 1 80.1 0.66
 5 -3 0 1.54 0.08
 -5 3 0 1.51 0.13
 5 -3 -1 87.76 1.04
 -5 3 -1 88.17 0.95
 -5 3 -2 3.44 0.19
 5 3 2 3.64 0.2
 5 3 2 3.74 0.14
 5 -3 -2 3.98 0.23
 -5 3 -3 237.04 1.6
 5 -3 -3 234.43 1.69
 5 3 3 236.83 1.65
 5 3 4 20.31 0.5
 -5 3 -4 20.76 0.48
 5 -3 -4 21.05 0.52
 5 3 5 229.48 1.75
 -5 3 -5 228.09 1.63
 5 -3 -5 226.49 1.7
 -5 3 -6 5.61 0.27
 5 3 6 5.75 0.3
 -5 3 -7 41.63 0.74
 5 3 7 42.35 0.83
 -5 3 -8 1.69 0.16
 5 3 8 1.88 0.19
 -5 3 -9 103.63 1.27
 5 3 9 105.7 1.45
 -5 3 -10 0.28 0.09
 5 3 10 0.23 0.11
 -5 -3 10 0.17 0.09
 -5 -3 11 36.47 0.87
 5 -3 -11 38.39 0.94
 5 3 11 37.21 0.93
 -5 3 -11 35.98 0.8
 -5 -3 12 3.99 0.31
 5 -3 -12 4.02 0.33
 -5 -3 13 73.23 1.32
 5 -3 -13 75.34 1.38
 -5 -3 14 1.41 0.21
 5 -3 -14 1.32 0.21
 -5 -3 15 63.86 1.24
 5 -3 -15 65.77 1.27
 -5 -3 16 2.23 0.24
 5 -3 -16 1.8 0.21
 -5 -3 17 30.92 0.78
 5 -3 -17 29.85 0.79
 5 -3 -17 29.48 0.65
 5 4 -19 0.03 0.06
 -5 4 19 0.16 0.08
 -5 4 18 23.09 0.62
 5 4 -18 21.97 0.58
 5 -4 11 1.9 0.22
 5 -4 10 49.16 1.05
 5 -4 9 1.27 0.17
 5 -4 8 92.37 1.29
 5 -4 7 2.43 0.2
 5 -4 6 54.01 0.87
 5 -4 5 17.62 0.46
 5 -4 4 305.26 1.75
 5 -4 3 0.87 0.09
 5 -4 2 122.4 0.89
 -5 4 1 2.73 0.19
 -5 4 0 141.28 1.29
 -5 4 -1 2.78 0.19
 -5 4 -2 128.41 1.24
 5 -4 -2 125.15 1.29
 -5 4 -3 0.9 0.12
 5 4 3 0.86 0.11
 5 -4 -3 1.03 0.13
 5 -4 -4 290.62 1.98
 5 4 4 293.89 1.98
 -5 4 -5 17.45 0.48
 5 4 5 18.03 0.51
 5 -4 -5 16.4 0.47
 5 4 6 56.09 0.94
 -5 4 -6 54.82 0.88
 5 4 7 2.45 0.21
 -5 4 -7 2.42 0.2
 -5 4 -8 89.05 1.19
 5 4 8 92.34 1.31
 -5 4 -9 1.48 0.17
 5 4 9 1.27 0.17
 -5 -4 10 42.91 0.91
 5 -4 -10 42.14 0.97
 -5 4 -10 44.35 0.89
 5 4 10 44.34 0.98
 -5 -4 11 2.04 0.22
 5 -4 -11 2.2 0.25
 -5 4 -11 2 0.2
 5 4 11 2.15 0.23
 -5 -4 12 42.55 0.98
 5 -4 -12 43.68 1.06
 -5 -4 13 0.07 0.1
 5 -4 -13 0.26 0.13
 -5 -4 14 49.82 1.1
 5 -4 -14 48.64 1.12
 -5 -4 15 4.87 0.35
 5 -4 -15 5.06 0.36
 -5 -4 16 52.85 1.07
 5 -4 -16 54.97 1.1
 5 -4 -17 0.51 0.13
 -5 5 19 4.2 0.21
 5 5 -19 3.94 0.19
 -5 5 18 2.6 0.21
 5 5 -18 2.26 0.19
 5 5 -17 11.34 0.44
 5 -5 11 50.54 1.1
 5 -5 10 3.01 0.27
 5 -5 9 89.81 1.36
 5 -5 8 1.02 0.15
 5 -5 7 35.26 0.76
 5 -5 6 8.82 0.36
 5 -5 5 135.45 1.28
 5 -5 4 3.01 0.18
 5 -5 3 46.98 0.62
 -5 5 1 123.92 1.33
 -5 5 0 0.03 0.06
 -5 5 -1 124.26 1.3
 -5 5 -2 4.43 0.25
 5 -5 -2 4.34 0.26
 -5 5 -3 54.17 0.87
 5 -5 -3 52.4 0.87
 -5 5 -4 3.28 0.23
 5 -5 -4 3.53 0.23
 5 5 5 135.07 1.43
 -5 5 -5 133.74 1.43
 5 -5 -5 131.34 1.38
 -5 5 -6 9.36 0.39
 5 -5 -6 8.44 0.36
 5 5 6 9.13 0.39
 -5 5 -7 32.52 0.74
 5 5 7 32.52 0.76
 -5 5 -8 1.06 0.15
 5 5 8 1.17 0.16
 -5 5 -9 88.04 1.27
 5 5 9 88.35 1.36
 5 -5 -9 85.32 1.32
 -5 -5 10 3.45 0.27
 5 5 10 3.97 0.3
 5 -5 -10 3.54 0.3
 -5 5 -10 3.36 0.26
 -5 -5 11 50.96 1.06
 5 -5 -11 49.53 1.12
 -5 5 -11 51.31 1.01
 -5 -5 12 4.31 0.33
 5 -5 -12 4.57 0.36
 5 -5 -13 14.57 0.63
 -5 -5 13 13.28 0.57
 -5 -5 14 0.01 0.09
 5 -5 -14 -0.06 0.12
 -5 -5 15 43.19 0.99
 5 -5 -15 43.51 1.02
 5 -5 -16 3.14 0.27
 5 -5 -17 12.52 0.48
 5 -5 -18 2.27 0.19
 5 6 -18 2.5 0.17
 5 6 -17 1.88 0.18
 5 6 -16 5.98 0.34
 5 -6 10 47.24 1.03
 5 -6 9 4.47 0.31
 5 -6 8 23.78 0.67
 5 -6 7 5.82 0.31
 5 -6 6 7.04 0.32
 5 -6 5 3.22 0.21
 -5 6 2 6.58 0.34
 -5 6 1 4.33 0.27
 -5 6 0 32.06 0.71
 -5 6 -1 3.88 0.25
 -5 6 -2 7.24 0.34
 5 -6 -2 6.53 0.33
 -5 6 -3 10.57 0.41
 5 -6 -3 10.27 0.4
 -5 6 -4 23.44 0.62
 5 -6 -4 22.39 0.59
 -5 6 -5 3.53 0.25
 5 -6 -5 3.14 0.23
 -5 6 -6 6.26 0.34
 5 -6 -6 5.29 0.29
 5 6 6 6.04 0.33
 5 6 7 6.04 0.34
 -5 6 -7 5.94 0.34
 -5 6 -8 23.81 0.68
 5 -6 -8 23.02 0.68
 5 6 8 24.33 0.69
 -5 6 -9 4.82 0.31
 5 -6 -9 4.99 0.34
 5 6 9 5.42 0.34
 -5 -6 10 45.5 0.98
 -5 6 -10 46.52 0.97
 5 -6 -10 46.05 1.05
 5 6 10 47.59 1.01
 5 -6 -11 0.4 0.13
 -5 -6 11 0.28 0.12
 5 -6 -12 9.77 0.53
 5 -6 -13 1.97 0.25
 5 -6 -14 26.62 0.82
 5 -6 -15 2.64 0.26
 5 -6 -16 6.88 0.38
 5 -6 -17 1.83 0.19
 5 -6 -18 2.19 0.18
 5 7 -18 1.95 0.14
 5 7 -17 2.14 0.17
 5 7 -16 4.96 0.29
 5 7 -15 3.7 0.28
 5 7 -14 3.76 0.29
 5 7 -13 12.81 0.54
 5 7 -9 27.94 0.78
 5 -7 9 26.95 0.75
 5 7 -8 1.25 0.17
 5 7 -7 18.3 0.59
 -5 7 3 42.73 0.92
 -5 7 2 1.68 0.19
 -5 7 1 30.9 0.74
 -5 7 0 1.02 0.15
 -5 7 -1 28.94 0.71
 -5 7 -2 1.58 0.18
 5 -7 -2 1.62 0.18
 -5 7 -3 41.15 0.86
 5 -7 -3 39.13 0.81
 -5 7 -4 2.28 0.22
 5 -7 -4 2.18 0.19
 -5 7 -5 33.39 0.79
 5 -7 -5 33.39 0.74
 -5 7 -6 2.11 0.21
 5 -7 -6 2.2 0.19
 -5 7 -7 18.98 0.63
 5 7 7 17.98 0.61
 5 -7 -8 1.08 0.17
 -5 7 -8 1.29 0.17
 -5 7 -9 28.9 0.78
 5 -7 -9 27.86 0.81
 5 -7 -10 5.21 0.37
 5 -7 -11 13.29 0.6
 5 -7 -12 6.79 0.44
 5 -7 -13 10.52 0.55
 5 -7 -14 3.78 0.32
 5 -7 -15 4.08 0.31
 5 -7 -16 5 0.31
 5 -7 -17 1.89 0.18
 5 -7 -18 1.48 0.14
 5 8 -17 1.43 0.12
 5 8 -16 1.5 0.15
 5 8 -15 3 0.23
 5 8 -14 12.27 0.48
 5 8 -13 0.8 0.16
 5 8 -12 27.57 0.78
 5 8 -11 2.87 0.26
 5 8 -10 8.28 0.43
 5 8 -9 14.95 0.57
 5 8 -8 30.85 0.79
 5 8 -7 3.12 0.25
 -5 8 4 114.91 1.59
 -5 8 3 2.48 0.24
 -5 8 2 29.54 0.77
 -5 8 1 1.37 0.18
 -5 8 0 96.23 1.37
 -5 8 -1 1.49 0.18
 -5 8 -2 29.29 0.76
 5 -8 -2 28.25 0.72
 -5 8 -3 3.13 0.26
 5 -8 -3 2.97 0.24
 -5 8 -4 105.31 1.46
 5 -8 -4 103.55 1.32
 -5 8 -5 1.21 0.17
 5 -8 -5 1.31 0.16
 5 8 5 1.44 0.18
 -5 8 -6 14.69 0.56
 5 8 6 14.32 0.56
 5 8 7 3.3 0.28
 -5 8 -7 3.09 0.27
 -5 8 -8 27.01 0.77
 5 -8 -8 26.83 0.82
 5 -8 -9 14.84 0.61
 5 -8 -10 9.45 0.5
 5 -8 -11 3.12 0.3
 5 -8 -12 29.68 0.91
 5 -8 -13 0.63 0.17
 5 -8 -14 13.45 0.57
 5 -8 -15 3.23 0.27
 5 -8 -16 2.03 0.2
 5 -8 -17 1.05 0.13
 5 -8 -18 0.64 0.09
 5 9 -16 0.3 0.07
 5 9 -15 6.6 0.29
 5 9 -14 0.24 0.09
 5 9 -13 28.01 0.7
 5 9 -12 4.27 0.29
 5 9 -11 64.81 1.13
 5 9 -10 2.39 0.23
 5 9 -9 96.21 1.37
 -5 9 6 5.03 0.37
 -5 9 6 5.16 0.29
 -5 9 5 23.21 0.77
 -5 9 4 1.73 0.22
 -5 9 3 138.63 1.77
 -5 9 2 8.61 0.45
 5 9 -1 78.09 1.27
 -5 9 1 78.55 1.31
 -5 9 0 0.18 0.11
 5 9 0 0.45 0.13
 -5 9 -1 79.64 1.31
 5 -9 -1 78.69 1.25
 5 9 1 78.2 1.28
 -5 9 -2 8.57 0.43
 5 -9 -2 8.58 0.41
 5 9 2 8.43 0.43
 -5 9 -3 127.13 1.66
 5 -9 -3 125.9 1.51
 5 9 3 121.7 1.62
 -5 9 -4 1.14 0.17
 5 -9 -4 1.44 0.17
 5 9 4 1.16 0.18
 -5 9 -5 21.61 0.69
 5 9 5 21.89 0.7
 -5 9 -6 5.54 0.35
 5 9 6 5.42 0.36
 5 9 7 27.78 0.81
 5 -9 -8 1 0.19
 5 -9 -9 93.39 1.55
 5 -9 -10 1.86 0.24
 5 -9 -11 71.86 1.39
 5 -9 -12 4.02 0.34
 5 -9 -13 33.25 0.92
 5 -9 -14 0.09 0.1
 5 -9 -15 6.47 0.35
 5 -9 -16 0.42 0.1
 5 -9 -17 9.49 0.31
 -5 10 7 0.71 0.13
 -5 10 6 97.94 1.31
 -5 10 4 50.66 1.13
 -5 10 3 -0.03 0.09
 5 10 -2 43.48 1
 -5 10 2 43.59 1.03
 5 10 -1 8.97 0.46
 -5 10 1 8.98 0.47
 -5 10 0 75.12 1.33
 5 10 0 78.83 1.34
 -5 10 -1 9.79 0.48
 5 -10 -1 9.69 0.45
 5 10 1 9.31 0.46
 -5 10 -2 42.2 0.99
 5 -10 -2 42.85 0.91
 5 10 2 41.97 0.98
 5 10 3 0.08 0.1
 -5 10 -3 0.17 0.1
 -5 10 -4 44.58 1.01
 5 10 4 45.81 1.03
 5 10 5 0.2 0.1
 5 10 6 101.61 1.55
 5 10 7 0.63 0.14
 5 -10 -8 42.31 1.08
 5 -10 -9 0.53 0.15
 5 -10 -10 60.45 1.26
 5 -10 -11 3.97 0.34
 5 -10 -12 19.59 0.71
 5 -10 -13 2.06 0.25
 5 -10 -14 23.51 0.68
 5 -10 -15 0.62 0.13
 5 -10 -16 14.1 0.41
 -5 11 8 1.93 0.2
 -5 11 7 45.17 0.92
 -5 11 6 1.25 0.17
 -5 11 5 67.98 1.14
 5 11 -3 6.26 0.4
 5 11 -2 0.3 0.12
 5 11 -1 108.92 1.63
 5 -11 0 0.94 0.16
 5 11 0 0.84 0.16
 5 11 1 107.12 1.6
 5 11 2 0.39 0.12
 5 11 3 5.72 0.37
 5 11 4 -0.03 0.1
 5 11 5 71.09 1.3
 5 11 6 1.36 0.2
 5 11 7 43.01 1.03
 5 -11 -8 1.64 0.23
 5 -11 -9 54.3 1.19
 5 -11 -10 0.15 0.11
 5 -11 -11 10.25 0.5
 5 -11 -12 3.47 0.31
 5 -11 -13 5.64 0.35
 5 -11 -14 0.25 0.1
 5 -11 -15 29.84 0.6
 -5 12 8 46.77 0.91
 -5 12 7 1.79 0.2
 -5 12 6 47.28 0.95
 -5 12 5 0.18 0.1
 5 12 -5 0.14 0.1
 -5 12 4 16.78 0.58
 5 12 -4 17.58 0.67
 5 12 -3 0.16 0.12
 5 12 -2 1.74 0.23
 5 12 -1 0.99 0.17
 5 12 0 25.57 0.79
 5 12 1 0.72 0.16
 5 12 2 1.82 0.23
 5 12 3 0.15 0.1
 5 12 4 18.4 0.66
 5 12 5 0.1 0.1
 5 12 6 50.2 1.08
 5 -12 -8 49.75 1.14
 5 -12 -9 2.51 0.26
 5 -12 -10 7.6 0.43
 5 -12 -11 1.15 0.19
 5 -12 -12 4.38 0.31
 5 -12 -13 2.02 0.2
 5 -12 -14 32.99 0.64
 5 13 -13 11.96 0.34
 5 13 -12 1.04 0.13
 -5 13 9 0.18 0.08
 -5 13 8 0.14 0.09
 5 13 -8 0.33 0.11
 -5 13 7 7.79 0.38
 5 13 -7 8.93 0.45
 -5 13 6 0.31 0.11
 5 13 -6 0.31 0.12
 -5 13 5 8.89 0.42
 5 13 -5 9.42 0.48
 -5 13 4 4.5 0.31
 5 13 -4 4.45 0.34
 -5 13 3 6.49 0.37
 5 13 -3 6.29 0.4
 5 13 -2 0.16 0.11
 5 13 -1 6.38 0.4
 5 13 0 0.59 0.15
 5 13 1 5.44 0.37
 5 13 2 0.21 0.12
 5 13 3 6.78 0.4
 5 13 4 4.27 0.32
 5 13 5 9.25 0.46
 5 -13 -8 0.42 0.14
 5 -13 -9 0.44 0.14
 5 -13 -10 1.07 0.17
 5 -13 -11 0.11 0.1
 5 -13 -12 0.83 0.15
 5 -13 -13 12.08 0.39
 5 14 -12 9.65 0.28
 5 14 -11 0.54 0.09
 5 14 -10 1.32 0.14
 -5 14 9 0.87 0.12
 5 14 -9 1.04 0.14
 -5 14 8 8.73 0.36
 5 14 -8 8.46 0.39
 -5 14 7 1.53 0.18
 5 14 -7 1.6 0.19
 -5 14 6 7.97 0.38
 5 14 -6 7.56 0.4
 -5 14 5 0.88 0.15
 5 14 -5 0.8 0.16
 -5 14 4 20.54 0.63
 5 14 -4 22.1 0.69
 5 14 -3 1.02 0.17
 -5 14 3 1.32 0.18
 -5 14 2 0.84 0.16
 5 14 -2 0.75 0.15
 5 14 -1 0.09 0.09
 5 14 0 1.14 0.18
 5 14 1 -0.04 0.1
 5 14 2 0.72 0.15
 5 14 3 1.07 0.17
 5 14 4 20.01 0.64
 5 -14 -7 1.57 0.21
 5 -14 -8 8.98 0.43
 5 -14 -9 1.29 0.17
 5 -14 -10 1.54 0.18
 5 -14 -11 0.33 0.09
 5 -14 -12 7.91 0.31
 5 15 -10 0.17 0.06
 -5 15 9 10.71 0.31
 5 15 -9 10.74 0.33
 -5 15 8 1.37 0.14
 5 15 -8 1.32 0.14
 -5 15 7 9.28 0.36
 5 15 -7 8.87 0.35
 -5 15 6 0.95 0.14
 5 15 -6 0.75 0.13
 -5 15 5 9.6 0.4
 5 15 -5 9.36 0.4
 -5 15 4 2.04 0.2
 5 15 -4 2.08 0.2
 -5 15 3 19.41 0.59
 5 15 -3 19.71 0.59
 -5 15 2 0.44 0.12
 5 15 -2 0.37 0.11
 5 15 -1 9.98 0.43
 -5 15 1 10.56 0.44
 -5 15 0 0.69 0.14
 5 15 0 0.33 0.1
 5 15 1 10.05 0.42
 5 15 2 0.25 0.11
 5 15 3 17.88 0.55
 5 -15 -6 0.96 0.16
 5 -15 -7 10.09 0.43
 5 -15 -8 1.39 0.17
 5 -15 -9 11.32 0.41
 5 -15 -10 0.2 0.07
 -5 16 7 0.81 0.1
 5 16 -7 0.73 0.09
 -5 16 6 1.09 0.13
 5 16 -6 1.1 0.12
 -5 16 5 0.41 0.1
 5 16 -5 0.23 0.07
 -5 16 4 24.63 0.59
 5 16 -4 23.16 0.52
 -5 16 3 1.76 0.18
 5 16 -3 1.55 0.15
 -5 16 2 12.56 0.44
 5 16 -2 11.56 0.39
 -5 16 1 0.02 0.08
 5 16 -1 -0.01 0.09
 -5 16 0 34.7 0.72
 5 16 0 31.9 0.65
 -5 16 -1 0.03 0.08
 5 16 1 0.07 0.07
 5 16 2 10.18 0.37
 -5 16 -2 11.51 0.41
 -5 16 -3 1.68 0.16
 -5 16 -4 25.14 0.56
 -5 16 -5 0.41 0.09
 5 -16 -5 0.46 0.11
 -5 16 -6 1.26 0.12
 5 -16 -6 1.17 0.14
 5 -16 -7 0.94 0.13
 -5 16 -7 0.77 0.08
 5 -16 -8 8.07 0.31
 -5 17 5 11.63 0.33
 -5 17 4 0.06 0.06
 -5 17 3 19.59 0.47
 -5 17 2 0.02 0.08
 -5 17 1 15.64 0.43
 -5 17 0 0.03 0.06
 -5 17 -1 15 0.41
 -5 17 -2 -0.06 0.07
 -5 17 -3 19.66 0.44
 5 -17 -4 0.05 0.06
 -5 17 -4 0.02 0.05
 5 -17 -5 9.03 0.3
 -5 17 -5 11.83 0.29
 -5 18 1 0.57 0.08
 -5 18 0 13.19 0.31
 6 0 0 793.28 2.95
 6 0 -1 -0.02 0.06
 6 0 1 0.11 0.06
 -6 0 1 -0.01 0.05
 6 0 2 189.95 1.39
 6 0 -2 193 1.51
 6 0 2 194.16 1.47
 6 0 3 0 0.04
 6 0 -3 0.04 0.06
 6 0 4 40.07 0.7
 6 0 5 1.34 0.15
 6 0 6 126.29 1.4
 6 0 7 3.2 0.24
 6 0 8 100.5 1.39
 6 0 9 0.1 0.09
 6 0 -10 23.08 0.66
 6 0 10 23.45 0.73
 6 0 11 7.24 0.43
 6 0 -11 7.21 0.4
 6 0 -12 59.28 1.17
 6 0 -13 0 0.1
 -6 0 14 39.07 0.95
 6 0 -14 42.43 1.02
 -6 0 15 0 0.09
 -6 0 16 61.03 1.1
 6 0 -16 60.99 1.12
 -6 0 17 0.02 0.08
 6 0 -17 0.22 0.09
 -6 0 18 7.28 0.32
 6 0 -18 7.54 0.32
 -6 0 19 0.23 0.07
 6 0 -19 0.38 0.07
 -6 1 19 20.44 0.43
 6 1 -19 20.75 0.43
 -6 1 18 3.76 0.23
 6 1 -18 4.21 0.25
 6 1 -17 25.97 0.68
 -6 1 17 24.92 0.66
 -6 1 16 1.19 0.18
 6 1 -16 1.14 0.17
 -6 1 15 23.95 0.73
 6 1 -12 3.88 0.32
 6 -1 11 27.4 0.82
 6 1 -11 28.25 0.8
 6 -1 10 4.17 0.32
 6 1 -10 3.66 0.29
 6 -1 9 11.85 0.5
 6 -1 8 0.37 0.1
 6 -1 7 93.31 1.26
 6 -1 6 5.05 0.28
 6 -1 5 88.8 1.1
 6 -1 4 9.62 0.34
 6 -1 3 84.32 0.94
 6 -1 2 0.51 0.08
 6 1 -2 0.44 0.08
 6 -1 1 343.3 1.68
 6 1 -1 342.1 1.89
 6 -1 1 343.87 2.06
 -6 1 1 339.67 1.75
 6 1 0 0.23 0.06
 6 -1 0 0.37 0.09
 -6 1 0 0.19 0.06
 6 -1 -1 345.75 2.07
 -6 1 -1 342.08 1.65
 6 -1 -2 0.6 0.1
 6 1 2 0.43 0.07
 -6 1 -2 0.43 0.07
 -6 1 -3 80.65 0.79
 6 1 3 80.93 0.98
 6 -1 -3 81.64 1.02
 6 1 3 79.77 0.88
 6 1 4 9.9 0.36
 6 -1 -4 9.84 0.36
 6 1 4 9.69 0.31
 6 1 5 86.45 1.11
 6 1 6 4.88 0.28
 6 1 7 86.03 1.23
 6 1 8 0.35 0.1
 6 1 9 15.8 0.58
 6 -1 -10 4.7 0.31
 6 1 10 4.34 0.33
 6 -1 -11 27.2 0.76
 6 1 11 27.35 0.82
 -6 -1 12 4.77 0.33
 6 -1 -12 4.15 0.32
 -6 -1 13 8.48 0.44
 6 -1 -13 8.9 0.46
 -6 -1 14 0.07 0.09
 6 -1 -14 0.1 0.11
 6 -1 -15 22.15 0.73
 -6 -1 15 22.8 0.7
 -6 -1 16 0.78 0.15
 6 -1 -16 1.11 0.16
 -6 -1 17 26.12 0.66
 6 -1 -17 25.64 0.64
 -6 -1 18 4.18 0.24
 6 -1 -18 4.16 0.23
 -6 2 19 1.41 0.12
 6 2 -19 1.45 0.13
 -6 2 18 35.78 0.69
 6 2 -18 35.79 0.7
 -6 2 17 1.2 0.16
 6 2 -17 1.35 0.17
 -6 2 16 19.22 0.63
 6 2 -16 18.61 0.63
 6 -2 10 3.6 0.29
 6 -2 9 3.79 0.29
 6 -2 8 9.41 0.43
 6 -2 7 2.93 0.23
 6 -2 6 128.78 1.39
 6 -2 5 1.16 0.13
 6 -2 4 125.91 1.21
 6 -2 3 8.65 0.3
 6 -2 2 137.43 1.08
 6 -2 1 13.25 0.31
 -6 2 1 12.41 0.36
 6 2 0 19.26 0.42
 6 -2 0 19.59 0.51
 -6 2 0 19.5 0.45
 6 2 1 12.6 0.33
 6 -2 -1 13.05 0.42
 -6 2 -1 12.48 0.35
 -6 2 -2 133.04 1.15
 6 2 2 136.27 1.26
 6 2 2 136.91 1.07
 6 -2 -2 135.88 1.36
 -6 2 -3 8.56 0.29
 6 -2 -3 9.48 0.37
 6 2 3 9.21 0.27
 6 2 3 8.86 0.34
 -6 2 -4 123.82 1.11
 6 2 4 125.68 1.32
 6 -2 -4 123.21 1.31
 6 2 5 1.43 0.16
 -6 2 -5 1.42 0.13
 -6 2 -6 130.69 1.2
 6 2 6 128.98 1.45
 6 2 7 3.04 0.24
 6 2 8 8.97 0.43
 6 2 9 3.96 0.3
 6 -2 -10 5.56 0.34
 6 2 10 5.08 0.35
 6 -2 -11 0.19 0.1
 -6 -2 12 25.11 0.73
 6 -2 -12 26.57 0.78
 -6 -2 13 7.56 0.41
 6 -2 -13 7.28 0.42
 -6 -2 14 21.53 0.69
 6 -2 -14 21.07 0.7
 6 -2 -15 2.05 0.24
 -6 -2 15 2.1 0.22
 6 -2 -15 1.87 0.2
 -6 -2 16 18.47 0.6
 6 -2 -16 18.4 0.57
 -6 -2 17 1.03 0.15
 6 -2 -17 1.21 0.14
 6 -2 -18 33.87 0.56
 6 3 -19 0.7 0.09
 -6 3 18 2.98 0.21
 6 3 -18 3.15 0.21
 -6 3 17 6.29 0.33
 6 3 -17 6.22 0.34
 6 3 -16 1.39 0.19
 6 -3 10 5.29 0.36
 6 -3 9 2.42 0.23
 6 -3 8 6.49 0.36
 6 -3 7 39.65 0.83
 6 -3 6 3.46 0.23
 6 -3 5 31.78 0.65
 6 -3 4 2.22 0.17
 6 -3 3 1.44 0.12
 6 -3 2 1.37 0.11
 -6 3 1 16.97 0.46
 6 -3 0 1.86 0.17
 -6 3 0 1.67 0.15
 6 -3 -1 17.03 0.5
 -6 3 -1 17.59 0.46
 -6 3 -2 1.47 0.14
 6 -3 -2 1.66 0.17
 6 3 3 2.41 0.19
 6 -3 -3 1.72 0.17
 -6 3 -4 2.54 0.18
 6 -3 -4 2.54 0.2
 6 3 4 2.23 0.19
 -6 3 -5 31.06 0.62
 6 3 5 31.21 0.71
 6 -3 -5 30.32 0.68
 6 3 6 3.46 0.25
 -6 3 -6 3.81 0.22
 6 3 7 38.47 0.85
 -6 3 -7 40 0.74
 -6 3 -8 6.59 0.31
 6 3 8 6.54 0.37
 6 -3 -9 2.65 0.25
 6 3 9 2.55 0.24
 6 -3 -10 5.55 0.35
 6 3 10 5.47 0.37
 6 -3 -11 13.85 0.56
 -6 -3 12 9.38 0.45
 6 -3 -12 9.09 0.47
 -6 -3 13 17.18 0.61
 6 -3 -13 17.61 0.65
 6 -3 -14 3.74 0.28
 6 -3 -14 4.66 0.34
 -6 -3 14 4.35 0.32
 -6 -3 15 2.06 0.22
 6 -3 -15 2.15 0.21
 6 -3 -15 2.11 0.23
 -6 -3 16 1.46 0.18
 6 -3 -16 1.41 0.16
 6 -3 -16 1.56 0.2
 6 4 -19 2.96 0.16
 -6 4 18 3.01 0.2
 6 4 -18 2.87 0.19
 -6 4 17 0.06 0.08
 6 4 -17 -0.02 0.08
 6 4 -16 0.95 0.16
 6 4 -15 3.79 0.3
 6 -4 10 42.3 0.98
 6 -4 9 9.26 0.45
 6 -4 8 9.01 0.42
 6 -4 7 4.34 0.28
 6 -4 6 5.18 0.28
 6 -4 5 0.25 0.07
 6 -4 4 23.59 0.51
 -6 4 2 49.22 0.86
 -6 4 1 3.26 0.22
 -6 4 0 92.3 1.12
 6 -4 -1 3.15 0.23
 -6 4 -1 3.46 0.22
 -6 4 -2 48.61 0.82
 6 -4 -2 47.19 0.87
 -6 4 -3 4.72 0.26
 6 -4 -3 4.65 0.28
 -6 4 -4 25.6 0.6
 6 4 4 25.91 0.63
 6 -4 -4 25.86 0.65
 6 -4 -5 0.21 0.08
 -6 4 -5 0.22 0.07
 -6 4 -6 6.15 0.31
 6 4 6 5.73 0.33
 -6 4 -7 4.56 0.27
 6 4 7 4.43 0.3
 6 4 8 10.48 0.47
 -6 4 -8 9.75 0.4
 6 4 9 9.27 0.46
 -6 4 -9 8.69 0.38
 6 -4 -9 8.98 0.43
 6 4 10 45.38 1.03
 6 -4 -10 40.62 0.96
 6 -4 -11 0.32 0.11
 -6 -4 12 3.88 0.3
 6 -4 -12 3.8 0.31
 -6 -4 13 0.27 0.11
 6 -4 -13 0.02 0.09
 -6 -4 14 5.08 0.34
 6 -4 -14 4.59 0.33
 6 -4 -15 4.88 0.33
 -6 -4 15 4.35 0.3
 6 -4 -16 1.2 0.17
 -6 5 18 1.54 0.14
 6 5 -18 1.84 0.15
 6 5 -17 21.74 0.57
 6 5 -16 2.23 0.22
 6 5 -15 35 0.87
 6 5 -14 5.35 0.36
 6 5 -13 1.06 0.19
 6 5 -9 10.85 0.51
 6 -5 9 11.17 0.49
 6 5 -8 0.35 0.11
 6 -5 8 0.6 0.13
 6 5 -7 14.81 0.56
 6 -5 7 14.41 0.5
 6 -5 6 1.86 0.17
 -6 5 2 4.23 0.27
 -6 5 1 50.33 0.89
 -6 5 0 0.51 0.11
 6 -5 -1 49.03 0.92
 -6 5 -1 49.91 0.88
 -6 5 -2 4.21 0.26
 6 -5 -2 4.08 0.27
 -6 5 -3 138.12 1.47
 6 -5 -3 134.05 1.5
 6 -5 -4 0.3 0.1
 -6 5 -4 0.46 0.1
 -6 5 -5 120.33 1.4
 6 -5 -5 117.75 1.4
 -6 5 -6 1.71 0.18
 6 5 6 2.07 0.2
 -6 5 -7 12.36 0.47
 6 5 7 11.55 0.47
 6 5 7 11.89 0.41
 6 5 7 12.65 0.51
 -6 5 -8 0.41 0.1
 6 5 8 0.58 0.13
 6 -5 -8 0.38 0.11
 -6 5 -9 14.01 0.51
 6 5 9 14.03 0.56
 6 -5 -10 4.27 0.32
 6 -5 -11 16.93 0.66
 -6 -5 12 7.52 0.4
 6 -5 -12 7.7 0.44
 -6 -5 13 0.93 0.15
 6 -5 -13 0.5 0.14
 6 -5 -14 5.36 0.36
 6 -5 -15 34.43 0.85
 6 -5 -16 2.34 0.22
 6 -5 -17 19.26 0.54
 -6 6 18 15.13 0.37
 6 6 -18 14.79 0.35
 6 6 -17 2.07 0.17
 6 6 -16 50.55 0.9
 6 6 -15 0.51 0.13
 6 6 -14 37.93 0.92
 6 6 -13 0.78 0.17
 6 6 -12 32.61 0.91
 6 6 -11 0.13 0.11
 6 6 -10 24.35 0.78
 6 6 -9 5.15 0.36
 6 6 -8 36.51 0.91
 6 6 -7 0.89 0.16
 6 6 -6 83.32 1.28
 -6 6 3 4.21 0.3
 -6 6 2 204.55 1.94
 -6 6 1 12.88 0.49
 -6 6 0 129.77 1.51
 6 -6 -1 13.21 0.5
 -6 6 -1 13.02 0.48
 -6 6 -2 206.89 1.91
 6 -6 -2 205.52 1.95
 -6 6 -3 4.61 0.29
 6 -6 -3 4.43 0.29
 -6 6 -4 75.03 1.16
 6 -6 -4 75.34 1.16
 6 -6 -5 0.53 0.11
 -6 6 -5 0.48 0.12
 -6 6 -6 76.48 1.18
 6 6 6 78.3 1.23
 6 -6 -7 0.38 0.1
 6 6 7 0.75 0.15
 -6 6 -7 0.71 0.14
 -6 6 -8 34.85 0.82
 6 -6 -8 33.97 0.83
 -6 6 -9 4.45 0.31
 6 -6 -9 4.65 0.33
 6 -6 -10 24.79 0.78
 6 -6 -11 -0.15 0.11
 6 -6 -12 29.13 0.87
 6 -6 -13 0.65 0.15
 6 -6 -14 37.43 0.92
 6 -6 -15 0.61 0.14
 6 -6 -16 47.97 0.89
 6 -6 -17 2.19 0.18
 6 7 -17 13.26 0.36
 6 7 -16 0.79 0.12
 6 7 -15 39.48 0.82
 6 7 -14 0.6 0.13
 6 7 -13 66.41 1.21
 6 7 -12 0.18 0.11
 6 7 -11 76.38 1.36
 6 7 -10 1.52 0.21
 6 7 -9 49.3 1.08
 6 7 -8 0.22 0.12
 6 7 -7 69.84 1.22
 6 7 -6 1.08 0.16
 6 7 -5 24.12 0.67
 -6 7 4 1.82 0.22
 -6 7 3 107.88 1.52
 -6 7 2 3.28 0.26
 -6 7 1 107.91 1.46
 -6 7 0 0.34 0.11
 -6 7 -1 105.29 1.42
 6 -7 -1 103.06 1.44
 -6 7 -2 3.02 0.25
 6 -7 -2 3.11 0.26
 -6 7 -3 112.07 1.48
 6 -7 -3 110.82 1.46
 -6 7 -4 1.99 0.21
 6 -7 -4 1.84 0.2
 6 7 4 1.97 0.21
 -6 7 -5 18.88 0.61
 6 -7 -5 18.66 0.59
 6 7 5 18.83 0.62
 6 7 6 0.75 0.11
 6 -7 -6 0.77 0.14
 6 7 6 0.68 0.14
 -6 7 -6 0.81 0.14
 -6 7 -7 69.27 1.2
 6 -7 -7 67.15 1.18
 6 7 7 67.02 1.22
 6 -7 -8 0.01 0.09
 -6 7 -8 0.14 0.1
 6 -7 -9 47.74 1.06
 6 -7 -10 1.48 0.21
 6 -7 -11 81.56 1.45
 6 -7 -12 0.07 0.11
 6 -7 -13 68.6 1.27
 6 -7 -14 0.83 0.16
 6 -7 -15 41.71 0.87
 6 -7 -16 0.79 0.13
 6 -7 -17 11.44 0.36
 6 8 -16 21.45 0.47
 6 8 -15 0.24 0.08
 6 8 -14 18.61 0.56
 6 8 -13 0.07 0.09
 6 8 -12 110.68 1.52
 6 8 -11 0.16 0.1
 6 8 -10 29.83 0.82
 6 8 -9 4.6 0.33
 6 8 -8 88.46 1.39
 6 8 -7 4.58 0.32
 6 8 -6 4.36 0.3
 -6 8 6 4.13 0.34
 6 8 -5 0.59 0.12
 -6 8 5 0.42 0.13
 6 8 -4 18.49 0.57
 -6 8 4 18.94 0.68
 -6 8 3 5.77 0.37
 -6 8 2 118.2 1.62
 -6 8 1 0.96 0.16
 6 8 -1 1.18 0.18
 6 8 0 46.99 1
 -6 8 0 48.28 1.02
 -6 8 -1 1.29 0.18
 6 -8 -1 1.21 0.18
 6 8 1 1.11 0.16
 -6 8 -2 114.47 1.55
 6 -8 -2 115.16 1.55
 6 8 2 113.94 1.55
 -6 8 -3 5.7 0.35
 6 -8 -3 5.44 0.34
 6 8 3 5.23 0.34
 -6 8 -4 17.27 0.61
 6 -8 -4 17.85 0.59
 6 8 4 18.21 0.63
 6 -8 -5 0.42 0.11
 6 8 5 0.56 0.13
 -6 8 -5 0.33 0.11
 -6 8 -6 2.66 0.25
 6 8 6 2.64 0.26
 6 -8 -7 4.26 0.32
 6 8 7 4.42 0.33
 6 -8 -8 85.74 1.4
 6 -8 -9 4.57 0.34
 6 -8 -10 31.7 0.89
 6 -8 -11 0.13 0.1
 6 -8 -12 106.12 1.62
 6 -8 -13 -0.04 0.11
 6 -8 -14 20.61 0.64
 6 -8 -15 0.28 0.09
 6 -8 -16 21.65 0.53
 6 -8 -17 0.76 0.09
 6 9 -15 5.76 0.24
 6 9 -14 1.92 0.17
 6 9 -13 12.43 0.44
 6 9 -12 1 0.15
 6 9 -11 69.74 1.16
 6 9 -10 3 0.26
 6 9 -9 17.18 0.6
 6 9 -8 0.31 0.12
 6 9 -7 5.48 0.33
 -6 9 4 3.3 0.29
 -6 9 3 71.01 1.32
 6 9 -2 1.66 0.21
 -6 9 2 2.18 0.24
 6 9 -1 11.81 0.53
 -6 9 1 12.44 0.55
 -6 9 0 0.06 0.09
 6 9 0 -0.13 0.11
 -6 9 -1 10.57 0.5
 6 -9 -1 10.15 0.48
 6 9 1 9.9 0.49
 -6 9 -2 1.85 0.22
 6 -9 -2 2.26 0.23
 6 9 2 2.09 0.24
 -6 9 -3 64.62 1.21
 6 -9 -3 64.73 1.14
 6 9 3 63.09 1.21
 -6 9 -4 3.05 0.27
 6 -9 -4 2.6 0.24
 6 9 4 2.87 0.27
 6 -9 -5 8.56 0.4
 6 9 5 8.17 0.44
 6 9 6 7.17 0.42
 6 -9 -7 4.72 0.34
 6 9 7 4.77 0.35
 6 -9 -8 0.41 0.14
 6 -9 -9 18.41 0.67
 6 -9 -10 3.57 0.31
 6 -9 -11 72.69 1.33
 6 -9 -12 1.22 0.19
 6 -9 -13 14.45 0.55
 6 -9 -14 1.72 0.19
 6 -9 -15 5.66 0.29
 6 -9 -16 0.52 0.09
 -6 10 6 4.61 0.28
 6 10 -3 0.02 0.11
 6 10 -2 30.23 0.87
 6 10 -1 -0.32 0.14
 6 -10 0 51.07 1.1
 6 10 0 51.1 1.13
 6 -10 -1 0.12 0.1
 6 10 1 -0.09 0.13
 6 -10 -2 29.06 0.79
 6 10 2 30.52 0.87
 6 10 3 -0.01 0.11
 6 10 4 1.8 0.23
 6 10 5 -0.08 0.1
 6 10 6 5.17 0.37
 6 -10 -7 0.6 0.15
 6 10 7 0.72 0.16
 6 -10 -8 0.6 0.14
 6 -10 -9 1.54 0.21
 6 -10 -10 2.11 0.24
 6 -10 -11 0.09 0.1
 6 -10 -12 4.67 0.34
 6 -10 -13 2.43 0.23
 6 -10 -14 3.39 0.24
 6 -10 -15 4.64 0.23
 -6 11 6 6.85 0.35
 -6 11 5 0.63 0.13
 6 11 -4 1.01 0.19
 6 11 -3 54.27 1.19
 6 11 -2 1.55 0.23
 6 11 -1 4.15 0.34
 6 11 0 0.38 0.14
 6 11 1 4.49 0.36
 6 11 2 1.26 0.2
 6 11 3 56.5 1.18
 6 11 4 0.73 0.16
 6 11 5 0.95 0.19
 6 11 6 6.76 0.42
 6 -11 -7 8.35 0.46
 6 -11 -8 3.44 0.3
 6 -11 -9 8.52 0.45
 6 -11 -10 2.33 0.25
 6 -11 -11 17.21 0.61
 6 -11 -12 0.83 0.15
 6 -11 -13 2.4 0.21
 6 -11 -14 0.44 0.09
 6 12 -14 15.39 0.36
 6 12 -13 0.97 0.12
 -6 12 7 0.37 0.1
 -6 12 6 36.65 0.8
 6 12 -6 37.29 0.97
 -6 12 5 1.97 0.2
 6 12 -5 1.7 0.23
 -6 12 4 26.36 0.7
 6 12 -4 27.69 0.85
 6 12 -3 0.13 0.11
 6 12 -2 34.53 0.94
 6 12 -1 0.1 0.11
 6 12 0 0.01 0.1
 6 12 1 -0.02 0.11
 6 12 2 35.7 0.93
 6 12 3 -0.1 0.11
 6 12 4 27.98 0.82
 6 12 5 2.13 0.24
 6 12 6 35.17 0.91
 6 -12 -7 0.63 0.15
 6 -12 -8 30.84 0.83
 6 -12 -9 0.13 0.09
 6 -12 -10 15.4 0.56
 6 -12 -11 0.85 0.15
 6 -12 -12 29.54 0.68
 6 -12 -13 0.68 0.11
 6 13 -12 2.04 0.16
 6 13 -11 9.38 0.36
 6 13 -10 0.31 0.1
 6 13 -9 13.84 0.5
 6 13 -8 0.52 0.13
 -6 13 7 58.06 0.94
 6 13 -7 62.04 1.15
 -6 13 6 1.14 0.16
 6 13 -6 1.08 0.19
 -6 13 5 17.9 0.56
 6 13 -5 19.92 0.69
 -6 13 4 3.3 0.26
 6 13 -4 3.19 0.29
 -6 13 3 37.89 0.84
 6 13 -3 37.36 0.95
 6 13 -2 2.8 0.28
 6 13 -1 16.4 0.63
 6 13 0 6.95 0.41
 6 13 1 19.21 0.67
 6 13 2 2.81 0.27
 6 13 3 35.35 0.89
 6 13 4 3.25 0.28
 6 13 5 20.15 0.66
 6 -13 -6 1.02 0.17
 6 -13 -7 65.62 1.17
 6 -13 -8 0.67 0.14
 6 -13 -9 14.85 0.52
 6 -13 -10 0.26 0.09
 6 -13 -11 7.63 0.34
 6 -13 -12 1.96 0.16
 6 14 -11 -0.03 0.05
 6 14 -10 8.28 0.31
 6 14 -9 0.05 0.07
 6 14 -8 29.41 0.68
 -6 14 7 0.48 0.1
 6 14 -7 0.22 0.1
 -6 14 6 47.3 0.84
 6 14 -6 50 0.96
 -6 14 5 0.12 0.09
 6 14 -5 0.21 0.11
 -6 14 4 6.33 0.33
 6 14 -4 6.35 0.37
 -6 14 3 0.72 0.14
 6 14 -3 0.54 0.13
 -6 14 2 22.55 0.64
 6 14 -2 22.05 0.69
 6 14 -1 -0.03 0.09
 6 14 0 14.69 0.56
 6 14 1 -0.12 0.12
 6 14 2 24.76 0.71
 6 14 3 0.64 0.14
 6 14 4 6.95 0.37
 6 -14 -5 0.15 0.09
 6 -14 -6 48.7 0.95
 6 -14 -7 0.42 0.11
 6 -14 -8 32.15 0.71
 6 -14 -9 0.02 0.07
 6 -14 -10 7.85 0.32
 6 -14 -11 -0.06 0.05
 6 15 -9 4.95 0.21
 6 15 -8 0.07 0.06
 -6 15 7 14.23 0.38
 6 15 -7 14.75 0.43
 -6 15 6 0.49 0.1
 6 15 -6 0.6 0.11
 -6 15 5 6.84 0.31
 6 15 -5 7.01 0.33
 -6 15 4 1.97 0.18
 6 15 -4 2.04 0.19
 -6 15 3 20.04 0.55
 6 15 -3 20.95 0.59
 -6 15 2 0.84 0.14
 6 15 -2 0.55 0.12
 -6 15 1 24.37 0.62
 6 15 -1 23.51 0.63
 -6 15 0 0.71 0.13
 6 15 0 0.44 0.12
 6 15 1 21.91 0.61
 6 15 2 0.43 0.12
 6 15 3 20.73 0.58
 6 -15 -4 1.89 0.19
 6 -15 -5 6.66 0.33
 6 -15 -6 0.53 0.11
 6 -15 -7 15.76 0.45
 6 -15 -8 0.16 0.07
 6 -15 -9 4.36 0.22
 -6 16 6 2.9 0.16
 6 16 -6 2.93 0.16
 -6 16 5 0.54 0.09
 6 16 -5 0.42 0.08
 -6 16 4 3.74 0.21
 6 16 -4 3.11 0.19
 -6 16 3 0.11 0.07
 6 16 -3 0.12 0.07
 6 16 -2 10.49 0.35
 -6 16 2 11.67 0.39
 -6 16 1 0.25 0.09
 6 16 -1 0.11 0.07
 -6 16 0 8.41 0.33
 6 16 0 7.19 0.3
 -6 16 -1 0.24 0.08
 6 16 1 0.1 0.07
 -6 16 -2 12.42 0.39
 -6 16 -3 0.07 0.06
 6 -16 -3 0.12 0.07
 -6 16 -4 4.4 0.22
 6 -16 -4 3.08 0.19
 -6 16 -5 0.58 0.09
 6 -16 -5 0.47 0.08
 -6 16 -6 3.68 0.18
 6 -16 -6 3.49 0.19
 -6 17 3 0.43 0.08
 -6 17 2 0.24 0.07
 -6 17 1 11.8 0.33
 -6 17 0 -0.02 0.06
 -6 17 -1 11.75 0.33
 -6 17 -2 0.21 0.06
 -6 17 -3 0.55 0.08
 -6 17 -4 -0.01 0.05
 7 0 0 0.05 0.06
 7 0 -1 5.06 0.27
 7 0 1 5.08 0.26
 7 0 -2 18.2 0.5
 7 0 2 19.11 0.51
 7 0 3 0.61 0.1
 7 0 3 0.6 0.1
 7 0 4 1.04 0.13
 7 0 4 1.15 0.13
 7 0 5 7.22 0.34
 7 0 5 7.97 0.33
 7 0 6 0.31 0.09
 7 0 7 0.67 0.13
 7 0 -8 11.36 0.51
 7 0 8 10.9 0.48
 7 0 9 -0.11 0.09
 7 0 -9 0.04 0.1
 7 0 -10 28.89 0.86
 7 0 -11 4.45 0.35
 7 0 -12 39.91 0.95
 7 0 -12 36.46 0.98
 7 0 -13 4.02 0.33
 -7 0 14 18.76 0.6
 7 0 -14 16.95 0.64
 -7 0 15 6.9 0.35
 7 0 -15 7.1 0.39
 -7 0 16 1.03 0.14
 7 0 -16 0.78 0.14
 7 0 -17 6.45 0.3
 -7 0 17 5.93 0.27
 7 0 -18 0.29 0.07
 7 1 -18 4.13 0.2
 -7 1 17 2.01 0.17
 7 1 -17 2.32 0.19
 -7 1 16 0.5 0.11
 7 1 -16 0.6 0.12
 -7 1 15 3.25 0.25
 7 1 -15 3.43 0.28
 -7 1 14 2.55 0.23
 7 1 -14 2.37 0.25
 7 1 -13 0.84 0.17
 7 1 -12 3.68 0.33
 7 1 -11 32.22 0.93
 7 1 -10 2.44 0.26
 7 1 -9 43.62 1.05
 7 -1 9 42.4 0.97
 7 1 -8 3.55 0.3
 7 -1 8 3.26 0.27
 7 1 -7 6.16 0.37
 7 -1 7 6.51 0.35
 7 -1 6 3.86 0.26
 7 -1 5 0.58 0.11
 7 -1 4 7.7 0.32
 7 -1 3 14.43 0.42
 7 -1 3 14.4 0.47
 7 -1 2 0.39 0.07
 7 -1 2 0.26 0.08
 7 1 -1 126.83 1.25
 7 -1 1 123.55 1.34
 7 1 0 0.04 0.04
 7 -1 0 0.07 0.06
 7 1 1 129.44 1.24
 7 -1 -1 128.41 1.37
 7 -1 -2 0.29 0.08
 7 1 2 0.31 0.07
 7 -1 -3 15.12 0.48
 7 1 3 14.52 0.41
 7 1 4 7.95 0.35
 7 1 5 0.68 0.12
 7 1 6 4.29 0.28
 7 1 7 5.62 0.3
 7 1 7 6.04 0.35
 7 -1 -8 3.9 0.3
 7 1 8 3.86 0.29
 7 -1 -9 41.46 0.98
 7 1 9 43.01 0.98
 7 -1 -10 2.18 0.25
 7 -1 -11 31.76 0.89
 7 -1 -11 34.26 0.83
 7 -1 -12 3.85 0.32
 7 -1 -12 3.95 0.3
 7 -1 -13 1.67 0.22
 7 -1 -13 1.29 0.18
 7 -1 -14 2.5 0.25
 -7 -1 15 3.55 0.25
 7 -1 -15 4.07 0.29
 -7 -1 16 0.76 0.12
 7 -1 -16 0.99 0.14
 -7 -1 17 2.83 0.19
 7 -1 -17 3 0.19
 7 2 -18 13.38 0.36
 -7 2 17 1.31 0.14
 7 2 -17 1.55 0.17
 -7 2 16 4.81 0.28
 7 2 -16 5.14 0.31
 -7 2 15 5.7 0.32
 7 2 -15 6.67 0.39
 7 2 -14 6.95 0.42
 7 2 -13 0.15 0.12
 7 2 -12 29.3 0.9
 7 2 -11 1.85 0.24
 7 2 -10 22.24 0.78
 7 2 -9 1.88 0.25
 7 -2 9 1.9 0.22
 7 2 -8 122.68 1.72
 7 -2 8 125.31 1.59
 7 -2 7 1.12 0.15
 7 2 -7 1 0.17
 7 -2 6 20.42 0.58
 7 -2 5 4.2 0.25
 7 -2 4 83.22 1.03
 7 -2 3 4.72 0.24
 7 -2 2 97.31 1.26
 -7 2 2 98.03 1.12
 7 -2 1 -0.01 0.06
 -7 2 1 0 0.07
 7 -2 0 300.51 2.19
 7 2 1 0.07 0.05
 7 -2 -1 -0.05 0.06
 7 2 2 107.18 1.04
 7 -2 -2 106.55 1.31
 7 -2 -3 4.67 0.28
 7 2 4 83.28 1.15
 7 -2 -4 84.51 1.18
 7 2 5 3.67 0.25
 7 2 6 15.53 0.54
 7 2 7 1.14 0.17
 7 2 7 1.3 0.16
 7 2 8 129.61 1.66
 7 -2 -8 130.9 1.61
 7 2 9 1.98 0.22
 7 -2 -9 1.81 0.22
 7 -2 -10 25.8 0.77
 7 -2 -11 1.72 0.22
 7 -2 -11 1.7 0.19
 7 -2 -12 25.35 0.76
 7 -2 -12 26.94 0.76
 7 -2 -13 0.44 0.13
 7 -2 -13 0.62 0.13
 7 -2 -14 7.49 0.39
 7 -2 -14 7.36 0.4
 7 -2 -15 6.17 0.33
 7 -2 -16 6.42 0.3
 7 -2 -17 1.2 0.12
 7 3 -18 1.58 0.13
 -7 3 17 22.48 0.5
 7 3 -17 24.02 0.57
 -7 3 16 3.74 0.24
 7 3 -16 3.44 0.26
 7 3 -15 15.21 0.57
 7 3 -14 1.97 0.24
 7 3 -13 27.58 0.85
 7 3 -12 0.24 0.13
 7 3 -11 16.02 0.67
 7 3 -10 12.25 0.58
 7 -3 9 83.91 1.34
 7 3 -9 84.17 1.47
 7 -3 8 9.42 0.44
 7 3 -8 9.67 0.49
 7 3 -7 92.18 1.45
 7 -3 7 93.75 1.29
 7 -3 6 0.34 0.09
 7 3 -6 0.55 0.13
 7 -3 5 101.13 1.18
 -7 3 3 103.89 1.27
 -7 3 2 3.3 0.23
 7 -3 1 133.42 1.53
 -7 3 1 136.31 1.37
 7 -3 0 0.65 0.12
 -7 3 0 0.67 0.11
 -7 3 -1 138.81 1.33
 7 -3 -1 135.04 1.53
 -7 3 -2 3.47 0.21
 7 -3 -2 3.45 0.25
 7 -3 -3 111.84 1.39
 7 -3 -4 3.65 0.26
 7 3 5 98.19 1.33
 7 3 6 0.67 0.13
 7 3 6 0.81 0.13
 7 3 7 96.64 1.4
 7 3 7 98.72 1.26
 7 3 8 10.23 0.48
 7 3 9 88.19 1.45
 7 -3 -11 13.71 0.53
 7 -3 -11 12.79 0.53
 7 -3 -12 0.25 0.11
 7 -3 -12 0.27 0.11
 7 -3 -13 25.57 0.7
 7 -3 -13 27.5 0.76
 7 -3 -14 1.54 0.19
 7 -3 -15 18.99 0.6
 7 4 -18 19.92 0.41
 7 4 -17 0.11 0.08
 -7 4 17 -0.03 0.07
 -7 4 16 16.94 0.49
 7 4 -16 17.89 0.55
 7 4 -15 2.96 0.26
 7 4 -14 59.12 1.17
 7 4 -13 0.85 0.18
 7 4 -12 1.44 0.21
 7 4 -11 0.11 0.1
 7 4 -10 98.29 1.62
 7 4 -9 1 0.18
 7 -4 9 1.39 0.18
 7 -4 8 32.86 0.79
 7 4 -8 33.43 0.91
 7 4 -7 3.94 0.31
 7 4 -6 185.39 2.01
 -7 4 3 0.09 0.07
 -7 4 2 69.39 1.06
 7 -4 1 0.91 0.15
 -7 4 1 0.76 0.12
 7 -4 0 14.81 0.53
 -7 4 0 15.19 0.48
 7 -4 -1 0.76 0.13
 -7 4 -1 0.69 0.12
 -7 4 -2 68 1
 7 -4 -2 65.85 1.1
 7 -4 -3 0.18 0.09
 -7 4 -3 0.17 0.07
 -7 4 -4 100.28 1.21
 7 -4 -4 98.91 1.35
 -7 4 -5 1.28 0.14
 7 -4 -5 1.35 0.17
 7 4 6 190.71 1.94
 7 4 6 191.99 1.73
 7 4 7 4.1 0.3
 7 4 7 3.61 0.26
 7 4 8 37.55 0.92
 7 -4 -10 94.12 1.4
 7 -4 -11 0.29 0.11
 7 -4 -12 0.68 0.17
 7 -4 -13 0.81 0.15
 7 -4 -14 60.78 1.08
 7 -4 -15 3.54 0.26
 -7 5 17 17.81 0.4
 7 5 -17 19.39 0.47
 -7 5 16 4.18 0.24
 7 5 -16 4.07 0.26
 7 5 -15 16.46 0.56
 7 5 -14 2.42 0.24
 7 5 -13 33.32 0.9
 7 5 -12 6.43 0.41
 7 5 -11 50.02 1.15
 7 5 -10 4.6 0.36
 7 5 -9 45.89 1.08
 7 5 -8 0.18 0.11
 7 5 -7 22.61 0.74
 7 5 -6 1.57 0.2
 7 5 -5 170.24 1.87
 -7 5 4 1.59 0.19
 -7 5 3 18.13 0.6
 -7 5 2 1.58 0.18
 7 -5 1 6.53 0.37
 -7 5 1 6.35 0.34
 7 -5 0 3.41 0.27
 -7 5 0 3.39 0.25
 -7 5 -1 6.67 0.34
 7 -5 -1 6.15 0.36
 -7 5 -2 1.49 0.17
 7 -5 -2 1.58 0.19
 -7 5 -3 18.68 0.56
 7 -5 -3 19.19 0.62
 -7 5 -4 1.95 0.19
 7 -5 -4 1.77 0.2
 7 5 5 172.8 1.66
 -7 5 -5 174.11 1.7
 7 -5 -5 177.57 1.85
 7 5 5 172.81 1.77
 -7 5 -6 1.64 0.18
 7 5 6 1.59 0.19
 7 5 6 1.9 0.19
 7 5 7 23.15 0.62
 7 5 8 0.44 0.11
 7 -5 -10 4.18 0.31
 7 -5 -11 45.48 1
 7 -5 -12 5.6 0.36
 7 -5 -13 36.59 0.87
 7 -5 -14 2.48 0.23
 7 -5 -15 17.99 0.55
 7 -5 -16 3.79 0.24
 7 6 -17 0.9 0.1
 7 6 -16 3.06 0.21
 7 6 -15 4.37 0.28
 7 6 -14 8.28 0.41
 7 6 -13 2.14 0.23
 7 6 -12 34.81 0.92
 7 6 -11 7.14 0.43
 7 6 -10 53.96 1.17
 7 6 -9 2.57 0.27
 7 6 -8 27.64 0.82
 7 6 -7 4.19 0.32
 7 6 -6 17.81 0.63
 7 6 -5 11.68 0.5
 -7 6 5 11.62 0.52
 7 6 -4 28.84 0.76
 -7 6 4 28.9 0.8
 7 6 -3 1.81 0.2
 -7 6 3 1.59 0.19
 -7 6 2 7.77 0.4
 7 -6 1 2.33 0.24
 -7 6 1 2.43 0.23
 7 -6 0 10.26 0.48
 -7 6 0 10.26 0.45
 -7 6 -1 2.3 0.22
 7 -6 -1 2.27 0.23
 -7 6 -2 8.81 0.41
 7 -6 -2 8.88 0.43
 7 6 3 1.63 0.17
 -7 6 -3 1.54 0.18
 7 -6 -3 1.77 0.2
 7 6 3 1.57 0.19
 7 6 4 29.49 0.69
 -7 6 -4 29.31 0.74
 7 -6 -4 30.87 0.8
 7 6 4 28.86 0.75
 -7 6 -5 11.09 0.45
 7 -6 -5 11.54 0.48
 7 6 5 10.84 0.47
 7 6 5 10.86 0.42
 -7 6 -6 16.29 0.55
 7 6 6 15.78 0.57
 7 6 6 15.58 0.5
 -7 6 -7 4.35 0.29
 7 6 7 4.2 0.32
 7 -6 -9 2.68 0.24
 7 -6 -10 41.19 0.97
 7 -6 -11 7.36 0.41
 7 -6 -12 36.4 0.89
 7 -6 -13 2.56 0.24
 7 -6 -14 10.06 0.43
 7 -6 -15 4.78 0.28
 7 -6 -16 2.91 0.2
 7 7 -16 3.77 0.2
 7 7 -15 3.25 0.22
 7 7 -14 1.45 0.18
 7 7 -13 3.02 0.26
 7 7 -12 2.95 0.27
 7 7 -11 25.86 0.78
 7 7 -10 0.75 0.16
 7 7 -9 3.73 0.31
 7 7 -8 2.47 0.25
 7 7 -7 8.86 0.46
 7 7 -6 4.6 0.33
 -7 7 6 5.2 0.37
 7 7 -5 31.43 0.81
 -7 7 5 31.73 0.88
 7 7 -4 0.11 0.08
 -7 7 4 -0.06 0.09
 7 7 -3 25.44 0.7
 -7 7 3 26.12 0.76
 7 7 -2 1.97 0.2
 7 7 -2 1.86 0.21
 -7 7 2 1.91 0.22
 7 7 -1 19.22 0.58
 7 -7 1 19.74 0.69
 7 7 -1 19.15 0.65
 -7 7 1 19.96 0.66
 7 7 0 1.53 0.17
 7 -7 0 1.49 0.2
 7 7 0 1.25 0.18
 -7 7 0 1.76 0.2
 -7 7 -1 19.6 0.64
 7 7 1 17.85 0.54
 7 -7 -1 19.3 0.67
 7 7 1 18.47 0.63
 7 7 2 2.14 0.19
 -7 7 -2 1.81 0.21
 7 -7 -2 1.99 0.22
 7 7 2 1.67 0.2
 7 7 3 25.54 0.64
 -7 7 -3 26.26 0.73
 7 -7 -3 26.42 0.76
 7 7 3 25.73 0.74
 7 7 4 0.18 0.08
 7 -7 -4 0.04 0.09
 7 7 4 0.03 0.06
 -7 7 -4 0.16 0.09
 -7 7 -5 30.94 0.79
 7 -7 -5 32.07 0.81
 7 7 5 30.98 0.83
 7 7 5 31.09 0.69
 -7 7 -6 5 0.32
 7 7 6 4.96 0.34
 7 7 6 4.7 0.28
 7 7 7 8.55 0.45
 7 -7 -9 3.32 0.28
 7 -7 -10 1.17 0.17
 7 -7 -11 25.84 0.77
 7 -7 -12 2.52 0.24
 7 -7 -13 3.47 0.27
 7 -7 -14 1.59 0.18
 7 -7 -15 2.79 0.2
 7 -7 -16 2.9 0.18
 7 8 -16 2.28 0.13
 7 8 -15 1.57 0.14
 7 8 -14 4.65 0.26
 7 8 -13 2.78 0.23
 7 8 -12 2.99 0.25
 7 8 -11 3.56 0.28
 7 8 -10 0.97 0.17
 7 8 -9 1.93 0.22
 7 8 -8 29.67 0.82
 7 8 -7 0.1 0.09
 7 8 -6 42.59 0.95
 7 8 -5 0.72 0.14
 7 8 -4 23.89 0.68
 -7 8 4 23.36 0.76
 7 8 -3 3.99 0.28
 -7 8 3 3.86 0.31
 7 8 -2 50.93 0.94
 7 8 -2 49.63 1.08
 -7 8 2 50.72 1.09
 7 8 -1 0.25 0.09
 7 -8 1 0.07 0.09
 -7 8 1 0.31 0.12
 7 8 0 0.35 0.1
 7 -8 0 0.3 0.11
 -7 8 0 0.37 0.12
 7 8 0 0.35 0.1
 7 8 1 0.11 0.08
 7 -8 -1 0.28 0.11
 -7 8 -1 0.34 0.1
 7 8 2 45.76 0.84
 -7 8 -2 48.47 1.04
 7 -8 -2 48.62 1.05
 7 8 2 47.15 1.05
 7 8 3 2.98 0.22
 -7 8 -3 3.86 0.3
 7 -8 -3 3.72 0.3
 7 8 3 3.45 0.29
 -7 8 -4 25.08 0.74
 7 -8 -4 25.74 0.75
 7 8 4 24.54 0.76
 7 8 4 24.39 0.6
 7 8 5 0.95 0.13
 7 8 5 1.27 0.19
 7 8 6 42.03 1
 7 8 7 0.21 0.11
 7 -8 -8 28.47 0.79
 7 -8 -9 1.67 0.21
 7 -8 -10 1.33 0.2
 7 -8 -11 4 0.31
 7 -8 -12 2.86 0.25
 7 -8 -13 3.21 0.25
 7 -8 -14 5.12 0.28
 7 -8 -15 1.37 0.13
 7 9 -15 12.57 0.29
 7 9 -14 1.39 0.13
 7 9 -13 11.45 0.39
 7 9 -12 0.05 0.08
 7 9 -11 36.98 0.8
 7 9 -10 1.2 0.16
 7 9 -9 39.82 0.89
 7 9 -8 5.9 0.35
 7 9 -7 35.14 0.84
 7 9 -6 0.44 0.12
 7 9 -5 52.93 1
 7 9 -4 4.49 0.3
 7 9 -3 21.02 0.74
 7 9 -2 1.96 0.24
 7 9 -1 49.63 1.12
 7 9 0 0.21 0.11
 7 9 1 50.63 1.12
 7 9 2 1.97 0.23
 7 9 3 23.49 0.76
 7 9 4 3.97 0.32
 7 9 5 51.66 1.12
 7 9 6 0.66 0.15
 7 -9 -7 33.3 0.84
 7 9 7 33.34 0.92
 7 -9 -8 6.13 0.37
 7 -9 -9 39.98 0.93
 7 -9 -10 1.15 0.17
 7 -9 -11 32.63 0.83
 7 -9 -12 0.2 0.1
 7 -9 -13 11.02 0.42
 7 -9 -14 1.33 0.14
 7 -9 -15 10.17 0.3
 7 10 -15 0.8 0.09
 7 10 -12 42.68 0.68
 7 10 -11 0.93 0.12
 7 10 -10 56.91 0.92
 7 10 -9 1.12 0.16
 7 10 -4 57.4 1.23
 7 10 -3 1.5 0.22
 7 10 -2 0.59 0.14
 7 10 -1 0.91 0.18
 7 10 0 116.25 1.73
 7 10 1 0.99 0.18
 7 10 2 1.39 0.21
 7 10 3 1.46 0.2
 7 10 4 57.51 1.19
 7 10 5 3.06 0.29
 7 10 6 38.87 0.98
 7 -10 -7 1.66 0.2
 7 -10 -8 57.54 1.1
 7 -10 -9 1.42 0.19
 7 -10 -10 62.3 1.12
 7 -10 -11 1.04 0.16
 7 -10 -12 47.7 0.86
 7 -10 -13 0.51 0.1
 7 -10 -14 12.83 0.35
 7 11 -14 0.18 0.06
 7 11 -13 27.54 0.57
 7 11 -6 1.7 0.23
 -7 11 5 83.56 1.16
 7 11 -5 86.14 1.5
 7 11 -4 1.09 0.19
 7 11 -3 15.72 0.65
 7 11 -2 0.04 0.1
 7 11 -1 7.96 0.46
 7 11 0 0.3 0.13
 7 11 1 5.8 0.4
 7 11 2 -0.06 0.11
 7 11 3 16.09 0.64
 7 11 4 0.76 0.17
 7 11 5 89.22 1.47
 7 -11 -6 1.5 0.19
 7 11 6 1.79 0.23
 7 -11 -7 44.3 0.94
 7 -11 -8 0.15 0.09
 7 -11 -9 44.14 0.91
 7 -11 -10 3.09 0.25
 7 -11 -11 23.2 0.61
 7 -11 -12 0.82 0.12
 7 -11 -13 23.63 0.47
 7 12 -13 0.39 0.07
 7 12 -12 1.12 0.13
 7 12 -11 1.37 0.16
 7 12 -10 17.95 0.55
 7 12 -9 0.53 0.13
 7 12 -8 19.08 0.64
 7 12 -7 1.78 0.23
 7 12 -6 74.41 1.33
 -7 12 5 0.31 0.1
 7 12 -5 0.36 0.14
 -7 12 4 29.26 0.7
 7 12 -4 30.78 0.88
 7 12 -3 1.51 0.22
 7 12 -2 22.96 0.76
 7 12 -1 1.66 0.23
 7 12 0 10.32 0.51
 7 12 1 1.49 0.22
 7 12 2 19.35 0.69
 7 12 3 1.19 0.19
 7 12 4 30.16 0.84
 7 12 5 0.39 0.14
 7 -12 -6 73.34 1.17
 7 -12 -7 2.19 0.21
 7 -12 -8 18.22 0.56
 7 -12 -9 0.6 0.12
 7 -12 -10 18.63 0.53
 7 -12 -11 1.31 0.14
 7 -12 -12 1.45 0.13
 7 13 -11 0.65 0.1
 7 13 -10 1.39 0.15
 7 13 -9 5.07 0.29
 7 13 -8 0.73 0.14
 7 13 -7 5.97 0.35
 -7 13 6 0.19 0.09
 7 13 -6 0.25 0.12
 -7 13 5 33.95 0.7
 7 13 -5 35.95 0.88
 -7 13 4 0.07 0.08
 7 13 -4 0.02 0.1
 -7 13 3 5.93 0.32
 7 13 -3 6.1 0.39
 7 13 -2 1.07 0.18
 7 13 -1 9.01 0.46
 7 13 0 0.03 0.1
 7 13 1 9.36 0.46
 7 13 2 1.03 0.18
 7 13 3 5.8 0.36
 7 13 4 0.03 0.09
 7 13 5 34.21 0.83
 7 -13 -6 0.25 0.09
 7 -13 -7 5.55 0.3
 7 -13 -8 0.59 0.11
 7 -13 -9 4.96 0.26
 7 -13 -10 0.8 0.11
 7 14 -10 3.9 0.19
 7 14 -9 1.08 0.12
 7 14 -8 1.88 0.17
 7 14 -7 0.68 0.13
 -7 14 6 1.97 0.16
 7 14 -6 2.25 0.2
 -7 14 5 0.33 0.09
 7 14 -5 0.39 0.12
 -7 14 4 5.02 0.27
 7 14 -4 5.07 0.32
 -7 14 3 0.05 0.08
 7 14 -3 0.09 0.1
 -7 14 2 5.61 0.3
 7 14 -2 4.92 0.31
 -7 14 1 0.58 0.12
 7 14 -1 0.37 0.12
 7 14 0 1.1 0.17
 7 14 1 0.22 0.1
 7 14 2 4.83 0.31
 7 14 3 0.03 0.09
 7 14 4 5.21 0.31
 7 -14 -7 0.51 0.09
 7 -14 -8 1.38 0.13
 7 15 -8 0.02 0.04
 7 15 -7 1.04 0.11
 7 15 -6 0.12 0.06
 -7 15 5 30.72 0.54
 7 15 -5 31.72 0.62
 -7 15 4 0.77 0.11
 7 15 -4 0.65 0.11
 -7 15 3 6.78 0.29
 7 15 -3 6.5 0.31
 -7 15 2 0.69 0.11
 7 15 -2 0.62 0.12
 -7 15 1 1.14 0.14
 7 15 -1 0.94 0.14
 -7 15 0 0.28 0.09
 7 15 0 0.13 0.09
 -7 15 -1 1.72 0.16
 7 15 1 1.46 0.16
 7 15 2 0.69 0.12
 -7 16 4 9.19 0.26
 7 16 -4 9.14 0.28
 -7 16 3 0.69 0.09
 7 16 -3 0.54 0.09
 -7 16 2 20.65 0.44
 7 16 -2 19.54 0.43
 -7 16 1 2 0.15
 7 16 -1 1.73 0.14
 -7 16 0 2.08 0.15
 7 16 0 1.8 0.15
 -7 16 -1 1.79 0.14
 -7 16 -2 23.36 0.47
 -7 16 -3 0.68 0.09
 -7 16 -4 9.03 0.27
 -7 16 -5 0.07 0.05
 8 0 0 1.19 0.15
 8 0 -1 0.07 0.07
 8 0 1 0.06 0.05
 8 0 2 105.13 1.26
 8 0 3 0.45 0.09
 8 0 4 93.84 1.21
 8 0 -5 1.46 0.19
 8 0 5 1.16 0.15
 8 0 5 1.1 0.14
 8 0 -6 55.66 1.1
 8 0 6 53.72 1
 8 0 6 55.85 0.95
 8 0 7 0.29 0.1
 8 0 -7 0.07 0.1
 8 0 8 5.18 0.34
 8 0 -8 5.93 0.39
 8 0 -9 5.06 0.37
 8 0 -10 84.71 1.48
 8 0 -11 0.72 0.17
 8 0 -12 62.22 1.24
 8 0 -13 9.76 0.48
 8 0 -14 1.95 0.21
 8 0 -15 0.88 0.14
 8 0 -16 13.48 0.42
 8 0 -17 0.06 0.05
 8 1 -17 16.43 0.4
 8 1 -16 0.35 0.09
 8 1 -15 5.33 0.31
 8 1 -14 6.53 0.38
 8 1 -13 51.36 1.11
 8 1 -12 0.09 0.11
 8 1 -11 60.51 1.27
 8 1 -10 2.87 0.3
 8 1 -9 43.11 1.07
 8 -1 8 0.3 0.1
 8 1 -8 0.16 0.11
 8 -1 7 125.59 1.55
 8 1 -7 128.04 1.77
 8 1 -6 5.75 0.37
 8 -1 6 6.42 0.35
 8 -1 6 6.16 0.31
 8 1 -5 45.27 0.98
 8 -1 5 45.23 0.86
 8 -1 5 44.65 0.88
 8 -1 5 46.09 0.83
 8 1 -4 1.58 0.19
 8 -1 4 1.61 0.17
 8 -1 4 1.67 0.17
 8 -1 3 100.95 1.32
 8 -1 2 2.9 0.23
 8 -1 1 105.15 1.32
 8 1 0 2.26 0.19
 8 -1 0 2.18 0.2
 8 1 1 104.5 1.18
 8 -1 -1 105.83 1.36
 8 -1 -2 3.18 0.24
 8 1 2 3.28 0.21
 8 1 4 1.41 0.17
 8 1 5 42.6 0.84
 8 1 5 42.66 0.88
 8 -1 -5 44.37 0.92
 8 -1 -6 6.23 0.36
 8 1 6 5.6 0.34
 8 1 6 5.63 0.31
 8 -1 -7 139.91 1.74
 8 1 7 137.58 1.69
 8 1 7 138.93 1.56
 8 -1 -8 0.03 0.1
 8 -1 -9 37 0.94
 8 -1 -10 2.06 0.23
 8 -1 -11 63.97 1.24
 8 -1 -12 0.13 0.11
 8 -1 -13 50.25 1.03
 8 -1 -14 6.99 0.37
 8 -1 -15 4.74 0.27
 8 -1 -16 0.46 0.09
 8 2 -17 1.52 0.13
 8 2 -16 30.88 0.65
 8 2 -15 3.4 0.26
 8 2 -14 22.33 0.69
 8 2 -13 0.06 0.09
 8 2 -12 1.53 0.22
 8 2 -11 11.59 0.56
 8 2 -10 21.23 0.76
 8 2 -9 4.83 0.37
 8 2 -8 123.48 1.79
 8 -2 8 124.84 1.57
 8 2 -7 10.52 0.52
 8 -2 7 10.82 0.45
 8 2 -6 111.16 1.61
 8 2 -5 2.08 0.23
 8 -2 5 2.17 0.21
 8 -2 5 2 0.18
 8 2 -4 26.26 0.74
 8 -2 4 26.66 0.72
 8 2 -3 0.92 0.15
 8 -2 3 0.59 0.12
 8 -2 2 26.07 0.7
 8 -2 1 5.66 0.33
 8 -2 0 0.81 0.13
 8 -2 -1 5.51 0.32
 8 -2 -2 27.5 0.71
 8 2 3 0.59 0.11
 8 -2 -3 0.71 0.13
 8 2 4 29.16 0.71
 8 2 5 1.92 0.2
 8 -2 -5 1.77 0.19
 8 2 6 118.32 1.53
 8 -2 -6 118.13 1.49
 8 2 6 118.15 1.42
 8 -2 -7 10.63 0.47
 8 2 7 10.98 0.49
 8 2 7 11.48 0.46
 8 -2 -8 131.5 1.66
 8 -2 -9 4.9 0.33
 8 -2 -10 22.06 0.7
 8 -2 -11 11.71 0.51
 8 -2 -12 1.1 0.18
 8 -2 -13 0.13 0.09
 8 -2 -14 21.61 0.59
 8 -2 -15 3.34 0.21
 8 3 -17 11.94 0.34
 8 3 -16 3.15 0.22
 8 3 -15 19.5 0.58
 8 3 -14 1.21 0.18
 8 3 -13 5.04 0.36
 8 3 -12 2.69 0.27
 8 3 -11 37.13 1
 8 3 -10 0.55 0.15
 8 3 -9 4.05 0.34
 8 3 -8 0.85 0.17
 8 3 -7 75.33 1.38
 8 3 -6 1.55 0.2
 8 3 -5 69.92 1.26
 8 -3 5 72.6 0.98
 8 -3 4 0.73 0.11
 8 3 -4 0.8 0.14
 8 -3 4 0.92 0.15
 8 3 -3 11.02 0.48
 8 -3 3 10.62 0.47
 8 3 -2 6.93 0.38
 8 -3 2 7.02 0.38
 8 -3 1 14.51 0.54
 8 -3 0 0.92 0.15
 8 -3 -1 13.44 0.52
 8 3 2 7.53 0.36
 8 -3 -2 7.42 0.39
 8 3 3 11.83 0.46
 8 -3 -3 11.36 0.48
 8 3 4 0.63 0.12
 8 -3 -4 0.64 0.12
 8 3 5 73.01 1.14
 8 3 6 1.74 0.19
 8 3 7 74.36 1.27
 8 3 7 81.78 1.21
 8 4 -17 3.78 0.18
 8 4 -16 1.61 0.15
 8 4 -15 0.47 0.11
 8 4 -14 25.77 0.72
 8 4 -13 2.42 0.25
 8 4 -12 16.14 0.64
 8 4 -11 3.11 0.3
 8 4 -10 17.06 0.68
 8 4 -9 7.1 0.44
 8 4 -8 18.5 0.7
 8 4 -7 0.24 0.11
 8 4 -6 4.91 0.36
 8 4 -5 16.77 0.63
 -8 4 5 16.55 0.58
 8 4 -4 4.55 0.33
 -8 4 4 3.82 0.27
 8 4 -3 0.46 0.13
 8 -4 3 0.53 0.12
 -8 4 3 0.38 0.1
 8 4 -2 29.81 0.77
 8 -4 2 29.25 0.8
 8 4 -1 1.03 0.16
 8 -4 1 0.89 0.16
 8 4 0 1.02 0.15
 8 -4 0 0.91 0.16
 8 4 1 0.78 0.14
 8 -4 -1 0.8 0.14
 8 4 2 28.77 0.71
 8 -4 -2 29.27 0.78
 8 4 3 0.35 0.11
 8 -4 -3 0.6 0.13
 8 4 4 3.33 0.26
 8 -4 -4 3.38 0.27
 8 4 4 2.92 0.23
 8 4 5 16.95 0.56
 8 4 5 16.37 0.54
 8 4 6 5.01 0.31
 8 4 7 0.51 0.12
 8 5 -16 1.6 0.14
 8 5 -15 34.2 0.71
 8 5 -14 3.98 0.28
 8 5 -13 18.05 0.62
 8 5 -12 0.22 0.11
 8 5 -11 15.02 0.62
 8 5 -10 5.01 0.37
 8 5 -9 6.35 0.42
 8 5 -8 7.83 0.46
 8 5 -7 68.26 1.31
 8 5 -6 6.68 0.41
 -8 5 6 6.23 0.38
 8 5 -5 44.94 1.02
 -8 5 5 42.35 0.97
 8 5 -4 0.29 0.11
 -8 5 4 0.23 0.1
 8 5 -3 28.2 0.78
 8 -5 3 28.01 0.82
 -8 5 3 26.75 0.73
 8 5 -2 2 0.22
 8 -5 2 2.27 0.24
 -8 5 2 2.12 0.21
 8 5 -2 2.02 0.21
 8 5 -1 70.08 1.17
 8 -5 1 70.95 1.28
 8 5 -1 68.21 1.15
 -8 5 1 70.8 1.14
 8 5 0 0.02 0.07
 8 -5 0 0.19 0.09
 8 5 0 -0.37 0.12
 -8 5 0 -0.21 0.08
 8 5 1 66.67 1.11
 8 -5 -1 68.64 1.24
 8 5 1 66.6 1.11
 8 5 2 2.23 0.22
 8 -5 -2 2.39 0.24
 8 5 2 2.02 0.2
 8 5 3 27.75 0.72
 8 -5 -3 28.75 0.8
 8 5 3 26.31 0.7
 8 5 4 0.11 0.09
 8 -5 -4 0.14 0.09
 8 5 4 0.34 0.1
 8 5 5 42.98 0.91
 8 5 5 43.73 0.88
 8 5 6 6.82 0.38
 8 5 6 6.6 0.35
 8 6 -16 49.42 0.67
 8 6 -15 2.46 0.19
 8 6 -14 21.82 0.59
 8 6 -13 0.58 0.13
 8 6 -12 33.76 0.85
 8 6 -11 2.25 0.24
 8 6 -10 18.07 0.67
 8 6 -9 0.24 0.12
 8 6 -8 8.32 0.46
 8 6 -7 1.84 0.23
 8 6 -6 62.26 1.22
 8 6 -5 -0.01 0.08
 8 6 -4 92.51 1.44
 -8 6 4 88.35 1.4
 8 6 -3 2.28 0.23
 8 -6 3 2.43 0.26
 8 6 -3 2.44 0.24
 -8 6 3 1.95 0.22
 8 6 -2 52.21 1.03
 8 -6 2 51.53 1.14
 8 6 -2 50.68 1.05
 -8 6 2 51.44 1.04
 8 6 -1 2.42 0.22
 8 -6 1 2.62 0.26
 8 6 -1 2.04 0.23
 -8 6 1 2.57 0.24
 -8 6 0 14.6 0.54
 8 6 0 14.75 0.53
 8 -6 0 15.48 0.62
 8 6 0 14.34 0.55
 -8 6 -1 2.24 0.22
 8 6 1 2.56 0.22
 8 -6 -1 2.45 0.25
 8 6 1 2.35 0.24
 8 6 2 55.22 1
 -8 6 -2 54.01 1.02
 8 -6 -2 55.76 1.13
 8 6 2 53.3 1.05
 8 6 3 2.02 0.21
 8 -6 -3 2.1 0.23
 8 6 3 1.92 0.21
 8 6 4 91.84 1.28
 8 -6 -4 93.33 1.43
 8 6 4 89.59 1.36
 8 6 5 -0.03 0.08
 8 6 5 0.01 0.09
 8 6 6 67.78 1.21
 8 6 6 67.55 1.09
 8 7 -15 20.31 0.45
 8 7 -14 0.04 0.06
 8 7 -13 24.74 0.64
 8 7 -12 1.41 0.18
 8 7 -11 79.25 1.29
 8 7 -10 0.58 0.15
 8 7 -9 29.38 0.83
 8 7 -8 0.69 0.16
 8 7 -7 22.84 0.74
 8 7 -6 0.17 0.11
 8 7 -5 50.55 1.07
 8 7 -4 1.55 0.2
 8 7 -3 140.42 1.71
 8 7 -3 137.81 1.8
 8 7 -2 2.61 0.24
 8 7 -2 2.54 0.26
 -8 7 2 2.36 0.25
 8 7 -1 54.26 1.02
 8 -7 1 55.47 1.19
 8 7 -1 54.09 1.12
 -8 7 1 54.48 1.09
 -8 7 0 2.08 0.22
 8 7 0 1.72 0.2
 8 -7 0 1.97 0.24
 8 7 0 1.8 0.22
 -8 7 -1 57.59 1.09
 8 7 1 57.87 1.02
 8 -7 -1 61.09 1.22
 8 7 1 58.71 1.16
 8 7 2 2.61 0.22
 -8 7 -2 2.38 0.24
 8 -7 -2 2.47 0.26
 8 7 2 2.12 0.23
 8 7 3 135.56 1.54
 8 7 3 136.84 1.74
 8 7 4 0.99 0.15
 8 7 4 1.25 0.18
 8 7 5 55.57 1.12
 8 7 5 55.89 0.97
 8 7 6 0.06 0.08
 8 7 6 0.06 0.07
 8 8 -15 3.26 0.16
 8 8 -14 8.73 0.31
 8 8 -13 2.72 0.2
 8 8 -12 31.66 0.71
 8 8 -11 -0.01 0.08
 8 8 -10 59.55 1.09
 8 8 -9 0.07 0.09
 8 8 -8 25.26 0.74
 8 8 -7 0.65 0.15
 8 8 -6 1.12 0.17
 8 8 -5 2.55 0.25
 8 8 -4 24.93 0.72
 8 8 -4 23.41 0.78
 8 8 -3 1.44 0.19
 8 8 -3 1.22 0.19
 8 8 -2 145.13 1.66
 8 8 -2 143.56 1.9
 8 8 -1 1.17 0.17
 8 8 -1 0.96 0.17
 8 8 0 66.47 1.08
 8 8 0 66.45 1.27
 8 8 1 1 0.14
 8 8 1 1.14 0.19
 8 8 2 138.7 1.53
 8 8 2 146.19 1.86
 8 8 3 1.53 0.18
 8 8 3 1.9 0.23
 8 8 4 28.98 0.83
 8 8 4 28.46 0.67
 8 8 5 2.46 0.26
 8 8 5 2.3 0.2
 8 8 6 2.38 0.26
 8 9 -14 0.06 0.05
 8 9 -13 9.08 0.3
 8 9 -12 0.03 0.06
 8 9 -11 26.39 0.62
 8 9 -10 1.33 0.17
 8 9 -9 12.33 0.47
 8 9 -8 3.22 0.25
 8 9 -7 7.58 0.39
 8 9 -6 1.81 0.2
 8 9 -5 9.07 0.42
 8 9 -5 8.76 0.48
 8 9 -4 0.87 0.15
 8 9 -4 0.76 0.18
 8 9 -3 7.03 0.36
 8 9 -3 6.74 0.43
 8 9 -2 3.28 0.25
 8 9 -2 3.26 0.31
 8 9 -1 99.61 1.29
 8 9 -1 101.54 1.61
 8 9 0 0.26 0.08
 8 9 0 0.18 0.12
 8 9 1 96.89 1.25
 8 9 1 95.1 1.55
 8 9 2 3.19 0.23
 8 9 2 3.3 0.3
 8 9 3 7.93 0.45
 8 9 3 7.61 0.34
 8 9 4 0.72 0.17
 8 9 5 7.5 0.43
 8 9 6 1.9 0.23
 8 10 -13 1.6 0.14
 8 10 -12 0.75 0.12
 8 10 -11 1.74 0.14
 8 10 -10 0.62 0.1
 8 10 -9 0.12 0.07
 8 10 -8 4.01 0.25
 8 10 -8 4.41 0.33
 8 10 -7 0.83 0.13
 8 10 -7 1.32 0.2
 8 10 -6 1.89 0.18
 8 10 -6 1.97 0.23
 8 10 -5 3.99 0.33
 8 10 -4 0.39 0.14
 8 10 -3 7.32 0.44
 8 10 -2 0.59 0.16
 8 10 -1 0.14 0.11
 8 10 0 8.18 0.46
 8 10 1 0.13 0.1
 8 10 2 0.86 0.17
 8 10 3 7.47 0.43
 8 10 4 0.55 0.14
 8 10 5 4.32 0.33
 8 10 6 1.47 0.22
 8 11 -12 0.23 0.07
 8 11 -11 3.05 0.21
 8 11 -10 0.36 0.1
 8 11 -9 9.95 0.44
 8 11 -8 1.04 0.17
 8 11 -7 18.86 0.65
 8 11 -6 0.6 0.14
 8 11 -5 6.68 0.41
 -8 11 4 2.01 0.19
 8 11 -4 2.95 0.28
 8 11 -3 0.97 0.18
 8 11 -2 0.87 0.18
 8 11 -1 36.4 0.96
 8 11 0 5.38 0.38
 8 11 1 36.8 0.95
 8 11 2 1.04 0.18
 8 11 3 0.99 0.18
 8 11 4 2.89 0.27
 8 11 5 6.96 0.4
 8 12 -11 0.52 0.09
 8 12 -10 12.46 0.4
 8 12 -9 0.94 0.13
 8 12 -8 23.89 0.65
 8 12 -7 0.96 0.15
 8 12 -6 15.69 0.57
 8 12 -5 5.95 0.37
 -8 12 4 9.36 0.36
 8 12 -4 10.22 0.48
 -8 12 3 0.1 0.09
 8 12 -3 0.05 0.1
 8 12 -2 17.44 0.64
 8 12 -1 0.14 0.11
 8 12 0 82.17 1.36
 8 12 1 0.12 0.11
 8 12 2 18.61 0.64
 8 12 3 -0.01 0.11
 8 12 4 8.2 0.42
 8 12 5 6.01 0.36
 8 13 -10 0.51 0.08
 8 13 -9 10.71 0.35
 8 13 -8 0.41 0.1
 8 13 -7 27.31 0.65
 8 13 -6 0.59 0.12
 8 13 -5 36.4 0.81
 -8 13 4 0.05 0.07
 8 13 -4 -0.02 0.1
 -8 13 3 31.65 0.64
 8 13 -3 32.24 0.79
 -8 13 2 0.6 0.11
 8 13 -2 0.37 0.11
 8 13 -1 11.1 0.47
 8 13 0 0.94 0.16
 8 13 1 10.3 0.45
 8 13 2 0.36 0.12
 8 13 3 32.92 0.78
 8 13 4 0.04 0.09
 8 14 -8 8.63 0.28
 8 14 -7 3.52 0.2
 8 14 -6 27.42 0.59
 8 14 -5 0.58 0.11
 -8 14 4 45.8 0.66
 8 14 -4 48.21 0.84
 -8 14 3 0.13 0.07
 8 14 -3 0.12 0.08
 -8 14 2 23.35 0.52
 8 14 -2 24.17 0.62
 -8 14 1 0.56 0.1
 8 14 -1 0.37 0.12
 -8 14 0 0.62 0.11
 8 14 0 0.54 0.12
 8 14 1 0.55 0.12
 8 14 2 22.58 0.59
 8 14 3 0.26 0.09
 8 15 -6 0.5 0.08
 8 15 -5 15.01 0.37
 8 15 -4 0.79 0.11
 -8 15 3 10.93 0.29
 8 15 -3 11.27 0.35
 -8 15 2 1.07 0.11
 8 15 -2 1.02 0.12
 -8 15 1 8.52 0.29
 8 15 -1 8.45 0.32
 -8 15 0 2.09 0.15
 8 15 0 1.93 0.16
 -8 15 -1 10.38 0.32
 8 15 1 9.64 0.34
 -8 15 -2 1.21 0.12
 -8 15 -3 11.08 0.33
 -8 15 -4 0.9 0.1
 -8 15 -6 0.78 0.08
 9 0 0 0.17 0.09
 9 0 0 -0.01 0.05
 9 0 1 0.32 0.1
 9 0 -1 0.4 0.11
 9 0 1 0.43 0.1
 9 0 2 13.04 0.49
 9 0 -2 13.62 0.52
 9 0 3 4.55 0.29
 9 0 -3 4.31 0.3
 9 0 4 2.36 0.22
 9 0 -4 2.53 0.25
 9 0 5 0.1 0.09
 9 0 -5 0.38 0.12
 9 0 -6 43.63 1.01
 9 0 6 45.3 0.89
 9 0 -7 5.21 0.36
 9 0 -8 30.07 0.86
 9 0 -9 0.78 0.17
 9 0 -10 0.69 0.16
 9 0 -11 2.95 0.27
 9 0 -12 30.83 0.8
 9 0 -13 0.07 0.08
 9 0 -14 0.97 0.14
 9 0 -15 1.6 0.14
 9 0 -16 9.01 0.26
 9 1 -16 3.26 0.17
 9 1 -15 0.54 0.1
 9 1 -14 0.46 0.11
 9 1 -13 33.98 0.81
 9 1 -12 5.4 0.35
 9 1 -11 31.76 0.88
 9 1 -10 5.47 0.38
 9 1 -9 48.06 1.12
 9 1 -8 13.81 0.6
 9 1 -7 9.92 0.51
 9 1 -6 2.17 0.25
 9 -1 6 2.34 0.21
 9 1 -5 4.92 0.35
 9 -1 5 5.36 0.31
 9 1 -4 3.96 0.31
 9 -1 4 3.79 0.26
 9 -1 3 8.76 0.39
 9 1 -3 8.18 0.42
 9 -1 3 8.26 0.39
 9 -1 2 0.03 0.07
 9 1 -2 -0.13 0.09
 9 -1 2 0.09 0.07
 9 -1 1 33.08 0.75
 9 1 -1 33.23 0.81
 9 -1 1 33.32 0.78
 9 -1 0 1.31 0.17
 9 1 0 1.23 0.17
 9 -1 0 1.46 0.17
 9 1 1 34.75 0.8
 9 -1 -1 33.89 0.78
 9 -1 -1 35.13 0.81
 9 1 2 0.15 0.09
 9 -1 -2 0.1 0.08
 9 1 3 10.29 0.44
 9 -1 -3 9.75 0.44
 9 1 4 3.87 0.27
 9 -1 -4 4.07 0.29
 9 -1 -5 3.59 0.29
 9 1 5 3.86 0.28
 9 -1 -6 2.79 0.26
 9 1 6 2.56 0.24
 9 -1 -7 12.25 0.53
 9 -1 -8 13.76 0.57
 9 -1 -9 49.92 1.07
 9 -1 -10 5.85 0.37
 9 -1 -11 30.59 0.8
 9 -1 -12 4.98 0.32
 9 -1 -13 34.01 0.75
 9 -1 -14 0.49 0.1
 9 -1 -15 1.1 0.11
 9 2 -16 3.15 0.17
 9 2 -15 0.73 0.11
 9 2 -14 38.34 0.79
 9 2 -13 5.32 0.33
 9 2 -12 34.64 0.88
 9 2 -11 2.07 0.24
 9 2 -10 180.03 2.14
 9 2 -9 1.56 0.22
 9 2 -8 2.77 0.29
 9 2 -7 2.37 0.26
 9 2 -6 27.73 0.84
 9 2 -5 12.13 0.55
 9 -2 5 11.66 0.43
 9 2 -4 4.75 0.35
 9 -2 4 4.45 0.31
 9 -2 4 4.97 0.28
 9 -2 3 7.2 0.34
 9 2 -3 7.5 0.42
 9 -2 3 7.48 0.39
 9 -2 2 67.75 1.03
 9 2 -2 64.36 1.17
 9 -2 2 66.01 1.14
 9 -2 1 0.24 0.09
 9 2 -1 0.05 0.1
 9 -2 1 0.06 0.08
 9 -2 0 88.57 1.18
 9 2 0 88.99 1.33
 9 2 1 0.01 0.07
 9 -2 -1 0.02 0.06
 9 2 2 65.08 1.11
 9 -2 -2 66.35 1.06
 9 -2 -2 65.16 1.13
 9 2 3 7.25 0.38
 9 -2 -3 7.4 0.37
 9 2 4 4.4 0.3
 9 -2 -4 4.23 0.29
 9 -2 -5 12.67 0.49
 9 2 5 11.92 0.48
 9 -2 -6 31.57 0.79
 9 2 6 32.02 0.78
 9 -2 -7 2.57 0.25
 9 -2 -8 2.65 0.24
 9 -2 -9 1.67 0.2
 9 -2 -10 181.21 1.9
 9 -2 -11 1.56 0.19
 9 -2 -12 36.4 0.78
 9 -2 -13 5.5 0.28
 9 3 -16 0.06 0.05
 9 3 -15 39.87 0.71
 9 3 -14 0.53 0.12
 9 3 -13 21.56 0.65
 9 3 -12 3.15 0.28
 9 3 -11 77.48 1.36
 9 3 -10 1.9 0.24
 9 3 -9 27.54 0.85
 9 3 -8 0.3 0.15
 9 3 -7 17.6 0.68
 9 3 -6 3.41 0.31
 9 3 -5 155.75 1.98
 9 -3 4 0.5 0.11
 9 3 -4 0.86 0.16
 9 -3 4 0.88 0.15
 9 3 -3 4.49 0.33
 9 -3 3 4.14 0.3
 9 -3 3 4.36 0.26
 9 -3 2 2.63 0.21
 9 3 -2 2.56 0.25
 9 -3 2 2.43 0.25
 9 3 -1 42.16 0.95
 9 -3 1 43.99 0.97
 9 3 0 5.32 0.34
 9 -3 0 5.86 0.36
 9 3 1 42.98 0.93
 9 -3 -1 44.5 0.98
 9 3 2 2.66 0.25
 9 -3 -2 2.89 0.26
 9 3 3 5.47 0.34
 9 -3 -3 5.64 0.36
 9 3 4 0.79 0.15
 9 3 5 166.63 1.79
 9 3 6 3.32 0.27
 9 4 -16 48.37 0.61
 9 4 -15 0.51 0.09
 9 4 -14 29.89 0.67
 9 4 -13 2.22 0.22
 9 4 -12 41.78 0.94
 9 4 -11 0.18 0.12
 9 4 -10 13.92 0.59
 9 4 -9 1.69 0.23
 9 4 -8 85.94 1.49
 9 4 -7 0.05 0.1
 9 4 -6 27.87 0.85
 9 4 -5 0.81 0.17
 9 4 -4 191.46 2.13
 9 4 -3 6.28 0.39
 9 -4 3 6.76 0.4
 9 4 -2 36.6 0.9
 9 -4 2 37.62 0.94
 9 4 -1 5.54 0.36
 9 -4 1 5.28 0.35
 9 4 0 39.27 0.9
 9 -4 0 40.03 0.95
 9 4 1 5.12 0.33
 9 -4 -1 5.39 0.36
 9 4 2 42.82 0.92
 9 -4 -2 44.51 1
 9 4 3 6.27 0.37
 9 4 4 190.88 1.95
 9 4 5 0.5 0.12
 9 4 6 23.2 0.67
 9 5 -15 18.57 0.44
 9 5 -14 6.23 0.3
 9 5 -13 23.1 0.63
 9 5 -12 1.5 0.19
 9 5 -11 0.3 0.13
 9 5 -10 1.78 0.22
 9 5 -9 17.62 0.66
 9 5 -8 0.25 0.12
 9 5 -7 38.01 0.98
 9 5 -6 0.51 0.14
 9 5 -5 57.78 1.2
 9 5 -5 55.55 1.08
 9 5 -4 1.07 0.18
 9 5 -4 1.03 0.17
 9 5 -3 69.79 1.26
 9 5 -3 66.59 1.17
 9 5 -2 2.09 0.23
 9 5 -2 1.93 0.2
 9 5 -1 39.77 0.92
 9 5 -1 37.71 0.86
 9 5 0 6.71 0.38
 9 5 0 6.75 0.37
 9 5 1 43.51 0.94
 9 5 1 40.52 0.87
 9 5 2 2.43 0.24
 9 5 2 2.12 0.2
 9 5 3 70.7 1.19
 9 5 3 68.98 1.13
 9 5 4 1.28 0.18
 9 5 4 1.04 0.16
 9 5 5 53.72 1.02
 9 5 5 53.69 1.01
 9 5 6 0.44 0.12
 9 6 -15 1.27 0.11
 9 6 -14 5.52 0.26
 9 6 -14 4.4 0.19
 9 6 -13 0.29 0.1
 9 6 -12 3.42 0.26
 9 6 -11 3.03 0.26
 9 6 -10 11.61 0.51
 9 6 -9 6.74 0.4
 9 6 -8 1.42 0.2
 9 6 -7 0.3 0.13
 9 6 -6 4.11 0.33
 9 6 -5 3.11 0.29
 9 6 -5 3.11 0.28
 9 6 -4 24.9 0.76
 9 6 -4 24.79 0.75
 9 6 -3 0.58 0.14
 9 6 -3 0.29 0.1
 9 6 -2 49.37 1.04
 9 6 -2 49.07 1.04
 9 6 -1 2.63 0.25
 9 6 -1 2.46 0.24
 9 6 0 36.22 0.87
 9 6 0 36.4 0.88
 9 6 1 2.4 0.23
 9 6 1 2.1 0.22
 9 6 2 50.44 1
 9 6 2 49.87 1.01
 9 6 3 0.24 0.09
 9 6 3 0.3 0.13
 9 6 4 23.57 0.67
 9 6 4 23.9 0.7
 9 6 5 3.46 0.28
 9 6 5 3.44 0.27
 9 6 6 4.38 0.3
 9 7 -14 1.27 0.12
 9 7 -13 4.29 0.23
 9 7 -13 3.99 0.21
 9 7 -12 2.81 0.22
 9 7 -11 0.26 0.1
 9 7 -10 2.28 0.22
 9 7 -9 1.33 0.19
 9 7 -8 3.55 0.29
 9 7 -7 17.3 0.63
 9 7 -6 1.5 0.2
 9 7 -6 1.3 0.19
 9 7 -5 11.69 0.52
 9 7 -5 10.75 0.51
 9 7 -4 2.01 0.23
 9 7 -4 1.99 0.23
 9 7 -3 4.18 0.31
 9 7 -3 3.75 0.3
 9 7 -2 8.06 0.42
 9 7 -2 7.81 0.44
 9 7 -1 37.25 0.87
 9 7 -1 35.91 0.91
 9 7 0 0.35 0.12
 9 7 0 0.2 0.12
 9 7 1 36.43 0.85
 9 7 1 36.94 0.91
 9 7 2 7.81 0.4
 9 7 2 7.59 0.42
 9 7 3 4.46 0.3
 9 7 3 4.52 0.32
 9 7 4 1.98 0.22
 9 7 4 1.88 0.19
 9 7 5 11.04 0.49
 9 7 5 10.3 0.43
 9 8 -13 0.49 0.08
 9 8 -13 0.47 0.08
 9 8 -12 1.49 0.15
 9 8 -12 1.57 0.15
 9 8 -11 1.27 0.15
 9 8 -11 1.5 0.16
 9 8 -10 4.89 0.29
 9 8 -9 0.72 0.14
 9 8 -9 0.57 0.13
 9 8 -8 15.31 0.55
 9 8 -8 15.53 0.58
 9 8 -7 0.41 0.13
 9 8 -7 0.44 0.13
 9 8 -6 51.27 1.03
 9 8 -6 49.74 1.08
 9 8 -5 0.21 0.11
 9 8 -5 0.18 0.11
 9 8 -4 55.21 1.06
 9 8 -4 54.83 1.15
 9 8 -3 0.85 0.16
 9 8 -3 0.6 0.15
 9 8 -2 2.82 0.24
 9 8 -2 2.18 0.25
 9 8 -1 6.96 0.37
 9 8 -1 6.57 0.4
 9 8 0 2.22 0.22
 9 8 0 2.41 0.25
 9 8 1 7.26 0.37
 9 8 1 6.84 0.4
 9 8 2 3.01 0.24
 9 8 2 3.06 0.28
 9 8 3 0.7 0.13
 9 8 3 0.9 0.16
 9 8 4 57.76 1.13
 9 8 4 54.37 0.94
 9 8 5 0.04 0.09
 9 8 5 0.19 0.09
 9 9 -12 2.28 0.14
 9 9 -12 2.54 0.17
 9 9 -11 16.19 0.42
 9 9 -11 16.03 0.47
 9 9 -10 0.19 0.07
 9 9 -10 0.33 0.09
 9 9 -9 19.6 0.54
 9 9 -9 19.89 0.6
 9 9 -8 0.02 0.08
 9 9 -8 0.07 0.09
 9 9 -7 11.46 0.44
 9 9 -7 12.35 0.52
 9 9 -6 1.18 0.16
 9 9 -6 1.37 0.2
 9 9 -5 33.26 0.77
 9 9 -5 32.31 0.87
 9 9 -4 0.28 0.09
 9 9 -4 -0.02 0.12
 9 9 -3 13.21 0.48
 9 9 -3 12.57 0.55
 9 9 -2 1.25 0.16
 9 9 -2 1.34 0.2
 9 9 -1 70.13 1.09
 9 9 -1 71.54 1.31
 9 9 0 3.61 0.26
 9 9 0 3.66 0.31
 9 9 1 66.18 1.03
 9 9 1 67.39 1.25
 9 9 2 1.34 0.15
 9 9 2 1.26 0.19
 9 9 3 15.17 0.59
 9 9 3 14.61 0.47
 9 9 4 0.34 0.1
 9 9 4 0.12 0.09
 9 9 5 36.42 0.89
 9 10 -12 8.69 0.27
 9 10 -11 0.09 0.06
 9 10 -10 27.92 0.49
 9 10 -10 29.88 0.64
 9 10 -9 1.08 0.12
 9 10 -9 1.2 0.16
 9 10 -8 25.45 0.56
 9 10 -8 28.35 0.72
 9 10 -7 0.74 0.12
 9 10 -7 0.72 0.14
 9 10 -6 15.25 0.46
 9 10 -6 16.85 0.6
 9 10 -5 1.77 0.17
 9 10 -5 1.75 0.21
 9 10 -4 12.77 0.43
 9 10 -4 12.58 0.54
 9 10 -3 0.31 0.1
 9 10 -3 0.39 0.13
 9 10 -2 94.12 1.16
 9 10 -2 100.32 1.53
 9 10 -1 0.3 0.12
 9 10 0 18.84 0.66
 9 10 1 0.11 0.09
 9 10 2 98.14 1.47
 9 10 3 0.3 0.11
 9 10 4 16.35 0.59
 9 10 5 1.95 0.22
 9 11 -11 0.68 0.08
 9 11 -10 0.75 0.1
 9 11 -9 15.32 0.46
 9 11 -8 0.25 0.09
 9 11 -7 17.41 0.55
 9 11 -6 0.64 0.14
 9 11 -5 14.22 0.53
 9 11 -4 2.91 0.26
 9 11 -3 34.78 0.86
 9 11 -2 1.52 0.2
 9 11 -1 57.09 1.1
 9 11 0 1.54 0.2
 9 11 1 60.23 1.13
 9 11 2 1.12 0.17
 9 11 3 35.26 0.84
 9 11 4 3.13 0.26
 9 12 -9 0.37 0.07
 9 12 -8 15.92 0.44
 9 12 -7 0.41 0.1
 9 12 -6 19.82 0.56
 9 12 -5 2.22 0.21
 9 12 -4 40.03 0.85
 9 12 -3 1.64 0.19
 -9 12 2 0.4 0.09
 9 12 -2 0.35 0.12
 9 12 -1 -0.07 0.11
 9 12 0 16.54 0.56
 9 12 1 0.08 0.1
 9 12 2 -0.02 0.1
 9 12 3 1.97 0.2
 9 13 -8 0.18 0.06
 9 13 -7 8.84 0.3
 9 13 -6 0.98 0.12
 9 13 -5 19.47 0.51
 9 13 -4 0.57 0.11
 9 13 -3 7.58 0.34
 -9 13 2 0.99 0.12
 9 13 -2 0.84 0.14
 -9 13 1 6.44 0.27
 9 13 -1 6.49 0.32
 9 13 0 0.86 0.14
 9 13 1 6.02 0.31
 9 13 2 0.8 0.13
 9 14 -6 3.51 0.17
 9 14 -5 0.54 0.09
 9 14 -4 3.97 0.21
 9 14 -3 0.07 0.06
 -9 14 2 11.5 0.28
 9 14 -2 12.25 0.38
 -9 14 1 0.53 0.08
 9 14 -1 0.65 0.11
 -9 14 0 6.17 0.23
 9 14 0 6.3 0.28
 -9 14 -1 0.61 0.09
 9 14 1 0.47 0.1
 -9 14 -2 13.05 0.34
 10 0 0 57.72 1.06
 10 0 1 6.19 0.36
 10 0 -1 5.9 0.35
 10 0 2 52.53 1.01
 10 0 -2 53.21 1.05
 10 0 3 5.58 0.34
 10 0 -3 5.84 0.36
 10 0 4 0.37 0.12
 10 0 -4 0.43 0.12
 10 0 5 0.37 0.11
 10 0 -5 0.4 0.12
 10 0 -6 52.73 1.1
 10 0 -7 4.7 0.34
 10 0 -8 189.61 2.07
 10 0 -9 0 0.09
 10 0 -10 35.39 0.85
 10 0 -11 0.17 0.09
 10 0 -12 35.8 0.75
 10 0 -13 1.1 0.13
 10 0 -14 11.86 0.33
 10 1 -14 0.1 0.06
 10 1 -13 24.26 0.58
 10 1 -12 1.11 0.16
 10 1 -11 30.68 0.78
 10 1 -10 1.09 0.18
 10 1 -9 81.36 1.38
 10 1 -8 1.54 0.22
 10 1 -7 112.4 1.65
 10 1 -6 6.05 0.39
 10 1 -5 19.28 0.68
 10 -1 5 19.43 0.59
 10 -1 4 0.28 0.11
 10 1 -4 0.29 0.12
 10 1 -3 9.42 0.47
 10 -1 3 9.73 0.42
 10 -1 2 0.67 0.14
 10 1 -2 0.69 0.15
 10 -1 1 13.59 0.5
 10 1 -1 13.43 0.54
 10 -1 0 7.83 0.39
 10 1 0 8.03 0.41
 10 1 1 13.33 0.53
 10 -1 -1 13.43 0.51
 10 1 2 0.33 0.11
 10 -1 -2 0.45 0.12
 10 1 3 11.12 0.47
 10 -1 -3 10.9 0.47
 10 1 4 0.13 0.1
 10 -1 -4 0.2 0.11
 10 -1 -5 24.32 0.71
 10 1 5 23.35 0.67
 10 -1 -6 5.74 0.36
 10 1 6 5.58 0.33
 10 -1 -7 111.27 1.53
 10 -1 -8 1.45 0.19
 10 -1 -9 85.74 1.3
 10 -1 -10 0.77 0.14
 10 -1 -11 28.34 0.68
 10 -1 -12 0.98 0.13
 10 -1 -13 25.32 0.52
 10 2 -15 0.07 0.04
 10 2 -14 0.62 0.09
 10 2 -13 1.19 0.14
 10 2 -12 0.61 0.12
 10 2 -11 1.53 0.19
 10 2 -10 21.09 0.69
 10 2 -9 2.05 0.24
 10 2 -8 16.16 0.64
 10 2 -7 1.12 0.19
 10 2 -6 95.8 1.54
 10 2 -5 1.87 0.24
 10 2 -4 79.41 1.38
 10 -2 4 80.11 1.14
 10 2 -3 1.77 0.22
 10 -2 3 1.79 0.18
 10 -2 2 0.98 0.15
 10 2 -2 0.9 0.17
 10 -2 1 0.14 0.08
 10 2 -1 0.19 0.1
 10 -2 0 12.51 0.47
 10 2 0 11.68 0.5
 10 2 1 0.22 0.11
 10 -2 -1 0.1 0.08
 10 2 2 1.54 0.19
 10 -2 -2 1.52 0.18
 10 2 3 1.74 0.21
 10 -2 -3 1.95 0.2
 10 -2 -4 80.85 1.22
 10 2 4 81.64 1.28
 10 -2 -5 2.16 0.22
 10 2 5 1.94 0.21
 10 -2 -6 92.79 1.32
 10 2 6 93.83 1.34
 10 -2 -7 1.1 0.16
 10 -2 -8 15.74 0.54
 10 -2 -9 1.74 0.18
 10 -2 -10 18.5 0.54
 10 -2 -11 1.78 0.17
 10 3 -14 4.67 0.23
 10 3 -13 2.45 0.19
 10 3 -12 1.19 0.16
 10 3 -11 4.34 0.3
 10 3 -10 2.42 0.25
 10 3 -9 5.55 0.37
 10 3 -8 0.94 0.17
 10 3 -7 5.48 0.38
 10 3 -6 0.3 0.13
 10 3 -5 26.32 0.81
 10 3 -4 3.2 0.29
 10 3 -3 25.52 0.78
 10 -3 3 25.94 0.62
 10 3 -2 1.83 0.22
 10 -3 2 1.57 0.16
 10 -3 1 13.57 0.46
 10 3 -1 12.38 0.53
 10 3 0 1.05 0.17
 10 3 1 12.24 0.52
 10 3 2 1.54 0.21
 10 3 3 25.35 0.73
 10 3 4 3.31 0.27
 10 3 5 27.39 0.74
 10 3 6 0.45 0.13
 10 4 -14 0.45 0.08
 10 4 -13 1.88 0.17
 10 4 -12 16.7 0.52
 10 4 -11 1.71 0.19
 10 4 -10 35.52 0.87
 10 4 -9 1.09 0.18
 10 4 -8 11.06 0.52
 10 4 -7 1.47 0.21
 10 4 -6 9.95 0.5
 10 4 -5 3.94 0.32
 10 4 -4 7.31 0.43
 10 4 -3 0.4 0.14
 10 4 -2 9.54 0.48
 10 4 -1 0.8 0.16
 10 4 0 14.37 0.57
 10 4 1 0.77 0.15
 10 4 2 9.95 0.47
 10 4 3 0.49 0.14
 10 4 4 7.5 0.4
 10 4 5 3.65 0.28
 10 4 6 10.94 0.46
 10 5 -14 1.63 0.13
 10 5 -13 15.64 0.43
 10 5 -12 0.42 0.1
 10 5 -11 18.07 0.56
 10 5 -10 0.19 0.1
 10 5 -9 17.91 0.62
 10 5 -8 1.17 0.19
 10 5 -7 33.94 0.89
 10 5 -6 0.77 0.16
 10 5 -5 13.38 0.57
 10 5 -4 1.98 0.23
 10 5 -3 36.72 0.92
 10 5 -2 5.5 0.36
 10 5 -1 19.7 0.66
 10 5 0 13.76 0.55
 10 5 1 23.58 0.71
 10 5 2 5.12 0.34
 10 5 3 35.94 0.86
 10 5 4 1.69 0.2
 10 5 5 14.35 0.53
 10 5 6 0.69 0.14
 10 6 -13 0.19 0.07
 10 6 -12 14.59 0.43
 10 6 -11 0.65 0.12
 10 6 -10 21.29 0.61
 10 6 -9 3.84 0.28
 10 6 -8 59.52 1.11
 10 6 -7 1.65 0.21
 10 6 -7 1.41 0.18
 10 6 -6 59.14 1.15
 10 6 -6 55.63 1.03
 10 6 -5 1.43 0.19
 10 6 -5 1.08 0.16
 10 6 -4 26.25 0.77
 10 6 -4 23.96 0.69
 10 6 -3 4.87 0.34
 10 6 -3 4.82 0.32
 10 6 -2 28.33 0.78
 10 6 -2 27.9 0.74
 10 6 -1 0.76 0.15
 10 6 -1 0.91 0.16
 10 6 0 7.61 0.4
 10 6 0 6.99 0.38
 10 6 1 0.88 0.16
 10 6 1 0.45 0.13
 10 6 2 26.26 0.73
 10 6 2 24.9 0.69
 10 6 3 5.02 0.32
 10 6 3 5 0.31
 10 6 4 26.37 0.7
 10 6 4 26.3 0.7
 10 6 5 1.54 0.19
 10 7 -13 20.07 0.38
 10 7 -12 1.62 0.14
 10 7 -11 18.98 0.49
 10 7 -10 2.37 0.2
 10 7 -10 2.21 0.17
 10 7 -9 19.94 0.58
 10 7 -9 20.06 0.54
 10 7 -8 0.19 0.1
 10 7 -8 0.27 0.09
 10 7 -7 28.01 0.74
 10 7 -7 27.96 0.71
 10 7 -6 3.16 0.27
 10 7 -6 3 0.25
 10 7 -5 32.54 0.83
 10 7 -5 31.73 0.79
 10 7 -4 0.68 0.15
 10 7 -4 0.64 0.14
 10 7 -3 11.41 0.49
 10 7 -3 10.85 0.48
 10 7 -2 0.15 0.1
 10 7 -2 0.19 0.1
 10 7 -1 84.56 1.29
 10 7 -1 85.27 1.3
 10 7 0 0.79 0.15
 10 7 0 0.74 0.15
 10 7 1 81.56 1.25
 10 7 1 79.54 1.25
 10 7 2 0.35 0.11
 10 7 2 -0.22 0.11
 10 7 3 12.49 0.49
 10 7 3 12.26 0.47
 10 7 4 0.47 0.12
 10 7 4 0.63 0.13
 10 7 5 31.66 0.73
 10 8 -12 20.5 0.38
 10 8 -11 0.94 0.11
 10 8 -11 0.75 0.09
 10 8 -10 27.46 0.57
 10 8 -10 27.26 0.56
 10 8 -9 0.58 0.11
 10 8 -9 0.95 0.13
 10 8 -8 6.85 0.33
 10 8 -8 6.75 0.33
 10 8 -7 0.71 0.13
 10 8 -7 0.69 0.13
 10 8 -6 7.75 0.38
 10 8 -6 8.52 0.4
 10 8 -5 0.24 0.11
 10 8 -5 0.25 0.1
 10 8 -4 16.66 0.55
 10 8 -4 16.27 0.57
 10 8 -3 2.45 0.22
 10 8 -3 2 0.22
 10 8 -2 41.6 0.87
 10 8 -2 41.95 0.93
 10 8 -1 0.35 0.11
 10 8 -1 0.32 0.1
 10 8 0 44.63 0.89
 10 8 0 43.81 0.95
 10 8 1 0.18 0.1
 10 8 1 0.03 0.1
 10 8 2 40.22 0.9
 10 8 2 40.04 0.82
 10 8 3 2.14 0.22
 10 8 3 2.44 0.21
 10 8 4 17.11 0.58
 10 8 4 15.48 0.48
 10 9 -10 0.47 0.08
 10 9 -10 0.39 0.08
 10 9 -9 4.76 0.23
 10 9 -9 4.85 0.25
 10 9 -8 0.53 0.1
 10 9 -8 0.5 0.1
 10 9 -7 5.76 0.28
 10 9 -7 5.57 0.3
 10 9 -6 2.59 0.2
 10 9 -6 2.48 0.22
 10 9 -5 5.07 0.28
 10 9 -5 5.11 0.31
 10 9 -4 0.25 0.09
 10 9 -4 0.06 0.08
 10 9 -3 31.61 0.7
 10 9 -3 31.09 0.79
 10 9 -2 5.16 0.29
 10 9 -2 5.63 0.34
 10 9 -1 17.43 0.52
 10 9 -1 18.19 0.6
 10 9 0 0.36 0.1
 10 9 0 0.51 0.12
 10 9 1 19.41 0.62
 10 9 1 18.4 0.52
 10 9 2 5.99 0.35
 10 9 2 4.85 0.27
 10 9 3 31.41 0.77
 10 9 3 29.32 0.62
 10 10 -9 0.5 0.07
 10 10 -9 0.48 0.08
 10 10 -8 3.62 0.17
 10 10 -8 4.05 0.23
 10 10 -7 0.89 0.11
 10 10 -7 0.82 0.12
 10 10 -6 0.44 0.09
 10 10 -6 0.47 0.11
 10 10 -5 1.76 0.15
 10 10 -5 2.32 0.21
 10 10 -4 8.72 0.33
 10 10 -4 8.21 0.38
 10 10 -3 0.52 0.1
 10 10 -3 0.61 0.12
 10 10 -2 0.82 0.12
 10 10 -2 0.84 0.14
 10 10 -1 0.24 0.08
 10 10 -1 0.27 0.11
 10 10 0 1.36 0.18
 10 10 0 1.24 0.13
 10 10 1 0.25 0.08
 10 10 1 0.29 0.1
 10 10 2 0.96 0.15
 10 10 3 0.72 0.13
 10 11 -8 0.48 0.08
 10 11 -7 1.34 0.14
 10 11 -6 1.92 0.17
 10 11 -5 5.45 0.28
 10 11 -4 0.69 0.12
 10 11 -3 8.78 0.38
 10 11 -2 0 0.09
 10 11 -1 6.72 0.34
 10 11 0 0.18 0.09
 10 11 1 7.69 0.36
 10 11 2 0.01 0.08
 10 11 3 8.47 0.37
 10 12 -7 0.66 0.08
 10 12 -6 7.3 0.27
 10 12 -5 0.23 0.07
 10 12 -4 30.76 0.61
 10 12 -3 5.03 0.26
 10 12 -2 9.84 0.37
 10 12 -1 0.01 0.08
 10 12 0 20.11 0.53
 10 12 1 -0.13 0.08
 10 12 2 10.89 0.39
 10 13 -4 3.14 0.17
 10 13 -3 13.33 0.36
 10 13 -2 0.02 0.06
 10 13 -1 11.95 0.35
 10 13 0 0.09 0.06
 -10 13 -1 13.06 0.3
 11 0 0 -0.04 0.08
 11 0 1 1.98 0.21
 11 0 -1 2.34 0.23
 11 0 2 6.16 0.35
 11 0 -2 5.64 0.35
 11 0 3 0.05 0.08
 11 0 -3 0.09 0.09
 11 0 -4 4.36 0.31
 11 0 4 4.3 0.28
 11 0 -5 7.56 0.4
 11 0 -6 0.43 0.12
 11 0 -7 8.68 0.41
 11 0 -8 18.67 0.59
 11 0 -9 0.06 0.08
 11 0 -10 11.79 0.42
 11 0 -11 0.18 0.07
 11 0 -12 0.6 0.09
 11 1 -13 12.74 0.31
 11 1 -12 0.3 0.08
 11 1 -11 13.18 0.42
 11 1 -10 0.94 0.15
 11 1 -9 39.03 0.84
 11 1 -8 0.37 0.12
 11 1 -7 12.45 0.51
 11 1 -6 1.98 0.23
 11 1 -5 9.1 0.45
 11 1 -4 2.8 0.26
 11 -1 4 2.73 0.23
 11 1 -3 14.26 0.56
 11 -1 3 14.63 0.51
 11 1 -2 2.42 0.24
 11 -1 2 1.87 0.2
 11 -1 1 15.43 0.53
 11 1 -1 15.76 0.58
 11 -1 0 -0.21 0.1
 11 1 0 0.1 0.09
 11 1 1 14.39 0.55
 11 -1 -1 14.74 0.53
 11 1 2 2.12 0.22
 11 -1 -2 2.27 0.22
 11 -1 -3 14.15 0.52
 11 1 3 14.59 0.53
 11 -1 -4 2.58 0.23
 11 1 4 2.75 0.24
 11 -1 -5 7.61 0.38
 11 1 5 7.75 0.38
 11 -1 -6 1.74 0.2
 11 -1 -7 14.39 0.5
 11 -1 -8 0.47 0.11
 11 -1 -9 41.81 0.78
 11 -1 -10 1.14 0.13
 11 -1 -11 11.93 0.35
 11 2 -13 0.69 0.09
 11 2 -12 33.76 0.61
 11 2 -11 0.05 0.06
 11 2 -10 13.27 0.47
 11 2 -9 0.38 0.11
 11 2 -8 21.9 0.67
 11 2 -7 0.82 0.15
 11 2 -6 14.45 0.57
 11 2 -5 0.66 0.14
 11 2 -4 17.21 0.63
 11 2 -3 4.06 0.31
 11 -2 3 4.05 0.26
 11 2 -2 21.64 0.69
 11 -2 2 22.31 0.6
 11 -2 1 4.06 0.26
 11 2 -1 3.73 0.29
 11 -2 0 69.62 1.08
 11 2 0 66.58 1.19
 11 -2 -1 3.58 0.25
 11 2 1 3.91 0.3
 11 2 2 24.82 0.71
 11 -2 -2 25.2 0.65
 11 -2 -3 3.99 0.27
 11 2 3 4.08 0.3
 11 -2 -4 16.64 0.53
 11 2 4 16.52 0.57
 11 2 5 0.57 0.13
 11 -2 -5 0.73 0.13
 11 -2 -6 11.25 0.42
 11 -2 -7 0.7 0.11
 11 -2 -8 24.99 0.58
 11 3 -13 13.58 0.33
 11 3 -12 1.82 0.15
 11 3 -11 20.27 0.53
 11 3 -10 0.43 0.11
 11 3 -9 17.94 0.58
 11 3 -8 0.45 0.13
 11 3 -7 29.04 0.79
 11 3 -6 1.42 0.19
 11 3 -5 37.78 0.92
 11 3 -4 2.8 0.26
 11 3 -3 52.45 1.08
 11 3 -2 1.35 0.19
 11 -3 2 1.18 0.14
 11 3 -1 29.34 0.8
 11 3 0 0.86 0.16
 11 3 1 32.69 0.83
 11 3 2 1.13 0.18
 11 3 3 52.19 1.02
 11 3 4 2.41 0.23
 11 3 5 36.26 0.82
 11 4 -13 0.95 0.09
 11 4 -12 6.27 0.26
 11 4 -11 0.89 0.12
 11 4 -10 14.26 0.47
 11 4 -9 2.4 0.22
 11 4 -8 9.36 0.43
 11 4 -7 3.11 0.26
 11 4 -6 43.3 0.96
 11 4 -5 0.26 0.12
 11 4 -4 32.22 0.84
 11 4 -3 1.46 0.2
 11 4 -2 52.67 1.06
 11 4 -1 1.17 0.19
 11 4 0 15.02 0.57
 11 4 1 1.22 0.19
 11 4 2 51.34 1.02
 11 4 3 1.32 0.18
 11 4 4 29 0.74
 11 4 5 0.34 0.11
 11 5 -12 0.3 0.07
 11 5 -11 3.23 0.2
 11 5 -10 0.52 0.11
 11 5 -9 7.51 0.36
 11 5 -8 0.43 0.11
 11 5 -7 18.21 0.59
 11 5 -6 2.22 0.23
 11 5 -5 15.89 0.57
 11 5 -4 0 0.1
 11 5 -3 52.91 1.05
 11 5 -2 1.34 0.19
 11 5 -1 21.65 0.67
 11 5 0 2.82 0.26
 11 5 1 20.63 0.65
 11 5 2 1.42 0.18
 11 5 3 48.4 0.95
 11 5 4 0.06 0.09
 11 5 5 15.05 0.51
 11 6 -12 10.17 0.27
 11 6 -11 0.43 0.08
 11 6 -10 5.64 0.27
 11 6 -9 0.1 0.07
 11 6 -8 3.93 0.26
 11 6 -7 0.24 0.1
 11 6 -6 1.91 0.2
 11 6 -5 0.3 0.11
 11 6 -4 31.08 0.77
 11 6 -3 0.11 0.09
 11 6 -2 3.02 0.26
 11 6 -1 0.49 0.13
 11 6 0 54.27 1.02
 11 6 1 0.6 0.13
 11 6 2 3.32 0.26
 11 6 3 0.11 0.09
 11 6 4 29.48 0.7
 11 7 -11 4.14 0.18
 11 7 -10 1.63 0.14
 11 7 -9 7.26 0.3
 11 7 -8 1.74 0.16
 11 7 -7 5.09 0.28
 11 7 -6 0.42 0.11
 11 7 -5 8.92 0.39
 11 7 -4 1.81 0.19
 11 7 -3 1.08 0.16
 11 7 -2 0.84 0.14
 11 7 -1 7.91 0.38
 11 7 0 0.02 0.09
 11 7 1 7.54 0.37
 11 7 2 0.85 0.14
 11 7 3 1.28 0.16
 11 7 4 1.72 0.17
 11 8 -10 5.59 0.2
 11 8 -9 1.41 0.12
 11 8 -8 2.63 0.17
 11 8 -7 0.44 0.1
 11 8 -6 19.53 0.51
 11 8 -5 0.42 0.1
 11 8 -5 0.25 0.08
 11 8 -4 12.66 0.44
 11 8 -4 12.48 0.41
 11 8 -3 0.06 0.07
 11 8 -3 0.01 0.06
 11 8 -2 12.14 0.44
 11 8 -2 11.88 0.42
 11 8 -1 1.28 0.16
 11 8 -1 0.94 0.13
 11 8 0 1.94 0.18
 11 8 0 2.15 0.19
 11 8 1 1.17 0.15
 11 8 1 1.07 0.14
 11 8 2 10.87 0.4
 11 8 2 10.32 0.38
 11 8 3 0.21 0.09
 11 9 -8 -0.06 0.05
 11 9 -7 5.86 0.23
 11 9 -7 5.9 0.22
 11 9 -6 1.1 0.12
 11 9 -6 0.94 0.1
 11 9 -5 11.18 0.35
 11 9 -5 11.12 0.35
 11 9 -4 0.32 0.08
 11 9 -4 0.28 0.08
 11 9 -3 29.69 0.6
 11 9 -3 30.76 0.63
 11 9 -2 0.1 0.07
 11 9 -2 0.11 0.09
 11 9 -1 26.31 0.57
 11 9 -1 27.5 0.62
 11 9 0 4.38 0.25
 11 9 0 4.22 0.23
 11 9 1 26.87 0.61
 11 9 1 25.14 0.54
 11 9 2 0.24 0.08
 11 10 -6 6.59 0.2
 11 10 -6 7.01 0.24
 11 10 -5 0.78 0.09
 11 10 -5 1.08 0.11
 11 10 -4 18.46 0.38
 11 10 -4 19.76 0.45
 11 10 -3 1.67 0.15
 11 10 -3 1.48 0.12
 11 10 -2 25.07 0.55
 11 10 -2 24.06 0.45
 11 10 -1 -0.04 0.07
 11 10 -1 -0.05 0.07
 11 10 0 35.54 0.66
 11 10 0 32.8 0.52
 11 10 1 0 0.06
 11 11 -4 0.54 0.07
 11 11 -3 10.88 0.31
 11 11 -2 1.02 0.11
 11 11 -1 23.25 0.48
 11 11 0 0.95 0.11
 12 0 0 52.61 0.94
 12 0 1 0.01 0.08
 12 0 -1 -0.05 0.1
 12 0 -2 29.24 0.71
 12 0 2 29.1 0.68
 12 0 3 -0.02 0.07
 12 0 -3 -0.07 0.1
 12 0 -4 50.47 0.91
 12 0 -5 6.49 0.33
 12 0 -6 21.32 0.57
 12 0 -7 0.61 0.11
 12 0 -8 9.25 0.34
 12 0 -9 0.07 0.06
 12 0 -10 18.63 0.38
 12 1 -11 10.24 0.26
 12 1 -10 0.64 0.09
 12 1 -9 19.43 0.48
 12 1 -8 0.47 0.1
 12 1 -7 16.01 0.49
 12 1 -6 1.39 0.17
 12 1 -5 37.49 0.81
 12 1 -4 2.2 0.21
 12 1 -3 32.5 0.77
 12 -1 2 0.3 0.09
 12 1 -2 0.29 0.1
 12 1 -1 32.3 0.77
 12 -1 1 31.89 0.69
 12 -1 0 -0.03 0.09
 12 1 0 -0.08 0.1
 12 1 1 28.99 0.71
 12 -1 -1 30.07 0.69
 12 1 2 0.28 0.1
 12 -1 -2 0.22 0.09
 12 -1 -3 34.34 0.73
 12 1 3 34.55 0.75
 12 -1 -4 2.16 0.19
 12 -1 -5 36.57 0.72
 12 -1 -6 1.4 0.14
 12 -1 -7 12.77 0.39
 12 -1 -8 0.48 0.08
 12 -1 -9 19.46 0.4
 12 2 -11 0.36 0.06
 12 2 -10 7.05 0.27
 12 2 -9 4.09 0.23
 12 2 -8 6.98 0.32
 12 2 -7 1.87 0.19
 12 2 -6 38.55 0.81
 12 2 -5 1.65 0.19
 12 2 -4 14.67 0.52
 12 2 -3 0.3 0.11
 12 2 -2 2.24 0.22
 12 -2 2 2.32 0.18
 12 -2 1 -0.02 0.06
 12 2 -1 0.03 0.08
 12 2 0 17.69 0.57
 12 -2 0 17.38 0.48
 12 -2 -1 -0.05 0.07
 12 2 1 -0.02 0.08
 12 -2 -2 2.18 0.18
 12 2 2 1.9 0.2
 12 2 3 0.38 0.11
 12 -2 -3 0.23 0.08
 12 -2 -4 14.19 0.42
 12 2 4 13.29 0.47
 12 3 -11 3.13 0.15
 12 3 -10 1.73 0.14
 12 3 -9 3.24 0.21
 12 3 -8 0.5 0.1
 12 3 -7 3.6 0.24
 12 3 -6 0.69 0.13
 12 3 -5 12.48 0.47
 12 3 -4 2.03 0.21
 12 3 -3 5.73 0.33
 12 3 -2 0.82 0.14
 12 3 -1 0.33 0.11
 12 3 0 0.39 0.11
 12 3 1 0.35 0.1
 12 3 2 0.76 0.14
 12 3 3 5.13 0.3
 12 3 4 2.09 0.2
 12 4 -10 4.77 0.21
 12 4 -9 0.77 0.11
 12 4 -8 13.66 0.43
 12 4 -7 1.28 0.15
 12 4 -6 15.02 0.49
 12 4 -5 0.13 0.09
 12 4 -4 6.45 0.34
 12 4 -3 0.24 0.1
 12 4 -2 11.56 0.47
 12 4 -1 0.38 0.11
 12 4 0 16.61 0.55
 12 4 1 0.36 0.12
 12 4 2 12.26 0.46
 12 4 3 0.34 0.11
 12 4 4 6.78 0.33
 12 5 -10 1.24 0.11
 12 5 -9 19.87 0.45
 12 5 -8 0.28 0.08
 12 5 -7 2.23 0.18
 12 5 -6 1.09 0.14
 12 5 -5 30.3 0.69
 12 5 -4 0.17 0.09
 12 5 -3 14.6 0.5
 12 5 -2 0 0.09
 12 5 -1 18.88 0.57
 12 5 0 0.16 0.08
 12 5 1 20.54 0.58
 12 5 2 0.1 0.08
 12 5 3 16.29 0.5
 12 6 -9 0.94 0.1
 12 6 -8 15.22 0.39
 12 6 -7 0.29 0.08
 12 6 -6 15.23 0.45
 12 6 -5 0.49 0.11
 12 6 -4 29.87 0.66
 12 6 -3 0.21 0.08
 12 6 -2 21.2 0.57
 12 6 -1 1.48 0.17
 12 6 0 19.91 0.55
 12 6 1 1.5 0.17
 12 6 2 19.52 0.53
 12 6 3 0.33 0.1
 12 7 -8 1.64 0.12
 12 7 -7 12.69 0.35
 12 7 -6 0.14 0.06
 12 7 -5 9.5 0.34
 12 7 -4 0.33 0.09
 12 7 -3 19.11 0.5
 12 7 -2 1.38 0.15
 12 7 -1 27.96 0.61
 12 7 0 2.16 0.18
 12 7 1 25.18 0.57
 12 7 2 1.53 0.15
 12 8 -7 0.93 0.09
 12 8 -6 4.31 0.19
 12 8 -5 0.88 0.11
 12 8 -4 9.26 0.31
 12 8 -3 1.57 0.14
 12 8 -2 9.41 0.32
 12 8 -1 0.19 0.07
 12 8 0 34.26 0.6
 12 8 1 0.3 0.08
 12 9 -4 0.36 0.06
 12 9 -3 1.88 0.13
 12 9 -2 0.64 0.09
 12 9 -1 5.01 0.2
 12 9 0 0.41 0.08
 13 0 0 0.18 0.07
 13 0 1 0.41 0.09
 13 0 -1 0.37 0.09
 13 0 -2 1 0.13
 13 0 -3 1.18 0.13
 13 0 -4 17.27 0.43
 13 0 -5 0.64 0.09
 13 0 -6 1.71 0.13
 13 0 -7 0.06 0.04
 13 1 -8 2.83 0.14
 13 1 -7 8.12 0.26
 13 1 -6 0.03 0.05
 13 1 -5 8.7 0.32
 13 1 -4 1.61 0.15
 13 1 -3 8.45 0.33
 13 1 -2 0.15 0.08
 13 1 -1 17.06 0.47
 13 -1 0 1.07 0.12
 13 1 0 1 0.13
 13 1 1 16.91 0.47
 13 -1 -1 15.92 0.41
 13 -1 -2 0.05 0.06
 13 1 2 0.2 0.08
 13 -1 -3 7.1 0.27
 13 -1 -4 1.8 0.13
 13 -1 -5 7.94 0.25
 13 2 -8 25.39 0.43
 13 2 -7 1.77 0.13
 13 2 -6 15.04 0.4
 13 2 -5 0.33 0.08
 13 2 -4 8.74 0.34
 13 2 -3 0.96 0.13
 13 2 -2 29.85 0.64
 13 2 -1 0.28 0.09
 13 2 0 11.69 0.4
 13 2 1 0.28 0.09
 13 2 2 30.75 0.63
 13 3 -8 1.39 0.11
 13 3 -7 39.33 0.6
 13 3 -6 2.92 0.18
 13 3 -5 6.01 0.27
 13 3 -4 0.36 0.09
 13 3 -3 58.32 0.87
 13 3 -2 0.31 0.09
 13 3 -1 20.43 0.53
 13 3 0 -0.01 0.07
 13 3 1 21.79 0.53
 13 3 2 0.23 0.09
 13 4 -8 11.59 0.28
 13 4 -7 2.03 0.14
 13 4 -6 38.41 0.61
 13 4 -5 0.23 0.07
 13 4 -4 14.57 0.42
 13 4 -3 0.12 0.07
 13 4 -2 18.51 0.49
 13 4 -1 0.06 0.07
 13 4 0 6.7 0.3
 13 4 1 0.12 0.07
 13 4 2 18.33 0.47
 13 5 -7 6.11 0.21
 13 5 -6 0.67 0.09
 13 5 -5 24.29 0.49
 13 5 -4 0.75 0.1
 13 5 -3 4.82 0.24
 13 5 -2 1.39 0.14
 13 5 -1 4.64 0.24
 13 5 0 0.11 0.06
 13 5 1 4.13 0.22
 13 6 -6 0.9 0.09
 13 6 -5 0.53 0.08
 13 6 -4 1.4 0.12
 13 6 -3 0 0.05
 13 6 -2 0.92 0.11
 13 6 -1 0.07 0.06
 13 6 0 0.08 0.06
 13 6 1 0.09 0.06
 13 7 -4 1.24 0.1
 13 7 -3 1.18 0.1
 13 7 -2 0.25 0.06
 13 7 -1 6.61 0.24
 13 7 0 0.03 0.05
 14 1 -2 0.02 0.04
 14 2 -3 1.34 0.1
 14 2 -2 7.76 0.24
 14 3 -3 0.18 0.05
 14 3 -2 1.03 0.09
 14 3 -1 0.85 0.09
 14 4 -2 1.26 0.1

_iucr_refine_instructions_details
;

    Zn112K.res created by SHELXL-2014/7

TITL Zn112K in P2(1)2(1)2(1)
CELL 1.54178 11.5766 15.4336 17.2458 90 90 90
ZERR 4 0.0002 0.0003 0.0003 0 0 0
LATT -1
SYMM 0.5-X,-Y,0.5+Z
SYMM -X,0.5+Y,0.5-Z
SYMM 0.5+X,0.5-Y,-Z
SFAC C H N O Zn
UNIT 128 136 16 24 4
 
L.S. 10
PLAN  20
SIZE 0.2 0.2 0.2
TEMP -161(2)
BOND
fmap 2
acta
REM <olex2.extras>
REM <HklSrc "%.\\1.hkl">
REM </olex2.extras>
 
WGHT    0.048500    0.468600
FVAR       0.15350   0.56456
ZN1   5    0.501807    0.676298    0.496904    11.00000    0.01728    0.01899 =
         0.01217   -0.00013   -0.00127   -0.00002
N1    3    0.554608    0.265153    0.920157    11.00000    0.01947    0.01798 =
         0.01274    0.00145   -0.00173    0.00035
N2    3    0.438601    0.262841    0.085993    11.00000    0.01885    0.02000 =
         0.01273    0.00002   -0.00143    0.00051
N3    3    0.192375    0.377811    0.596706    11.00000    0.04313    0.05238 =
         0.03355   -0.00151    0.01029   -0.01782
O1    4    0.501722    0.565779    0.592938    11.00000    0.01882    0.02199 =
         0.01792    0.00425   -0.00200   -0.00094
O2    4    0.652792    0.634614    0.544260    11.00000    0.02177    0.02222 =
         0.01467    0.00570   -0.00180    0.00023
O3    4    0.491806    0.568074    0.406000    11.00000    0.01905    0.02185 =
         0.01801   -0.00412   -0.00220    0.00011
O4    4    0.342786    0.639276    0.454114    11.00000    0.02138    0.02405 =
         0.01521   -0.00622   -0.00009   -0.00094
O5    4    0.076671    0.303613    0.676895    11.00000    0.04115    0.12550 =
         0.06626    0.05398    0.00429   -0.02449
O6    4    0.552571    0.282206    0.585109    11.00000    0.04771    0.05289 =
         0.04357    0.00590    0.00613   -0.00598
C1    1    0.608538    0.577884    0.589699    11.00000    0.02211    0.01772 =
         0.01189   -0.00169   -0.00001    0.00131
C2    1    0.687913    0.528172    0.641516    11.00000    0.02359    0.01870 =
         0.01310    0.00103   -0.00142    0.00061
C3    1    0.641633    0.470167    0.694792    11.00000    0.01722    0.02024 =
         0.01678    0.00075   -0.00143    0.00134
AFIX  43
H3    2    0.561013    0.458692    0.694364    11.00000   -1.20000
AFIX   0
C4    1    0.712076    0.428579    0.748892    11.00000    0.02262    0.02059 =
         0.01683    0.00428   -0.00232   -0.00214
C5    1    0.831310    0.443326    0.747342    11.00000    0.02119    0.02973 =
         0.02807    0.00832   -0.00570   -0.00349
AFIX  43
H5    2    0.880152    0.415728    0.784078    11.00000   -1.20000
AFIX   0
C6    1    0.878056    0.498443    0.691926    11.00000    0.02066    0.03667 =
         0.03027    0.01057   -0.00466   -0.00511
AFIX  43
H6    2    0.959328    0.506573    0.689634    11.00000   -1.20000
AFIX   0
C7    1    0.807032    0.541810    0.639797    11.00000    0.02265    0.02775 =
         0.02397    0.00756   -0.00294   -0.00488
AFIX  43
H7    2    0.839538    0.580665    0.603065    11.00000   -1.20000
AFIX   0
C8    1    0.569651    0.314217    0.788242    11.00000    0.02206    0.02379 =
         0.01620    0.00289   -0.00462    0.00128
AFIX  43
H8    2    0.542830    0.310891    0.736267    11.00000   -1.20000
AFIX   0
C9    1    0.520173    0.263406    0.844984    11.00000    0.02252    0.01850 =
         0.01362    0.00371   -0.00552   -0.00167
AFIX  43
H9    2    0.459158    0.225423    0.830789    11.00000   -1.20000
AFIX   0
C10   1    0.659380    0.370562    0.807644    11.00000    0.02013    0.02114 =
         0.01772    0.00487   -0.00300    0.00255
C11   1    0.695878    0.371776    0.885162    11.00000    0.02433    0.01940 =
         0.01848    0.00311   -0.00729   -0.00299
AFIX  43
H11   2    0.757551    0.408421    0.900818    11.00000   -1.20000
AFIX   0
C12   1    0.641231    0.319152    0.938483    11.00000    0.02392    0.02162 =
         0.01630   -0.00083   -0.00424    0.00063
AFIX  43
H12   2    0.666273    0.321282    0.990906    11.00000   -1.20000
AFIX   0
C13   1    0.385128    0.580382    0.410415    11.00000    0.02276    0.01842 =
         0.01049    0.00147    0.00128   -0.00127
C14   1    0.304391    0.527232    0.362271    11.00000    0.02230    0.01802 =
         0.01160   -0.00083   -0.00088   -0.00051
C15   1    0.350434    0.469916    0.308570    11.00000    0.01783    0.01943 =
         0.01593    0.00007   -0.00082    0.00015
AFIX  43
H15   2    0.431702    0.461752    0.306316    11.00000   -1.20000
AFIX   0
C16   1    0.279039    0.423974    0.257702    11.00000    0.02233    0.01954 =
         0.01528   -0.00219   -0.00254    0.00182
C17   1    0.159481    0.434070    0.263862    11.00000    0.02154    0.02449 =
         0.02013   -0.00455   -0.00453    0.00036
AFIX  43
H17   2    0.109730    0.403769    0.229455    11.00000   -1.20000
AFIX   0
C18   1    0.113002    0.488361    0.320228    11.00000    0.01939    0.03041 =
         0.02405   -0.00419   -0.00160    0.00225
AFIX  43
H18   2    0.031547    0.493123    0.325379    11.00000   -1.20000
AFIX   0
C19   1    0.184771    0.535706    0.369081    11.00000    0.02305    0.02377 =
         0.01833   -0.00214    0.00080    0.00148
AFIX  43
H19   2    0.152629    0.573532    0.406804    11.00000   -1.20000
AFIX   0
C20   1    0.475957    0.263139    0.160367    11.00000    0.02080    0.01944 =
         0.01471   -0.00270   -0.00554    0.00189
AFIX  43
H20   2    0.538957    0.226811    0.174117    11.00000   -1.20000
AFIX   0
C21   1    0.426287    0.314018    0.216958    11.00000    0.02242    0.02309 =
         0.01408   -0.00025   -0.00427   -0.00039
AFIX  43
H21   2    0.456168    0.313390    0.268259    11.00000   -1.20000
AFIX   0
C22   1    0.332219    0.366310    0.198689    11.00000    0.02104    0.01831 =
         0.01622   -0.00364   -0.00182   -0.00133
C23   1    0.291470    0.364466    0.122013    11.00000    0.02339    0.02002 =
         0.01692   -0.00238   -0.00540    0.00250
AFIX  43
H23   2    0.226327    0.398072    0.107256    11.00000   -1.20000
AFIX   0
C24   1    0.347477    0.313128    0.068501    11.00000    0.02366    0.02103 =
         0.01481   -0.00039   -0.00527    0.00031
AFIX  43
H24   2    0.320242    0.313301    0.016538    11.00000   -1.20000
AFIX   0
 
C25   1    0.174318    0.327858    0.658280    11.00000    0.04570    0.06835 =
         0.02786    0.00168    0.00205   -0.01457
C26   1    0.277985    0.301548    0.705682    11.00000    0.04893    0.09861 =
         0.03667   -0.00708   -0.00560   -0.00034
AFIX 137
H26A  2    0.335372    0.274123    0.671876    11.00000   -1.50000
H26B  2    0.254068    0.260459    0.745922    11.00000   -1.50000
H26C  2    0.311894    0.352960    0.730057    11.00000   -1.50000
AFIX   0
C27   1    0.094959    0.405177    0.549566    11.00000    0.06114    0.05556 =
         0.03515    0.00473   -0.00043   -0.00702
AFIX 137
H27A  2    0.091239    0.468605    0.548667    11.00000   -1.50000
H27B  2    0.023329    0.382015    0.571645    11.00000   -1.50000
H27C  2    0.104605    0.383368    0.496592    11.00000   -1.50000
AFIX   0
C28   1    0.306463    0.407215    0.574241    11.00000    0.05428    0.04494 =
         0.11220    0.00573    0.04276   -0.00895
AFIX 137
H28A  2    0.302705    0.433871    0.522727    11.00000   -1.50000
H28B  2    0.359497    0.357746    0.572892    11.00000   -1.50000
H28C  2    0.334332    0.449910    0.611914    11.00000   -1.50000
AFIX   0
 
C30   1    0.763962    0.259024    0.606087    11.00000    0.06410    0.06589 =
         0.03696    0.00389   -0.01280    0.01746
PART 1
AFIX  33
H30A  2    0.833757    0.276280    0.577880    21.00000   -1.50000
H30B  2    0.766266    0.283141    0.658631    21.00000   -1.50000
H30C  2    0.760156    0.195672    0.608964    21.00000   -1.50000
AFIX   0
PART 0
PART 2
H30D  2    0.795466    0.215319    0.574510   -21.00000   -1.50000
H30E  2    0.722782    0.231138    0.654718   -21.00000   -1.50000
H30F  2    0.813327    0.320159    0.623009   -21.00000   -1.50000
PART 0
C31   1    0.574822    0.372562    0.458882    11.00000    0.05904    0.08928 =
         0.05373    0.02153   -0.00934    0.02813
PART 1
AFIX  33
H31A  2    0.596530    0.403733    0.411568    21.00000   -1.50000
H31B  2    0.523055    0.324561    0.445603    21.00000   -1.50000
H31C  2    0.535298    0.412271    0.494412    21.00000   -1.50000
AFIX   0
PART 0
PART 2
H31D  2    0.465873    0.361499    0.464237   -21.00000   -1.50000
H31E  2    0.600411    0.338946    0.413226   -21.00000   -1.50000
H31F  2    0.604947    0.440250    0.462513   -21.00000   -1.50000
PART 0
C32   1    0.797769    0.354762    0.473838    11.00000    0.05050    0.08305 =
         0.05741   -0.02201    0.01745   -0.01621
PART 1
AFIX  33
H32A  2    0.799706    0.387307    0.425062    21.00000   -1.50000
H32B  2    0.836153    0.388401    0.514569    21.00000   -1.50000
H32C  2    0.837878    0.299365    0.467021    21.00000   -1.50000
AFIX   0
PART 0
PART 2
H32D  2    0.819859    0.411719    0.486666   -21.00000   -1.50000
H32E  2    0.781841    0.345868    0.422788   -21.00000   -1.50000
H32F  2    0.872650    0.311567    0.490860   -21.00000   -1.50000
PART 0
PART 1
N4A   3    0.677862    0.338680    0.495997    21.00000    0.03085    0.03268 =
         0.02776    0.00859   -0.00440    0.00687
C29A  1    0.656739    0.293534    0.563357    21.00000    0.03652    0.02756 =
         0.02546    0.00083   -0.00923    0.00392
PART 0
PART 2
N5    3    0.723611    0.303758    0.535607   -21.00000    0.04625    0.04931 =
         0.04786   -0.01561    0.00844   -0.00176
C29B  1    0.611025    0.314996    0.533706   -21.00000    0.05770    0.03733 =
         0.05178   -0.00347   -0.00521    0.00209
HKLF 4
 
REM  Zn112K in P2(1)2(1)2(1)
REM R1 =  0.0273 for    4743 Fo > 4sig(Fo)  and  0.0301 for all    5105 data
REM    437 parameters refined using      0 restraints
 
END  
     
WGHT      0.0485      0.4686 

REM Highest difference peak  0.272,  deepest hole -0.603,  1-sigma level  0.045
Q1    1   0.5131  0.2291  0.9560  11.00000  0.05    0.27
Q2    1   0.5021  0.7600  0.4959  11.00000  0.05    0.26
Q3    1   0.4978  0.6166  0.5445  11.00000  0.05    0.25
Q4    1   0.5848  0.6340  0.4954  11.00000  0.05    0.25
Q5    1   0.5112  0.6195  0.4485  11.00000  0.05    0.22
Q6    1   0.4980  0.2286  0.0489  11.00000  0.05    0.22
Q7    1   0.5544  0.6785  0.5707  11.00000  0.05    0.21
Q8    1   0.4852  0.6759  0.4153  11.00000  0.05    0.20
Q9    1   0.4665  0.1764  0.0829  11.00000  0.05    0.19
Q10   1   0.5169  0.3031  0.8173  11.00000  0.05    0.19
Q11   1   0.5860  0.7220  0.5044  11.00000  0.05    0.19
Q12   1   0.3094  0.4006  0.2350  11.00000  0.05    0.19
Q13   1   0.5527  0.1767  0.9277  11.00000  0.05    0.18
Q14   1   0.4125  0.6262  0.5027  11.00000  0.05    0.17
Q15   1   0.4153  0.7255  0.4839  11.00000  0.05    0.17
Q16   1   0.4958  0.5218  0.3700  11.00000  0.05    0.17
Q17   1   0.4964  0.5210  0.6261  11.00000  0.05    0.16
Q18   1   0.3408  0.5819  0.4920  11.00000  0.05    0.16
Q19   1   0.6429  0.2200  0.9301  11.00000  0.05    0.16
Q20   1   0.4833  0.3049  0.1835  11.00000  0.05    0.16

  REM The information below was added by Olex2.
  REM
  REM R1 = 0.0273 for 4743 Fo > 4sig(Fo) and 0.0301 for all 7601 data
  REM n/a parameters refined using n/a restraints
  REM Highest difference peak 0.27, deepest hole -0.60
  REM Mean Shift 0, Max Shift 0.001.

  REM +++ Tabular Listing of Refinement Information +++
  REM R1_all = 0.0301
  REM R1_gt = 0.0273
  REM wR_ref = 0.0810
  REM GOOF = 1.089
  REM Shift_max = 0.001
  REM Shift_mean = 0
  REM Reflections_all = 7601
  REM Reflections_gt = 4743
  REM Parameters = n/a
  REM Hole = -0.60
  REM Peak = 0.27
  REM Flack = 0.04(1)

  
;
_olex2_submission_special_instructions 'No special instructions were received'
