# Supplementary material for: Controlling Thermal Expansion Behaviors of Fence-Like Metal-Organic Frameworks by Varying/Mixing Metal Ions
Source: Front Chem. 2018 Jul 24;6:306. doi: 10.3389/fchem.2018.00306 (PMC6066979; doi:10.3389/fchem.2018.00306)
Supplement: Supplementary file 2 [file Data_Sheet_1.ZIP › Zn112K.res]

    1.res created by SHELXL-2014/7

TITL Zn112K in P2(1)2(1)2(1)
CELL 1.54178 11.5766 15.4336 17.2458 90 90 90
ZERR 4 0.0002 0.0003 0.0003 0 0 0
LATT -1
SYMM 0.5-X,-Y,0.5+Z
SYMM -X,0.5+Y,0.5-Z
SYMM 0.5+X,0.5-Y,-Z
SFAC C H N O Zn
UNIT 128 136 16 24 4
 
L.S. 10
PLAN  20
SIZE 0.2 0.2 0.2
TEMP -161(2)
BOND
fmap 2
acta
REM <olex2.extras>
REM <HklSrc "%.\\1.hkl">
REM </olex2.extras>
 
WGHT    0.048500    0.468600
FVAR       0.15350   0.56456
ZN1   5    0.501807    0.676298    0.496904    11.00000    0.01728    0.01899 =
         0.01217   -0.00013   -0.00127   -0.00002
N1    3    0.554608    0.265153    0.920157    11.00000    0.01947    0.01798 =
         0.01274    0.00145   -0.00173    0.00035
N2    3    0.438601    0.262841    0.085993    11.00000    0.01885    0.02000 =
         0.01273    0.00002   -0.00143    0.00051
N3    3    0.192375    0.377811    0.596706    11.00000    0.04313    0.05238 =
         0.03355   -0.00151    0.01029   -0.01782
O1    4    0.501722    0.565779    0.592938    11.00000    0.01882    0.02199 =
         0.01792    0.00425   -0.00200   -0.00094
O2    4    0.652792    0.634614    0.544260    11.00000    0.02177    0.02222 =
         0.01467    0.00570   -0.00180    0.00023
O3    4    0.491806    0.568074    0.406000    11.00000    0.01905    0.02185 =
         0.01801   -0.00412   -0.00220    0.00011
O4    4    0.342786    0.639276    0.454114    11.00000    0.02138    0.02405 =
         0.01521   -0.00622   -0.00009   -0.00094
O5    4    0.076671    0.303613    0.676895    11.00000    0.04115    0.12550 =
         0.06626    0.05398    0.00429   -0.02449
O6    4    0.552571    0.282206    0.585109    11.00000    0.04771    0.05289 =
         0.04357    0.00590    0.00613   -0.00598
C1    1    0.608538    0.577884    0.589699    11.00000    0.02211    0.01772 =
         0.01189   -0.00169   -0.00001    0.00131
C2    1    0.687913    0.528172    0.641516    11.00000    0.02359    0.01870 =
         0.01310    0.00103   -0.00142    0.00061
C3    1    0.641633    0.470167    0.694792    11.00000    0.01722    0.02024 =
         0.01678    0.00075   -0.00143    0.00134
AFIX  43
H3    2    0.561013    0.458692    0.694364    11.00000   -1.20000
AFIX   0
C4    1    0.712076    0.428579    0.748892    11.00000    0.02262    0.02059 =
         0.01683    0.00428   -0.00232   -0.00214
C5    1    0.831310    0.443326    0.747342    11.00000    0.02119    0.02973 =
         0.02807    0.00832   -0.00570   -0.00349
AFIX  43
H5    2    0.880152    0.415728    0.784078    11.00000   -1.20000
AFIX   0
C6    1    0.878056    0.498443    0.691926    11.00000    0.02066    0.03667 =
         0.03027    0.01057   -0.00466   -0.00511
AFIX  43
H6    2    0.959328    0.506573    0.689634    11.00000   -1.20000
AFIX   0
C7    1    0.807032    0.541810    0.639797    11.00000    0.02265    0.02775 =
         0.02397    0.00756   -0.00294   -0.00488
AFIX  43
H7    2    0.839538    0.580665    0.603065    11.00000   -1.20000
AFIX   0
C8    1    0.569651    0.314217    0.788242    11.00000    0.02206    0.02379 =
         0.01620    0.00289   -0.00462    0.00128
AFIX  43
H8    2    0.542830    0.310891    0.736267    11.00000   -1.20000
AFIX   0
C9    1    0.520173    0.263406    0.844984    11.00000    0.02252    0.01850 =
         0.01362    0.00371   -0.00552   -0.00167
AFIX  43
H9    2    0.459158    0.225423    0.830789    11.00000   -1.20000
AFIX   0
C10   1    0.659380    0.370562    0.807644    11.00000    0.02013    0.02114 =
         0.01772    0.00487   -0.00300    0.00255
C11   1    0.695878    0.371776    0.885162    11.00000    0.02433    0.01940 =
         0.01848    0.00311   -0.00729   -0.00299
AFIX  43
H11   2    0.757551    0.408421    0.900818    11.00000   -1.20000
AFIX   0
C12   1    0.641231    0.319152    0.938483    11.00000    0.02392    0.02162 =
         0.01630   -0.00083   -0.00424    0.00063
AFIX  43
H12   2    0.666273    0.321282    0.990906    11.00000   -1.20000
AFIX   0
C13   1    0.385128    0.580382    0.410415    11.00000    0.02276    0.01842 =
         0.01049    0.00147    0.00128   -0.00127
C14   1    0.304391    0.527232    0.362271    11.00000    0.02230    0.01802 =
         0.01160   -0.00083   -0.00088   -0.00051
C15   1    0.350434    0.469916    0.308570    11.00000    0.01783    0.01943 =
         0.01593    0.00007   -0.00082    0.00015
AFIX  43
H15   2    0.431702    0.461752    0.306316    11.00000   -1.20000
AFIX   0
C16   1    0.279039    0.423974    0.257702    11.00000    0.02233    0.01954 =
         0.01528   -0.00219   -0.00254    0.00182
C17   1    0.159481    0.434070    0.263862    11.00000    0.02154    0.02449 =
         0.02013   -0.00455   -0.00453    0.00036
AFIX  43
H17   2    0.109730    0.403769    0.229455    11.00000   -1.20000
AFIX   0
C18   1    0.113002    0.488361    0.320228    11.00000    0.01939    0.03041 =
         0.02405   -0.00419   -0.00160    0.00225
AFIX  43
H18   2    0.031547    0.493123    0.325379    11.00000   -1.20000
AFIX   0
C19   1    0.184771    0.535706    0.369081    11.00000    0.02305    0.02377 =
         0.01833   -0.00214    0.00080    0.00148
AFIX  43
H19   2    0.152629    0.573532    0.406804    11.00000   -1.20000
AFIX   0
C20   1    0.475957    0.263139    0.160367    11.00000    0.02080    0.01944 =
         0.01471   -0.00270   -0.00554    0.00189
AFIX  43
H20   2    0.538957    0.226811    0.174117    11.00000   -1.20000
AFIX   0
C21   1    0.426287    0.314018    0.216958    11.00000    0.02242    0.02309 =
         0.01408   -0.00025   -0.00427   -0.00039
AFIX  43
H21   2    0.456168    0.313390    0.268259    11.00000   -1.20000
AFIX   0
C22   1    0.332219    0.366310    0.198689    11.00000    0.02104    0.01831 =
         0.01622   -0.00364   -0.00182   -0.00133
C23   1    0.291470    0.364466    0.122013    11.00000    0.02339    0.02002 =
         0.01692   -0.00238   -0.00540    0.00250
AFIX  43
H23   2    0.226327    0.398072    0.107256    11.00000   -1.20000
AFIX   0
C24   1    0.347477    0.313128    0.068501    11.00000    0.02366    0.02103 =
         0.01481   -0.00039   -0.00527    0.00031
AFIX  43
H24   2    0.320242    0.313301    0.016538    11.00000   -1.20000
AFIX   0
 
C25   1    0.174318    0.327858    0.658280    11.00000    0.04570    0.06835 =
         0.02786    0.00168    0.00205   -0.01457
C26   1    0.277985    0.301548    0.705682    11.00000    0.04893    0.09861 =
         0.03667   -0.00708   -0.00560   -0.00034
AFIX 137
H26A  2    0.335372    0.274123    0.671876    11.00000   -1.50000
H26B  2    0.254068    0.260459    0.745922    11.00000   -1.50000
H26C  2    0.311894    0.352960    0.730057    11.00000   -1.50000
AFIX   0
C27   1    0.094959    0.405177    0.549566    11.00000    0.06114    0.05556 =
         0.03515    0.00473   -0.00043   -0.00702
AFIX 137
H27A  2    0.091239    0.468605    0.548667    11.00000   -1.50000
H27B  2    0.023329    0.382015    0.571645    11.00000   -1.50000
H27C  2    0.104605    0.383368    0.496592    11.00000   -1.50000
AFIX   0
C28   1    0.306463    0.407215    0.574241    11.00000    0.05428    0.04494 =
         0.11220    0.00573    0.04276   -0.00895
AFIX 137
H28A  2    0.302705    0.433871    0.522727    11.00000   -1.50000
H28B  2    0.359497    0.357746    0.572892    11.00000   -1.50000
H28C  2    0.334332    0.449910    0.611914    11.00000   -1.50000
AFIX   0
 
C30   1    0.763962    0.259024    0.606087    11.00000    0.06410    0.06589 =
         0.03696    0.00389   -0.01280    0.01746
PART 1
AFIX  33
H30A  2    0.833757    0.276280    0.577880    21.00000   -1.50000
H30B  2    0.766266    0.283141    0.658631    21.00000   -1.50000
H30C  2    0.760156    0.195672    0.608964    21.00000   -1.50000
AFIX   0
PART 0
PART 2
H30D  2    0.795466    0.215319    0.574510   -21.00000   -1.50000
H30E  2    0.722782    0.231138    0.654718   -21.00000   -1.50000
H30F  2    0.813327    0.320159    0.623009   -21.00000   -1.50000
PART 0
C31   1    0.574822    0.372562    0.458882    11.00000    0.05904    0.08928 =
         0.05373    0.02153   -0.00934    0.02813
PART 1
AFIX  33
H31A  2    0.596530    0.403733    0.411568    21.00000   -1.50000
H31B  2    0.523055    0.324561    0.445603    21.00000   -1.50000
H31C  2    0.535298    0.412271    0.494412    21.00000   -1.50000
AFIX   0
PART 0
PART 2
H31D  2    0.465873    0.361499    0.464237   -21.00000   -1.50000
H31E  2    0.600411    0.338946    0.413226   -21.00000   -1.50000
H31F  2    0.604947    0.440250    0.462513   -21.00000   -1.50000
PART 0
C32   1    0.797769    0.354762    0.473838    11.00000    0.05050    0.08305 =
         0.05741   -0.02201    0.01745   -0.01621
PART 1
AFIX  33
H32A  2    0.799706    0.387307    0.425062    21.00000   -1.50000
H32B  2    0.836153    0.388401    0.514569    21.00000   -1.50000
H32C  2    0.837878    0.299365    0.467021    21.00000   -1.50000
AFIX   0
PART 0
PART 2
H32D  2    0.819859    0.411719    0.486666   -21.00000   -1.50000
H32E  2    0.781841    0.345868    0.422788   -21.00000   -1.50000
H32F  2    0.872650    0.311567    0.490860   -21.00000   -1.50000
PART 0
PART 1
N4A   3    0.677862    0.338680    0.495997    21.00000    0.03085    0.03268 =
         0.02776    0.00859   -0.00440    0.00687
C29A  1    0.656739    0.293534    0.563357    21.00000    0.03652    0.02756 =
         0.02546    0.00083   -0.00923    0.00392
PART 0
PART 2
N5    3    0.723611    0.303758    0.535607   -21.00000    0.04625    0.04931 =
         0.04786   -0.01561    0.00844   -0.00176
C29B  1    0.611025    0.314996    0.533706   -21.00000    0.05770    0.03733 =
         0.05178   -0.00347   -0.00521    0.00209
HKLF 4
 
REM  Zn112K in P2(1)2(1)2(1)
REM R1 =  0.0273 for    4743 Fo > 4sig(Fo)  and  0.0301 for all    5105 data
REM    437 parameters refined using      0 restraints
 
END  
     
WGHT      0.0485      0.4686 

REM Highest difference peak  0.272,  deepest hole -0.603,  1-sigma level  0.045
Q1    1   0.5131  0.2291  0.9560  11.00000  0.05    0.27
Q2    1   0.5021  0.7600  0.4959  11.00000  0.05    0.26
Q3    1   0.4978  0.6166  0.5445  11.00000  0.05    0.25
Q4    1   0.5848  0.6340  0.4954  11.00000  0.05    0.25
Q5    1   0.5112  0.6195  0.4485  11.00000  0.05    0.22
Q6    1   0.4980  0.2286  0.0489  11.00000  0.05    0.22
Q7    1   0.5544  0.6785  0.5707  11.00000  0.05    0.21
Q8    1   0.4852  0.6759  0.4153  11.00000  0.05    0.20
Q9    1   0.4665  0.1764  0.0829  11.00000  0.05    0.19
Q10   1   0.5169  0.3031  0.8173  11.00000  0.05    0.19
Q11   1   0.5860  0.7220  0.5044  11.00000  0.05    0.19
Q12   1   0.3094  0.4006  0.2350  11.00000  0.05    0.19
Q13   1   0.5527  0.1767  0.9277  11.00000  0.05    0.18
Q14   1   0.4125  0.6262  0.5027  11.00000  0.05    0.17
Q15   1   0.4153  0.7255  0.4839  11.00000  0.05    0.17
Q16   1   0.4958  0.5218  0.3700  11.00000  0.05    0.17
Q17   1   0.4964  0.5210  0.6261  11.00000  0.05    0.16
Q18   1   0.3408  0.5819  0.4920  11.00000  0.05    0.16
Q19   1   0.6429  0.2200  0.9301  11.00000  0.05    0.16
Q20   1   0.4833  0.3049  0.1835  11.00000  0.05    0.16

  REM The information below was added by Olex2.
  REM
  REM R1 = 0.0273 for 4743 Fo > 4sig(Fo) and 0.0301 for all 7601 data
  REM n/a parameters refined using n/a restraints
  REM Highest difference peak 0.27, deepest hole -0.60
  REM Mean Shift 0, Max Shift 0.001.

  REM +++ Tabular Listing of Refinement Information +++
  REM R1_all = 0.0301
  REM R1_gt = 0.0273
  REM wR_ref = 0.0810
  REM GOOF = 1.089
  REM Shift_max = 0.001
  REM Shift_mean = 0
  REM Reflections_all = 7601
  REM Reflections_gt = 4743
  REM Parameters = n/a
  REM Hole = -0.60
  REM Peak = 0.27
  REM Flack = 0.04(1)

  
