# Supplementary material for: Controlling Thermal Expansion Behaviors of Fence-Like Metal-Organic Frameworks by Varying/Mixing Metal Ions
Source: Front Chem. 2018 Jul 24;6:306. doi: 10.3389/fchem.2018.00306 (PMC6066979; doi:10.3389/fchem.2018.00306)
Supplement: Supplementary file 2 [file Data_Sheet_1.ZIP › Zn300K.cif]

data_Zn300K
_audit_creation_date              2017-04-14
_audit_creation_method
;
Olex2 1.2
(compiled 2017.03.28 svn.r3405 for OlexSys, GUI svn.r5335)
;
_shelx_SHELXL_version_number      '2014/7'
_publ_contact_author_address      ?
_publ_contact_author_email        ?
_publ_contact_author_id_orcid     ?
_publ_contact_author_name         ''
_publ_contact_author_phone        ?
_publ_section_references
;
Dolomanov, O.V., Bourhis, L.J., Gildea, R.J, Howard, J.A.K. & Puschmann, H.
 (2009), J. Appl. Cryst. 42, 339-341.

Sheldrick, G.M. (2015). Acta Cryst. C71, 3-8.
;
_chemical_name_common             ?
_chemical_name_systematic         ?
_chemical_formula_moiety          '2(C48 H32 N4 O8 Zn2), 8(C4 H9 N O)'
_chemical_formula_sum             'C128 H136 N16 O24 Zn4'
_chemical_formula_weight          2544.00
_chemical_absolute_configuration  syn
_chemical_melting_point           ?
_chemical_oxdiff_formula          'C128 H136 N16 O24 Zn4'
loop_
  _atom_type_symbol
  _atom_type_description
  _atom_type_scat_dispersion_real
  _atom_type_scat_dispersion_imag
  _atom_type_scat_source
 'C' 'C' 0.0181 0.0091 'International Tables Vol C Tables 4.2.6.8 and 6.1.1.4'
 'H' 'H' 0.0000 0.0000 'International Tables Vol C Tables 4.2.6.8 and 6.1.1.4'
 'N' 'N' 0.0311 0.0180 'International Tables Vol C Tables 4.2.6.8 and 6.1.1.4'
 'O' 'O' 0.0492 0.0322 'International Tables Vol C Tables 4.2.6.8 and 6.1.1.4'
 'Zn' 'Zn' -1.5491 0.6778
 'International Tables Vol C Tables 4.2.6.8 and 6.1.1.4'

_shelx_space_group_comment
;
The symmetry employed for this shelxl refinement is uniquely defined
by the following loop, which should always be used as a source of
symmetry information in preference to the above space-group names.
They are only intended as comments.
;
_space_group_crystal_system       'orthorhombic'
_space_group_IT_number            19
_space_group_name_H-M_alt         'P 21 21 21'
_space_group_name_Hall            'P 2ac 2ab'
loop_
  _space_group_symop_operation_xyz
 'x, y, z'
 '-x+1/2, -y, z+1/2'
 'x+1/2, -y+1/2, -z'
 '-x, y+1/2, -z+1/2'

_cell_length_a                    11.98240(11)
_cell_length_b                    15.65966(16)
_cell_length_c                    16.97628(14)
_cell_angle_alpha                 90
_cell_angle_beta                  90
_cell_angle_gamma                 90
_cell_volume                      3185.43(5)
_cell_formula_units_Z             1
_cell_measurement_reflns_used     5028
_cell_measurement_temperature     300(2)
_cell_measurement_theta_max       73.8440
_cell_measurement_theta_min       4.4970
_shelx_estimated_absorpt_T_max    0.758
_shelx_estimated_absorpt_T_min    0.758
_exptl_absorpt_coefficient_mu     1.470
_exptl_absorpt_correction_T_max   1.00000
_exptl_absorpt_correction_T_min   0.83260
_exptl_absorpt_correction_type    multi-scan
_exptl_absorpt_process_details
;
CrysAlisPro, Agilent Technologies,
Version 1.171.36.32 (release 02-08-2013 CrysAlis171 .NET)
(compiled Aug  2 2013,16:46:58)
Empirical absorption correction using spherical harmonics,
 implemented in SCALE3 ABSPACK scaling algorithm.
;
_exptl_absorpt_special_details    ?
_exptl_crystal_colour             colourless
_exptl_crystal_colour_primary     colourless
_exptl_crystal_density_diffrn     1.326
_exptl_crystal_density_meas       ?
_exptl_crystal_density_method     ?
_exptl_crystal_description        block
_exptl_crystal_F_000              1328
_exptl_crystal_size_max           0.2
_exptl_crystal_size_mid           0.2
_exptl_crystal_size_min           0.2
_exptl_transmission_factor_max    ?
_exptl_transmission_factor_min    ?
_diffrn_reflns_av_R_equivalents   0.0124
_diffrn_reflns_av_unetI/netI      0.0191
_diffrn_reflns_Laue_measured_fraction_full 0.998
_diffrn_reflns_Laue_measured_fraction_max 0.973
_diffrn_reflns_limit_h_max        14
_diffrn_reflns_limit_h_min        -10
_diffrn_reflns_limit_k_max        19
_diffrn_reflns_limit_k_min        -18
_diffrn_reflns_limit_l_max        20
_diffrn_reflns_limit_l_min        -18
_diffrn_reflns_number             7655
_diffrn_reflns_point_group_measured_fraction_full 0.879
_diffrn_reflns_point_group_measured_fraction_max 0.839
_diffrn_reflns_theta_full         67.684
_diffrn_reflns_theta_max          73.788
_diffrn_reflns_theta_min          4.517
_diffrn_ambient_temperature       300(2)
_diffrn_detector_area_resol_mean  10.6525
_diffrn_measured_fraction_theta_full 0.998
_diffrn_measured_fraction_theta_max 0.973
_diffrn_measurement_details
;
#__ type_ start__ end____ width___ exp.time_
  1 omega  -98.00  -51.00   1.0000    1.0000
omega____ theta____ kappa____ phi______ frames
    -      -39.6498  145.0000   46.0000 47

#__ type_ start__ end____ width___ exp.time_
  2 omega  -34.00   22.00   1.0000    1.0000
omega____ theta____ kappa____ phi______ frames
    -      -39.6498   38.0000  -30.0000 56

#__ type_ start__ end____ width___ exp.time_
  3 omega  -50.00   30.00   1.0000    1.0000
omega____ theta____ kappa____ phi______ frames
    -      -39.6498   38.0000  -90.0000 80

#__ type_ start__ end____ width___ exp.time_
  4 omega   33.00   79.00   1.0000    1.5000
omega____ theta____ kappa____ phi______ frames
    -      107.7866  -30.0000 -150.0000 46

#__ type_ start__ end____ width___ exp.time_
  5 omega   93.00  176.00   1.0000    1.5000
omega____ theta____ kappa____ phi______ frames
    -      107.7866   45.0000 -150.0000 83

#__ type_ start__ end____ width___ exp.time_
  6 omega   40.00   83.00   1.0000    1.5000
omega____ theta____ kappa____ phi______ frames
    -      107.7866  -45.0000  120.0000 43

#__ type_ start__ end____ width___ exp.time_
  7 omega   28.00  101.00   1.0000    1.5000
omega____ theta____ kappa____ phi______ frames
    -      107.7866  -95.0000  150.0000 73
;
_diffrn_measurement_device_type   'SuperNova, Dual, Cu at zero, Atlas'
_diffrn_measurement_method        '\w scans'
_diffrn_orient_matrix_UB_11       -0.0129029000
_diffrn_orient_matrix_UB_12       0.0333694000
_diffrn_orient_matrix_UB_13       0.0848870000
_diffrn_orient_matrix_UB_21       0.0103162000
_diffrn_orient_matrix_UB_22       -0.0918826000
_diffrn_orient_matrix_UB_23       0.0315424000
_diffrn_orient_matrix_UB_31       0.1275178000
_diffrn_orient_matrix_UB_32       0.0108375000
_diffrn_orient_matrix_UB_33       0.0060556000
_diffrn_radiation_monochromator   mirror
_diffrn_radiation_type            CuK\a
_diffrn_radiation_wavelength      1.54184
_diffrn_source                    'SuperNova (Cu) X-ray Source'
_reflns_Friedel_coverage          0.540
_reflns_Friedel_fraction_full     0.726
_reflns_Friedel_fraction_max      0.668
_reflns_number_gt                 5070
_reflns_number_total              5407
_reflns_odcompleteness_completeness 99.75
_reflns_odcompleteness_iscentric  1
_reflns_odcompleteness_theta      66.97
_reflns_special_details
;
 Reflections were merged by SHELXL according to the crystal
 class for the calculation of statistics and refinement.
 
 _reflns_Friedel_fraction is defined as the number of unique
 Friedel pairs measured divided by the number that would be
 possible theoretically, ignoring centric projections and
 systematic absences.
;
_reflns_threshold_expression      'I > 2\s(I)'
_computing_cell_refinement
;
CrysAlisPro, Agilent Technologies,
Version 1.171.36.32 (release 02-08-2013 CrysAlis171 .NET)
(compiled Aug  2 2013,16:46:58)
;
_computing_data_collection
;
CrysAlisPro, Agilent Technologies,
Version 1.171.36.32 (release 02-08-2013 CrysAlis171 .NET)
(compiled Aug  2 2013,16:46:58)
;
_computing_data_reduction
;
CrysAlisPro, Agilent Technologies,
Version 1.171.36.32 (release 02-08-2013 CrysAlis171 .NET)
(compiled Aug  2 2013,16:46:58)
;
_computing_molecular_graphics     'Olex2 (Dolomanov et al., 2009)'
_computing_publication_material   'Olex2 (Dolomanov et al., 2009)'
_computing_structure_refinement   'ShelXL (Sheldrick, 2015)'
_computing_structure_solution     ?
_refine_diff_density_max          0.171
_refine_diff_density_min          -0.391
_refine_diff_density_rms          0.047
_refine_ls_abs_structure_details
;
 Flack x determined using 1734 quotients [(I+)-(I-)]/[(I+)+(I-)]
 (Parsons, Flack and Wagner, Acta Cryst. B69 (2013) 249-259).
;
_refine_ls_abs_structure_Flack    0.028(8)
_refine_ls_extinction_coef        .
_refine_ls_extinction_method      none
_refine_ls_goodness_of_fit_ref    1.042
_refine_ls_hydrogen_treatment     constr
_refine_ls_matrix_type            full
_refine_ls_number_parameters      410
_refine_ls_number_reflns          5407
_refine_ls_number_restraints      0
_refine_ls_R_factor_all           0.0329
_refine_ls_R_factor_gt            0.0306
_refine_ls_restrained_S_all       1.042
_refine_ls_shift/su_max           0.001
_refine_ls_shift/su_mean          0.000
_refine_ls_structure_factor_coef  Fsqd
_refine_ls_weighting_details
'w=1/[\s^2^(Fo^2^)+(0.0588P)^2^+0.1504P] where P=(Fo^2^+2Fc^2^)/3'
_refine_ls_weighting_scheme       calc
_refine_ls_wR_factor_gt           0.0851
_refine_ls_wR_factor_ref          0.0878
_refine_special_details           ?
_olex2_refinement_description
;
1. Fixed Uiso
 At 1.2 times of:
  All C(H) groups
 At 1.5 times of:
  All C(H,H,H) groups, All C(H,H,H,H,H,H) groups
2. Others
 Sof(H30D)=Sof(H30E)=Sof(H30F)=Sof(H31D)=Sof(H31E)=Sof(H31F)=Sof(H32D)=
 Sof(H32E)=Sof(H32F)=Sof(N5)=Sof(C29B)=1-FVAR(1)
 Sof(H30A)=Sof(H30B)=Sof(H30C)=Sof(H31A)=Sof(H31B)=Sof(H31C)=Sof(H32A)=
 Sof(H32B)=Sof(H32C)=Sof(N4A)=Sof(C29A)=FVAR(1)
3.a Me refined with riding coordinates:
 C30(H30A,H30B,H30C), C30(H30D,H30E,H30F), C31(H31A,H31B,H31C), C31(H31D,H31E,
 H31F), C32(H32A,H32B,H32C), C32(H32D,H32E,H32F)
3.b Aromatic/amide H refined with riding coordinates:
 C3(H3), C5(H5), C6(H6), C7(H7), C8(H8), C9(H9), C11(H11), C12(H12), C15(H15),
 C17(H17), C18(H18), C19(H19), C20(H20), C21(H21), C23(H23), C24(H24)
3.c Idealised Me refined as rotating group:
 C26(H26A,H26B,H26C), C27(H27A,H27B,H27C), C28(H28A,H28B,H28C)
;
_atom_sites_solution_hydrogens    geom
_atom_sites_solution_primary      ?
_atom_sites_solution_secondary    ?
loop_
  _atom_site_label
  _atom_site_type_symbol
  _atom_site_fract_x
  _atom_site_fract_y
  _atom_site_fract_z
  _atom_site_U_iso_or_equiv
  _atom_site_adp_type
  _atom_site_occupancy
  _atom_site_site_symmetry_order
  _atom_site_calc_flag
  _atom_site_refinement_flags_posn
  _atom_site_refinement_flags_adp
  _atom_site_refinement_flags_occupancy
  _atom_site_disorder_assembly
  _atom_site_disorder_group
 Zn1 Zn 0.50423(2) 0.67572(2) 0.49469(2) 0.03729(11) Uani 1 1 d . . . . .
 N1 N 0.55452(19) 0.26584(14) 0.92383(12) 0.0411(5) Uani 1 1 d . . . . .
 N2 N 0.43079(18) 0.25946(14) 0.08850(12) 0.0400(5) Uani 1 1 d . . . . .
 N3 N 0.2030(5) 0.3696(4) 0.6084(4) 0.159(3) Uani 1 1 d . . . . .
 O1 O 0.50153(18) 0.56866(11) 0.59609(9) 0.0480(4) Uani 1 1 d . . . . .
 O2 O 0.64728(16) 0.63612(13) 0.54727(10) 0.0482(4) Uani 1 1 d . . . . .
 O3 O 0.48824(17) 0.57008(11) 0.40518(10) 0.0473(4) Uani 1 1 d . . . . .
 O4 O 0.34701(16) 0.64290(13) 0.45103(11) 0.0503(5) Uani 1 1 d . . . . .
 O5 O 0.0816(4) 0.3016(4) 0.6776(3) 0.202(3) Uani 1 1 d . . . . .
 O6 O 0.5564(4) 0.2823(3) 0.5820(3) 0.1495(17) Uani 1 1 d . . . . .
 C1 C 0.6040(2) 0.58169(16) 0.59400(13) 0.0398(5) Uani 1 1 d . . . . .
 C2 C 0.6800(2) 0.53598(17) 0.64965(15) 0.0435(6) Uani 1 1 d . . . . .
 C3 C 0.6367(2) 0.47593(17) 0.70160(14) 0.0416(5) Uani 1 1 d . . . . .
 H3 H 0.5613 0.4619 0.6989 0.050 Uiso 1 1 calc R . . . .
 C4 C 0.7035(2) 0.43651(18) 0.75737(16) 0.0485(6) Uani 1 1 d . . . . .
 C5 C 0.8175(3) 0.4554(3) 0.7593(2) 0.0730(10) Uani 1 1 d . . . . .
 H5 H 0.8636 0.4297 0.7965 0.088 Uiso 1 1 calc R . . . .
 C6 C 0.8612(3) 0.5126(3) 0.7052(3) 0.0935(15) Uani 1 1 d . . . . .
 H6 H 0.9374 0.5239 0.7054 0.112 Uiso 1 1 calc R . . . .
 C7 C 0.7935(3) 0.5532(2) 0.6510(2) 0.0708(10) Uani 1 1 d . . . . .
 H7 H 0.8240 0.5919 0.6155 0.085 Uiso 1 1 calc R . . . .
 C8 C 0.5700(2) 0.31979(18) 0.79241(14) 0.0484(6) Uani 1 1 d . . . . .
 H8 H 0.5459 0.3178 0.7404 0.058 Uiso 1 1 calc R . . . .
 C9 C 0.5232(2) 0.26683(17) 0.84785(14) 0.0458(6) Uani 1 1 d . . . . .
 H9 H 0.4669 0.2298 0.8320 0.055 Uiso 1 1 calc R . . . .
 C10 C 0.6533(2) 0.37610(16) 0.81462(15) 0.0439(6) Uani 1 1 d . . . . .
 C11 C 0.6869(3) 0.37455(17) 0.89313(16) 0.0517(7) Uani 1 1 d . . . . .
 H11 H 0.7434 0.4106 0.9105 0.062 Uiso 1 1 calc R . . . .
 C12 C 0.6358(2) 0.31931(17) 0.94471(14) 0.0477(6) Uani 1 1 d . . . . .
 H12 H 0.6592 0.3192 0.9969 0.057 Uiso 1 1 calc R . . . .
 C13 C 0.3855(2) 0.58360(16) 0.40907(13) 0.0400(5) Uani 1 1 d . . . . .
 C14 C 0.3066(2) 0.52987(16) 0.36204(14) 0.0406(5) Uani 1 1 d . . . . .
 C15 C 0.3501(2) 0.47151(17) 0.30853(14) 0.0412(5) Uani 1 1 d . . . . .
 H15 H 0.4270 0.4642 0.3053 0.049 Uiso 1 1 calc R . . . .
 C16 C 0.2806(2) 0.42385(16) 0.25967(15) 0.0448(6) Uani 1 1 d . . . . .
 C17 C 0.1651(3) 0.4341(2) 0.26657(19) 0.0592(8) Uani 1 1 d . . . . .
 H17 H 0.1174 0.4037 0.2337 0.071 Uiso 1 1 calc R . . . .
 C18 C 0.1216(2) 0.4896(2) 0.3224(2) 0.0675(9) Uani 1 1 d . . . . .
 H18 H 0.0447 0.4942 0.3283 0.081 Uiso 1 1 calc R . . . .
 C19 C 0.1913(2) 0.5379(2) 0.36938(17) 0.0547(7) Uani 1 1 d . . . . .
 H19 H 0.1613 0.5758 0.4059 0.066 Uiso 1 1 calc R . . . .
 C20 C 0.4677(2) 0.26239(17) 0.16307(14) 0.0435(6) Uani 1 1 d . . . . .
 H20 H 0.5275 0.2278 0.1772 0.052 Uiso 1 1 calc R . . . .
 C21 C 0.4211(2) 0.31432(17) 0.21961(14) 0.0453(6) Uani 1 1 d . . . . .
 H21 H 0.4506 0.3153 0.2703 0.054 Uiso 1 1 calc R . . . .
 C22 C 0.3299(2) 0.36517(16) 0.20097(14) 0.0417(6) Uani 1 1 d . . . . .
 C23 C 0.2897(2) 0.36028(17) 0.12389(15) 0.0461(6) Uani 1 1 d . . . . .
 H23 H 0.2274 0.3918 0.1089 0.055 Uiso 1 1 calc R . . . .
 C24 C 0.3429(2) 0.30843(16) 0.07027(14) 0.0443(6) Uani 1 1 d . . . . .
 H24 H 0.3165 0.3074 0.0188 0.053 Uiso 1 1 calc R . . . .
 C25 C 0.1749(7) 0.3244(6) 0.6587(4) 0.173(4) Uani 1 1 d . . . . .
 C26 C 0.2785(6) 0.2884(7) 0.7057(4) 0.189(4) Uani 1 1 d . . . . .
 H26A H 0.2930 0.2307 0.6895 0.284 Uiso 1 1 calc GR . . . .
 H26B H 0.2626 0.2895 0.7611 0.284 Uiso 1 1 calc GR . . . .
 H26C H 0.3428 0.3231 0.6950 0.284 Uiso 1 1 calc GR . . . .
 C27 C 0.0956(6) 0.4066(5) 0.5615(4) 0.165(3) Uani 1 1 d . . . . .
 H27A H 0.0296 0.3775 0.5789 0.247 Uiso 1 1 calc GR . . . .
 H27B H 0.1054 0.3977 0.5060 0.247 Uiso 1 1 calc GR . . . .
 H27C H 0.0882 0.4666 0.5719 0.247 Uiso 1 1 calc GR . . . .
 C28 C 0.3077(5) 0.4009(4) 0.5825(5) 0.197(4) Uani 1 1 d . . . . .
 H28A H 0.3192 0.4574 0.6028 0.296 Uiso 1 1 calc GR . . . .
 H28B H 0.3089 0.4025 0.5259 0.296 Uiso 1 1 calc GR . . . .
 H28C H 0.3660 0.3639 0.6011 0.296 Uiso 1 1 calc GR . . . .
 C30 C 0.7640(5) 0.2662(5) 0.6048(4) 0.162(3) Uani 1 1 d . . . . .
 H30A H 0.7358 0.2343 0.6488 0.243 Uiso 0.65(3) 1 calc R . P A 1
 H30B H 0.8074 0.2292 0.5717 0.243 Uiso 0.65(3) 1 calc R . P A 1
 H30C H 0.8102 0.3120 0.6236 0.243 Uiso 0.65(3) 1 calc R . P A 1
 H30D H 0.8441 0.2640 0.6051 0.243 Uiso 0.35(3) 1 calc R . P A 2
 H30E H 0.7382 0.2934 0.6521 0.243 Uiso 0.35(3) 1 calc R . P A 2
 H30F H 0.7347 0.2092 0.6022 0.243 Uiso 0.35(3) 1 calc R . P A 2
 C31 C 0.5735(6) 0.3758(4) 0.4601(4) 0.155(3) Uani 1 1 d . . . . .
 H31A H 0.5984 0.4083 0.4155 0.232 Uiso 0.65(3) 1 calc R . P A 1
 H31B H 0.5284 0.3289 0.4424 0.232 Uiso 0.65(3) 1 calc R . P A 1
 H31C H 0.5302 0.4117 0.4942 0.232 Uiso 0.65(3) 1 calc R . P A 1
 H31D H 0.6404 0.3959 0.4352 0.232 Uiso 0.35(3) 1 calc R . P A 2
 H31E H 0.5315 0.3419 0.4234 0.232 Uiso 0.35(3) 1 calc R . P A 2
 H31F H 0.5293 0.4237 0.4767 0.232 Uiso 0.35(3) 1 calc R . P A 2
 C32 C 0.7943(6) 0.3675(6) 0.4801(5) 0.179(3) Uani 1 1 d . . . . .
 H32A H 0.7949 0.4020 0.4334 0.269 Uiso 0.65(3) 1 calc R . P A 1
 H32B H 0.8275 0.3987 0.5227 0.269 Uiso 0.65(3) 1 calc R . P A 1
 H32C H 0.8360 0.3161 0.4709 0.269 Uiso 0.65(3) 1 calc R . P A 1
 H32D H 0.8718 0.3559 0.4894 0.269 Uiso 0.35(3) 1 calc R . P A 2
 H32E H 0.7759 0.3528 0.4267 0.269 Uiso 0.35(3) 1 calc R . P A 2
 H32F H 0.7798 0.4271 0.4886 0.269 Uiso 0.35(3) 1 calc R . P A 2
 N4A N 0.6685(16) 0.3436(7) 0.5022(8) 0.148(8) Uani 0.65(3) 1 d . . P A 1
 C29A C 0.670(3) 0.3014(10) 0.5594(11) 0.137(9) Uani 0.65(3) 1 d . . P A 1
 N5 N 0.7253(19) 0.3160(16) 0.5348(13) 0.102(8) Uani 0.35(3) 1 d . . P A 2
 C29B C 0.6065(19) 0.3171(14) 0.5375(11) 0.087(6) Uani 0.35(3) 1 d . . P A 2

loop_
  _atom_site_aniso_label
  _atom_site_aniso_U_11
  _atom_site_aniso_U_22
  _atom_site_aniso_U_33
  _atom_site_aniso_U_23
  _atom_site_aniso_U_13
  _atom_site_aniso_U_12
 Zn1 0.04224(18) 0.04021(19) 0.02941(15) -0.00025(10) -0.00387(13)
 -0.00109(13)
 N1 0.0522(12) 0.0406(11) 0.0306(9) 0.0058(8) -0.0061(9) 0.0000(9)
 N2 0.0476(11) 0.0414(11) 0.0310(9) -0.0038(8) -0.0060(8) 0.0024(9)
 N3 0.142(4) 0.171(5) 0.164(5) -0.070(4) 0.077(4) -0.070(4)
 O1 0.0456(9) 0.0531(9) 0.0453(8) 0.0121(7) -0.0058(9) 0.0004(10)
 O2 0.0510(10) 0.0553(10) 0.0384(9) 0.0185(8) -0.0012(8) -0.0019(9)
 O3 0.0477(10) 0.0485(9) 0.0456(8) -0.0110(7) -0.0041(9) -0.0007(9)
 O4 0.0532(10) 0.0535(10) 0.0443(9) -0.0223(8) 0.0004(8) 0.0000(9)
 O5 0.142(4) 0.318(7) 0.145(4) 0.064(5) 0.035(3) -0.097(4)
 O6 0.145(4) 0.159(4) 0.145(4) 0.032(3) 0.021(3) 0.000(3)
 C1 0.0496(14) 0.0393(12) 0.0304(10) 0.0054(10) -0.0019(10) 0.0036(11)
 C2 0.0463(13) 0.0444(13) 0.0397(12) 0.0127(11) -0.0068(11) -0.0026(11)
 C3 0.0396(12) 0.0453(13) 0.0400(12) 0.0102(11) -0.0047(10) -0.0017(11)
 C4 0.0497(15) 0.0485(14) 0.0473(14) 0.0156(12) -0.0131(11) -0.0050(12)
 C5 0.0538(17) 0.088(2) 0.077(2) 0.0406(19) -0.0238(16) -0.0160(18)
 C6 0.0496(17) 0.123(3) 0.108(3) 0.065(3) -0.0297(19) -0.028(2)
 C7 0.0526(16) 0.085(2) 0.075(2) 0.0441(19) -0.0138(15) -0.0206(17)
 C8 0.0591(15) 0.0501(14) 0.0358(11) 0.0099(12) -0.0145(11) -0.0054(13)
 C9 0.0546(15) 0.0479(13) 0.0350(11) 0.0075(10) -0.0122(11) -0.0089(12)
 C10 0.0483(14) 0.0432(14) 0.0403(12) 0.0122(11) -0.0102(11) -0.0006(11)
 C11 0.0638(17) 0.0447(14) 0.0466(14) 0.0086(11) -0.0206(13) -0.0130(13)
 C12 0.0655(15) 0.0434(13) 0.0342(11) 0.0027(11) -0.0147(11) -0.0074(13)
 C13 0.0512(14) 0.0405(13) 0.0282(10) -0.0046(10) -0.0006(10) -0.0035(11)
 C14 0.0463(13) 0.0419(12) 0.0335(11) -0.0088(10) -0.0039(10) 0.0003(11)
 C15 0.0426(12) 0.0452(13) 0.0359(11) -0.0076(10) -0.0033(10) 0.0001(11)
 C16 0.0482(14) 0.0444(14) 0.0419(12) -0.0115(11) -0.0073(11) 0.0014(11)
 C17 0.0495(15) 0.0662(18) 0.0618(16) -0.0258(15) -0.0145(14) 0.0022(14)
 C18 0.0399(14) 0.087(2) 0.076(2) -0.0317(19) -0.0082(14) 0.0098(15)
 C19 0.0495(14) 0.0616(17) 0.0530(15) -0.0220(14) -0.0009(12) 0.0077(13)
 C20 0.0498(14) 0.0469(13) 0.0339(11) -0.0066(10) -0.0104(10) 0.0093(11)
 C21 0.0525(14) 0.0505(14) 0.0330(10) -0.0090(11) -0.0124(10) 0.0072(12)
 C22 0.0476(13) 0.0395(12) 0.0380(12) -0.0101(10) -0.0079(10) 0.0000(11)
 C23 0.0529(14) 0.0430(12) 0.0425(12) -0.0073(11) -0.0153(11) 0.0090(12)
 C24 0.0570(14) 0.0438(13) 0.0321(10) -0.0046(10) -0.0130(10) 0.0070(11)
 C25 0.206(8) 0.199(7) 0.113(5) -0.053(5) 0.080(5) -0.110(7)
 C26 0.164(6) 0.280(10) 0.124(6) -0.026(7) -0.053(5) 0.017(7)
 C27 0.156(6) 0.175(7) 0.164(7) 0.018(6) 0.001(6) -0.016(6)
 C28 0.145(5) 0.145(5) 0.302(11) -0.025(7) 0.115(6) -0.058(5)
 C30 0.181(7) 0.184(7) 0.120(5) -0.002(5) -0.040(4) 0.075(6)
 C31 0.178(6) 0.155(5) 0.132(5) 0.026(4) -0.028(5) 0.059(5)
 C32 0.132(5) 0.200(8) 0.205(8) -0.021(7) 0.031(6) -0.023(6)
 N4A 0.220(16) 0.108(7) 0.117(10) -0.018(6) -0.058(11) 0.065(9)
 C29A 0.21(2) 0.095(8) 0.105(11) -0.022(8) -0.063(15) 0.043(13)
 N5 0.097(13) 0.117(13) 0.092(12) 0.007(10) 0.016(9) 0.006(9)
 C29B 0.092(12) 0.105(11) 0.064(9) 0.008(8) 0.025(8) -0.016(10)

_geom_special_details
;
 All esds (except the esd in the dihedral angle between two l.s. planes)
 are estimated using the full covariance matrix.  The cell esds are taken
 into account individually in the estimation of esds in distances, angles
 and torsion angles; correlations between esds in cell parameters are only
 used when they are defined by crystal symmetry.  An approximate (isotropic)
 treatment of cell esds is used for estimating esds involving l.s. planes.
;
loop_
  _geom_bond_atom_site_label_1
  _geom_bond_atom_site_label_2
  _geom_bond_distance
  _geom_bond_site_symmetry_2
  _geom_bond_publ_flag
 Zn1 N1 2.098(2) 4_656 ?
 Zn1 N2 2.079(2) 4_655 ?
 Zn1 O1 2.4032(16) . ?
 Zn1 O2 2.0297(19) . ?
 Zn1 O3 2.2544(16) . ?
 Zn1 O4 2.0886(19) . ?
 Zn1 C1 2.538(2) . ?
 Zn1 C13 2.493(2) . ?
 N1 Zn1 2.098(2) 4_646 ?
 N1 C9 1.344(3) . ?
 N1 C12 1.332(3) . ?
 N2 Zn1 2.079(2) 4_645 ?
 N2 C20 1.342(3) . ?
 N2 C24 1.339(3) . ?
 N3 C25 1.159(9) . ?
 N3 C27 1.620(9) . ?
 N3 C28 1.417(6) . ?
 O1 C1 1.246(3) . ?
 O2 C1 1.274(3) . ?
 O3 C13 1.251(3) . ?
 O4 C13 1.258(3) . ?
 O5 C25 1.217(7) . ?
 O6 C29A 1.45(3) . ?
 O6 C29B 1.108(19) . ?
 C1 C2 1.494(3) . ?
 C2 C3 1.390(3) . ?
 C2 C7 1.387(4) . ?
 C3 C4 1.385(3) . ?
 C4 C5 1.399(4) . ?
 C4 C10 1.484(4) . ?
 C5 C6 1.385(5) . ?
 C6 C7 1.382(4) . ?
 C8 C9 1.374(4) . ?
 C8 C10 1.384(4) . ?
 C10 C11 1.393(3) . ?
 C11 C12 1.375(4) . ?
 C13 C14 1.497(3) . ?
 C14 C15 1.390(3) . ?
 C14 C19 1.393(4) . ?
 C15 C16 1.392(3) . ?
 C16 C17 1.398(4) . ?
 C16 C22 1.479(3) . ?
 C17 C18 1.388(4) . ?
 C18 C19 1.380(4) . ?
 C20 C21 1.377(3) . ?
 C21 C22 1.388(4) . ?
 C22 C23 1.397(3) . ?
 C23 C24 1.377(4) . ?
 C25 C26 1.579(11) . ?
 C30 C29A 1.47(2) . ?
 C30 N5 1.50(3) . ?
 C31 N4A 1.436(14) . ?
 C31 C29B 1.65(3) . ?
 C32 N4A 1.60(2) . ?
 C32 N5 1.48(2) . ?
 N4A C29A 1.17(3) . ?
 N5 C29B 1.42(4) . ?

loop_
  _geom_angle_atom_site_label_1
  _geom_angle_atom_site_label_2
  _geom_angle_atom_site_label_3
  _geom_angle
  _geom_angle_site_symmetry_1
  _geom_angle_site_symmetry_3
  _geom_angle_publ_flag
 N1 Zn1 O1 89.57(7) 4_656 . ?
 N1 Zn1 O3 155.45(8) 4_656 . ?
 N1 Zn1 C1 96.34(8) 4_656 . ?
 N1 Zn1 C13 125.61(9) 4_656 . ?
 N2 Zn1 N1 98.58(9) 4_655 4_656 ?
 N2 Zn1 O1 158.73(8) 4_655 . ?
 N2 Zn1 O3 92.11(8) 4_655 . ?
 N2 Zn1 O4 104.60(8) 4_655 . ?
 N2 Zn1 C1 129.86(9) 4_655 . ?
 N2 Zn1 C13 100.52(8) 4_655 . ?
 O1 Zn1 C1 29.04(8) . . ?
 O1 Zn1 C13 90.36(7) . . ?
 O2 Zn1 N1 101.47(8) . 4_656 ?
 O2 Zn1 N2 100.09(8) . 4_655 ?
 O2 Zn1 O1 58.88(7) . . ?
 O2 Zn1 O3 98.28(8) . . ?
 O2 Zn1 O4 147.42(10) . . ?
 O2 Zn1 C1 29.84(8) . . ?
 O2 Zn1 C13 124.15(8) . . ?
 O3 Zn1 O1 88.27(7) . . ?
 O3 Zn1 C1 93.56(7) . . ?
 O3 Zn1 C13 30.01(8) . . ?
 O4 Zn1 N1 95.56(8) . 4_656 ?
 O4 Zn1 O1 94.04(8) . . ?
 O4 Zn1 O3 60.24(7) . . ?
 O4 Zn1 C1 121.20(8) . . ?
 O4 Zn1 C13 30.26(8) . . ?
 C13 Zn1 C1 108.69(9) . . ?
 C9 N1 Zn1 123.16(18) . 4_646 ?
 C12 N1 Zn1 119.52(16) . 4_646 ?
 C12 N1 C9 116.9(2) . . ?
 C20 N2 Zn1 122.61(18) . 4_645 ?
 C24 N2 Zn1 119.93(16) . 4_645 ?
 C24 N2 C20 117.3(2) . . ?
 C25 N3 C27 110.5(7) . . ?
 C25 N3 C28 134.2(9) . . ?
 C28 N3 C27 115.3(7) . . ?
 C1 O1 Zn1 81.49(14) . . ?
 C1 O2 Zn1 97.74(16) . . ?
 C13 O3 Zn1 85.62(14) . . ?
 C13 O4 Zn1 92.96(16) . . ?
 O1 C1 Zn1 69.47(13) . . ?
 O1 C1 O2 121.9(2) . . ?
 O1 C1 C2 120.3(2) . . ?
 O2 C1 Zn1 52.42(12) . . ?
 O2 C1 C2 117.8(2) . . ?
 C2 C1 Zn1 170.02(19) . . ?
 C3 C2 C1 119.9(2) . . ?
 C7 C2 C1 121.0(2) . . ?
 C7 C2 C3 119.2(2) . . ?
 C4 C3 C2 121.3(2) . . ?
 C3 C4 C5 119.1(3) . . ?
 C3 C4 C10 119.8(3) . . ?
 C5 C4 C10 121.0(2) . . ?
 C6 C5 C4 119.4(3) . . ?
 C7 C6 C5 121.2(3) . . ?
 C6 C7 C2 119.8(3) . . ?
 C9 C8 C10 119.5(2) . . ?
 N1 C9 C8 123.4(2) . . ?
 C8 C10 C4 121.3(2) . . ?
 C8 C10 C11 117.3(2) . . ?
 C11 C10 C4 121.4(2) . . ?
 C12 C11 C10 119.5(3) . . ?
 N1 C12 C11 123.5(2) . . ?
 O3 C13 Zn1 64.37(13) . . ?
 O3 C13 O4 121.1(2) . . ?
 O3 C13 C14 119.9(2) . . ?
 O4 C13 Zn1 56.78(13) . . ?
 O4 C13 C14 119.0(2) . . ?
 C14 C13 Zn1 175.37(18) . . ?
 C15 C14 C13 118.8(2) . . ?
 C15 C14 C19 119.4(2) . . ?
 C19 C14 C13 121.9(2) . . ?
 C14 C15 C16 121.2(2) . . ?
 C15 C16 C17 118.7(2) . . ?
 C15 C16 C22 119.7(2) . . ?
 C17 C16 C22 121.6(2) . . ?
 C18 C17 C16 120.1(3) . . ?
 C19 C18 C17 120.7(3) . . ?
 C18 C19 C14 119.9(3) . . ?
 N2 C20 C21 122.9(2) . . ?
 C20 C21 C22 120.0(2) . . ?
 C21 C22 C16 121.2(2) . . ?
 C21 C22 C23 117.0(2) . . ?
 C23 C22 C16 121.8(2) . . ?
 C24 C23 C22 119.5(2) . . ?
 N2 C24 C23 123.3(2) . . ?
 N3 C25 O5 129.8(11) . . ?
 N3 C25 C26 111.3(8) . . ?
 O5 C25 C26 119.0(8) . . ?
 C31 N4A C32 123.3(13) . . ?
 C29A N4A C31 129(3) . . ?
 C29A N4A C32 108(2) . . ?
 O6 C29A C30 120.3(17) . . ?
 N4A C29A O6 109(2) . . ?
 N4A C29A C30 131(4) . . ?
 C32 N5 C30 127.5(18) . . ?
 C29B N5 C30 106.9(17) . . ?
 C29B N5 C32 125(2) . . ?
 O6 C29B C31 133(2) . . ?
 O6 C29B N5 124(3) . . ?
 N5 C29B C31 102.7(15) . . ?

loop_
  _refln_index_h
  _refln_index_k
  _refln_index_l
  _refln_F_squared_meas
  _refln_F_squared_sigma
  _refln_scale_group_code
 0 0 -2 318871 1018.82 3
 0 0 -3 72.1886 31.1111 3
 0 0 -4 1315.24 102.134 3
 0 0 -5 -6.37182 44.5918 3
 0 0 -6 17475.2 438.563 3
 0 0 -7 -6.45657 62.0281 3
 0 0 -8 4119.65 259.084 3
 0 0 -9 -39.4172 91.3618 3
 0 0 -10 256941 2295.64 3
 0 0 -11 -20.7011 109.922 3
 0 0 -12 164167 2036.03 3
 0 0 13 77.6725 90.292 5
 0 0 14 50172.2 1023.88 5
 0 0 15 -23.9587 97.3091 5
 0 0 16 11530.3 513.299 5
 0 0 17 -33.4635 101.016 5
 0 0 18 4216.1 297.986 5
 0 0 19 99.4276 103.358 5
 0 0 20 49217.7 728.545 5
 0 -1 -2 42640.7 395.039 3
 0 1 -2 42861.4 411.5 3
 0 -1 -3 22680.2 346.135 3
 0 1 -3 21729.7 347.877 3
 0 -1 -4 3104.5 149.968 3
 0 1 -4 3010.71 151.578 3
 0 1 -5 29625.4 528.29 3
 0 -1 -5 29267.2 512.123 3
 0 -1 -6 12384.9 371.913 3
 0 1 -6 12668.1 381.96 3
 0 1 -7 15595.7 468.181 3
 0 -1 -7 15519.9 452.112 3
 0 -1 -8 3772.99 247.568 3
 0 1 -8 3937.27 259.373 3
 0 1 -9 80056.3 1217.18 3
 0 -1 -9 81937.1 1217.78 3
 0 -1 -10 15244.3 561.225 3
 0 1 -10 14496.5 556.089 3
 0 -1 -11 99043.1 1509.32 3
 0 1 -11 96150.5 1496.9 3
 0 1 -12 3079.38 293.233 3
 0 -1 13 93348.6 1347.78 5
 0 1 14 5982.09 351.883 5
 0 -1 14 6133.38 371.808 5
 0 1 15 40708 932.689 5
 0 -1 15 40376.2 963.587 5
 0 -1 16 804.343 163.722 5
 0 1 16 818.238 156.047 5
 0 -1 17 6818.05 401.394 5
 0 1 17 6722.64 379.059 5
 0 1 18 21396.8 624.785 5
 0 -1 18 21791 665.277 5
 0 -1 19 27296.5 675.04 5
 0 1 19 27007.1 626.952 5
 0 -1 20 1588.95 155.033 5
 0 2 0 212114 865.116 2
 0 2 -1 129161 715.5 2
 0 2 -3 252022 1285.27 3
 0 2 -4 83723.4 833.711 3
 0 2 -5 3639.21 196.086 3
 0 -2 -5 3676.69 195.797 3
 0 -2 -6 96265.5 1054.81 3
 0 2 -6 91903.1 1057.87 3
 0 2 -7 7008.3 326.016 3
 0 -2 -7 7330.99 320.988 3
 0 -2 -8 10349.3 414.986 3
 0 2 -8 10177.3 419.008 3
 0 2 -9 2714 240.225 3
 0 2 -10 20333.9 668.827 3
 0 2 -11 6371.87 400.568 3
 0 2 -12 53576.2 1194.33 3
 0 -2 13 16100.4 576.901 5
 0 -2 14 60866.9 1170.97 5
 0 -2 15 954.278 184.202 5
 0 2 15 963.576 162.621 5
 0 -2 16 4418.6 341.81 5
 0 2 16 4105.43 305.158 5
 0 2 17 7698.93 395.819 5
 0 -2 17 8097.99 440.613 5
 0 -2 18 37694.7 884.975 5
 0 2 18 37430.3 787.724 5
 0 -2 19 1514.28 179.725 5
 0 2 19 1430.94 152.452 5
 0 -2 20 87.1774 76.2761 5
 0 3 0 1.40065 33.9009 2
 0 3 -1 59248.6 587.359 2
 0 3 -2 241739 1262.92 2
 0 3 -3 336516 1617.64 2
 0 3 -4 51852.4 705.395 3
 0 3 -5 340013 1975.74 3
 0 3 -6 45902 774.502 3
 0 3 -7 2835.46 219.126 3
 0 3 -8 31685.8 759.584 3
 0 3 -9 21162.7 663.925 3
 0 3 -10 7019.11 411.695 3
 0 3 -11 66.3956 97.3418 3
 0 3 -12 19488.6 738.115 3
 0 -3 12 18996.7 608.672 5
 0 -3 13 41055.9 945.506 5
 0 -3 14 7673.99 434.227 5
 0 3 15 14244.7 527.792 5
 0 -3 15 14196.9 595.154 5
 0 -3 16 14501 606.415 5
 0 3 16 14658.2 535.399 5
 0 -3 17 6365.76 397.195 5
 0 3 17 5774.83 328.817 5
 0 -3 18 56.3111 102.185 5
 0 3 18 59.6668 78.2577 5
 0 -3 19 352.993 121.962 5
 0 -3 20 12470.2 390.997 5
 0 4 0 103932 887.882 2
 0 4 -1 138697 1045.16 2
 0 4 -2 818628 2613.88 2
 0 4 -3 3121.81 182.367 2
 0 4 -4 254657 1700.84 3
 0 4 -5 79.266 80.5441 3
 0 4 -6 10668.6 407.441 3
 0 4 -7 141981 1560.62 3
 0 4 -8 48066.1 966.247 3
 0 4 -9 11456.4 514.13 3
 0 4 -10 18195.6 678.436 3
 0 4 -11 6026.26 415.047 3
 0 -4 12 15592.7 572.669 5
 0 4 -12 17003.8 704.225 3
 0 -4 13 18446.9 653.836 5
 0 -4 14 15343.6 618.162 5
 0 -4 15 6862.11 432.707 5
 0 4 15 6833.09 355.946 5
 0 4 16 7594.93 374.138 5
 0 -4 16 7975.33 464.197 5
 0 -4 17 550.052 162.597 5
 0 -4 18 14107.1 547.562 5
 0 -4 19 2522.26 221.27 5
 0 -4 20 5068.48 250.822 5
 0 5 0 26.2533 49.0506 2
 0 5 -1 486.913 87.7852 2
 0 5 -2 12588.6 367.941 2
 0 5 -3 301290 1864.54 2
 0 5 -4 14190.8 428.344 2
 0 5 -5 685527 3208.75 3
 0 5 -6 16796.7 538.765 3
 0 5 -7 8266.24 409.045 3
 0 5 -8 34227 863.633 3
 0 5 -9 31033.2 871.33 3
 0 5 -10 6113.83 414.483 3
 0 5 -11 1717.61 244.928 3
 0 5 -12 5897.22 438.134 3
 0 -5 12 5483.47 360.641 5
 0 -5 13 26511.1 806.761 5
 0 -5 14 1368.79 228.328 5
 0 -5 15 66481 1325.41 5
 0 -5 16 6029.01 407.045 5
 0 -5 17 61366.6 1203.28 5
 0 -5 18 3431.92 279.691 5
 0 -5 19 12614.9 451.711 5
 0 -5 20 3775.43 208.445 5
 0 6 0 68963.9 927.088 2
 0 6 -1 17992.4 478.86 2
 0 6 1 17844.4 480.481 2
 0 6 -2 134888 1317.28 2
 0 6 -3 6314.9 299.643 2
 0 6 -4 713483 3266.06 2
 0 6 -5 38588.4 819.804 3
 0 6 -6 919563 4279.6 3
 0 6 -7 4334.88 321.525 3
 0 6 -8 18592.8 664.116 3
 0 6 -9 19541 716.968 3
 0 6 -10 49311 1196.86 3
 0 -6 11 8884.96 451.712 5
 0 6 -11 8879.69 529.919 3
 0 6 -12 37453.2 1108.14 3
 0 -6 12 35875.2 933.745 5
 0 -6 13 8600 484.065 5
 0 -6 14 99329.1 1625.62 5
 0 -6 15 122.418 135.83 5
 0 -6 16 98319.7 1586.14 5
 0 -6 17 6420.84 399.081 5
 0 -6 18 28977.7 744.212 5
 0 -6 19 -43.2093 89.3402 5
 0 -6 20 4492.28 211.409 5
 0 7 0 -33.0011 79.202 2
 0 7 1 186163 1697.33 2
 0 7 -1 188233 1702.24 2
 0 7 2 25062.9 644.356 2
 0 7 -2 24209 615.563 2
 0 7 -3 339541 2352.39 2
 0 7 -4 22432.9 629.876 2
 0 7 -5 123171 1564.61 3
 0 7 -6 468.194 150.517 3
 0 7 -7 148000 1875.4 3
 0 7 -8 14050.6 611.281 3
 0 7 -9 163295 2153.73 3
 0 7 -10 21618.2 818.488 3
 0 -7 10 19863.6 665.028 5
 0 7 -11 3065.33 334.275 3
 0 -7 11 2886.23 281.482 5
 0 7 -12 10152.8 590.563 3
 0 -7 12 10884.7 545.222 5
 0 -7 13 102665 1678.05 5
 0 -7 14 1119.33 205.466 5
 0 -7 15 73464.6 1402.74 5
 0 -7 16 605.653 167.641 5
 0 -7 17 24964.3 738.119 5
 0 -7 18 34.288 93.0694 5
 0 -7 19 10552.8 377.744 5
 0 8 0 187512 1865.64 2
 0 8 -1 2029.73 211.508 2
 0 8 1 2353.86 222.083 2
 0 8 2 30510.4 771.306 2
 0 8 -2 29478.2 746.807 2
 0 8 -3 15895 555.753 2
 0 8 3 16084.9 574.021 2
 0 8 -4 279579 2385.07 2
 0 8 -5 6578.08 397.516 3
 0 8 -6 1089.06 194.932 3
 0 8 -7 382.872 154.648 3
 0 8 -8 180266 2279.11 3
 0 8 -9 25277 884.609 3
 0 -8 9 25971.5 764.343 5
 0 8 -10 22985.1 864.25 3
 0 -8 10 24983.5 781.699 5
 0 8 -11 9658.33 586.099 3
 0 -8 11 9328.47 501.193 5
 0 -8 12 107799 1721.35 5
 0 -8 13 1066.93 213.081 5
 0 -8 14 44511.7 1115.34 5
 0 -8 15 216.522 140.877 5
 0 -8 16 5236.78 365.174 5
 0 -8 17 869.63 156.913 5
 0 -8 18 6930.39 340.224 5
 0 -8 19 1579.57 144.377 5
 0 9 0 11.4349 96.4477 2
 0 9 -1 2383.34 247.877 2
 0 9 1 3390.62 291.83 2
 0 9 -2 813.064 162.346 2
 0 9 2 748.397 163.708 2
 0 9 3 83352.8 1396.89 2
 0 9 -3 85380.8 1388.34 2
 0 9 -4 13198.2 560.043 2
 0 9 4 13252 574.412 2
 0 9 -5 19668.8 722.174 3
 0 9 -6 23071.4 811.445 3
 0 9 -7 305.588 135.59 3
 0 9 -8 2046.49 278.96 3
 0 -9 8 2198.96 242.489 5
 0 9 -9 70992 1523 3
 0 -9 9 73059.2 1330.82 5
 0 9 -10 16041.9 747.712 3
 0 -9 10 15496 646.42 5
 0 -9 11 126838 1864.61 5
 0 -9 12 2189.65 274.299 5
 0 -9 13 5994.32 430.053 5
 0 -9 14 1933.57 250.424 5
 0 -9 15 2561.46 273.77 5
 0 -9 16 1702.37 221.063 5
 0 -9 17 272.751 111.281 5
 0 -9 18 3293.85 220.776 5
 0 10 0 74017.1 1372.05 2
 0 10 1 2192.18 262.642 2
 0 10 -1 1992.11 247.894 2
 0 10 2 679.814 173.185 2
 0 10 -2 900.352 180.509 2
 0 10 -3 940.509 183.405 2
 0 10 3 803.937 174.989 2
 0 10 -4 11832.3 560.584 2
 0 10 4 11139.1 561.679 2
 0 10 -5 6476.71 444.205 3
 0 10 5 6679.22 446.959 2
 0 10 6 224.718 124.095 4
 0 10 6 342.776 150.364 2
 0 10 -6 18.6861 128.136 3
 0 10 7 58302.3 1376.58 2
 0 10 -7 60191.7 1401.68 3
 0 -10 7 60767.6 1178.43 5
 0 10 -8 7025.56 502.368 3
 0 -10 8 7151.28 431.553 5
 0 -10 9 5789.99 403.414 5
 0 10 -9 5497.87 455.921 3
 0 -10 10 21075.3 766.125 5
 0 -10 11 5615.63 414.798 5
 0 -10 12 501.318 184.588 5
 0 -10 13 4927.74 385.361 5
 0 -10 14 -39.6976 123.988 5
 0 -10 15 2381.11 251.982 5
 0 -10 16 -56.3144 109.691 5
 0 -10 17 2707.56 213.572 5
 0 -10 18 1580.62 138.655 5
 0 11 0 88.5956 121.905 2
 0 11 1 100430 1715.87 2
 0 11 -1 99398.5 1675.08 2
 0 11 2 1193.72 216.414 2
 0 11 -2 1020.48 204.803 2
 0 11 -3 5713.77 412.709 2
 0 11 3 5708.75 426.566 2
 0 11 4 275.942 120.416 2
 0 11 4 129.828 100.017 4
 0 -11 5 421.174 113.451 5
 0 11 5 485.87 157 2
 0 11 5 502.962 143.677 4
 0 11 -5 313.285 154.915 3
 0 11 6 832.819 201.108 2
 0 -11 6 914.244 170.184 5
 0 11 -6 809.041 203.437 3
 0 11 6 705.332 168.127 4
 0 -11 7 3511.77 313.705 5
 0 11 7 3043.14 342.374 2
 0 11 -7 2632.77 322.244 3
 0 -11 8 2493.75 270.61 5
 0 -11 9 1186.13 219.12 5
 0 -11 10 4433.95 374.819 5
 0 -11 11 65800.6 1366.73 5
 0 -11 12 6922.46 457.245 5
 0 -11 13 3682.88 324.508 5
 0 -11 14 2002.73 242.063 5
 0 -11 15 127.029 107.802 5
 0 -11 16 2624.55 218.158 5
 0 -11 17 746.722 106.995 5
 0 12 0 36216.7 1081.32 2
 0 12 0 36066.4 950.171 4
 0 12 1 2166.47 294.592 2
 0 12 -1 2098.85 247.87 4
 0 12 -1 2583.82 302.775 2
 0 12 1 2130.23 252.954 4
 0 12 2 60391.4 1407.61 2
 0 12 -2 62032.4 1390.8 2
 0 12 2 60681.4 1227.63 4
 0 12 -2 58909.1 1224.08 4
 0 12 -3 717.473 196.997 2
 0 12 3 855.851 176.322 4
 0 12 3 916.612 207.473 2
 0 12 -3 589.93 162.316 4
 0 12 4 41478.7 1191.6 2
 0 12 4 40450.7 1015.3 4
 0 12 -4 40394.2 1123.87 2
 0 12 -4 42154.5 1212.2 3
 0 12 5 -90.1437 110.81 4
 0 12 5 284.389 160.466 2
 0 -12 5 -19.2625 97.866 5
 0 12 -5 -99.1659 171.394 3
 0 -12 6 1185.2 199.361 5
 0 12 6 1678.72 233.416 4
 0 -12 7 1693.67 240.517 5
 0 -12 8 18370.9 708.646 5
 0 -12 9 2537.02 284.629 5
 0 -12 10 53235.9 1205.4 5
 0 -12 11 10484.2 538.973 5
 0 -12 12 53173.3 1153.09 5
 0 -12 13 410.956 145.411 5
 0 -12 14 7477.48 391.417 5
 0 -12 15 164.349 96.5495 5
 0 -12 16 79.2359 65.0892 5
 0 13 0 262.768 157.052 2
 0 13 0 -429.025 162.99 4
 0 13 1 28609.8 1001.08 2
 0 13 1 27270.3 861.825 4
 0 13 -1 28413.6 970.144 2
 0 13 -1 27027.7 859.988 4
 0 13 -2 224.888 123.825 4
 0 13 2 406.861 157.603 4
 0 13 -3 65268.8 1348.43 4
 0 13 3 64650.8 1315.15 4
 0 13 4 1557.24 224.085 4
 0 13 -4 1801.05 255.309 4
 0 13 -5 19299.9 745.107 4
 0 13 5 18713.3 723.28 4
 0 -13 6 2228.96 256.056 5
 0 -13 7 40738.8 1025.39 5
 0 -13 8 331.397 140.757 5
 0 -13 9 40420.7 1020.05 5
 0 -13 10 737.807 179.242 5
 0 -13 11 19996.6 688.709 5
 0 -13 12 8844.45 442.561 5
 0 -13 13 38189.3 841.911 5
 0 -13 14 711.627 132.786 5
 0 -13 15 6801.1 277.478 5
 0 13 -15 6834.06 257.032 4
 0 14 0 26746.2 863.549 4
 0 14 -1 -21.8499 130.88 4
 0 14 1 7.73968 110.202 4
 0 14 2 21983.6 782.007 4
 0 14 -2 21721.9 786.684 4
 0 14 3 4618.18 369.8 4
 0 14 -3 4235.67 365.341 4
 0 14 -4 25753.3 858.461 4
 0 14 4 25556.4 837.378 4
 0 14 5 1301.48 219.049 4
 0 14 -5 1386.76 229.726 4
 0 14 -6 90601.3 1593.68 4
 0 14 -7 909.629 197.334 4
 0 14 -8 14430.8 621.758 4
 0 -14 8 15363.9 605.58 5
 0 -14 9 9.64594 94.6157 5
 0 14 -9 186.536 134.883 4
 0 -14 10 9813.12 462.938 5
 0 -14 11 -41.0606 103.299 5
 0 14 -11 295.843 114.786 4
 0 -14 12 5736.18 316.941 5
 0 14 -12 6286.6 331.606 4
 0 -14 13 2841.24 206.106 5
 0 14 -13 3280.94 215.987 4
 0 15 0 -270.476 146.947 4
 0 15 1 22296.9 774.836 4
 0 15 -1 22946 793.284 4
 0 15 2 3544.01 321.299 4
 0 15 -2 3533.7 338.317 4
 0 15 3 3099.31 305.724 4
 0 15 -3 2405.89 277.721 4
 0 15 4 1005.14 208.022 4
 0 15 -4 1102.14 207.638 4
 0 15 -5 52392.9 1171.09 4
 0 15 -6 390.264 145.363 4
 0 15 -7 3747.19 317.642 4
 0 15 -8 712.864 154.631 4
 0 15 -9 6870.73 384.781 4
 0 15 -10 374.564 110.832 4
 0 15 -11 4114.63 255.608 4
 0 -15 11 4076.65 236.557 5
 0 15 -12 -126.142 69.41 4
 0 16 0 26368.5 799.098 4
 0 16 -1 5024.95 363.523 4
 0 16 1 4828.56 359.851 4
 0 16 2 1774.13 227.904 4
 0 16 -2 1557.3 223.441 4
 0 16 3 -64.6227 106.303 4
 0 16 -3 -5.16285 130.574 4
 0 16 -4 10888.3 508.639 4
 0 16 -5 2469.01 254.899 4
 0 16 -6 1162.63 181.619 4
 0 16 -7 390.936 125.587 4
 0 16 -8 34.4852 82.1112 4
 0 16 -9 820.612 134.669 4
 0 16 -10 2526.9 182.397 4
 0 17 0 -135.211 106.65 4
 0 17 1 8098.33 404.229 4
 0 17 -1 7506.05 389.315 4
 0 17 2 700.244 153.442 4
 0 17 -2 844.276 150.769 4
 0 17 -3 166.701 110.647 4
 0 17 -4 313.671 111.469 4
 0 17 -5 3619.74 258.656 4
 0 17 -6 1582.94 173.064 4
 0 17 -7 6166.07 291.509 4
 0 17 -8 -105.11 64.0856 4
 0 18 0 7965.99 340.323 4
 0 18 -1 61.6964 81.1914 4
 0 18 -2 2070.84 180.079 4
 0 18 -3 515.175 102.338 4
 0 18 -4 7485.73 296.289 4
 0 18 -5 -62.1458 61.9801 4
 1 0 0 53.4934 18.9137 1
 1 0 -1 9797.12 174.12 3
 1 0 1 9524.75 166.365 1
 1 0 -1 9800.71 170.056 1
 -1 0 -2 683.74 36.5131 3
 1 0 -2 594.18 59.2069 3
 1 0 2 611.046 44.7705 1
 1 0 -3 2060.74 121.861 3
 -1 0 -3 2078.92 87.9362 3
 1 0 3 2090.63 77.4528 1
 1 0 -3 2125.26 76.0688 1
 1 0 -4 1991.33 137.389 3
 -1 0 -4 1922.87 105.408 3
 -1 0 -5 2636.34 140.889 3
 1 0 -5 2601.09 172.343 3
 1 0 -6 9032.99 343.022 3
 -1 0 -6 9339.73 294.215 3
 1 0 -7 23871.5 606.278 3
 -1 0 -7 24132.2 519.816 3
 1 0 -8 72291.5 1129.35 3
 -1 0 -8 72230.9 976.543 3
 -1 0 -9 16477.7 509.703 3
 1 0 -9 16456.7 581.914 3
 1 0 -10 5131.61 354.83 3
 -1 0 -10 5479.18 319.439 3
 1 0 -11 25296.3 813.145 3
 1 0 -12 8354.09 496.867 3
 1 0 13 25309.1 688.195 5
 1 0 -13 26381.1 896.432 3
 1 0 14 166.689 112.203 5
 1 0 15 18061.8 633.438 5
 -1 0 15 17534.9 632.069 5
 1 0 16 116.102 102.326 5
 -1 0 16 174.582 121.067 5
 1 0 17 9375.6 451.697 5
 -1 0 17 8587.46 444.149 5
 1 0 18 5645.63 329.763 5
 -1 0 18 5692.05 345.741 5
 -1 0 19 11055.7 433.446 5
 1 0 19 10016 381.029 5
 -1 0 20 8169.89 318.759 5
 -1 1 20 6951.6 281.1 5
 1 -1 20 5959.98 244.921 5
 1 -1 19 6160.75 313.803 5
 -1 1 19 6065.34 317.142 5
 -1 1 18 7563 385.279 5
 1 -1 18 7365.84 385.273 5
 1 -1 17 4805.78 337.927 5
 -1 1 17 4524.49 324.578 5
 -1 1 16 11661.1 514.648 5
 1 -1 16 11450.1 519.027 5
 1 -1 15 -45.4257 109.471 5
 -1 1 15 351.619 135.401 5
 1 -1 14 31693.2 829.791 5
 1 -1 13 10810.1 464.714 5
 1 1 -13 11595.5 609.496 3
 1 1 -12 20023.8 762.847 3
 1 1 -11 75601 1406.8 3
 -1 -1 -10 21557.2 625.447 3
 1 1 -10 19797.8 687.968 3
 1 1 -9 99568.4 1444.09 3
 -1 -1 -9 97697.2 1234.43 3
 1 1 -8 4169.23 282.374 3
 -1 -1 -8 4287.95 244.559 3
 -1 -1 -7 92276.7 1012.25 3
 1 1 -7 90829 1189.93 3
 -1 -1 -6 18918.4 414.121 3
 1 1 -6 18953.3 503.368 3
 -1 -1 -5 73395.7 723.559 3
 1 -1 5 74025.2 468.604 1
 1 1 -5 74843.4 907.048 3
 -1 -1 -4 162079 928.886 3
 1 1 -4 163996 1211.31 3
 -1 -1 -3 270405 990.46 3
 1 1 -3 269979 1365.53 3
 1 1 -2 16585.8 288.285 3
 1 1 -1 475682 1283.52 3
 1 1 -1 466527 1317.25 2
 1 1 0 13172.5 186.917 2
 1 -1 -2 17339.5 302.602 3
 1 -1 -3 268996 1353.67 3
 -1 1 -3 267667 1080.97 3
 1 -1 -4 164438 1195.19 3
 -1 1 -4 164033 977.703 3
 1 -1 -5 77937.3 913.217 3
 -1 1 -5 78793.7 780.198 3
 1 -1 -5 79396.4 452.907 1
 -1 1 -6 20125.2 446.441 3
 1 -1 -6 18688.6 492.346 3
 -1 1 -7 85698 1013.36 3
 1 -1 -7 84479.2 1134.64 3
 1 -1 -8 3701.02 265.291 3
 -1 1 -8 3927.29 241.453 3
 -1 1 -9 92368.9 1225.82 3
 1 -1 -9 95565.2 1395.38 3
 1 -1 -10 20472.6 696.048 3
 -1 1 -10 19817.4 605.019 3
 -1 1 -11 78683.9 1260.4 3
 1 -1 -11 75748.3 1406.79 3
 1 -1 -12 20556.9 771.173 3
 1 1 13 10454.5 442.467 5
 1 1 14 31427.7 789.378 5
 -1 -1 14 31145.8 822.661 5
 1 1 15 46.4071 93.1377 5
 -1 -1 15 297.869 124.218 5
 1 1 16 10619.1 474.633 5
 -1 -1 16 10366.5 502.802 5
 -1 -1 17 5375.4 363.826 5
 1 1 17 5288.61 326.824 5
 -1 -1 18 8353.73 421.452 5
 1 1 18 8278.96 382.237 5
 -1 -1 19 7344.85 364.165 5
 -1 -1 20 7850.42 319.807 5
 1 -2 20 13916 386.087 5
 -1 2 20 13699.9 358.305 5
 1 -2 19 5832.48 313.932 5
 -1 2 19 5910.29 296.999 5
 -1 2 18 12015.4 465.499 5
 1 -2 18 12153.7 497.999 5
 -1 2 17 2193.76 230.863 5
 1 -2 17 2380.89 246.3 5
 1 -2 16 15339.1 612.604 5
 -1 2 16 16041.9 589.869 5
 1 -2 15 15787.9 615.864 5
 1 -2 14 7311.97 416.521 5
 1 2 -13 27599.7 942.484 3
 1 -2 13 25868 736.063 5
 1 2 -12 120996 1896.55 3
 1 2 -11 9540.2 517.864 3
 1 2 -10 86373.1 1444.38 3
 1 2 -9 7299.04 407.639 3
 1 2 -8 182108 1868.86 3
 1 2 -7 19214.3 566.532 3
 1 2 -6 42774.4 775.549 3
 1 2 -5 40975.7 690.048 3
 1 2 -4 508903 2189.26 3
 1 2 -3 250759 1404.41 3
 1 2 -1 13153.5 261.111 2
 1 2 0 260122 1081.46 2
 -1 2 -1 12724.1 192.899 2
 -1 2 -4 481652 1891.53 3
 1 -2 -4 489000 2161.12 3
 1 -2 -5 41376.7 684.526 3
 -1 2 -5 41221.6 602.017 3
 -1 2 -6 44839.3 688.661 3
 1 -2 -6 45908.5 787.394 3
 -1 2 -7 17904.6 479.555 3
 1 -2 -7 18279.6 541.613 3
 -1 2 -8 172252 1605.87 3
 1 -2 -8 178274 1813.1 3
 1 -2 -9 6891.34 388.067 3
 -1 2 -9 7207.73 356.09 3
 -1 2 -10 85226 1285.89 3
 -1 2 -11 9534.57 458.099 3
 -1 -2 13 25539.2 726.334 5
 1 2 13 24588.6 647.461 5
 -1 -2 14 6183.43 382.39 5
 1 2 14 6861.46 368.127 5
 -1 -2 15 14425.4 591.966 5
 1 2 15 14091.2 529.471 5
 -1 -2 16 17687.1 655.956 5
 1 2 16 18379.3 596.01 5
 -1 -2 17 3211.11 288.914 5
 1 2 17 3115.96 246.571 5
 -1 -2 18 11482 497.231 5
 -1 -2 19 6440.65 341.365 5
 -1 -2 20 14554.8 435.057 5
 1 -3 20 -196.22 75.3441 5
 -1 3 19 10199.6 359.786 5
 1 -3 19 10588 415.274 5
 -1 3 18 21.4481 79.5573 5
 1 -3 18 88.5394 105.166 5
 1 -3 17 50101.6 1081.39 5
 -1 3 17 48883.2 964.161 5
 -1 3 16 4045 296.977 5
 1 -3 16 4156.47 338.045 5
 1 -3 15 32806.8 907.866 5
 1 -3 14 8557.56 458.571 5
 1 3 -13 52944.6 1311.85 3
 1 -3 13 50099.5 1057.9 5
 1 3 -12 11142.2 592.674 3
 1 -3 12 10581.8 463.553 5
 1 3 -11 58706.7 1282.49 3
 1 3 -10 170.402 114.514 3
 1 3 -9 79010.2 1353.46 3
 1 3 -8 508.565 130.772 3
 1 3 -7 358577 2506.03 3
 1 3 -6 13002.9 446.029 3
 1 3 -5 203722 1616.93 3
 1 3 -4 89318.8 988.305 3
 1 3 -2 334976 1637.38 2
 1 3 -1 233171 1266.87 2
 1 3 0 2826.98 139.019 2
 -1 3 -1 227723 1046.98 2
 -1 3 -2 344968 1349.87 2
 -1 3 -5 205793 1465.17 3
 -1 3 -6 12583.9 394.676 3
 -1 3 -7 354478 2229.3 3
 -1 3 -8 258.722 85.5876 3
 -1 3 -9 81040.2 1228.54 3
 -1 3 -10 147.23 88.9622 3
 -1 3 -11 56901.9 1132.1 3
 -1 -3 12 10545.2 453.255 5
 -1 -3 13 48341.4 1018.18 5
 -1 -3 14 7888.73 442.85 5
 -1 -3 15 36929.7 951.259 5
 -1 -3 16 4091.58 333.501 5
 -1 -3 17 47033.8 1050.55 5
 -1 -3 18 131.372 115.245 5
 -1 -3 19 9805.63 419.808 5
 -1 -3 20 56.5602 80.7615 5
 1 -4 20 4558.95 226.716 5
 1 -4 19 1956.83 189.556 5
 -1 4 18 16247.5 487.157 5
 1 -4 18 16427.8 581.547 5
 1 -4 17 4569.46 341.073 5
 -1 4 17 4548.91 294.753 5
 -1 4 16 94809.8 1340.07 5
 1 -4 16 93649.5 1540.75 5
 1 -4 15 12228.8 569.853 5
 1 -4 14 36100.5 960.465 5
 1 4 -13 13056.8 661.935 3
 1 -4 13 12084.1 543.484 5
 1 4 -12 44461.2 1186.66 3
 1 -4 12 42049.9 947.764 5
 1 4 -11 3010.59 312.553 3
 1 4 -10 37821.7 1023.9 3
 1 4 -9 5711.88 384.22 3
 1 4 -8 183503 1985.47 3
 1 4 -7 32286.8 784.477 3
 1 4 -6 951104 3970.52 3
 1 4 -5 12994.8 438.669 3
 1 4 -4 599789 2751.7 3
 1 4 -3 46185.1 719.822 2
 1 4 -2 548766 2318.03 2
 1 4 -1 91583.2 913.812 2
 1 4 0 147585 1130.2 2
 -1 4 0 143851 1001.29 2
 1 4 1 91791.9 893.973 2
 -1 4 -1 91315 799.426 2
 -1 4 -2 521384 1970 2
 -1 4 -3 45137.9 609.323 2
 -1 4 -5 13114.2 399.147 3
 -1 4 -6 958764 3635.33 3
 -1 4 -7 30272.3 693.382 3
 -1 4 -8 185208 1812.22 3
 -1 4 -9 5911.41 353.718 3
 -1 4 -10 35754.2 903.753 3
 -1 4 -11 2666.01 272.667 3
 -1 -4 12 38700.3 895.498 5
 -1 -4 13 13230.9 553.416 5
 -1 -4 14 39945.4 987.311 5
 -1 -4 15 11800.7 553.652 5
 -1 -4 16 91323.7 1507.9 5
 -1 -4 17 4650.22 349.591 5
 -1 -4 18 14840.2 559.769 5
 -1 -4 19 1799.93 191.792 5
 -1 -4 20 4430.49 238.675 5
 1 -5 20 4321.27 212.699 5
 1 -5 19 1752.39 179.602 5
 1 -5 18 6561.75 370.355 5
 1 -5 17 21742.1 716.855 5
 -1 5 17 21697.9 580.13 5
 -1 5 16 10670.9 442.919 5
 1 -5 16 10708.8 537.984 5
 1 -5 15 49166.1 1151.92 5
 1 -5 14 5266.69 385.425 5
 1 5 -13 22081.7 872.787 3
 1 -5 13 21953 753.815 5
 1 5 -12 2704.83 314.109 3
 1 -5 12 2668.4 262.841 5
 1 -5 11 41201.3 931.262 5
 1 5 -11 44603 1194.03 3
 1 5 -10 11242.7 579.756 3
 1 5 -9 66909.1 1335.52 3
 1 5 -8 14690 593.73 3
 1 5 -7 203113 2027.41 3
 1 5 -6 39094.5 853.159 3
 1 5 -5 509356 2907.02 3
 1 5 -4 20233.7 541.465 2
 1 5 -4 20039.1 540.81 3
 1 5 -3 293816 1948.24 2
 1 5 -2 27418.2 571.055 2
 1 5 -1 2687.33 184.025 2
 1 5 0 4902.34 238.083 2
 -1 5 0 4649.5 209.098 2
 1 5 1 5274.21 246.346 2
 -1 5 -1 5898.53 235.282 2
 -1 5 -2 26197.5 494.17 2
 -1 5 -3 289325 1706.73 2
 -1 5 -4 20372.7 480.623 2
 -1 5 -5 512490 2693.81 3
 -1 5 -6 40625 813.942 3
 -1 5 -7 206708 1922.63 3
 -1 5 -8 15018.4 546.041 3
 -1 5 -9 68407.8 1231.67 3
 -1 5 -10 11741.1 544.269 3
 -1 5 -11 41043 1043.65 3
 -1 -5 11 38631.3 869.234 5
 -1 -5 12 3362.18 284.849 5
 -1 -5 13 24963.6 779.138 5
 -1 -5 14 5207.55 379.056 5
 -1 -5 15 47898.2 1119.26 5
 -1 -5 16 11286.9 544.513 5
 -1 -5 17 22032.3 723.257 5
 -1 -5 18 6607.5 376.493 5
 -1 -5 19 1629.95 184.306 5
 -1 -5 20 3389.59 202.229 5
 1 -6 19 7861.4 341.065 5
 1 -6 18 407.909 122.807 5
 1 -6 17 10245.2 492.092 5
 1 -6 16 2622.12 282.415 5
 1 -6 15 13131.2 605.163 5
 1 -6 14 7967.55 482.872 5
 1 -6 13 6448.47 430.913 5
 1 -6 12 24717.3 791.566 5
 1 6 -12 27083.8 976.214 3
 1 6 -11 11985.2 632.035 3
 1 -6 11 10731.3 500.554 5
 1 6 -10 42481 1148.23 3
 1 6 -9 15231.9 657.943 3
 1 6 -8 90702.9 1523.38 3
 1 6 -7 986.874 175.068 3
 1 6 -6 75892.7 1249.92 3
 1 6 -5 125608 1531.73 3
 1 6 -4 5192.39 309.007 3
 1 6 -4 1859.43 198.402 2
 1 6 -3 7824.79 356.206 2
 1 6 -2 5538.8 287.781 2
 1 6 -1 12251.1 418.891 2
 -1 6 1 12417.9 389.912 2
 1 6 0 14232.5 445.814 2
 -1 6 0 14601.4 409.525 2
 1 6 1 11907.1 406.563 2
 -1 6 -1 12102.6 374.875 2
 1 6 2 5476.18 285.656 2
 -1 6 -2 5383.97 255.989 2
 -1 6 -3 8431.78 325.717 2
 -1 6 -4 2683.99 204.795 2
 -1 6 -6 74586.1 1164.84 3
 -1 6 -7 769.001 159.071 3
 -1 6 -8 94129.4 1448.98 3
 -1 6 -9 15379 617.901 3
 -1 6 -10 41307.3 1054.58 3
 -1 6 -11 11870.7 586.197 3
 -1 -6 11 12398.4 518.683 5
 -1 -6 12 27574.2 808.564 5
 -1 -6 13 5193.72 377.877 5
 -1 -6 14 6660.39 439.792 5
 -1 -6 15 13382 601.638 5
 -1 -6 16 3273.17 311.372 5
 -1 -6 17 10506.9 497.279 5
 -1 -6 18 397.193 129.198 5
 -1 -6 19 7703.97 341.318 5
 -1 -6 20 748.737 99.6214 5
 1 -7 19 455.737 95.5539 5
 1 -7 18 9585.6 419.068 5
 1 -7 17 3230.59 283.98 5
 1 -7 16 8222.09 463.018 5
 1 -7 15 8109.02 482.656 5
 1 -7 14 11500.6 574.851 5
 1 -7 13 9123.19 520.674 5
 1 -7 12 2775.97 286.386 5
 1 7 -11 44174.8 1244.89 3
 1 -7 11 44096.5 1056.48 5
 1 -7 10 23082.3 733.309 5
 1 7 -10 23405.6 882.282 3
 1 7 -9 33711.6 1005.95 3
 1 7 -8 9482.04 514.775 3
 1 7 -7 26176.5 823.048 3
 1 7 -6 20979.9 701.996 3
 1 7 -5 276284 2416.64 3
 1 7 -4 56814.6 1045.04 2
 1 7 -4 52701.2 1008.94 3
 1 7 -3 64368.7 1081.93 2
 1 7 -2 2429.69 218.559 2
 1 7 -1 1214.55 163.904 2
 -1 7 1 1128.7 141.703 2
 -1 7 0 -0.55818 69.2852 2
 1 7 0 42.2721 81.9621 2
 -1 7 -1 1006.02 135.462 2
 1 7 1 1044.62 153.187 2
 -1 7 -2 2380.71 191.825 2
 1 7 2 2517.1 222.649 2
 -1 7 -3 62191.5 958.319 2
 1 7 3 63034.3 1067.79 2
 -1 7 -4 56406.5 944.601 2
 -1 7 -6 20037.3 649.072 3
 -1 7 -7 27127.9 796.251 3
 -1 7 -8 9058.23 486.002 3
 -1 7 -9 33911.7 947.617 3
 -1 -7 10 23138.6 708.661 5
 -1 7 -10 24171.9 831.032 3
 -1 7 -11 43324.1 1147.67 3
 -1 -7 11 43994.5 1013.17 5
 -1 -7 12 2784.74 284.6 5
 -1 -7 13 9740.78 522.034 5
 -1 -7 14 12489.8 585.154 5
 -1 -7 15 8623.49 489.038 5
 -1 -7 16 8335.01 459.838 5
 -1 -7 17 3354.7 286.255 5
 -1 -7 18 9383.39 409.188 5
 -1 -7 19 390.529 98.8631 5
 1 -8 19 6889.73 273.489 5
 1 -8 18 5085.73 293.591 5
 1 -8 17 7109.69 389.556 5
 1 -8 16 6218.12 398.689 5
 1 -8 15 8265.85 476.189 5
 1 -8 14 27530.3 882.561 5
 1 -8 13 7264.15 472.697 5
 1 -8 12 49751.1 1190.88 5
 1 8 -11 2455.31 331.616 3
 1 -8 11 2854.51 295.187 5
 1 -8 10 5014.81 372.555 5
 1 8 -10 5229.34 445.079 3
 1 -8 9 8781.53 462.562 5
 1 8 -9 8904.99 549.011 3
 1 8 -8 31791.7 976.812 3
 1 8 -7 7163.53 455.315 3
 1 8 -6 96170.5 1586.74 3
 1 8 -5 85.6135 105.913 3
 1 8 -4 29749.2 813.603 2
 1 8 -3 382.502 125.267 2
 1 8 -2 157718 1780.82 2
 -1 8 2 154134 1685.8 2
 -1 8 1 3902.43 270.272 2
 1 8 -1 3816.99 288.848 2
 -1 8 0 62125.7 1041.82 2
 1 8 0 61711.1 1108.25 2
 1 8 1 3845.33 289.564 2
 -1 8 -1 4108.48 271.587 2
 1 8 2 149874 1726.33 2
 -1 8 -2 153624 1627.32 2
 -1 8 -3 415.463 109.783 2
 1 8 3 329.134 124.874 2
 1 8 4 29323.4 807.885 2
 -1 8 -4 31483.2 761.613 2
 -1 8 -6 96661.4 1510.09 3
 -1 8 -7 6984.54 436.684 3
 -1 8 -8 33735.6 960.836 3
 -1 8 -9 7122.87 463.108 3
 -1 -8 9 8128.29 423.213 5
 -1 8 -10 5398.23 402.068 3
 -1 -8 10 5342.25 368.614 5
 -1 -8 11 3611.64 315.433 5
 -1 8 -11 3390.25 344.526 3
 -1 -8 12 48624.3 1135.17 5
 -1 -8 13 7115.13 451.834 5
 -1 -8 14 25731.3 834.699 5
 -1 -8 15 7488.11 448.63 5
 -1 -8 16 5935.47 378.736 5
 -1 -8 17 6766.04 368.496 5
 -1 -8 18 4807.91 282.292 5
 -1 -8 19 7087.19 279.236 5
 1 -9 18 3788.42 233.926 5
 1 -9 17 5114.26 312.249 5
 1 -9 16 1947.31 232.581 5
 1 -9 15 7465.87 450.679 5
 1 -9 14 2583.69 291.689 5
 1 -9 13 62885.3 1340.31 5
 1 -9 12 1867.56 263.915 5
 1 -9 11 131126 1917.48 5
 1 -9 10 1777.8 245.717 5
 1 9 -10 1871.86 285.817 3
 1 -9 9 106301 1637.31 5
 1 9 -9 108437 1932.83 3
 1 -9 8 2787.01 275.35 5
 1 9 -8 2662.64 323.7 3
 1 9 -7 71922.5 1489.95 3
 1 9 -6 1500.2 234.849 3
 1 9 -5 69321.7 1370.29 3
 1 9 -4 17858 678.767 2
 1 9 -4 16308.3 648.652 3
 -1 9 4 16927.2 641.696 2
 -1 9 3 48031.4 1048.14 2
 1 9 -3 50547.6 1105.41 2
 -1 9 2 57.0192 94.502 2
 1 9 -2 153.82 104.744 2
 1 9 -1 264632 2443.77 2
 -1 9 1 266483 2368.75 2
 1 9 0 409.716 131.299 2
 -1 9 0 474.527 130.098 2
 1 9 1 268358 2517.08 2
 -1 9 -1 263743 2316.87 2
 1 9 2 75.0164 110.794 2
 -1 9 -2 61.6228 89.4084 2
 1 9 3 52763.5 1125.77 2
 -1 9 -3 54534.3 1058.4 2
 -1 9 -4 17450.4 613.291 2
 1 9 4 17591.8 674.047 2
 1 9 5 75905.2 1419.09 2
 1 9 6 1497.02 233.496 2
 -1 9 -6 1237.59 204.863 3
 -1 9 -7 73070.1 1467.47 3
 -1 -9 8 2324.86 235.429 5
 -1 9 -8 2685.66 304.229 3
 -1 9 -9 115758 1895.76 3
 -1 -9 9 118952 1649.58 5
 -1 -9 10 1737.61 241.92 5
 -1 9 -10 1528.49 256.503 3
 -1 -9 11 127835 1824.66 5
 -1 -9 12 1693.29 236.741 5
 -1 -9 13 57870.7 1250.96 5
 -1 -9 14 2684.98 282.002 5
 -1 -9 15 7562.74 429.518 5
 -1 -9 16 1872.34 221.981 5
 -1 -9 17 4860.52 297.638 5
 -1 -9 18 4011.53 235.319 5
 1 -10 18 1076.94 115.843 5
 1 -10 17 401.627 105.736 5
 1 -10 16 3473.12 276.635 5
 1 -10 15 871.357 163.295 5
 1 -10 14 15701.2 652.481 5
 1 -10 13 680.735 191.335 5
 1 -10 12 101062 1720.2 5
 1 -10 11 5349.69 416.779 5
 1 -10 10 169294 2206.88 5
 1 -10 9 3206.38 326.008 5
 1 10 -8 56923.1 1414.48 3
 1 -10 8 57000.5 1228.93 5
 1 -10 7 147.856 126.816 5
 1 10 -7 221.017 147.437 3
 1 10 -6 29573 979.166 3
 1 -10 6 28424.8 814.295 5
 -1 10 6 28327 926.139 2
 1 10 -5 395.232 140.249 3
 -1 10 5 919.858 182.733 2
 1 10 -4 8781.19 509.153 3
 -1 10 4 8609.82 487.671 2
 1 10 -3 635.344 169.998 2
 -1 10 3 484.734 145.527 2
 1 10 -2 129879 1861.03 2
 -1 10 2 125042 1770.99 2
 -1 10 1 727.326 165.27 2
 1 10 -1 845.559 184.964 2
 1 10 0 412644 3324.71 2
 -1 10 0 406168 3139.16 2
 -1 10 -1 897.565 167.837 2
 1 10 1 828.298 169.788 2
 1 10 2 132480 1914.49 2
 -1 10 -2 131708 1732.05 2
 -1 10 -3 615.974 127.682 2
 1 10 3 587.056 172.215 2
 -1 10 -4 13802.4 578.134 2
 1 10 4 11477.5 578.42 2
 1 10 5 806.431 180.847 2
 1 10 6 30181.1 844.258 4
 1 10 6 29708.5 964.292 2
 -1 10 -6 30090.3 953.003 3
 -1 10 -7 270.553 141.45 3
 1 10 7 351.795 137.687 4
 1 10 7 311.129 174.493 2
 -1 -10 7 164.945 95.9084 5
 1 10 8 59171.7 1420.98 2
 -1 -10 8 61930.3 1179.63 5
 -1 10 -8 60331.3 1404.55 3
 -1 -10 9 3252.65 294.645 5
 -1 10 -9 3183.83 341.934 3
 -1 -10 10 160656 2022.47 5
 -1 -10 11 5284.32 389.014 5
 -1 -10 12 96288.5 1593.1 5
 -1 -10 13 382.56 155.476 5
 -1 -10 14 15245.8 612.613 5
 -1 -10 15 1081.29 181.363 5
 -1 -10 16 3840.54 276.559 5
 -1 -10 17 287.763 93.9822 5
 1 -11 17 2385.2 175.457 5
 1 -11 16 635.555 127.358 5
 1 -11 15 3931.08 295.964 5
 1 -11 14 1291.81 205.603 5
 1 -11 13 34839.5 964.072 5
 1 -11 12 12370.2 604.628 5
 1 -11 11 68924.1 1422.42 5
 1 -11 10 2284.38 288.042 5
 1 -11 9 104431 1743.27 5
 1 -11 8 2575.34 292.238 5
 1 11 -7 104008 1929.79 3
 -1 11 7 102249 1848.82 2
 1 -11 7 101680 1655.17 5
 1 11 -6 2887.75 336.103 3
 -1 11 6 3321.41 300.314 4
 1 -11 6 3156.36 302.615 5
 -1 11 6 2925.13 329.388 2
 -1 11 5 9397.85 546.367 2
 1 11 -5 8984.33 558.88 3
 1 -11 5 10202.7 502.835 5
 -1 11 5 9335.2 459.231 4
 1 11 -4 824.196 180.824 3
 -1 11 4 923.716 184.655 2
 1 11 -4 861.213 194.704 2
 -1 11 4 1026.58 162.715 4
 1 -11 4 1024.67 172.364 5
 -1 11 3 39208.4 1078.65 2
 1 11 -3 40411.7 1124.66 2
 1 11 -2 1509.96 239.234 2
 -1 11 2 1681.36 246.1 2
 1 11 -1 91272.6 1660.13 2
 -1 11 1 90830.8 1583.77 2
 -1 11 0 1435.85 222.263 2
 1 11 0 1307.53 220.865 2
 1 11 1 91711.4 1681.2 2
 -1 11 -1 87568.1 1522.31 2
 1 11 2 1605.83 245.505 2
 -1 11 -2 1619.94 225.757 2
 -1 11 -3 43195.7 1063.16 2
 1 11 3 43121.5 1013.71 4
 1 11 3 44414.2 1186.44 2
 1 11 4 1141.96 220.926 2
 -1 11 -4 760.691 169.301 2
 1 11 4 890.875 164.119 4
 1 11 5 8857.44 475.124 4
 -1 11 -5 8935.46 545.543 3
 1 11 5 9287.9 564.771 2
 1 11 6 2815.81 333.147 2
 1 11 6 3231.85 298.25 4
 -1 11 -6 2782.85 318.935 3
 -1 11 -7 105344 1903.41 3
 -1 -11 7 105317 1546.52 5
 1 11 7 102816 1894.6 2
 -1 -11 8 2925.94 286.684 5
 -1 -11 9 96816.9 1575.08 5
 -1 -11 10 2106.12 265.211 5
 -1 -11 11 69813.9 1357.88 5
 -1 -11 12 12382.1 574.715 5
 -1 -11 13 33942 908.917 5
 -1 -11 14 1280.44 188.674 5
 -1 -11 15 3561.2 268.176 5
 -1 -11 16 518.824 116.861 5
 -1 -11 17 1865.16 148.876 5
 1 -12 16 5558.2 266.115 5
 1 -12 15 2565.4 221.774 5
 1 -12 14 7644.92 407.144 5
 1 -12 13 7884.48 442.32 5
 1 -12 12 34032.6 949.295 5
 1 -12 11 3127.27 317.504 5
 1 -12 10 2294.17 288.748 5
 1 -12 9 753.361 199.694 5
 1 -12 8 57377.3 1294.84 5
 1 -12 7 754.902 184.782 5
 1 -12 6 61927.2 1296.19 5
 1 -12 5 533.077 148.398 5
 1 12 -5 529.445 180.453 3
 -1 12 5 589.725 144.647 4
 -1 12 5 628.881 190.582 2
 1 12 -4 5068.48 429.89 3
 -1 12 4 5100.1 418.688 2
 1 12 -4 5381.21 433.96 2
 -1 12 4 5739.24 379.877 4
 1 -12 4 5624.35 377.626 5
 1 -12 3 4478.49 341.068 5
 1 12 -3 4560.86 413.314 3
 -1 12 3 4415.13 336.673 4
 -1 12 3 4677.49 402.114 2
 1 12 -3 4529.05 404.29 2
 1 12 -3 4946.35 377.837 4
 -1 12 2 24308.5 751.837 4
 1 12 -2 24254 813.348 4
 1 12 -2 24054.9 897.638 2
 -1 12 2 25423.3 895.74 2
 1 12 -1 1273.47 218.8 4
 -1 12 1 1188.75 177.967 4
 1 12 -1 1225.65 229.706 2
 1 12 0 4769.35 370.866 4
 1 12 0 3990.22 382.314 2
 -1 12 0 3633.97 304.394 4
 -1 12 0 3878.54 357.91 2
 1 12 1 1458.46 246.782 2
 1 12 1 1211.22 203.057 4
 -1 12 -1 1459.04 220.751 2
 -1 12 -1 917.544 158.945 4
 -1 12 -2 24359.6 838.751 2
 1 12 2 24595 813.188 4
 -1 12 -2 24000.3 753.843 4
 1 12 2 24781.3 931.911 2
 -1 12 -3 4143.53 326.524 4
 -1 12 -3 4440.4 366.474 2
 1 12 3 4787.44 371.396 4
 1 12 3 4467.03 402.44 2
 1 12 4 4837.28 420.869 2
 1 12 4 5250.53 389.985 4
 -1 12 -4 5311.82 368.316 4
 1 12 5 502.621 174.815 2
 1 12 5 504.36 165.931 4
 -1 12 -5 700.278 183.123 3
 1 12 6 63324.5 1335.8 4
 -1 -12 8 56354.4 1177.37 5
 -1 -12 9 747.248 159.819 5
 -1 -12 10 1866.8 245.577 5
 -1 -12 11 2685.55 278.807 5
 -1 -12 12 34266.8 892.398 5
 -1 -12 13 7692.46 414.719 5
 -1 -12 14 7729.01 379.639 5
 -1 -12 15 2564.62 203.522 5
 -1 -12 16 4529.06 219.858 5
 1 -13 15 2489.44 179.544 5
 1 -13 14 6416.79 326.533 5
 1 -13 13 3053.9 263.272 5
 1 -13 12 4194.67 326.975 5
 1 -13 11 313.086 141.788 5
 1 -13 10 2723.76 292.281 5
 1 -13 9 1969.44 257.774 5
 1 -13 8 1915.71 261.136 5
 1 -13 7 36522.4 1014.09 5
 1 -13 6 786.22 191.762 5
 -1 13 5 18607.9 691.835 4
 1 -13 5 18391.2 708.134 5
 1 13 -4 1506.59 246.072 4
 -1 13 4 1256.35 206.237 4
 1 -13 4 1293.54 219.129 5
 -1 13 3 2128.08 252.132 4
 1 13 -3 2868.11 317.432 4
 1 -13 3 2361.34 262.919 5
 1 13 -2 2032.23 266.543 4
 -1 13 2 1940.17 238.873 4
 -1 13 1 1677.81 255.437 2
 1 13 -1 2405.33 298.711 4
 -1 13 1 1985.42 240.487 4
 -1 13 0 4298.17 384.935 2
 1 13 0 4578.36 385.885 4
 -1 13 0 4636.23 355.224 4
 1 13 0 4681.41 421.557 2
 1 13 1 2349.97 288.297 4
 -1 13 -1 2629.38 278.666 4
 -1 13 -1 2610.46 305.671 2
 1 13 2 2263.73 277.7 4
 -1 13 -2 2165.44 247.389 4
 -1 13 -3 1786.19 233.192 4
 1 13 3 1465.44 237.963 4
 -1 13 -4 1013.35 196.754 4
 1 13 4 1276.64 218.576 4
 1 13 5 17980.1 726.624 4
 -1 13 -5 18056.6 692.203 4
 1 13 6 1111.32 222.537 4
 -1 13 -6 1138.31 200.791 4
 -1 -13 9 2266.25 254.574 5
 -1 -13 10 2114.96 234.401 5
 -1 -13 11 348.077 133.13 5
 -1 -13 12 4126.42 294.854 5
 -1 -13 13 3238.19 243.272 5
 -1 -13 14 6356.67 293.036 5
 -1 13 -14 6441.28 268.961 4
 1 14 -14 1884.66 149.772 4
 1 -14 14 1973.9 153.304 5
 1 14 -13 5628.64 293.647 4
 1 -14 13 5545.5 295.624 5
 1 -14 12 560.051 137.146 5
 1 14 -12 636.87 142.379 4
 1 -14 11 867.274 165.353 5
 1 -14 10 5217.69 359.057 5
 1 -14 9 1122.23 189.271 5
 1 14 -8 5432.37 406.796 4
 1 -14 8 5190.73 381.258 5
 1 14 -7 963.656 207.818 4
 1 -14 7 786.325 187.672 5
 1 14 -6 14146.7 660.479 4
 1 -14 6 14853 630.951 5
 1 14 -5 1015.77 208.349 4
 1 -14 5 1241.17 203.919 5
 -1 14 4 13194.2 584.836 4
 1 14 -4 13954.8 662.161 4
 1 -14 4 14080.1 601.49 5
 -1 14 3 588.253 158.968 4
 1 14 -3 538.539 167.498 4
 -1 14 2 1760.7 231.974 4
 1 14 -2 1848.78 271.96 4
 -1 14 1 376.635 142.062 4
 1 14 -1 350.16 158.593 4
 -1 14 0 806.728 182.481 4
 1 14 0 1281.27 229.464 4
 1 14 1 340.556 146.467 4
 -1 14 -1 149.292 112.056 4
 1 14 2 1842.4 266.919 4
 -1 14 -2 1600.47 222.501 4
 1 14 3 586.225 175.616 4
 -1 14 -3 701.035 173.615 4
 -1 14 -4 14656.5 620.617 4
 1 14 4 14164.3 644.161 4
 1 14 5 1361.85 240.043 4
 -1 14 -5 1352.58 210.967 4
 -1 14 -6 15806.9 635.997 4
 -1 14 -7 385.011 140.893 4
 -1 14 -8 4455.87 340.298 4
 -1 14 -9 1469.89 202.517 4
 -1 14 -10 5105.66 329.048 4
 -1 14 -11 883.285 152.021 4
 -1 14 -12 456.961 106.023 4
 1 -15 12 369.317 102.048 5
 1 15 -12 432.091 103.159 4
 1 15 -11 2400.27 213.722 4
 1 -15 11 2187.81 195.422 5
 1 -15 10 644.345 130.322 5
 1 15 -10 573.29 140.502 4
 1 -15 9 13817 523.82 5
 1 15 -9 13785.9 560.316 4
 1 -15 8 381.916 134.307 5
 1 15 -8 386.749 144.791 4
 1 15 -7 12670.3 583.39 4
 1 -15 7 12815.7 534.451 5
 1 -15 6 181.672 110.264 5
 1 15 -6 -11.5312 144.692 4
 1 15 -5 48280.4 1162.03 4
 1 15 -4 1934.27 267.777 4
 -1 15 3 12232 546.779 4
 1 15 -3 12819.5 617.772 4
 -1 15 2 156.667 113.385 4
 1 15 -2 270.558 135.219 4
 1 15 -1 1083.27 218.593 4
 -1 15 1 1382.1 208.431 4
 -1 15 0 265.138 132.903 4
 1 15 0 202.731 150.456 4
 -1 15 -1 2186.3 262.369 4
 1 15 1 2151.63 277.393 4
 -1 15 -2 328.738 132.809 4
 1 15 2 201.657 150.282 4
 -1 15 -3 13307.7 574.149 4
 1 15 3 13208 611.891 4
 -1 15 -4 1875.63 236.994 4
 1 15 4 2277.84 278.273 4
 -1 15 -5 49447.8 1077.47 4
 1 15 5 51171.7 1178.43 4
 -1 15 -6 -259.357 129.772 4
 -1 15 -7 12121.4 515.935 4
 -1 15 -8 285.147 107.138 4
 -1 15 -9 13234.4 485.041 4
 -1 15 -10 706.703 120.754 4
 1 16 -10 7748.29 330.641 4
 1 16 -9 85.8461 96.3966 4
 1 16 -8 20748.3 632.104 4
 1 16 -7 -99.6667 136.19 4
 1 16 -6 23713.1 739.531 4
 1 16 -5 -137.396 138.32 4
 1 16 -4 40910.2 1008.96 4
 1 16 -3 59.2956 145.577 4
 1 16 -2 18248 695.199 4
 -1 16 2 16289.3 591.818 4
 -1 16 1 925.82 166.993 4
 1 16 -1 1698.09 244.969 4
 -1 16 0 -41.6267 123.268 4
 1 16 0 -138.777 154.498 4
 1 16 1 1477.14 224.123 4
 -1 16 -1 1294.37 186.588 4
 1 16 2 22025 750.803 4
 -1 16 -2 20053.9 650.136 4
 -1 16 -3 345.122 124.077 4
 1 16 3 46.2133 125.488 4
 1 16 4 40763 996.306 4
 -1 16 -4 40003.2 897.066 4
 -1 16 -5 85.565 95.0904 4
 -1 16 -6 24377.9 661.787 4
 -1 16 -7 46.1319 69.2802 4
 1 17 -9 11538.5 342.737 4
 1 17 -8 253.465 92.1002 4
 1 17 -7 21611.7 572.629 4
 1 17 -6 108.83 103.801 4
 1 17 -5 10251.1 441.846 4
 1 17 -4 340.819 124.435 4
 1 17 -3 33053.6 823.455 4
 1 17 -2 710.578 157.17 4
 1 17 -1 7330.75 405.611 4
 -1 17 1 7347.09 360.317 4
 -1 17 0 7449.04 361.196 4
 1 17 0 7185.81 404.092 4
 -1 17 -1 9330.6 401.679 4
 1 17 1 9488.02 460.6 4
 -1 17 -2 509.663 119.188 4
 1 17 2 612.383 150.96 4
 -1 17 -3 32619.9 711.818 4
 1 18 -6 4753.16 227.545 4
 1 18 -5 -222.806 84.3566 4
 1 18 -4 5654.16 283.667 4
 1 18 -3 14.7686 93.0406 4
 1 18 -2 13873 461.31 4
 1 18 -1 1406.85 164.804 4
 1 18 0 269.402 105.747 4
 1 18 1 1685.56 184.863 4
 2 0 0 14981.4 303.42 1
 2 0 0 15147 210.061 3
 2 0 1 272851 611.37 2
 2 0 -1 268375 1271.09 1
 2 0 1 268449 1272.52 1
 2 0 -1 269646 1126.1 3
 2 0 -2 703077 2015.35 1
 -2 0 -3 3634.43 82.1984 3
 2 0 -3 3611.86 147.058 1
 2 0 -3 3696.47 180.35 3
 2 0 3 3741.53 152.233 1
 -2 0 -4 100505 582.495 3
 2 0 -4 99636.6 737.446 1
 2 0 4 98706.4 743.933 1
 2 0 -5 1671.67 153.571 3
 2 0 -5 1788.32 95.8935 1
 2 0 5 1710.29 95.6954 1
 -2 0 -5 1865.91 100.869 3
 2 0 -6 146167 1486.46 3
 -2 0 -6 148005 1022.14 3
 2 0 -7 289.352 89.3642 3
 -2 0 -7 29.9481 39.945 3
 2 0 -8 2241.23 227.542 3
 -2 0 -8 2291.48 163.251 3
 2 0 -9 182.601 125.912 3
 2 0 -10 409375 3246.81 3
 2 0 -11 14.9678 150.481 3
 2 0 -12 266695 2906.96 3
 2 0 -13 5575 451.302 3
 2 0 -13 5586.79 343.72 6
 2 0 13 5260.57 322.252 5
 2 0 -14 71647.4 1196.5 6
 2 0 14 70132.7 1194.41 5
 2 0 15 1110.14 174.376 5
 -2 0 15 1133.42 195.134 5
 2 0 16 339.384 120.776 5
 -2 0 16 209.934 122.519 5
 2 0 17 132.582 94.5824 5
 -2 0 17 145.859 119.985 5
 -2 0 18 21703.4 656.967 5
 -2 0 19 261.559 115.868 5
 -2 0 20 8684.19 331.046 5
 -2 1 20 6517.35 276.65 5
 -2 1 19 25563.4 633.72 5
 2 -1 18 121.8 103.222 5
 -2 1 18 148.821 115.02 5
 2 -1 17 4470.28 323.317 5
 -2 1 17 4644.35 327.101 5
 2 -1 16 10288.2 488.399 5
 -2 1 16 9912.89 479.939 5
 2 -1 15 11960.1 529.357 5
 2 1 -14 1922.39 211.598 6
 2 -1 14 1983.4 229.078 5
 2 -1 13 129104 1598.49 5
 2 1 -13 132706 1613.02 6
 2 1 -12 5872.19 446.454 3
 2 1 -11 177887 2280.29 3
 2 1 -10 7026.49 438.613 3
 2 1 -9 232755 2317.16 3
 -2 -1 -8 57603.4 786.045 3
 2 1 -8 56762.7 1074.88 3
 2 1 -7 130994 1522.49 3
 -2 -1 -7 135515 1088.15 3
 2 -1 6 1181.37 83.7452 1
 2 1 -6 1064.97 141.11 3
 -2 -1 -6 1278.16 98.7543 3
 2 -1 5 250869 1249.14 1
 2 1 -5 253761 1811.35 3
 2 -1 4 4515.57 175.501 1
 2 1 -4 4610.2 226.651 3
 2 -1 3 335226 1530.19 1
 2 1 -3 333134 1701.03 3
 2 1 -3 331196 1395.96 1
 2 1 -2 42739.9 498.522 1
 2 1 -2 42608.3 533.472 3
 2 1 0 260124 1250.28 1
 2 1 0 259123 989.116 2
 2 1 2 42451.5 503.953 1
 2 -1 -2 42395.9 538.106 3
 2 -1 -3 349449 1727.39 3
 2 -1 -3 351622 1501.33 1
 -2 1 -3 348151 1071.67 3
 2 1 3 347728 1420.44 1
 -2 1 -4 4520.47 146.271 3
 2 -1 -4 4301.04 165.076 1
 2 -1 -4 4580.53 227.305 3
 2 -1 -5 257121 1208.36 1
 2 -1 -5 255214 1798.6 3
 -2 1 -5 258222 1258.88 3
 2 -1 -6 1213.24 151.526 3
 2 -1 -6 1372 85.1743 1
 -2 1 -6 1269.86 105.051 3
 2 -1 -7 136825 1538.88 3
 -2 1 -7 137930 1169.39 3
 -2 1 -8 54957.6 797.078 3
 2 -1 -8 56061.4 1066.09 3
 -2 1 -9 220967 1729.76 3
 2 -1 -9 223197 2264.1 3
 2 -1 -10 7002.17 436.979 3
 2 -1 -11 187593 2328.83 3
 2 -1 -12 5925.92 452.986 3
 2 -1 -13 132862 1617.79 6
 -2 -1 15 11262.4 519.332 5
 -2 -1 16 10009 495.991 5
 -2 -1 17 4185.65 319.187 5
 -2 -1 18 284.686 122.098 5
 -2 -1 19 25072.3 656.309 5
 -2 -1 20 6455.89 292.444 5
 -2 2 20 3355.99 191.13 5
 2 -2 19 4486.28 255.014 5
 -2 2 19 4735.69 270.535 5
 -2 2 18 6317.43 348.18 5
 2 -2 18 6386.22 352.788 5
 -2 2 17 12409.9 510.031 5
 2 -2 17 12697.1 532.922 5
 -2 2 16 12403.6 523.913 5
 2 -2 16 13540.2 571.461 5
 2 2 -15 13499.2 519.213 6
 2 -2 15 13987.5 586.386 5
 2 2 -14 53756.6 1049.91 6
 2 -2 14 54617.9 1127.26 5
 2 2 -13 4494.9 416.402 3
 2 2 -13 4509.63 313.518 6
 2 -2 13 4546.68 325.147 5
 2 2 -12 68592 1496.76 3
 2 2 -11 14146.3 663.466 3
 2 2 -10 3769.7 338.496 3
 2 2 -9 9909.91 494.254 3
 2 2 -8 136692 1706.38 3
 2 2 -7 27486.3 721.598 3
 2 -2 6 271122 1395.19 1
 2 2 -6 269908 2086.61 3
 2 2 -5 2484.41 191.498 3
 2 2 -4 215055 1546.39 3
 2 2 -3 12546.3 345.144 3
 2 2 -2 369026 1700.29 2
 2 2 -2 374915 1662.46 3
 2 2 -1 34565.4 447.266 3
 2 2 -1 35411.8 483.475 2
 2 2 1 31917.2 410.178 2
 -2 2 -1 33628.3 255.045 2
 2 -2 -4 228891 1612.17 3
 -2 2 -4 221875 1170.97 3
 2 -2 -5 2744.48 198.4 3
 -2 2 -5 2739.14 148.466 3
 2 -2 -6 277876 1345.3 1
 -2 2 -6 279551 1594.48 3
 2 -2 -6 276151 2073.72 3
 2 -2 -7 28957.7 728.402 3
 -2 2 -7 27831.6 557.451 3
 2 -2 -8 132709 1656.28 3
 -2 2 -8 128318 1301.32 3
 2 -2 -9 9396.4 479.087 3
 -2 2 -9 9006.11 369.537 3
 2 -2 -10 2570.37 283.638 3
 -2 -2 13 4511.13 317.366 5
 2 -2 -13 3946.65 297.446 6
 -2 -2 14 51470 1084.75 5
 -2 -2 15 12348.2 546.864 5
 -2 -2 16 11420.4 531.596 5
 -2 -2 17 13141.7 552.762 5
 -2 -2 18 5144.45 337.584 5
 -2 -2 19 5502.85 317.56 5
 -2 -2 20 3526.18 220.087 5
 -2 3 20 3026.08 165.18 5
 2 -3 19 1996.87 181.126 5
 -2 3 19 2003.76 175.975 5
 -2 3 18 13589.3 484.981 5
 2 -3 18 14177.7 521.293 5
 -2 3 17 4107.92 295.618 5
 2 -3 17 4486.21 331.205 5
 2 -3 16 19058.8 689.619 5
 2 -3 15 15780 637.781 5
 2 -3 14 2652.59 265.237 5
 2 3 -14 2419.05 235.056 6
 2 3 -13 16495.4 771.303 3
 2 3 -13 17131.8 591.732 6
 2 -3 13 16584.1 625.318 5
 2 3 -12 11039 617.284 3
 2 3 -12 11138.7 467.077 6
 2 -3 12 9920.79 461.208 5
 2 3 -11 11423.6 602.07 3
 2 3 -10 56468.6 1266.6 3
 2 3 -9 26044.1 822.503 3
 2 3 -8 5264.5 351.652 3
 2 3 -7 136680 1646.23 3
 2 3 -6 18134.5 559.831 3
 2 3 -5 229479 1819.36 3
 2 3 -4 5431.6 264.429 3
 2 3 -3 248555 1612.39 3
 2 3 -2 89626.4 925.724 2
 2 3 -2 92992.8 919.098 3
 2 3 -1 610337 2244.12 2
 2 3 -1 612636 2113.61 3
 2 3 0 33572.1 506.835 2
 -2 3 -1 591094 1510.49 2
 2 3 1 616582 2119.81 2
 -2 3 -2 90069.2 608.433 2
 -2 3 -5 230153 1467.73 3
 -2 3 -6 18573.4 451.457 3
 2 -3 -7 135862 1008.53 1
 -2 3 -7 134942 1306.11 3
 -2 3 -8 5436.89 283.637 3
 -2 3 -9 25402.7 645.313 3
 -2 -3 12 9933.32 445.192 5
 2 -3 -12 9512.36 434.769 6
 -2 -3 13 17334.4 618.256 5
 2 -3 -13 16264.3 585.278 6
 -2 -3 14 2721.78 276.473 5
 -2 -3 15 15003.4 615.246 5
 -2 -3 16 19746.7 695.686 5
 -2 -3 17 4029.84 315.892 5
 -2 -3 18 13716.1 539.282 5
 -2 -3 19 2434.42 219.931 5
 -2 -3 20 3382.55 213.866 5
 -2 4 19 3569.82 208.573 5
 2 -4 19 3725.91 239.528 5
 2 -4 18 597.339 134.425 5
 -2 4 18 668.725 128.271 5
 -2 4 17 21683.4 633.842 5
 2 -4 17 21574 705.104 5
 2 -4 16 5203.51 376.675 5
 2 -4 15 13710.9 607.741 5
 2 -4 14 41118.2 1032.64 5
 2 4 -13 8918.18 441.5 6
 2 4 -13 8480.74 558.42 3
 2 -4 13 9034.83 476.961 5
 2 4 -12 11876.3 653.203 3
 2 4 -12 10923.7 472.267 6
 2 -4 12 10690.8 498.933 5
 2 4 -11 29141.4 975.661 3
 2 4 -10 12653.1 625.411 3
 2 4 -9 7470.54 454.011 3
 2 4 -8 57080 1170.75 3
 2 4 -7 158.718 114.061 3
 2 4 -6 156957 1694.02 3
 2 4 -5 13416.5 468.503 3
 2 4 -4 86637.9 1101.07 3
 2 4 -3 58095.7 849.436 3
 2 4 -3 54545.6 832.166 2
 2 4 -2 11046.2 357.367 2
 2 4 -2 11398.8 347.73 3
 2 4 -1 2828.29 176.706 2
 2 4 0 164415 1271.7 2
 -2 4 -1 1532.65 100.598 2
 2 4 1 1450.37 125.786 2
 -2 4 -2 10172.2 248.73 2
 2 4 2 9654.41 314.684 2
 -2 4 -3 56736.5 619.204 2
 -2 4 -5 14435 406.801 3
 -2 4 -6 147596 1389.98 3
 -2 4 -7 131.535 79.0132 3
 -2 4 -8 59915.7 986.626 3
 -2 4 -9 8594.68 404.517 3
 -2 -4 12 12747.8 516.782 5
 -2 -4 13 8722.03 449.404 5
 2 -4 -13 8260.45 421.534 6
 -2 -4 14 42399.2 1016.23 5
 -2 -4 15 14525.3 607.413 5
 -2 -4 16 4642.38 353.427 5
 -2 -4 17 21394.8 706.495 5
 -2 -4 18 524.619 147.651 5
 -2 -4 19 3472.88 251.105 5
 -2 -4 20 3866.73 219.643 5
 2 -5 19 6024.39 299.316 5
 -2 5 18 3405.68 221.933 5
 2 -5 18 3588.18 274.091 5
 2 -5 17 11591.7 516.597 5
 -2 5 17 11409.9 443.96 5
 2 -5 16 4617.77 355.507 5
 2 -5 15 45333.4 1104.91 5
 2 -5 14 15540.6 658.546 5
 2 -5 13 55667.3 1207.68 5
 2 5 -12 3539.54 370.705 3
 2 -5 12 3657.3 307.723 5
 2 5 -11 8237.52 542.315 3
 2 5 -11 8386.85 416.824 6
 2 -5 11 7853.29 418.394 5
 2 5 -10 7496.29 495.197 3
 2 5 -9 59630.8 1308 3
 2 5 -8 4481.69 349.724 3
 2 5 -7 325231 2712.06 3
 2 5 -6 27898.8 745.668 3
 2 5 -5 370286 2572.83 3
 2 5 -4 11848.2 439.987 3
 2 5 -3 197674 1704.32 2
 2 5 -3 196150 1658.89 3
 2 5 -2 11339.1 392.984 2
 2 5 -1 17654.3 475.061 2
 -2 5 0 7372.76 252.298 2
 2 5 0 7440.9 306.664 2
 -2 5 -1 15480 356.402 2
 2 5 1 14212.6 416.783 2
 2 5 2 10962.5 373.797 2
 -2 5 -2 11253.9 304.908 2
 -2 5 -3 196312 1306.79 2
 -2 5 -6 26114.2 629.494 3
 -2 5 -7 320797 2326.17 3
 -2 5 -8 4623.33 299.832 3
 -2 5 -9 59430.1 1097.47 3
 -2 5 -10 6993.95 402.202 3
 -2 -5 11 9954.61 450.04 5
 -2 -5 12 3451.95 287.771 5
 2 -5 -13 59212.7 1126.7 6
 -2 -5 13 57793.5 1166.16 5
 -2 -5 14 17305.2 663.496 5
 -2 -5 15 43250.9 1041.29 5
 -2 -5 16 4960.7 369.566 5
 -2 -5 17 11111.3 508.362 5
 -2 -5 18 3358.28 270.416 5
 -2 -5 19 5551.9 296.144 5
 -2 -5 20 2819.47 179.71 5
 2 -6 19 669.827 114.515 5
 2 -6 18 14262.9 510.384 5
 -2 6 17 404.411 101.482 5
 2 -6 17 434.448 138.088 5
 2 -6 16 41978.5 1025.2 5
 2 -6 15 3459.27 325.929 5
 2 -6 14 48406.9 1159.53 5
 2 -6 13 9122.2 511.794 5
 2 6 -12 50834.8 1375.03 3
 2 -6 12 48712.5 1127.04 5
 2 -6 11 1446.4 207.137 5
 2 6 -11 1640.47 264.482 3
 2 6 -10 46462 1246.97 3
 2 6 -9 2913.68 313.431 3
 2 6 -8 177147 2205.87 3
 2 6 -7 11770 548.784 3
 2 6 -6 231310 2265.09 3
 2 6 -5 3598.18 284.693 3
 2 6 -4 731512 3651.54 2
 2 6 -4 721599 3664.26 3
 2 6 -3 31409.8 736.213 2
 2 6 -3 30056.4 699.474 3
 2 6 -2 42969.6 827.527 2
 2 6 -1 3114.39 224.852 2
 2 6 0 5114.16 283.446 2
 -2 6 0 4406.35 220.467 2
 2 6 1 3112.99 223.93 2
 -2 6 -1 3050.15 184.366 2
 2 6 2 54762 907.81 2
 -2 6 -2 55551.2 755.605 2
 -2 6 -3 31619.1 586.254 2
 2 6 3 29890.4 689.139 2
 -2 6 -4 726318 2892.31 2
 -2 6 -6 236252 2025.61 3
 -2 6 -7 11737 485.12 3
 -2 6 -8 187101 1976.35 3
 -2 6 -9 3316.21 286.845 3
 -2 6 -10 47108.6 1065.8 3
 -2 -6 11 1335.16 195.475 5
 -2 -6 12 52853.9 1102.4 5
 -2 -6 13 9582.97 493.53 5
 -2 -6 14 43000.4 1045.55 5
 -2 -6 15 3468.21 313.887 5
 -2 -6 16 42799.1 1015.75 5
 -2 -6 17 510.76 145.104 5
 -2 -6 18 13300.6 495.272 5
 -2 -6 19 585.143 117.997 5
 2 -7 19 12528.2 377.456 5
 2 -7 18 734.019 144.562 5
 2 -7 17 17711.5 617.264 5
 2 -7 16 1067.45 198.581 5
 2 -7 15 41446.2 1055.85 5
 2 -7 14 752.802 181.387 5
 2 -7 13 23329.3 820.9 5
 2 -7 12 3586.25 337.873 5
 2 -7 11 94524.6 1569.34 5
 2 7 -11 99186.5 1908.94 3
 2 -7 10 6984.43 422.235 5
 2 7 -10 6969.75 504.396 3
 2 7 -9 155696 2245.79 3
 2 7 -8 6377.9 445.243 3
 2 7 -7 77932.5 1444.76 3
 2 7 -6 853.209 187.746 3
 2 7 -5 307734 2631.22 3
 2 7 -4 3209.1 278.217 2
 2 7 -4 3115.81 265.766 3
 2 7 -3 391790 2771.12 2
 2 7 -3 378828 2654.96 3
 2 7 -2 818.915 151.608 2
 -2 7 1 56805.7 889.239 2
 2 7 -1 57650.3 1015.25 2
 2 7 0 1587.66 184.011 2
 -2 7 0 1472.58 151.392 2
 2 7 1 56259.8 1007.96 2
 -2 7 -1 57128.1 868.629 2
 -2 7 -2 1052.37 125.845 2
 2 7 2 1075.88 159.41 2
 2 7 3 380492 2669.87 2
 -2 7 -3 386852 2265.04 2
 -2 7 -4 2892.69 207.386 2
 2 7 4 3150.96 261.155 2
 -2 7 -6 871.647 153.273 3
 -2 7 -7 84530.7 1374.33 3
 -2 7 -8 6250 389.643 3
 -2 7 -9 153840 1937.11 3
 -2 -7 10 7298.22 395.35 5
 -2 7 -10 7271.06 445.319 3
 -2 -7 11 101663 1513.14 5
 -2 -7 12 3330.32 302.062 5
 -2 -7 13 19143.6 706.415 5
 -2 -7 14 849.2 184.92 5
 -2 -7 15 40313.7 1009.09 5
 -2 -7 16 1020.13 183.146 5
 -2 -7 17 16466.3 581.8 5
 -2 -7 18 647.244 131.584 5
 -2 -7 19 12813.9 394.198 5
 2 -8 18 10640.2 401.449 5
 2 -8 17 991.803 173.495 5
 2 -8 16 10084.8 499.064 5
 2 -8 15 1273.63 215.421 5
 2 -8 14 16852.7 695.259 5
 2 -8 13 7030.45 461.604 5
 2 -8 12 15497.4 673.99 5
 2 -8 11 11393.6 574.259 5
 2 -8 10 236694 2503.3 5
 2 8 -10 244233 2988.18 3
 2 -8 9 593.8 169.893 5
 2 8 -9 536.968 178.364 3
 2 8 -8 87482.5 1681.63 3
 2 8 -7 6978.15 463.137 3
 2 8 -6 40553 1057.91 3
 2 8 -5 1155.59 201.224 3
 2 8 -4 37018.8 945.601 2
 2 8 -4 34975.7 903.979 3
 2 8 -3 337.179 116.555 3
 2 8 -3 505.969 145.188 2
 2 8 -2 214037 2146.91 2
 -2 8 2 209704 1929.44 2
 -2 8 1 1640.07 179.423 2
 2 8 -1 1593.44 199.779 2
 -2 8 0 166268 1658.21 2
 2 8 0 165791 1880.97 2
 2 8 1 1423.78 195.313 2
 -2 8 -1 1560.83 169.069 2
 2 8 2 205415 2116.51 2
 -2 8 -2 206827 1789.93 2
 -2 8 -3 403.38 106.779 2
 2 8 3 438.422 132.89 2
 2 8 4 38230.9 942.01 2
 -2 8 -4 39749.9 804.858 2
 2 8 5 806.046 161 2
 2 8 6 41301 1034.1 2
 -2 8 -6 43079.1 1002.86 3
 -2 8 -7 8212.4 457.707 3
 -2 8 -8 93953.9 1563.35 3
 -2 -8 9 622.794 153.576 5
 -2 8 -9 405.377 147.872 3
 -2 -8 10 245859 2327.68 5
 -2 -8 11 11265.5 526.79 5
 -2 -8 12 12634.4 573.601 5
 -2 -8 13 6664.54 428.409 5
 -2 -8 14 15545.1 636.632 5
 -2 -8 15 1756.89 234.764 5
 -2 -8 16 8403.59 433.337 5
 -2 -8 17 865.321 153.947 5
 -2 -8 18 10356.1 387.858 5
 -2 -8 19 1663.31 134.44 5
 2 -9 18 620.946 109.767 5
 2 -9 17 3195.23 251.919 5
 2 -9 16 3728.75 296.299 5
 2 -9 15 3999.59 342.876 5
 2 -9 14 5589.26 419.381 5
 2 -9 13 5791.72 428.636 5
 2 -9 12 13807.7 652.742 5
 2 -9 11 83.7142 168.224 5
 2 -9 10 1285.42 228.819 5
 2 -9 9 72003.1 1404.9 5
 2 9 -9 71445.1 1605.57 3
 2 -9 8 14330.6 612.254 5
 2 9 -8 13736.9 692.511 3
 2 -9 7 18699.7 676.704 5
 2 9 -7 18372.7 778.204 3
 2 9 -6 739.183 181.794 3
 2 9 -5 15576.3 676.69 3
 2 9 -4 733.347 169.08 3
 2 9 -4 229.896 113.521 2
 2 9 -3 6675.72 424.339 2
 -2 9 3 6597.72 387.767 2
 2 9 -3 6719.81 417.426 3
 -2 9 2 434.019 116.837 2
 2 9 -2 526.507 155.347 2
 -2 9 1 107330 1459.02 2
 2 9 -1 107842 1622.17 2
 -2 9 0 3547.44 270.948 2
 2 9 0 3301.18 305.007 2
 2 9 1 107044 1629.86 2
 -2 9 -1 107095 1409.34 2
 -2 9 -2 621.593 130.636 2
 2 9 2 673.674 163.54 2
 -2 9 -3 5826.89 333.461 2
 2 9 3 5778.11 398.909 2
 2 9 4 226.129 127.444 2
 -2 9 -4 223.999 95.5325 2
 2 9 5 15196.4 654.5 2
 2 9 6 705.149 157.03 2
 -2 9 -6 693.832 170.201 3
 2 9 7 18586.3 657.062 4
 2 9 7 18758.5 762.391 2
 -2 9 -7 19460 744.23 3
 -2 9 -8 13492.3 631.31 3
 2 9 8 13139.4 658.216 2
 -2 -9 8 13699.6 523.662 5
 2 9 9 70183.8 1533.95 2
 -2 9 -9 69331.7 1432.38 3
 -2 -9 9 72159 1248.31 5
 -2 -9 10 1354.24 206.958 5
 -2 -9 11 467.288 142.59 5
 -2 -9 12 13054.1 584.462 5
 -2 -9 13 4521.92 357.019 5
 -2 -9 14 5351.07 380.008 5
 -2 -9 15 3767.86 302.669 5
 -2 -9 16 3565.33 273.802 5
 -2 -9 17 2858.22 225.045 5
 -2 -9 18 493.257 100.372 5
 2 -10 17 2624.77 206.646 5
 2 -10 16 3051.05 257.352 5
 2 -10 15 2336.05 255.322 5
 2 -10 14 49.7542 128.703 5
 2 -10 13 12570.1 614.941 5
 2 -10 12 6186.17 456.991 5
 2 -10 11 11140.2 593.284 5
 2 -10 10 3959.21 374.398 5
 2 -10 9 8068.8 504.43 5
 2 -10 8 67169.1 1379.44 5
 2 10 -8 66011.3 1546.51 3
 2 -10 7 2650.7 291.112 5
 2 10 -7 2285.97 315.872 3
 2 10 -6 7157.63 500.715 3
 2 -10 6 7333.28 444.483 5
 -2 10 5 740.399 174.631 2
 2 10 -5 791.989 180.43 3
 2 10 -4 4258.52 369.392 3
 2 10 -4 4575.33 382.464 2
 -2 10 4 4986.9 364.278 2
 -2 10 3 2413.86 248.519 2
 2 10 -3 2500.1 300.582 2
 2 10 -3 2484.36 277.993 3
 -2 10 2 11483.7 530.815 2
 2 10 -2 11399.6 577.388 2
 2 10 -1 4313.57 363.808 2
 -2 10 1 3818.17 309.949 2
 -2 10 0 6471.31 396.165 2
 2 10 0 5952.41 426.161 2
 2 10 1 3722.22 342.702 2
 -2 10 -1 3788.85 293.09 2
 -2 10 -2 11565.3 497.431 2
 2 10 2 11285.3 578.211 2
 -2 10 -3 2285.89 231.967 2
 2 10 3 2086.86 264.415 2
 2 10 4 5210.56 410.978 2
 2 10 5 1014.07 173.158 4
 2 10 5 1038.79 204.187 2
 -2 10 -6 7560.66 480.248 3
 2 10 6 7658.92 440.418 4
 2 10 6 7636.79 508.816 2
 2 10 7 2881.99 293.381 4
 -2 10 -7 2342.14 290.174 3
 2 10 7 2506.22 312.549 2
 -2 10 -8 67089.6 1440.43 3
 -2 -10 8 67797.4 1187.88 5
 2 10 8 66857 1518.88 2
 -2 -10 9 8935.86 458.432 5
 -2 -10 10 3731.31 315.639 5
 -2 -10 11 11630.5 545.509 5
 -2 -10 12 5746.29 385.94 5
 -2 -10 13 11379.5 523.949 5
 -2 -10 14 36.7851 103.981 5
 -2 -10 15 2315.98 231.462 5
 -2 -10 16 2557.59 218.662 5
 -2 -10 17 2255.85 178.587 5
 2 -11 17 296.557 78.9016 5
 2 -11 16 1777.72 190.025 5
 2 -11 15 2408.3 240.693 5
 2 -11 14 4731.27 353.219 5
 2 -11 13 10111.2 537.416 5
 2 -11 12 10226.6 561.454 5
 2 -11 11 19626.2 782.806 5
 2 -11 10 4792.96 405.827 5
 2 -11 9 24224 872.995 5
 2 -11 8 3187.22 329.385 5
 2 -11 7 23895.5 840.416 5
 -2 11 7 23703.4 883.469 2
 -2 11 6 4810.08 401.28 2
 2 -11 6 4938.97 392.338 5
 2 11 -6 4554.55 421.523 3
 -2 11 5 6823.61 383.622 4
 2 11 -5 6269.13 470.063 3
 -2 11 5 6731.25 458.533 2
 2 -11 5 6322.11 423.96 5
 -2 11 4 5485.92 409.039 2
 2 11 -4 5688.86 455.793 2
 2 11 -4 5551.99 440.744 3
 2 -11 4 6091.32 399.016 5
 2 11 -3 3111.07 342.302 2
 2 11 -3 2375.5 284.136 3
 -2 11 3 2803.67 294.997 2
 2 -11 3 2262.85 251.128 5
 2 11 -2 229.089 119.453 4
 -2 11 2 -54.525 112.693 2
 2 11 -2 172.573 139.794 2
 2 11 -1 109344 1650.86 4
 2 11 -1 111405 1879 2
 -2 11 1 110355 1690.15 2
 2 11 0 449.903 168.559 2
 -2 11 0 424.057 137.462 2
 2 11 1 112501 1670.07 4
 2 11 1 112560 1898.62 2
 -2 11 -1 110391 1638.33 2
 2 11 2 255.602 159.649 2
 2 11 2 75.5159 130.881 4
 -2 11 -2 156.689 104.705 2
 2 11 3 3318.55 305.178 4
 2 11 3 3067.14 329.849 2
 2 11 4 5407.13 388.232 4
 2 11 4 5912.86 456.456 2
 2 11 5 5504.59 455.516 2
 2 11 5 5857.3 403.936 4
 -2 11 -6 5454.11 428.585 3
 2 11 6 5755.45 413.919 4
 2 11 6 5023.48 428.832 2
 2 11 7 26686.4 870.509 4
 -2 11 -7 26526.6 945.799 3
 -2 -11 9 24343.4 760.097 5
 -2 -11 10 5915.08 387.459 5
 -2 -11 11 20272.1 703.251 5
 -2 -11 12 10010.3 492.995 5
 -2 -11 13 9556.03 465.514 5
 -2 -11 14 3779.55 284.75 5
 -2 -11 15 1855.27 188.491 5
 -2 -11 16 1333.55 143.978 5
 2 -12 16 1149.84 135.812 5
 2 -12 15 1336.87 169.285 5
 2 -12 14 7902.91 412.877 5
 2 -12 13 5635.7 381.227 5
 2 -12 12 11199.4 558.706 5
 2 -12 11 5114 404.36 5
 2 -12 10 31191.1 972.429 5
 2 -12 9 925.632 205.468 5
 2 -12 8 28715.9 944.448 5
 2 -12 7 2686.81 311.064 5
 2 -12 6 36566.3 1042.57 5
 2 -12 5 2960.23 309.055 5
 -2 12 5 2872.28 313.768 2
 -2 12 4 1736.13 209.097 4
 2 12 -4 1426.5 253.388 3
 2 -12 4 1668.28 240.913 5
 -2 12 4 2096.88 277.926 2
 -2 12 3 740.492 185.196 2
 2 12 -3 849.684 215.312 3
 -2 12 3 886.954 176.459 4
 2 12 -3 569.539 166.153 4
 2 -12 3 892.375 176.026 5
 2 12 -3 999.21 232.817 2
 2 -12 2 47254.3 1096.47 5
 2 12 -2 48966.8 1179.9 4
 2 12 -2 47658.3 1249.13 3
 2 12 -2 48392.7 1312.37 2
 -2 12 2 48243.5 1187 2
 2 12 -1 2031.57 282.408 2
 2 12 -1 1919.86 262.434 4
 2 -12 1 1822.08 222.225 5
 -2 12 1 2165.03 268.71 2
 2 12 0 198961 2347.61 4
 -2 12 0 197403 2320.76 2
 2 12 0 200331 2627.71 2
 2 12 1 2231.31 307.356 2
 2 12 1 1881.57 255.102 4
 2 12 2 52014.8 1206.81 4
 2 12 2 52336.8 1361.1 2
 2 12 3 871.646 207.331 2
 2 12 3 829.736 192.553 4
 2 12 4 2771.7 293.771 4
 2 12 4 1340.41 232.841 2
 2 12 5 2706.5 302.054 4
 2 12 6 39132.2 1070.4 4
 -2 -12 10 31102.8 837.743 5
 -2 -12 11 6003.63 377.601 5
 -2 -12 12 11446.4 489.808 5
 -2 -12 13 5412.88 324.896 5
 -2 -12 14 7317 342.879 5
 -2 -12 15 1090.88 132.031 5
 2 -13 15 6651.96 283.807 5
 2 13 -15 6326.37 269.145 4
 2 -13 14 1929.42 194.425 5
 2 -13 13 9156.92 436.622 5
 2 -13 12 2900.66 281.262 5
 2 -13 11 16216.5 654.616 5
 2 -13 10 -177.619 145.973 5
 2 -13 9 22382.2 817.134 5
 2 -13 8 1840.58 260.537 5
 2 -13 7 41297.6 1114.82 5
 2 -13 6 2555.01 297.485 5
 2 -13 5 63160.9 1357.96 5
 2 -13 4 470.128 163.093 5
 2 13 -4 351.755 173.934 4
 -2 13 4 350.675 123.224 4
 2 -13 3 32255.9 945.022 5
 -2 13 3 32587.7 846.421 4
 2 13 -3 33836.4 1027.85 4
 2 13 -2 610.092 178.975 4
 2 13 -1 79073.7 1540.81 4
 2 13 0 487.937 168.704 4
 2 13 1 79782 1537.82 4
 2 13 2 751.667 194.973 4
 2 13 3 36120.5 1039.27 4
 2 13 4 435.914 182.139 4
 2 13 5 64746.3 1388.67 4
 2 13 6 2366.31 293.862 4
 2 14 -14 8149.98 295.345 4
 2 -14 14 8040.1 296.41 5
 2 14 -13 1094.02 148.221 4
 2 -14 13 990.331 142.77 5
 2 -14 12 8133.75 394.087 5
 2 14 -12 8648.06 402.678 4
 2 -14 11 -60.4714 127.966 5
 2 -14 10 12230.7 546.118 5
 2 -14 9 -398.81 156.61 5
 2 -14 8 19117.9 725.496 5
 2 14 -8 19424.3 746.912 4
 2 -14 7 1040.96 209.736 5
 2 14 -7 960.846 222.922 4
 2 14 -6 43805 1157.03 4
 2 -14 6 42979.7 1097.81 5
 2 -14 5 1947.69 259.029 5
 2 14 -5 1783.47 271.924 4
 2 -14 4 85744.1 1544.24 5
 2 14 -4 89379.2 1663.39 4
 -2 14 3 601.029 145.617 4
 2 14 -3 815.943 196.22 4
 2 14 -2 14115.3 669.149 4
 2 14 -1 121.824 163.031 4
 2 14 0 38942.3 1093.39 4
 2 14 1 482.49 170.901 4
 2 14 2 14700.9 676.815 4
 2 14 3 646.854 195.968 4
 2 14 4 88768.5 1615.59 4
 2 14 5 1758.21 261.221 4
 2 15 -13 2770.08 165.967 4
 2 15 -12 395.201 95.8747 4
 2 -15 12 265.625 83.8943 5
 2 15 -11 6107.36 325.761 4
 2 -15 11 5401.09 300.266 5
 2 -15 10 533.549 130.852 5
 2 15 -10 613.261 142.919 4
 2 15 -9 6412.45 394.178 4
 2 -15 9 6793.37 385.516 5
 2 -15 8 269.144 116.751 5
 2 15 -8 190.854 148.695 4
 2 15 -7 8959.79 501.559 4
 2 -15 7 8718.09 463.552 5
 2 15 -6 645.826 191.406 4
 2 -15 6 863.797 182.432 5
 2 15 -5 20964.7 783.799 4
 2 15 -4 170.563 164.831 4
 2 15 -3 18364.5 748.506 4
 2 15 -2 49.6955 158.859 4
 2 15 -1 13643.6 646.078 4
 2 15 0 507.77 182.579 4
 2 15 1 14159.9 652.523 4
 2 15 2 121.948 158.425 4
 2 15 3 16495.4 698.076 4
 2 15 4 267.257 161.118 4
 2 15 5 19400.5 740.91 4
 2 16 -11 413.468 87.5629 4
 2 16 -10 3714 238.768 4
 2 16 -9 531.884 120.537 4
 2 16 -8 1616.4 202.945 4
 2 16 -7 2915.26 276.298 4
 2 16 -6 2540.46 264.12 4
 2 16 -5 -11.2966 134.354 4
 2 16 -4 2157.99 271.074 4
 2 16 -3 1361.92 236.79 4
 2 16 -2 4134.12 352.553 4
 2 16 -1 701.959 189.126 4
 2 16 0 7166.73 453.677 4
 2 16 1 569.374 182.546 4
 2 16 2 4282.59 352.249 4
 2 16 3 858.279 194.827 4
 2 16 4 2115.12 257.893 4
 2 17 -9 340.212 88.9172 4
 2 17 -8 1194.88 142.891 4
 2 17 -7 675.327 134.852 4
 2 17 -6 936.395 154.242 4
 2 17 -5 933.358 167.572 4
 2 17 -4 349.689 126.547 4
 2 17 -3 1049.74 182.509 4
 2 17 -2 520.333 147.433 4
 2 17 -1 681.016 162.158 4
 2 17 0 -52.6452 114.987 4
 2 17 1 332.665 142.786 4
 2 17 2 565.942 154.078 4
 2 17 3 884.333 178.253 4
 2 18 -7 756.339 98.4726 4
 2 18 -6 3358.63 201.121 4
 2 18 -5 867.167 122.586 4
 2 18 -4 1083.26 144.631 4
 2 18 -3 404.423 113.32 4
 2 18 -2 7471.62 351.811 4
 2 18 -1 526.083 128.12 4
 2 18 0 9853.22 406.542 4
 2 18 1 535.966 123.553 4
 2 19 -2 617.439 93.1227 4
 3 0 0 658.954 59.2986 3
 3 0 0 180.283 61.9849 1
 3 0 1 1991.39 145.314 1
 3 0 -1 2266.32 123.205 3
 3 0 -1 2031.76 143.616 1
 3 0 -2 18465.2 388.952 3
 3 0 2 18116.4 414.367 1
 3 0 -2 18474.1 412.686 1
 3 0 2 18451.9 184.872 2
 3 0 3 1352.51 120.042 1
 3 0 -3 1302.34 117.452 1
 3 0 -3 1402.02 126.174 3
 3 0 -4 4230.91 232.496 3
 3 0 4 4348.96 204.134 1
 3 0 -4 4475.22 201.327 1
 3 0 -5 31721.8 681.473 3
 3 0 -5 32088.8 519.842 1
 3 0 5 31669.9 527.061 1
 3 0 -6 1740.76 120.178 1
 3 0 6 1700.11 121.64 1
 3 0 -6 1337.38 168.687 3
 3 0 -7 56198.9 1054.94 3
 3 0 -8 30081.1 829.77 3
 3 0 -9 35627.6 963.631 3
 3 0 -10 241.286 119.263 3
 3 0 -11 20767.9 818.719 3
 3 0 -12 32285.6 1059.82 3
 3 0 -12 32077.3 826.536 6
 3 0 -13 30959.4 839.658 6
 3 0 -13 33192.1 1106.88 3
 3 0 -14 2799.26 268.987 6
 3 0 -15 1924.88 221.9 6
 -3 0 16 3398.57 297.316 5
 3 0 -16 3751.28 288.035 6
 -3 0 17 425.647 137.284 5
 -3 0 18 963.816 164.278 5
 -3 0 19 10243.3 410.819 5
 -3 0 20 1234.88 137.041 5
 -3 1 20 3629.03 210.55 5
 -3 1 19 2140.99 200.397 5
 -3 1 18 4290.17 300.49 5
 -3 1 17 10996 493.093 5
 3 -1 16 966.476 163.088 5
 3 1 -16 598.889 140.574 6
 3 1 -15 21220 686.336 6
 3 -1 15 21404.2 689.917 5
 3 1 -14 17570.5 636.266 6
 3 -1 14 16923 611.391 5
 3 1 -13 18357.3 830.987 3
 3 1 -13 17377.7 627.506 6
 3 -1 13 18002.4 608.291 5
 3 1 -12 43888.9 1242.66 3
 3 1 -12 44462.3 970.465 6
 3 1 -11 90197.5 1710.74 3
 3 1 -10 4403.7 373.635 3
 3 1 -9 200561 2281.56 3
 3 1 -8 16898.3 630.131 3
 3 1 -7 26558.5 733.719 3
 3 -1 6 6452.88 241.863 1
 3 1 -6 6374.14 338.517 3
 3 1 -5 8594.23 361.137 3
 3 -1 5 8410.14 286.293 1
 3 1 -4 286.768 76.1217 3
 3 1 -4 370.742 68.352 1
 3 1 -3 5355.1 240.736 3
 3 1 -3 5047.24 213.233 1
 3 -1 3 4969.49 227.16 1
 3 1 -2 1125.96 110.152 1
 3 -1 2 1018.44 112.818 1
 3 1 -2 1137.58 106.245 3
 3 1 -1 298866 1647.45 1
 3 -1 1 297853 1717.12 1
 3 1 -1 299164 1398.39 3
 3 1 0 4112.98 137.282 3
 3 1 0 4248.82 149.61 2
 3 -1 0 4045.78 207.953 1
 3 1 0 3806.41 192.602 1
 3 1 1 305263 845.543 3
 3 -1 -1 302177 1731.53 1
 3 1 1 302544 1678.63 1
 3 -1 -2 1106.17 104.683 3
 3 1 2 1344.22 120.664 1
 3 1 2 1352.54 78.1942 2
 3 -1 -2 1194 117.032 1
 3 1 3 3130.84 174.934 1
 3 -1 -3 3379.69 194.154 3
 3 -1 -3 3416.14 185.006 1
 3 -1 -4 300.588 81.8811 3
 3 1 4 304.805 63.8701 1
 -3 1 -4 373.9 38.0236 3
 3 -1 -4 274.082 63.2931 1
 3 -1 -5 11607.7 417.753 3
 3 -1 -5 10948.7 317.987 1
 -3 1 -6 6464.26 193.942 3
 3 -1 -6 5868.49 326.226 3
 3 -1 -6 6053.29 228.631 1
 3 -1 -7 28632.1 760.354 3
 3 -1 -7 28928.2 449.927 1
 3 -1 -8 17744.1 645.046 3
 3 -1 -9 194262 2248.82 3
 3 -1 -10 5573.83 415.627 3
 3 -1 -11 93113.2 1723.68 3
 3 -1 -12 43704.9 1240.72 3
 3 -1 -12 42961.7 962.534 6
 3 -1 -13 16263.8 616.399 6
 3 -1 -14 17568 641.649 6
 -3 -1 15 21542 717.667 5
 3 -1 -15 23133.6 716.769 6
 -3 -1 16 1042.21 194.067 5
 3 -1 -16 1062.4 176.521 6
 -3 -1 17 10616.6 494.795 5
 -3 -1 18 4311.44 306.267 5
 -3 -1 19 2561.6 219.44 5
 -3 -1 20 3815.42 221.505 5
 -3 2 20 4701.07 221.814 5
 -3 2 19 1301.72 157.26 5
 -3 2 18 6511.72 352.537 5
 3 -2 18 6486.07 321.044 5
 -3 2 17 1330.73 192.039 5
 3 -2 17 1556.86 197.239 5
 3 2 -16 45305.5 957.553 6
 3 -2 16 44371.2 1004.31 5
 3 2 -15 6456.01 388.644 6
 3 -2 15 6620.68 405.43 5
 3 2 -14 30387.5 833.325 6
 3 -2 14 30808.6 852.246 5
 3 2 -13 12122 679.676 3
 3 2 -13 11837.3 523.599 6
 3 -2 13 11855.7 514.115 5
 3 2 -12 83668.1 1330.13 6
 3 2 -12 84512.6 1732.4 3
 3 2 -11 16337.6 737.314 3
 3 2 -10 365159 3291.77 3
 3 2 -9 9330.42 507.815 3
 3 2 -8 192295 2129.24 3
 3 2 -7 31829.8 820.576 3
 3 2 -6 145723 1633.66 3
 3 -2 6 147573 1257.93 1
 3 -2 5 19879.3 470.957 1
 3 2 -5 20536.6 568.509 3
 3 2 -4 43262.6 763.603 3
 3 2 -3 19201.5 462.308 3
 3 2 -2 294106 1624.73 3
 3 2 -1 16970.3 372.979 2
 3 2 -1 16986.3 348.537 3
 3 2 0 583221 2316.6 1
 3 2 0 583929 1741.82 3
 3 2 1 17056.1 334.047 2
 3 2 1 17532.7 249.798 3
 3 2 2 304245 1363.74 2
 3 2 2 299669 758.792 3
 3 -2 -4 39072.4 724.022 3
 3 -2 -4 39071.3 653.264 1
 3 -2 -5 19812.8 560.831 3
 -3 2 -5 20042.6 358.262 3
 3 -2 -5 20809.7 460.273 1
 3 -2 -6 160914 1251.06 1
 3 -2 -6 158847 1693.1 3
 -3 2 -6 155931 1081.95 3
 3 -2 -7 32219.1 821.502 3
 -3 2 -7 31821.5 540.894 3
 3 -2 -7 31639 520.492 1
 3 -2 -8 184724 2086.82 3
 3 -2 -9 8804.76 495.64 3
 3 -2 -12 85082 1357.34 6
 3 -2 -13 11092.8 516.072 6
 -3 -2 14 31794.1 857.722 5
 3 -2 -14 32388.5 873.543 6
 -3 -2 15 7866.78 445.775 5
 3 -2 -15 7793.6 427.982 6
 3 -2 -16 44477 932.947 6
 -3 -2 16 44950.4 1036.7 5
 -3 -2 17 1380.92 211.605 5
 -3 -2 18 5787.08 350.618 5
 -3 -2 19 1458.95 175.514 5
 -3 -2 20 4586.23 241.231 5
 -3 3 20 998.164 106.195 5
 -3 3 19 7588.22 323.333 5
 3 -3 18 -96.859 97.1125 5
 -3 3 18 43.1378 105.555 5
 -3 3 17 17966.1 600.407 5
 3 -3 17 18031.9 612.504 5
 3 -3 16 1032.73 185.024 5
 3 3 -15 73925.3 1277.41 6
 3 -3 15 73486.4 1348.51 5
 3 -3 14 1601.36 213.635 5
 3 3 -14 1120.08 180.826 6
 3 3 -13 58325.2 1150.64 6
 3 3 -13 59304.9 1494.25 3
 3 -3 13 56813.8 1157.21 5
 3 -3 12 1483.69 193.097 5
 3 3 -12 1856.92 282.801 3
 3 3 -12 1299.42 197.996 6
 3 3 -11 155750 2305.43 3
 3 3 -10 4057.66 365.146 3
 3 3 -9 236166 2572.6 3
 3 3 -8 1059.76 188.817 3
 3 -3 7 304179 1848.03 1
 3 3 -7 307362 2592.94 3
 3 -3 6 4348.21 240.896 1
 3 3 -6 5709.41 346.655 3
 3 3 -5 492222 2862.7 3
 3 3 -4 3085.14 217.239 3
 3 3 -3 135593 1284.45 3
 3 3 -2 11352.6 358.01 2
 3 3 -2 11065 335.076 3
 3 3 -1 476511 2181.77 2
 3 3 -1 476876 2007.55 3
 3 3 0 50466.1 589.997 3
 3 3 0 49953.7 669.979 2
 3 3 1 488889 1618.03 3
 3 3 1 497248 2059.05 2
 3 3 2 10955.6 306.612 2
 3 3 3 149152 1164.84 2
 -3 3 -5 499038 2061.71 3
 3 -3 -6 4174.25 226.575 1
 -3 3 -6 4122.55 205.172 3
 -3 3 -7 289409 1775.11 3
 3 -3 -7 300590 1772.32 1
 3 -3 -12 1334.01 197.556 6
 -3 -3 13 60172.5 1148.73 5
 3 -3 -13 63692 1217.92 6
 -3 -3 14 1038.13 187.993 5
 3 -3 -14 978.727 173.471 6
 3 -3 -15 76285.5 1302.93 6
 -3 -3 15 74515.8 1337.29 5
 -3 -3 16 923.234 188.77 5
 3 -3 -16 797.468 151.003 6
 -3 -3 17 17282.2 625.431 5
 -3 -3 18 56.5762 105.15 5
 -3 -3 19 7480.3 353.417 5
 -3 -3 20 1280.73 140.18 5
 -3 4 19 35.6407 72.5785 5
 3 -4 19 167.51 71.8191 5
 -3 4 18 18429.8 539.458 5
 3 -4 18 17974.1 556.61 5
 -3 4 17 1773.14 202.345 5
 3 -4 17 1656.21 210.621 5
 3 -4 16 35978 929.008 5
 3 -4 15 689.1 163.155 5
 3 4 -14 73448 1304.07 6
 3 -4 14 73299.3 1377.48 5
 3 -4 13 3107.34 299.063 5
 3 4 -13 2888.38 277.433 6
 3 4 -12 54431 1425.09 3
 3 4 -12 56202.9 1116.33 6
 3 -4 12 52446.4 1113.65 5
 3 -4 11 225.227 122.185 5
 3 4 -11 48.1442 123.245 3
 3 4 -11 156.168 98.7407 6
 3 4 -10 39478.5 1134.73 3
 3 4 -9 311.757 141.788 3
 3 4 -8 151452 1992.56 3
 3 4 -7 3259.34 292.647 3
 3 4 -6 409420 2898.42 3
 3 4 -5 38522.5 833.97 3
 3 4 -4 614945 3079.87 3
 3 4 -3 11832.1 418.497 2
 3 4 -3 12695.2 420.082 3
 3 4 -2 432937 2375.36 2
 3 4 -2 433340 2251.16 3
 3 4 -1 10944.2 363.22 2
 3 4 -1 10982.2 341.122 3
 3 4 0 54847 683.382 3
 3 4 0 55434 787.477 2
 -3 4 -1 11097.4 236.98 2
 3 4 1 11030.3 350.622 2
 -3 4 -2 439070 1390.83 2
 3 4 2 438159 2183.51 2
 3 4 3 11963.8 372.213 2
 -3 4 -6 401407 2227.58 3
 -3 4 -7 3109.81 211.505 3
 3 -4 -7 3289.38 213.062 1
 -3 -4 11 16.519 73.0045 5
 -3 -4 12 53105.3 1046.5 5
 -3 -4 13 3157.39 284.88 5
 3 -4 -13 2787.76 277.502 6
 -3 -4 14 74430.4 1338.95 5
 3 -4 -14 75258.2 1334.22 6
 3 -4 -15 649.476 163.179 6
 -3 -4 15 560.173 167.471 5
 -3 -4 16 36607.3 932.4 5
 -3 -4 17 1662.54 222.538 5
 -3 -4 18 18389.1 597.152 5
 -3 -4 19 251.891 101.329 5
 -3 -4 20 2086.14 158.298 5
 3 -5 19 3584.62 207.614 5
 -3 5 19 3646.12 191.779 5
 -3 5 18 1742.55 170.33 5
 3 -5 18 1720.15 182.041 5
 3 -5 17 19090.6 640.491 5
 3 -5 16 2110.03 245.427 5
 3 -5 15 15360 641.08 5
 3 -5 14 13555 610.836 5
 3 -5 13 39723.6 1028.25 5
 3 -5 12 817.265 172.678 5
 3 5 -12 1439.97 209.417 6
 3 5 -12 1355.85 269.153 3
 3 5 -11 22322.6 910.043 3
 3 -5 11 21732.3 714.457 5
 3 5 -11 22340 700.155 6
 3 5 -10 7635.74 523.775 3
 3 5 -9 13247.6 645.166 3
 3 5 -8 973.088 195.171 3
 3 5 -7 71203.5 1332.33 3
 3 5 -6 2520.52 254.091 3
 3 5 -5 121564 1543.01 3
 3 5 -4 1284.62 169.337 3
 3 5 -3 509258 2896.88 2
 3 5 -3 506861 2797.72 3
 3 5 -2 18573.4 532.196 2
 3 5 -2 19181.4 523.952 3
 3 5 -1 90436.7 1135.38 2
 3 5 -1 91485.3 1047.49 3
 -3 5 0 4353.11 186.176 2
 3 5 0 4118.35 244.344 2
 -3 5 -1 94496 819.876 2
 3 5 1 94421.3 1123.96 2
 -3 5 -2 18296.9 349.572 2
 3 5 2 17939.2 497.002 2
 -3 5 -3 508299 1843.23 2
 3 5 3 516973 2679.9 2
 3 5 4 1327.05 160.173 2
 -3 5 -6 2536.51 197.697 3
 -3 5 -7 78186 1103.29 3
 -3 5 -8 1254.49 155.785 3
 -3 -5 11 21281.2 649.749 5
 -3 -5 12 1243.29 190.837 5
 -3 -5 13 36758 927.744 5
 3 -5 -13 37151.9 954.544 6
 3 -5 -14 12738.7 553.866 6
 -3 -5 14 12520.9 559.697 5
 3 -5 -15 16423.5 600.122 6
 -3 -5 15 16500.3 641.165 5
 -3 -5 16 2667.28 276.635 5
 -3 -5 17 18914.5 638.037 5
 -3 -5 18 1985.55 205.986 5
 -3 -5 19 3845.66 244.081 5
 3 -6 19 2494.78 170.448 5
 -3 6 18 2596.31 183.509 5
 3 -6 18 3115.28 233.699 5
 3 -6 17 4134.46 307.769 5
 3 -6 16 3839.7 322.13 5
 3 -6 15 6832.57 439.301 5
 3 -6 14 1116.33 211.861 5
 3 -6 13 9298.38 520.966 5
 3 -6 12 1151.74 198.462 5
 3 6 -11 4597.79 432.02 3
 3 -6 11 4468.99 344.735 5
 3 -6 10 8766.33 461.522 5
 3 6 -10 9778.94 602.899 3
 3 6 -9 16051.5 737.533 3
 3 6 -8 11654.8 598.164 3
 3 6 -7 20433.6 745.413 3
 3 6 -6 710.884 169.602 3
 3 6 -5 10900.4 495.197 3
 3 6 -4 93735.7 1362.91 3
 3 6 -3 15338.4 547.053 2
 3 6 -3 14834.7 520.233 3
 3 6 -2 263589 2167.26 2
 3 6 -2 268020 2063.91 3
 3 6 -1 8436.83 353.231 3
 3 6 -1 8216.56 377.613 2
 -3 6 0 77828.9 878.067 2
 3 6 0 80500.9 1144.44 2
 -3 6 -1 8332.49 279.187 2
 3 6 1 8212.96 368.947 2
 3 6 2 267004 2108.45 2
 -3 6 -2 260414 1535.87 2
 -3 6 -3 15314.1 374.528 2
 3 6 3 14625.1 497.606 2
 3 6 4 92766.1 1283.1 2
 3 6 5 11368.7 468.312 2
 -3 6 -6 1088.52 149.109 3
 -3 6 -7 21744.1 633.177 3
 -3 6 -8 12558.1 493.556 3
 -3 -6 10 8212.83 394.241 5
 -3 -6 11 4104.67 302.775 5
 -3 -6 12 977.369 176.033 5
 -3 -6 13 10775 514.748 5
 -3 -6 14 1115.33 203.859 5
 3 -6 -14 1232.38 193.238 6
 3 -6 -15 6549.82 377.245 6
 -3 -6 15 6792.8 416.671 5
 -3 -6 16 3521.41 300.742 5
 -3 -6 17 4292.03 310.386 5
 -3 -6 18 3375.3 253.354 5
 -3 -6 19 2579.69 189.861 5
 3 -7 18 3880.89 246.815 5
 3 -7 17 180.534 112.973 5
 -3 7 17 157.59 88.5281 5
 3 -7 16 9519.62 486.765 5
 3 -7 15 3906.74 339.292 5
 3 -7 14 3750 344.238 5
 3 -7 13 7425.99 477.972 5
 3 -7 12 5537.28 420.887 5
 3 7 -11 24231.9 978.864 3
 3 -7 11 21787.7 775.593 5
 3 -7 10 9067.39 486.911 5
 3 7 -10 9204.49 601.405 3
 3 -7 9 7356.44 422.265 5
 3 7 -9 7709.3 531.192 3
 3 7 -8 22438.8 859.759 3
 3 7 -7 28040 909.533 3
 3 7 -6 634.103 167.093 3
 3 7 -5 22633.8 747.009 3
 3 7 -4 4465.59 333.294 2
 3 7 -4 4735.29 337.407 3
 3 7 -3 29498.9 808.108 2
 3 7 -3 29784.8 793.117 3
 3 7 -2 2014.39 207.481 3
 3 7 -2 2092.76 225.911 2
 3 7 -1 50282.4 999.495 2
 -3 7 1 50594.4 818.887 2
 -3 7 0 7241.25 302.134 2
 3 7 0 6979.68 375.146 2
 -3 7 -1 50106.9 773.968 2
 3 7 1 50857.1 993.104 2
 3 7 2 2010.22 214.421 2
 -3 7 -2 1896.17 150.923 2
 -3 7 -3 30044.6 582.824 2
 3 7 3 29080.5 764.262 2
 3 7 4 3542.41 284.401 2
 3 7 5 22969.4 711.181 2
 3 7 6 942.378 169.307 2
 -3 7 -6 987.265 161.975 3
 -3 7 -7 30981.2 809.922 3
 -3 7 -8 23481.8 722.641 3
 -3 -7 10 9512.05 440.951 5
 -3 -7 11 23792 723.113 5
 -3 -7 12 5413.7 371.141 5
 -3 -7 13 7945.27 451.66 5
 3 -7 -14 3423.97 292.607 6
 -3 -7 14 3603.74 314.307 5
 3 -7 -15 3127.04 262.255 6
 -3 -7 15 4058.57 326.14 5
 -3 -7 16 9030.34 448.724 5
 -3 -7 17 268.811 110.405 5
 -3 -7 18 3936.83 251.426 5
 -3 -7 19 188.42 69.4026 5
 3 -8 18 391.68 99.1522 5
 3 -8 17 4129.57 285.509 5
 3 -8 16 4656.24 335.214 5
 3 -8 15 6155.67 421.582 5
 3 -8 14 28510.8 905.973 5
 3 -8 13 175.491 151.504 5
 3 -8 12 10751.6 577.24 5
 3 -8 11 7438.23 481.114 5
 3 -8 10 102181 1698.26 5
 3 8 -10 107357 2031.54 3
 3 -8 9 14924.1 635.923 5
 3 8 -9 16088.1 776.527 3
 3 -8 8 19792.5 707.372 5
 3 8 -8 19263.5 814.818 3
 3 8 -7 1201.77 219.918 3
 3 8 -6 79061.9 1512.85 3
 3 8 -5 11496.1 569.429 3
 3 8 -4 69479.7 1348.15 2
 3 8 -4 66687.1 1293.91 3
 3 8 -3 904.119 169.178 3
 3 8 -3 651.908 159.598 2
 3 8 -2 16710.1 636.739 2
 -3 8 2 16821.3 535.384 2
 3 8 -2 15717.7 585.773 3
 -3 8 1 7379.13 346.408 2
 3 8 -1 7382.13 418.494 2
 -3 8 0 60273.4 960.255 2
 3 8 0 57121.6 1133.15 2
 3 8 1 7316.3 418.644 2
 -3 8 -1 7349.46 326.767 2
 -3 8 -2 16115.4 469.325 2
 3 8 2 16786.6 628.191 2
 3 8 3 651.329 152.615 2
 3 8 4 60223.6 1203.22 2
 3 8 5 11478.5 538.88 2
 3 8 6 82981 1483.64 2
 -3 8 -7 1010.83 182.728 3
 3 8 7 1211.44 210.896 2
 3 8 8 20751.1 788.71 2
 -3 8 -8 22586.2 749.056 3
 3 8 9 14584.3 679.892 2
 -3 -8 9 15411.1 546.964 5
 3 8 10 102099 1802.84 2
 -3 -8 10 107286 1500.16 5
 -3 -8 11 7591.81 426.978 5
 -3 -8 12 10518.4 505.87 5
 -3 -8 13 -128.121 137.034 5
 3 -8 -14 26336.2 759.171 6
 -3 -8 14 26849.5 802.998 5
 -3 -8 15 5739.41 366.713 5
 -3 -8 16 4033.32 290.448 5
 -3 -8 17 3665.34 253.835 5
 -3 -8 18 248.621 86.3368 5
 3 -9 18 122.554 65.9709 5
 3 -9 17 4252.74 268.473 5
 3 -9 16 2870.58 264.326 5
 3 -9 15 7742.86 451.604 5
 3 -9 14 744.819 190.844 5
 3 -9 13 74856.8 1489.49 5
 3 -9 12 -169.208 148.447 5
 3 -9 11 17204.6 733.942 5
 3 -9 10 13851.4 657.373 5
 3 -9 9 52332.8 1234.23 5
 3 9 -9 49260.6 1370.92 3
 3 9 -8 1578.41 256.511 3
 3 -9 8 1991.14 256.463 5
 3 -9 7 61609.5 1267.71 5
 3 9 -7 60082.1 1429.24 3
 3 9 -6 7440.1 498.882 3
 3 9 -5 29774.5 949.647 3
 3 9 -4 434.247 140.718 3
 3 9 -4 231.812 118.425 2
 3 9 -3 103441 1709.47 2
 -3 9 3 101969 1468.24 2
 3 9 -3 100114 1632.43 3
 3 9 -2 1818.09 239.075 2
 3 9 -2 1733.19 223.376 3
 -3 9 2 1877.39 206.178 2
 3 9 -1 177582 2170.32 2
 -3 9 1 184466 1859.65 2
 -3 9 0 337.49 103.936 2
 3 9 0 467.011 157.619 2
 -3 9 -1 180024 1729.15 2
 3 9 1 177003 2153.67 2
 3 9 2 2257.64 265.295 2
 3 9 3 96467 1614.92 2
 3 9 4 399.962 138.878 2
 3 9 5 29143.4 916.471 2
 3 9 6 7476.31 476.611 2
 -3 9 -6 7885.29 460.1 3
 3 9 7 64717.1 1242.09 4
 3 9 7 63685.3 1404.46 2
 -3 9 -7 64510.5 1313.37 3
 -3 9 -8 1809.02 245.776 3
 3 9 8 1705.27 256.747 2
 3 9 9 52661.9 1318.59 2
 -3 -9 10 13721.5 555.861 5
 -3 -9 11 20424.2 693.424 5
 -3 -9 12 16.2091 114.195 5
 -3 -9 13 73354.2 1304.41 5
 -3 -9 14 79.0616 116.06 5
 3 -9 -14 280.722 117.971 6
 -3 -9 15 7204.24 391.901 5
 -3 -9 16 2253.32 208.669 5
 -3 -9 17 3533.63 228.059 5
 3 -10 17 714.003 116.468 5
 3 -10 16 4115.86 283.298 5
 3 -10 15 133.153 115.972 5
 3 -10 14 23088.3 776.588 5
 3 -10 13 1008.35 203.36 5
 3 -10 12 70262.4 1469.44 5
 3 -10 11 2163.41 294.472 5
 3 -10 10 6712.92 475.318 5
 3 -10 9 429.049 156.069 5
 3 -10 8 81824.6 1569.54 5
 3 -10 7 890.821 195.722 5
 3 10 -7 1215.36 252.917 3
 3 -10 6 37608.3 1019.32 5
 3 10 -6 34481.9 1095.61 3
 -3 10 5 50.3326 100.198 2
 3 10 -5 214.594 120.233 3
 3 10 -4 53820.2 1319.67 2
 -3 10 4 53902.9 1165.89 2
 3 10 -4 51268.3 1260.79 3
 -3 10 3 4848.4 348.892 2
 3 10 -3 4575.68 400.433 2
 3 10 -3 4472.69 379.702 3
 -3 10 2 313162 2657.62 2
 3 10 -2 316830 3113.83 2
 3 10 -1 651.747 187.638 2
 -3 10 1 960.641 168.732 2
 -3 10 0 246031 2226.03 2
 3 10 0 235902 2659.57 2
 3 10 1 882.722 206.477 2
 3 10 2 306936 3046.65 2
 3 10 3 4938.56 405.748 2
 3 10 4 51604 1102.8 4
 3 10 4 52099.9 1276.81 2
 3 10 5 344.912 158.566 2
 3 10 5 273.893 114.909 4
 3 10 6 40797 1016.08 4
 -3 10 -6 38833.3 1053.51 3
 3 10 6 40010.4 1150.45 2
 3 10 7 845.886 172.641 4
 3 10 7 982.567 213.505 2
 -3 10 -7 944.338 207.645 3
 3 10 8 78633 1629.14 2
 -3 -10 10 9687.95 468.157 5
 -3 -10 11 2226.33 239.12 5
 -3 -10 12 68457.1 1237.14 5
 -3 -10 13 697.61 144.049 5
 3 -10 -14 19593.8 588.899 6
 -3 -10 14 21500 651.441 5
 -3 -10 15 354.872 114.219 5
 -3 -10 16 3098.25 217.473 5
 -3 -10 17 577.811 92.5342 5
 3 -11 16 2000.46 184.188 5
 3 -11 15 9329.61 429.796 5
 3 -11 14 1451.91 211.781 5
 3 -11 13 26916.7 850.177 5
 3 -11 12 736.937 205.313 5
 3 -11 11 8591.65 529.068 5
 3 -11 10 1215.82 231.94 5
 3 -11 9 210.454 164.282 5
 3 -11 8 1137.21 227.626 5
 3 -11 7 45874.6 1191.89 5
 3 11 -6 2110.44 288.162 3
 -3 11 6 1683.01 238.313 2
 3 -11 6 2476.57 292.578 5
 -3 11 5 60865.1 1331.93 2
 3 -11 5 61621.5 1338.28 5
 3 11 -5 60589.6 1462.04 3
 3 -11 4 3159.97 308.092 5
 -3 11 4 3411.64 318.536 2
 3 11 -4 3208.72 348.216 3
 -3 11 3 103746 1659.43 2
 3 11 -3 106070 1919.93 2
 3 -11 3 100733 1648.21 5
 3 11 -3 102141 1823.23 3
 -3 11 2 888.477 174.725 2
 3 -11 2 735.514 178.217 5
 3 11 -2 659.017 169.952 3
 3 11 -2 495.554 172.129 2
 3 11 -2 454.412 144.21 4
 3 -11 1 129310 1799.04 5
 3 11 -1 132560 2103.65 2
 3 11 -1 128057 1833.46 4
 3 11 -1 126355 1900.55 3
 3 11 0 327.18 149.972 2
 3 11 0 -349.214 142.983 4
 3 11 1 132710 1857.44 4
 3 11 1 135684 2132.9 2
 3 11 2 645.704 176.06 4
 3 11 2 919.874 216.165 2
 3 11 3 100948 1630.76 4
 3 11 3 100708 1860.86 2
 3 11 4 3068.68 302.808 4
 3 11 4 3301.22 354.453 2
 3 11 5 62971.3 1307.62 4
 3 11 5 62398.7 1477.04 2
 3 11 6 2101.91 272.75 4
 3 11 6 1732.8 271.953 2
 -3 11 -6 2183.52 270.799 3
 3 11 7 43113 1110.49 4
 -3 -11 12 524.05 148.992 5
 -3 -11 13 26173.6 707.576 5
 -3 -11 14 1413.98 167.708 5
 -3 -11 15 8086.49 331.428 5
 -3 -11 16 2098.41 149.374 5
 3 -12 16 6997 273.357 5
 3 -12 15 2361.13 203.542 5
 3 -12 14 7201.86 382.657 5
 3 -12 13 1101.25 189.599 5
 3 -12 12 3568.39 330.894 5
 3 -12 11 2592.51 305.19 5
 3 -12 10 855.555 213.432 5
 3 -12 9 971.755 229.818 5
 3 -12 8 666.486 203.328 5
 3 -12 7 864.636 206.78 5
 3 -12 6 21487.6 832.96 5
 3 -12 5 2807.98 315.673 5
 3 -12 4 44340.1 1153.82 5
 3 12 -3 -151.094 138.543 3
 3 -12 3 225.254 124.342 5
 3 12 -3 284.587 140.895 2
 3 12 -3 138.004 129.268 4
 3 12 -2 52619.9 1397.43 2
 3 12 -2 49036.2 1279.99 3
 3 -12 2 49120 1179.69 5
 3 12 -2 49445.1 1211.52 4
 3 12 -1 740.858 166.522 4
 3 12 -1 390.165 160.233 3
 3 12 -1 312.026 140.313 2
 3 12 0 62518.8 1341.43 4
 3 12 0 61659.2 1362.66 3
 3 12 1 327.299 150.534 2
 3 12 1 221.72 147.262 4
 3 12 2 51150.7 1215.01 4
 3 12 2 50148.9 1358.08 2
 3 12 3 9.14393 152.833 4
 3 12 3 27.2858 127.033 2
 3 12 4 43759.8 1129.59 4
 3 12 5 2554.7 294.285 4
 3 12 6 20501.2 786.262 4
 3 13 -15 1500.31 135.925 4
 3 -13 15 1629.23 144.5 5
 3 -13 14 1690.12 172.679 5
 3 -13 13 3810.29 283.248 5
 3 -13 12 1460.34 210.491 5
 3 -13 11 575.092 168.361 5
 3 -13 10 2785.1 306.545 5
 3 -13 9 1333.03 240.945 5
 3 -13 8 4282.16 391.034 5
 3 -13 7 543.556 197.001 5
 3 -13 6 3213.32 337.603 5
 3 -13 5 1724.85 273.638 5
 3 13 -5 1417.4 257.426 4
 3 -13 4 1290.98 238.019 5
 3 13 -4 1002.04 236.184 4
 3 13 -3 7270.35 495.288 4
 3 -13 3 7084.7 475.849 5
 3 13 -2 547.389 189.975 4
 3 13 -1 23312.6 857.55 4
 3 13 0 87.2092 126.125 4
 3 13 1 22440.5 833.271 4
 3 13 2 701.605 186.278 4
 3 13 3 7026.07 479.342 4
 3 13 4 907.309 208.265 4
 3 13 5 1145.56 236.294 4
 3 13 6 3346.3 337.763 4
 3 -14 14 159.321 63.0147 5
 3 14 -14 345.555 80.967 4
 3 -14 13 832.81 132.721 5
 3 14 -13 973.425 134.654 4
 3 -14 12 930.891 151.925 5
 3 14 -12 967.568 157.817 4
 3 14 -11 3243.66 273.121 4
 3 -14 11 3159.08 276.968 5
 3 -14 10 989.077 191.317 5
 3 14 -10 1169.27 204.341 4
 3 -14 9 1675.67 228.969 5
 3 14 -9 1677.99 244.563 4
 3 14 -8 6698.79 451.49 4
 3 -14 8 6009.43 424.225 5
 3 14 -7 3137.32 332.885 4
 3 -14 7 2888.98 319.564 5
 3 -14 6 3720.02 352.548 5
 3 14 -6 3551.39 353.439 4
 3 -14 5 243.695 158.883 5
 3 14 -5 23.1748 154.293 4
 3 14 -4 31394.3 999.805 4
 3 14 -3 4301.26 390.893 4
 3 14 -2 18166.3 760.047 4
 3 14 -1 706.175 201.138 4
 3 14 0 7983.41 516.941 4
 3 14 1 1173.15 237.085 4
 3 14 2 19252.3 771.066 4
 3 14 3 3486.23 356.592 4
 3 14 4 31112 969.724 4
 3 14 5 -103.854 165.177 4
 3 15 -12 1014.58 122.829 4
 3 -15 11 -66.9106 91.4869 5
 3 15 -11 33.1759 84.7246 4
 3 -15 10 1078.21 165.333 5
 3 15 -10 1105.62 168.554 4
 3 15 -9 2052.87 232.523 4
 3 -15 9 1989.38 226.379 5
 3 15 -8 681.966 172.886 4
 3 -15 8 831.754 168.304 5
 3 15 -7 15357.3 642.542 4
 3 15 -6 1412.56 239.491 4
 3 15 -5 11631.3 588.311 4
 3 15 -4 133.018 152.634 4
 3 15 -3 69653.8 1434.23 4
 3 15 -2 4738.88 399.897 4
 3 15 -1 5729.02 430.8 4
 3 15 0 332.212 161.262 4
 3 15 1 7420.65 484.505 4
 3 15 2 4394.81 387.321 4
 3 15 3 70313 1416.02 4
 3 15 4 106.462 144.203 4
 3 15 5 11368.5 569.542 4
 3 16 -11 66.1001 54.5278 4
 3 16 -10 2152.66 182.644 4
 3 16 -9 435.153 106.177 4
 3 16 -8 7806.93 390.973 4
 3 16 -7 427.767 141.501 4
 3 16 -6 15099.9 590.73 4
 3 16 -5 1180.39 203.918 4
 3 16 -4 19104.4 698.115 4
 3 16 -3 341.204 159.266 4
 3 16 -2 36419.6 980.862 4
 3 16 -1 1320.02 224.527 4
 3 16 0 3271.97 318.445 4
 3 16 1 1223.37 216.976 4
 3 16 2 37831.6 988.396 4
 3 16 3 382.546 158.878 4
 3 16 4 18221.2 672.969 4
 3 17 -9 5902.7 246.309 4
 3 17 -8 707.447 115.503 4
 3 17 -7 3261.08 232.828 4
 3 17 -6 428.361 117.801 4
 3 17 -5 12578.1 487.886 4
 3 17 -4 671.22 153.248 4
 3 17 -3 9245.14 443.979 4
 3 17 -2 889.338 171.297 4
 3 17 -1 29596.9 795.976 4
 3 17 0 -88.6516 131.311 4
 3 17 1 28624.3 779.079 4
 3 17 2 1029.03 183.54 4
 3 17 3 8732.01 429.248 4
 3 18 -6 903.895 111.47 4
 3 18 -5 442.812 95.5383 4
 3 18 -4 5837.76 285.825 4
 3 18 -3 -27.4956 96.5809 4
 3 18 -2 6410.23 320.163 4
 3 18 -1 638.629 127.622 4
 3 18 0 15865.6 500.9 4
 3 18 1 882.369 145.126 4
 4 0 0 9937.89 361.71 1
 4 0 -1 120074 979.919 3
 4 0 -1 119702 1226.45 1
 4 0 1 120605 1249.5 1
 4 0 2 270884 1852.78 1
 4 0 -2 270338 1637.06 3
 4 0 -2 275489 1844.52 1
 4 0 -3 1644.1 149.157 3
 4 0 3 1577.35 153.9 1
 4 0 -3 1395 141.262 1
 4 0 -4 10182.1 388.734 3
 4 0 4 9594.88 160.922 2
 4 0 4 9997.57 360.347 1
 4 0 -4 9795.47 346.656 1
 4 0 5 3622.36 217.229 1
 4 0 -5 3559.3 209.633 1
 4 0 -5 3373.45 246.414 3
 4 0 -6 155837 1744.23 3
 4 0 -6 159181 1316.19 1
 4 0 6 155976 1346.59 1
 4 0 -7 552.434 155.271 3
 4 0 -8 760395 4395.91 3
 4 0 -9 -100.776 158.297 3
 4 0 -10 82157.3 1621.32 3
 4 0 -11 13146 688.06 3
 4 0 -11 13190.4 543.38 6
 4 0 -12 179216 2056.44 6
 4 0 -12 178982 2590.42 3
 4 0 -13 -64.8305 147.09 6
 4 0 -14 39149.9 995.61 6
 4 0 -15 8201.39 455.643 6
 -4 0 16 7707.84 432.164 5
 4 0 -16 8398.18 435.999 6
 -4 0 17 1148.42 187.372 5
 4 0 -17 1220.44 164.658 6
 -4 0 18 13971.4 514.137 5
 -4 0 19 4.57756 91.3146 5
 -4 0 20 3710.69 205.683 5
 -4 1 20 2102.31 155.198 5
 -4 1 19 6548.64 314.983 5
 -4 1 18 4757.3 305.508 5
 -4 1 17 10829.5 486.563 5
 4 1 -17 10243.3 433.636 6
 4 1 -16 7768.3 421.294 6
 4 1 -15 26357.3 796.209 6
 4 1 -14 4534.75 351.086 6
 4 1 -13 74397.8 1353.87 6
 4 1 -12 3669.99 313.556 6
 4 1 -12 3932.65 408.295 3
 4 1 -11 125905 2097.49 3
 4 1 -11 121447 1625.57 6
 4 1 -10 20159.6 812.172 3
 4 1 -9 130417 1933.75 3
 4 1 -8 29962.3 881.355 3
 4 -1 7 466777 2311.28 1
 4 1 -7 457356 3216.63 3
 4 1 -6 21927.8 667.254 3
 4 -1 6 21857.5 528.831 1
 4 1 -5 149502 1602.73 3
 4 1 -5 148561 1296 1
 4 -1 5 145667 1382.26 1
 4 1 -4 6176.25 305.123 3
 4 -1 4 6285.19 298.076 1
 4 1 -4 6342.13 277.912 1
 4 -1 3 51208.6 844.449 1
 4 1 -3 53356 806.818 3
 4 1 -3 53763.8 807.563 1
 4 -1 2 2630.15 200.926 1
 4 1 -2 2778.4 192.73 1
 4 1 -2 2754.1 172.241 3
 4 1 -1 99490.3 1112.66 1
 4 1 -1 99436.8 883.445 3
 4 -1 1 99374.9 1166.48 1
 4 1 0 77452.1 989.053 1
 4 1 0 76676.4 658.986 3
 4 -1 -1 96756.5 1144.95 1
 4 1 1 95958.1 1107.71 1
 4 1 1 96645.9 568.628 3
 4 1 1 97864.6 715.295 2
 4 1 2 2996.19 118.714 2
 4 -1 -2 2440.37 189.867 1
 4 -1 -2 2456.24 170.056 3
 4 1 2 2524.67 183.519 1
 4 -1 -3 49392.8 810.303 1
 4 -1 -3 47461.9 775.131 3
 4 1 3 49580.5 787.871 1
 4 1 3 49615.4 483.205 2
 4 -1 -4 6614.61 319.445 3
 4 -1 -4 6389.21 292.613 1
 4 1 4 6710.89 190.741 2
 4 1 4 6635.62 290.176 1
 4 1 5 150337 1328.84 1
 4 -1 -5 149733 1361.73 1
 4 -1 -5 150194 1603.72 3
 4 -1 -6 22081.6 666.715 3
 4 -1 -6 22633.8 516.53 1
 4 -1 -7 462849 2256.07 1
 4 -1 -7 457911 3225.73 3
 4 -1 -8 28972.4 867.625 3
 4 -1 -9 126949 1913.58 3
 4 -1 -10 20427.8 813.554 3
 4 -1 -11 126324 2106.71 3
 4 -1 -11 120163 1634.93 6
 4 -1 -12 3332.03 298.07 6
 4 -1 -13 74508.1 1373.68 6
 4 -1 -14 5287.41 378.628 6
 -4 -1 15 27562.8 806.158 5
 4 -1 -15 28424.1 832.097 6
 -4 -1 16 7885.85 442.637 5
 4 -1 -16 7821.04 422.085 6
 -4 -1 17 9889.22 472.7 5
 4 -1 -17 9281.95 411.592 6
 4 -1 -18 3890.81 231.106 6
 -4 -1 18 4135.3 289.855 5
 -4 -1 19 6659.6 323.918 5
 -4 -1 20 1996.99 155.635 5
 -4 2 20 3805.48 189.399 5
 -4 2 19 4523.02 257.561 5
 -4 2 18 3731.63 266.697 5
 -4 2 17 3955.8 300.105 5
 4 2 -16 6426.52 381.425 6
 4 2 -15 16661.7 636.774 6
 4 -2 14 22302.8 713.256 5
 4 2 -14 21867.3 739.148 6
 4 2 -13 5325.31 371.09 6
 4 -2 13 4787.33 331.838 5
 4 2 -12 19426.2 867.654 3
 4 2 -12 19542.6 684.234 6
 4 -2 12 17918.9 611.898 5
 4 2 -11 11737.4 654.971 3
 4 2 -11 12013.4 520.365 6
 4 2 -10 67751.6 1485.38 3
 4 2 -9 14643.1 669.873 3
 4 2 -8 23196.5 788.13 3
 4 -2 7 501.999 95.4249 1
 4 2 -7 886.236 175.008 3
 4 2 -6 295521 2444.03 3
 4 -2 6 291226 2026.39 1
 4 -2 5 7999.73 348.589 1
 4 2 -5 7317.12 370.751 3
 4 2 -4 78456.7 1097.07 3
 4 -2 4 74500 1042.73 1
 4 2 -3 5202.48 265.963 3
 4 -2 3 4565.37 268.177 1
 4 2 -2 39845.7 656.933 3
 4 -2 2 38907.1 760.937 1
 4 2 -2 40987 710.675 1
 4 2 -1 3638.25 181.208 3
 4 2 -1 3689.72 224.348 1
 4 -2 1 3196.54 234.716 1
 4 2 0 319549 2033.44 1
 4 2 0 324636 1447.55 3
 4 2 0 318670 1625.62 2
 4 -2 0 319715 2188.13 1
 4 2 1 3325.41 217.866 1
 4 2 1 3367.7 161.001 2
 4 2 1 3645.18 123.074 3
 4 -2 -1 3602.59 240.192 1
 4 2 2 33074.5 642.291 1
 4 -2 -2 33600.8 698.654 1
 4 2 2 33459.6 487.52 2
 4 2 3 4778.43 192.016 2
 4 -2 -3 4618.29 265.525 1
 4 2 4 71119.2 751.481 2
 4 -2 -4 73285.8 1010.49 1
 4 -2 -5 8118.2 342.895 1
 4 -2 -5 8019.67 384.044 3
 4 -2 -6 296839 1957.15 1
 4 -2 -6 292725 2457.9 3
 4 -2 -7 846.99 109.921 1
 4 -2 -7 706.922 156.083 3
 4 -2 -8 22106 770.023 3
 4 -2 -11 11075.1 507.118 6
 4 -2 -12 18837.1 680.773 6
 4 -2 -13 4710.11 365.319 6
 4 -2 -14 25286.5 811.298 6
 -4 -2 15 17343.1 648.748 5
 4 -2 -15 18380.7 671.231 6
 -4 -2 16 6850.08 411.284 5
 4 -2 -16 7144.25 401.373 6
 -4 -2 17 3947.7 305.612 5
 4 -2 -17 3446.51 255.376 6
 -4 -2 18 2994.76 250.553 5
 -4 -2 19 3970.66 254.433 5
 -4 -2 20 3915.72 208.286 5
 -4 3 19 1832.9 165.118 5
 -4 3 18 9940.89 412.379 5
 4 -3 16 7832.91 415.874 5
 4 3 -15 7722.29 437.129 6
 4 -3 15 7740.41 428.08 5
 4 3 -14 22285.8 744.083 6
 4 -3 14 21774.4 735.554 5
 4 3 -13 4259.89 343.316 6
 4 -3 13 3879.43 307.984 5
 4 3 -12 13551.5 730.641 3
 4 3 -12 13599.8 575.175 6
 4 -3 12 12462.1 533.307 5
 4 -3 11 1485.01 193.411 5
 4 3 -11 1379.93 265.597 3
 4 3 -11 1142.59 187.175 6
 4 3 -10 2066.33 285.353 3
 4 3 -9 24158.6 861.237 3
 4 3 -8 18335.7 714.992 3
 4 3 -7 25455.9 791.915 3
 4 -3 7 26095.6 627.538 1
 4 3 -6 12604.2 527.76 3
 4 -3 6 12143 438.092 1
 4 -3 5 109466 1330.29 1
 4 3 -5 110129 1441.68 3
 4 3 -4 12251.7 455.086 3
 4 3 -3 127105 1332.88 3
 4 3 -2 6431.74 279.082 3
 4 3 -1 4845.82 239.844 2
 4 3 -1 2661.09 163.737 3
 4 3 0 65.7654 35.9348 3
 4 3 0 239.614 69.2476 2
 4 3 1 2900.84 130.678 3
 4 3 1 3341.55 186.806 2
 4 3 2 6013.5 243.581 2
 4 3 2 6077.39 147.631 3
 4 3 3 124044 1105.91 2
 4 -3 -4 12004.5 443.262 1
 4 3 4 10691.4 337.416 2
 4 3 5 107263 1101.94 2
 -4 3 -5 108488 903.892 3
 4 -3 -6 12543.9 432.716 1
 4 -3 -7 24914.5 590.811 1
 4 -3 -12 12962.6 577.007 6
 -4 -3 13 4027.4 311.623 5
 4 -3 -13 4598.12 357.779 6
 -4 -3 14 21986.1 719.815 5
 4 -3 -14 22571.6 767.387 6
 -4 -3 15 8720.84 462.672 5
 4 -3 -15 8450.92 462.977 6
 -4 -3 16 8601.01 457.643 5
 4 -3 -16 8481.39 433.051 6
 -4 -3 17 234.261 121.356 5
 4 -3 -17 194.7 88.2891 6
 -4 -3 18 9271.44 415.931 5
 -4 -3 19 1766.91 171.735 5
 -4 -3 20 3140.19 182.343 5
 -4 4 19 4273.2 224.459 5
 -4 4 18 1445.78 167.792 5
 4 -4 17 9994.02 433.884 5
 4 -4 16 9127.63 456.712 5
 4 -4 15 17216.1 654.665 5
 4 4 -14 4268.96 344.248 6
 4 -4 14 3871.75 330.352 5
 4 4 -13 12327.2 562.278 6
 4 -4 13 11379.7 542.944 5
 4 4 -12 14329.6 755.929 3
 4 4 -12 14313.3 590.466 6
 4 -4 12 13740.4 580.129 5
 4 4 -11 9296.4 603.048 3
 4 4 -11 9965.1 487.168 6
 4 -4 11 9592.05 469.098 5
 4 4 -10 62645.9 1470.24 3
 4 4 -10 64601 1162.41 6
 4 4 -9 6551.51 466.903 3
 4 4 -8 32269.9 977.892 3
 4 4 -7 245.527 116.416 3
 4 -4 7 138.263 73.1252 1
 4 -4 6 31112.3 746.624 1
 4 4 -6 32158.7 865.199 3
 4 4 -5 4233.65 305.236 3
 4 4 -4 54679.5 987.237 3
 4 4 -3 36968.9 747.998 3
 4 4 -2 31695.1 685.468 2
 4 4 -2 31583.9 646.866 3
 4 4 -1 4666.4 259.648 2
 4 4 -1 4618.78 228.252 3
 4 4 0 4919.53 253.511 2
 4 4 0 4807.36 214.517 3
 4 4 1 5015.49 198.606 3
 4 4 1 4518.23 239.856 2
 4 4 2 32925.1 444.434 3
 4 4 2 31628.7 624.909 2
 4 4 3 38263.5 697.307 2
 4 4 4 56132 850.054 2
 4 4 5 3804.49 237.821 2
 4 -4 -6 31106.8 728.199 1
 4 -4 -7 121.498 83.2559 1
 -4 -4 11 9081.78 419.72 5
 -4 -4 12 14567.7 556.954 5
 -4 -4 13 12925 544.219 5
 4 -4 -13 12383.8 582.979 6
 4 -4 -14 3893.98 335.677 6
 -4 -4 14 3611.4 310.601 5
 -4 -4 15 16754.4 633.887 5
 4 -4 -15 17883.4 656.247 6
 4 -4 -16 7883.78 409.762 6
 -4 -4 16 8206.1 438.064 5
 4 -4 -17 9101.34 380.729 6
 -4 -4 17 9962.9 459.096 5
 -4 -4 18 1707.1 193.984 5
 -4 -4 19 4265.66 247.56 5
 -4 5 19 358.537 78.0996 5
 -4 5 18 3449.32 225.61 5
 4 -5 18 3376.69 223.125 5
 4 -5 17 8872.02 413.725 5
 4 -5 16 12953.7 550.558 5
 4 -5 15 15273.4 629.833 5
 4 -5 14 5831.56 404.339 5
 4 -5 13 29292.3 885.992 5
 4 5 -12 8043.62 454.905 6
 4 -5 12 7807.76 457.404 5
 4 5 -11 42643.5 1278.77 3
 4 5 -11 44710.2 1024.41 6
 4 -5 11 41444.5 1010.18 5
 4 5 -10 4897.25 435.8 3
 4 5 -10 5289.89 357.061 6
 4 -5 10 4303.28 317.491 5
 4 5 -9 146539 2231.17 3
 4 5 -8 122.715 118.863 3
 4 -5 7 153054 1741.98 1
 4 5 -7 149233 2050.28 3
 4 5 -6 2441.2 258.601 3
 4 5 -5 39064.8 927.456 3
 4 5 -4 2588.64 236.106 3
 4 5 -3 205854 1867.48 3
 4 5 -2 21932.8 621.668 2
 4 5 -2 22651.1 585.888 3
 4 5 -1 79890.8 1031.24 3
 4 5 -1 79511.2 1128.83 2
 4 5 0 10255.8 396.298 2
 -4 5 0 10167.9 263.355 2
 4 5 0 10235.2 346.68 3
 4 5 1 74579.3 878.058 3
 4 5 1 71855.1 1034.66 2
 4 5 2 23382.1 444.696 3
 4 5 2 21835.5 576.131 2
 4 5 3 218097 1836.51 2
 4 5 4 3495.25 240.04 2
 4 5 5 34443.7 763.288 2
 -4 5 -6 2629.59 193.302 3
 4 5 6 2385.3 220.274 2
 4 -5 -7 150319 1656.19 1
 -4 -5 10 4851.72 294.546 5
 -4 -5 11 40065.7 884.442 5
 -4 -5 12 8483.8 437.005 5
 -4 -5 13 29767.1 825.419 5
 4 -5 -13 29559.6 888.393 6
 4 -5 -14 5542 390.453 6
 -4 -5 14 5906.53 381.754 5
 4 -5 -15 15572.4 607.919 6
 -4 -5 15 15487.4 604.855 5
 4 -5 -16 12324.1 493.507 6
 -4 -5 16 12708.4 532.626 5
 4 -5 -17 8570.28 354.208 6
 -4 -5 17 9413.77 435.605 5
 -4 -5 18 3874.46 261.15 5
 -4 -5 19 558.806 104.634 5
 -4 6 18 3841.82 215.576 5
 4 -6 18 3533.19 221.287 5
 4 -6 17 2716.98 236.449 5
 4 -6 16 10892.3 501.456 5
 4 -6 15 2565.49 277.147 5
 4 -6 14 30348.6 919.676 5
 4 -6 13 2409.21 282.792 5
 4 -6 12 49709.1 1176.8 5
 4 -6 11 660.942 158.421 5
 4 6 -11 346.022 175.603 3
 4 6 -10 84162.4 1781.24 3
 4 -6 10 79108.6 1407.78 5
 4 6 -9 797.102 157.439 6
 4 6 -9 554.811 183.025 3
 4 -6 9 614.845 134.952 5
 4 6 -8 190120 2492 3
 4 6 -7 710.343 171.026 3
 4 6 -6 128268 1852.61 3
 4 6 -5 4607.75 345.024 3
 4 6 -4 120916 1609.02 3
 4 6 -3 9862.23 464.858 2
 4 6 -3 9136.22 429.305 3
 4 6 -2 248686 2226.89 2
 4 6 -2 246346 2067.28 3
 4 6 -1 23847.7 668.653 2
 4 6 -1 24258.1 617.438 3
 4 6 0 9745.43 425.41 2
 4 6 0 10794.3 396.356 3
 -4 6 0 9750.08 296.59 2
 4 6 1 24104.3 551.576 3
 4 6 1 23839.9 657.065 2
 4 6 2 241951 1629.94 3
 4 6 2 243308 2086.77 2
 4 6 3 9690.98 430.515 2
 4 6 4 125979 1538.06 2
 4 6 5 4551.28 308.007 2
 4 6 6 120865 1595.11 2
 -4 6 -6 129652 1433.34 3
 4 6 7 987.185 172.226 2
 4 6 8 185437 2098.9 2
 4 6 9 497.899 146.53 2
 -4 -6 10 82412.7 1221.91 5
 -4 -6 11 434.483 138.207 5
 -4 -6 12 47660 1019.82 5
 -4 -6 13 2333.34 251.563 5
 4 -6 -14 32335.9 905.602 6
 -4 -6 14 32271.2 868.007 5
 4 -6 -15 2499.57 252.337 6
 -4 -6 15 2889.57 278.441 5
 4 -6 -16 10621.3 443.307 6
 -4 -6 16 11162.7 488.769 5
 -4 -6 17 2936.5 248.037 5
 -4 -6 18 3945.34 248.273 5
 -4 -6 19 1539.09 135.671 5
 -4 7 18 1474.27 118.689 5
 4 -7 18 1523.28 142.538 5
 4 -7 17 5802.7 321.465 5
 4 -7 16 978.14 172.936 5
 4 -7 15 16097.8 644.656 5
 4 -7 14 5188.84 398.765 5
 4 -7 13 10125.8 556.721 5
 4 -7 12 678.336 188.275 5
 4 -7 11 110166 1781.64 5
 4 7 -10 8242.21 566.008 3
 4 -7 10 7761.68 472.183 5
 4 -7 9 120551 1768.56 5
 4 7 -9 123116 2129.87 3
 4 -7 8 1597.3 218.223 5
 4 7 -8 1905.09 278.483 3
 4 7 -7 84868.9 1636.52 3
 4 7 -6 3631.51 338.289 3
 4 7 -5 151621 2004.7 3
 4 7 -4 25424.9 783.146 3
 4 7 -3 196144 2159.38 2
 4 7 -3 199471 2097.25 3
 4 7 -2 19327.7 669.94 2
 4 7 -2 19295 629.175 3
 4 7 -1 318637 2613.72 2
 4 7 -1 323766 2444.79 3
 4 7 0 -37.9586 74.9867 3
 4 7 0 -27.1014 107.18 2
 4 7 1 297617 2110.24 3
 4 7 1 303913 2504.49 2
 4 7 2 20168.1 657.628 2
 4 7 3 183634 1992.09 2
 4 7 4 25696 760.756 2
 4 7 5 152026 1866.08 2
 4 7 6 3654.06 303.693 2
 -4 7 -6 3697.77 272.964 3
 4 7 7 82097.9 1442.59 2
 4 7 8 1692.98 224.994 2
 4 7 9 124405 1844.23 2
 4 7 10 7324.01 468.033 2
 -4 -7 10 8189.57 402.244 5
 -4 -7 11 107041 1492.29 5
 -4 -7 12 796.976 163.292 5
 -4 -7 13 10787 503.337 5
 4 -7 -14 5189.25 373.048 6
 -4 -7 14 4980.27 352.129 5
 4 -7 -15 13918.1 541.943 6
 -4 -7 15 14548.2 561.728 5
 -4 -7 16 837.884 155.581 5
 4 -7 -16 747.939 133.324 6
 -4 -7 17 6452.63 330.811 5
 -4 -7 18 1719.41 154.651 5
 4 -8 18 768.046 101.946 5
 -4 8 17 1500.01 134.165 5
 4 -8 17 1525.92 176.838 5
 4 -8 16 9215.11 438.102 5
 4 -8 15 1927.55 240.623 5
 4 -8 14 2555 286.908 5
 4 -8 13 8208.41 507.131 5
 4 -8 12 22344.3 830.98 5
 4 -8 11 1855.74 257.284 5
 4 -8 10 66444.9 1403.55 5
 4 -8 9 2439.43 279.242 5
 4 8 -9 2611.14 345.765 3
 4 -8 8 29968.6 903.203 5
 4 8 -8 30172.9 1056.29 3
 4 -8 7 4420.05 350.035 5
 4 8 -7 4640.98 410.996 3
 4 8 -6 63681.6 1409.59 3
 4 8 -5 3510.59 331.992 3
 4 8 -4 94387.1 1591.1 3
 4 8 -3 2268.72 267.767 2
 4 8 -3 2168.25 251.872 3
 4 8 -2 78295.5 1422.35 2
 -4 8 2 78061.7 1121.2 2
 4 8 -2 77079 1329.12 3
 4 8 -1 3527.37 309.03 2
 4 8 -1 3967.07 302.198 3
 4 8 0 205801 2237.23 2
 4 8 0 201025 1985.91 3
 4 8 1 3701.73 269.521 3
 4 8 1 4738.89 348.744 2
 4 8 2 71457 1330.51 2
 4 8 3 1967.16 238.704 2
 4 8 4 90467.2 1526.14 2
 4 8 5 3655.2 322.411 2
 -4 8 -6 68249.8 1219.68 3
 4 8 6 66600.8 1345.8 2
 4 8 7 3995.56 345.077 2
 4 8 8 28141.4 908.145 2
 4 8 9 2104.11 260.628 2
 -4 -8 11 2633.72 249.343 5
 -4 -8 12 24624.5 745.114 5
 -4 -8 13 8026.21 432.647 5
 4 -8 -14 1956.42 227.585 6
 -4 -8 14 1815.79 214.901 5
 4 -8 -15 1335.01 175.902 6
 -4 -8 15 1758.12 204.058 5
 4 -8 -16 8879.21 352.882 6
 -4 -8 16 8547.02 384.423 5
 -4 -8 17 1231.86 146.887 5
 -4 -8 18 954.227 107.633 5
 4 -9 17 2427.54 189.722 5
 4 -9 16 1411.31 183.264 5
 4 -9 15 2138.22 241.961 5
 4 -9 14 8530.16 482.591 5
 4 -9 13 522.727 172.846 5
 4 -9 12 10795.2 586.413 5
 4 -9 11 14467 680.167 5
 4 -9 10 3634.86 348.899 5
 4 -9 9 9736.67 557.004 5
 4 -9 8 3207.53 322.161 5
 4 9 -8 2917.37 359.334 3
 4 -9 7 14944 653.372 5
 4 9 -7 15364.1 746.546 3
 4 -9 6 3060.52 295.07 5
 4 9 -6 2984.16 323.842 3
 4 -9 5 12161.4 564.511 5
 4 9 -5 11619.5 607.244 3
 4 9 -4 5373.4 409.605 3
 4 9 -3 94726.2 1690.23 2
 -4 9 3 97695.9 1405.33 2
 4 9 -3 95583.2 1626.98 3
 4 9 -2 2726.73 300.799 2
 4 9 -2 2513.96 274.358 3
 4 9 -1 28642 911.633 2
 4 9 -1 29249.1 852.064 3
 4 9 0 676.878 152.549 3
 4 9 0 365.294 141.122 2
 4 9 1 28759.7 772.045 3
 4 9 1 29570.4 916.775 2
 4 9 2 2993.4 306.026 2
 4 9 3 94095.8 1649.17 2
 4 9 4 5034.58 396.978 2
 4 9 5 12096.8 605.237 2
 4 9 6 3012.16 275.978 4
 -4 9 -6 3053.07 289.163 3
 4 9 6 3086.47 327.75 2
 4 9 7 14819.1 683.36 2
 4 9 8 2643.47 307.33 2
 -4 -9 12 11931 510.82 5
 -4 -9 13 347.969 124.304 5
 4 -9 -14 6866.7 384.234 6
 -4 -9 14 7529.11 387.282 5
 4 -9 -15 1583.65 173.847 6
 -4 -9 15 1806.19 192.936 5
 -4 -9 16 1169.79 145.441 5
 -4 -9 17 2241.45 159.903 5
 4 -10 17 4101.83 210.249 5
 4 -10 16 1044.05 149.432 5
 4 -10 15 4809.52 322.091 5
 4 -10 14 2700.44 280.143 5
 4 -10 13 6998.29 454.416 5
 4 -10 12 3161.98 332.741 5
 4 -10 11 7667.3 506.609 5
 4 -10 10 3744.76 368.202 5
 4 -10 9 4529.43 400.285 5
 4 -10 8 412.579 171.959 5
 4 -10 7 1783.84 262.341 5
 4 10 -7 1604.57 259.482 3
 4 -10 6 1747.45 259.929 5
 4 10 -6 1700 262.728 3
 -4 10 5 548.833 157.669 2
 4 10 -5 581.887 184.976 3
 4 -10 5 511.13 164.051 5
 4 -10 4 15489.7 662.612 5
 4 10 -4 15166 702.423 3
 4 10 -3 2220.19 296.79 2
 4 -10 3 2535.79 281.319 5
 4 10 -3 2209.55 285.45 3
 4 10 -2 7486.61 508.537 2
 4 -10 2 8286.24 475.224 5
 4 10 -2 7665.45 483.486 3
 4 10 -1 1091.67 211.855 3
 4 10 -1 1079.78 227.411 2
 4 10 0 16005 714.811 2
 4 10 0 15486.1 635.51 3
 4 10 1 996.025 165.967 3
 4 10 1 1230 218.58 2
 4 10 2 7698.17 437.717 4
 4 10 2 7220.81 485.519 2
 4 10 3 2746.1 269.064 4
 4 10 3 2418.88 295.866 2
 4 10 4 15037.5 610.514 4
 4 10 4 15710.8 723.174 2
 4 10 5 676.337 161.071 2
 4 10 5 422.905 138.948 4
 4 10 6 1945.55 243.989 4
 -4 10 -6 1959.05 245.019 3
 4 10 6 1784.62 264.231 2
 4 10 7 1192.45 235.651 2
 -4 -10 13 7054.33 361.963 5
 4 -10 -14 2432.93 227.557 6
 -4 -10 14 2086.22 200.495 5
 4 -10 -15 4129.22 244.741 6
 -4 -10 15 4754.13 262.531 5
 -4 -10 16 1052.11 111.315 5
 4 -11 16 2050.91 171.591 5
 4 -11 15 1317.94 173.734 5
 4 -11 14 3750.14 300.469 5
 4 -11 13 11984.3 559.796 5
 4 -11 12 6201 436.023 5
 4 -11 11 26304.1 896.948 5
 4 -11 10 4642.44 407.8 5
 4 -11 9 9082.6 560.051 5
 4 -11 8 236.761 143.426 5
 4 -11 7 14461.2 695.516 5
 4 -11 6 601.748 182.169 5
 4 -11 5 1828.8 274.951 5
 4 11 -5 2130.53 293.765 3
 4 -11 4 1342.6 229.48 5
 4 11 -4 1438.43 232.721 3
 4 11 -3 8387.47 561.258 2
 4 -11 3 8691.89 513.716 5
 4 11 -3 8124.03 525.011 3
 4 -11 2 551.078 168.955 5
 4 11 -2 751.807 185.782 3
 4 11 -2 387.473 178.188 2
 4 11 -2 343.097 154.333 4
 4 11 -1 26805.2 973.523 2
 4 11 -1 26281.1 856.058 4
 4 11 -1 26670.5 894.378 3
 4 11 0 5728.13 461.852 2
 4 11 0 5926.02 414.95 4
 4 11 0 5904.05 417.584 3
 4 11 1 24528.6 922.047 2
 4 11 1 25257.8 831.318 4
 4 11 2 566.799 171.036 2
 4 11 2 569.353 156.817 4
 4 11 3 8654.22 491.615 4
 4 11 3 8841.49 560.231 2
 4 11 4 1508.9 242.195 2
 4 11 4 1620.99 226.481 4
 4 11 5 2087.75 260.359 4
 4 11 5 2073.75 303.93 2
 4 11 6 811.987 189.897 4
 4 -11 -14 3480.77 238.5 6
 4 -12 15 729.385 121.77 5
 4 -12 14 6156.58 341.624 5
 4 -12 13 2602.37 258.45 5
 4 -12 12 10510.1 527.655 5
 4 -12 11 447.799 158.169 5
 4 -12 10 21225 808.739 5
 4 -12 9 1977.06 283.942 5
 4 -12 8 17424.4 762.42 5
 4 -12 7 1793.65 281.942 5
 4 -12 6 46082.2 1232.88 5
 4 -12 5 40.8291 156.048 5
 4 -12 4 45525.5 1213.61 5
 4 12 -4 44806.4 1177.36 4
 4 -12 3 203.794 128.35 5
 4 12 -3 130.638 136.152 4
 4 12 -2 19591.7 775.146 4
 4 12 -2 18160.4 774.82 3
 4 12 -1 1447.86 242.664 4
 4 12 0 53257.5 1255.17 4
 4 12 1 1433.75 227.754 4
 4 12 2 21452.7 801.945 4
 4 12 3 -4.02423 104.601 4
 4 12 4 46573.3 1164.73 4
 4 12 5 58.6787 136.485 4
 4 12 6 42006.8 1114.97 4
 4 -12 -14 6497.94 271.316 6
 4 -13 14 509.207 105.26 5
 4 13 -14 695.266 117.566 4
 4 -13 13 3757.62 268.509 5
 4 -13 12 -129.028 135.127 5
 4 -13 11 13811.4 589.223 5
 4 -13 10 754.321 178.836 5
 4 -13 9 15521.3 687.73 5
 4 -13 8 228.431 163.883 5
 4 -13 7 28251.2 952.984 5
 4 -13 6 494.865 192.662 5
 4 13 -6 319.269 162.691 4
 4 13 -5 83614.1 1634.97 4
 4 -13 5 86783.5 1673.99 5
 4 -13 4 366.968 181.465 5
 4 13 -4 768.208 215.733 4
 4 13 -3 54144.4 1307.45 4
 4 13 -2 1734.2 266.343 4
 4 13 -1 38694.8 1097.5 4
 4 13 0 1440.22 252.346 4
 4 13 1 39664.5 1107.57 4
 4 13 2 1515.44 245.15 4
 4 13 3 58458.3 1322.51 4
 4 13 4 382.622 159.305 4
 4 13 5 84398.7 1576.58 4
 4 13 6 234.096 155.535 4
 4 -13 -13 4409.9 236.054 6
 4 14 -13 359.822 95.1108 4
 4 14 -12 6773.97 333.442 4
 4 -14 12 6604.39 337.727 5
 4 -14 11 894.611 156.485 5
 4 14 -11 735.999 156.408 4
 4 14 -10 11446 511.58 4
 4 -14 10 11336.1 511.467 5
 4 -14 9 950.872 183.501 5
 4 14 -9 808.788 179.862 4
 4 14 -8 13512 612.284 4
 4 -14 8 12604.5 594.894 5
 4 -14 7 254.387 149.897 5
 4 14 -7 205.829 155.136 4
 4 14 -6 33387.9 1000.71 4
 4 -14 6 34140.2 1013.55 5
 4 14 -5 1556.51 252.043 4
 4 14 -4 31312.7 986 4
 4 14 -3 149.606 168.001 4
 4 14 -2 42355.7 1148.25 4
 4 14 -1 930.171 221.639 4
 4 14 0 10108.1 569.62 4
 4 14 1 1124.23 226.324 4
 4 14 2 46368.1 1175.94 4
 4 14 3 86.4551 152.58 4
 4 14 4 32766.7 976.363 4
 4 14 5 1696.3 254.236 4
 4 15 -12 749.539 100.78 4
 4 15 -11 4849.79 268.442 4
 4 15 -10 1737.53 190.914 4
 4 15 -9 8861.29 429.012 4
 4 15 -8 573.717 158.012 4
 4 15 -7 8513.84 466.778 4
 4 15 -6 287.535 158.291 4
 4 15 -5 6348.58 434.797 4
 4 15 -4 67.9041 143.794 4
 4 15 -3 21587.2 791.926 4
 4 15 -2 195.383 160.263 4
 4 15 -1 15042.6 669.432 4
 4 15 0 2104.03 275.721 4
 4 15 1 16953 698.178 4
 4 15 2 160.967 149.091 4
 4 15 3 22999.8 793.498 4
 4 15 4 0.50563 148.171 4
 4 -15 -9 7581.28 328.415 7
 4 16 -10 4287.55 226.558 4
 4 16 -9 2242.45 192.085 4
 4 16 -8 2780.22 230.799 4
 4 16 -7 471.764 134.482 4
 4 16 -6 317.437 127.192 4
 4 16 -5 108.373 123.57 4
 4 16 -4 153.463 124.206 4
 4 16 -3 144.96 130.882 4
 4 16 -2 6183.74 408.532 4
 4 16 -1 -37.1965 145.067 4
 4 16 0 3044.9 298.439 4
 4 16 1 117.696 130.354 4
 4 16 2 6727.94 417.315 4
 4 16 3 69.5816 128.164 4
 4 -16 -8 2589.01 193.235 7
 4 17 -8 797.667 112.16 4
 4 17 -7 723.662 118.445 4
 4 17 -6 77.3341 80.4699 4
 4 17 -5 622.728 133.796 4
 4 17 -4 507.101 136.96 4
 4 17 -3 1126.62 174.879 4
 4 17 -2 -52.3692 120.799 4
 4 17 -1 5331.71 340.478 4
 4 17 0 232.084 131.124 4
 4 17 1 5079.5 331.621 4
 4 17 2 173.826 120.304 4
 4 -17 -7 505.988 95.7284 7
 4 18 -5 213.572 71.1637 4
 4 18 -4 1807.84 158.068 4
 4 18 -3 265.099 96.0651 4
 4 18 -2 4711.81 260.383 4
 4 18 -1 130.842 86.8184 4
 4 18 0 12137.5 416.916 4
 4 -18 -5 236.431 78.7415 7
 5 0 0 53.7478 78.0867 1
 5 0 -1 1294.56 119.939 3
 5 0 1 1239.3 160.745 1
 5 0 -1 1141.77 162.188 1
 5 0 -2 156260 1355.1 3
 5 0 2 154272 1609.01 1
 5 0 -2 151802 1569.42 1
 5 0 -3 164.375 78.4039 3
 5 0 3 -14.8299 83.4118 1
 5 0 -3 15.7211 86.0645 1
 5 0 -4 3639.68 253.788 3
 5 0 4 3651.72 254.624 1
 5 0 -4 3698.05 254.104 1
 5 0 5 1249.66 158.877 1
 5 0 -5 1147.93 141.826 1
 5 0 -5 1333.91 178.429 3
 5 0 -6 80324.2 1340.28 3
 5 0 6 81858.3 1120.66 1
 5 0 -6 81174 1086.75 1
 5 0 -7 12511.7 571.451 3
 5 0 7 11917.5 413.345 1
 5 0 -8 12108.1 594.8 3
 5 0 -9 13482.7 662.595 3
 5 0 -10 4207.06 402.518 3
 5 0 -11 8675.92 580.75 3
 5 0 -11 8819.32 473.036 6
 5 0 -12 1652.52 285.934 3
 5 0 -12 1522.09 235.779 6
 5 0 -13 7569.79 462.575 6
 5 0 -14 110.039 143.121 6
 5 0 -15 4519.27 351.59 6
 -5 0 16 2657.73 271.81 5
 5 0 -16 2521.57 257.146 6
 -5 0 17 8824.97 431.014 5
 5 0 -17 7878.72 383.84 6
 -5 0 18 3132.55 245.132 5
 -5 0 19 5865 281.017 5
 -5 1 19 2273.25 180.49 5
 -5 1 18 6722.97 341.248 5
 -5 1 17 6043.37 356.881 5
 5 1 -17 5701.62 331.502 6
 5 1 -16 8964.76 452.468 6
 5 1 -15 11577.5 544.231 6
 5 1 -14 109.336 130.933 6
 5 1 -13 21649.7 763.071 6
 5 1 -12 7698.67 454.882 6
 5 1 -12 7939.21 571.454 3
 5 1 -11 19259.5 864.444 3
 5 1 -11 19161.7 687.363 6
 5 1 -10 5592.74 458.847 3
 5 1 -10 5920.87 372.548 6
 5 1 -9 8885.36 535.124 3
 5 1 -8 29887.4 926.194 3
 5 1 -7 12880.2 576.946 3
 5 -1 7 14127.8 471.585 1
 5 1 -6 64041.9 1196.21 3
 5 -1 6 66988.4 1054.71 1
 5 1 -5 61415.7 955.256 1
 5 1 -5 59837.6 1074.51 3
 5 -1 5 59918.1 1008.52 1
 5 1 -4 664.779 119.859 1
 5 -1 4 631.119 130.623 1
 5 1 -4 677.865 125.362 3
 5 1 -3 138203 1400.73 3
 5 -1 3 135307 1546.09 1
 5 1 -3 139998 1487.47 1
 5 1 -2 12932.5 393.161 3
 5 -1 2 12599.4 474.939 1
 5 1 -2 12586.3 454.281 1
 5 1 -1 96342.7 951.809 3
 5 1 -1 97217.2 1251.47 1
 5 -1 1 93690.5 1281.95 1
 5 1 0 199.194 98.0371 1
 5 1 0 237.591 52.4481 3
 5 -1 0 200.788 103.883 1
 5 -1 -1 99762.5 1313.63 1
 5 1 1 103091 1296.91 1
 5 -1 -2 13257 479.587 1
 5 1 2 13122 465.488 1
 5 -1 -3 145529 1459.96 3
 5 -1 -3 145307 1564.57 1
 5 1 3 147139 1546.11 1
 5 1 4 442.672 111.01 1
 5 -1 -4 606.828 122.435 1
 5 -1 -4 488.07 112.666 3
 5 1 5 63292.3 1003.67 1
 5 -1 -5 60360.4 1089.56 3
 5 -1 -5 60054.4 982.087 1
 5 -1 -6 64334.9 1204.96 3
 5 -1 -6 63611.7 1006.03 1
 5 -1 -7 11535.7 552.006 3
 5 -1 -7 11262.3 406.408 1
 5 -1 -8 29783.3 927.426 3
 5 -1 -9 11042.5 605.564 3
 5 -1 -10 6393.68 487.496 3
 5 -1 -10 6349.6 387.129 6
 5 -1 -11 17118.2 655.57 6
 5 -1 -12 7846.69 472.567 6
 5 -1 -13 21718.8 774.212 6
 5 -1 -14 313.376 156.29 6
 5 -1 -15 13159.8 582.356 6
 -5 -1 16 9454.56 469.098 5
 5 -1 -16 8703.46 449.921 6
 -5 -1 17 5076.75 331.998 5
 5 -1 -17 4756.25 304.742 6
 5 -1 -18 5893.83 283.504 6
 -5 -1 18 6335.51 337.744 5
 -5 -1 19 1890.48 171.647 5
 -5 2 19 3447.14 213.876 5
 -5 2 18 12960.3 460.979 5
 -5 2 17 3156.89 270.036 5
 5 2 -16 3004.86 271.678 6
 5 2 -15 6860.98 421.172 6
 5 2 -14 42137.3 1045.23 6
 5 2 -13 4772.61 370.452 6
 5 2 -12 34997.9 943.481 6
 5 2 -11 4816.9 446.824 3
 5 2 -11 5187.79 364.95 6
 5 2 -10 65433.7 1201.88 6
 5 2 -10 63793.3 1506.42 3
 5 2 -9 5285.96 423.507 3
 5 2 -8 54944.3 1266.01 3
 5 2 -7 470.403 152.33 3
 5 -2 7 719.475 132.458 1
 5 2 -6 102226 1537 3
 5 -2 6 105863 1372.79 1
 5 -2 5 22516.1 645.7 1
 5 2 -5 20353.3 642.063 3
 5 2 -4 158161 1646.13 3
 5 -2 4 165086 1781.85 1
 5 -2 3 33537.6 807.32 1
 5 2 -3 32575.5 689.433 3
 5 2 -2 215226 1616.72 3
 5 2 -2 216672 1853.82 1
 5 -2 2 212617 2005.39 1
 5 2 -1 13617.4 476.065 1
 5 2 -1 13153.3 360.412 3
 5 2 0 61744.3 666.202 3
 5 -2 0 61687.1 1066.83 1
 5 2 1 13726.3 479.189 1
 5 2 1 13084.9 240.189 3
 5 2 1 13624.9 337.4 2
 5 -2 -1 13212.7 498.215 1
 5 2 2 209712 1268.48 2
 5 -2 -2 210053 1968.95 1
 5 -2 -3 31674.7 772.094 1
 5 2 3 31257.2 481.458 2
 5 -2 -4 170973 1763.5 1
 5 -2 -5 20925.8 603.838 1
 5 -2 -6 100510 1306.61 1
 5 -2 -7 458.595 106.535 1
 5 -2 -11 4756.84 364.122 6
 5 -2 -12 32416.6 936.36 6
 5 -2 -13 4782.16 381.956 6
 5 -2 -14 44441.7 1098.57 6
 -5 -2 15 7378.1 424.319 5
 5 -2 -15 7574.94 448.991 6
 -5 -2 16 4019.87 315.827 5
 5 -2 -16 2871.57 272.081 6
 -5 -2 17 2911.33 253.741 5
 5 -2 -17 2407.44 218.132 6
 5 -2 -18 11376.9 377.059 6
 -5 -2 18 12249.4 455.694 5
 -5 -2 19 3321.27 218.449 5
 -5 3 19 10774.7 345.967 5
 -5 3 18 1611.94 176.422 5
 5 3 -15 36940.3 935.545 6
 5 3 -14 7319.64 446.175 6
 5 3 -13 49665.7 1144.95 6
 5 3 -12 2451.36 268.123 6
 5 3 -11 39694.9 986.112 6
 5 3 -11 39160.5 1237.93 3
 5 3 -10 3026.23 359.49 3
 5 3 -10 2961.23 272.814 6
 5 3 -9 123564 2025.07 3
 5 3 -8 127.184 120.528 3
 5 3 -7 49213.1 1148.43 3
 5 -3 7 52292.6 989.41 1
 5 3 -6 4208.81 328.827 3
 5 -3 6 4260.6 300.965 1
 5 3 -5 322283 2611.51 3
 5 -3 5 335897 2591.96 1
 5 3 -4 18956.6 592.536 3
 5 -3 4 17850 605.203 1
 5 3 -3 326437 2274.34 3
 5 -3 3 328668 2576.44 1
 5 3 -2 9357.46 358.785 3
 5 -3 2 8539.94 429.636 1
 5 3 -1 150116 1286.23 3
 5 -3 1 147877 1741.16 1
 5 3 0 9958.86 292.466 3
 5 3 0 10044.4 348.078 2
 5 -3 0 9544.09 449.704 1
 5 -3 -1 160293 1810.39 1
 5 3 1 163308 1330.79 2
 5 3 1 162729 948.649 3
 5 3 2 9347.04 318.018 2
 5 -3 -2 9621 447.833 1
 5 -3 -3 326201 2547.31 1
 5 3 3 324756 1831.87 2
 5 3 4 20162.7 469.07 2
 5 -3 -4 19812.2 625.275 1
 5 -3 -5 331619 2544.59 1
 5 3 5 328461 1941.77 2
 5 -3 -6 3514.25 265.212 1
 5 -3 -7 51652.7 938.971 1
 5 -3 -12 2182.9 267.989 6
 -5 -3 13 51105.8 1065.89 5
 5 -3 -13 53405.9 1221.1 6
 -5 -3 14 7392.41 424.837 5
 5 -3 -14 7469.5 464.363 6
 -5 -3 15 38316.4 933.667 5
 5 -3 -15 38298 980.408 6
 -5 -3 16 590.391 153.119 5
 5 -3 -16 575.138 149.289 6
 5 -3 -17 17152.8 539.205 6
 -5 -3 17 18605.1 600.029 5
 5 -3 -18 1385.07 136.818 6
 -5 -3 18 1339.26 163.726 5
 -5 -3 19 10581.4 357.997 5
 -5 4 19 25.0221 61.3198 5
 -5 4 18 13993.3 443.92 5
 5 -4 15 2425.78 242.168 5
 5 4 -14 30689.5 881.37 6
 5 -4 14 29803.7 859.715 5
 5 4 -13 2019.36 247.765 6
 5 -4 13 2176.16 255.262 5
 5 4 -12 51299.9 1142.36 6
 5 -4 12 49833 1116.97 5
 5 4 -11 6088.67 500.038 3
 5 4 -11 6264.66 407.556 6
 5 -4 11 5625.57 373.743 5
 5 4 -10 67351.7 1586.93 3
 5 4 -10 68789.4 1253.13 6
 5 4 -9 2672.52 317.15 3
 5 4 -8 108670 1846.97 3
 5 4 -7 313.117 135.737 3
 5 -4 7 1130.57 169.684 1
 5 4 -6 80509.6 1438.07 3
 5 -4 6 82713.7 1325.92 1
 5 4 -5 22719.3 719.228 3
 5 -4 5 22462.5 704.005 1
 5 -4 4 391063 2954.65 1
 5 4 -4 390106 2764.56 3
 5 4 -3 812.899 138.654 3
 5 4 -2 171477 1600.79 3
 5 4 -1 15412.2 492.181 2
 5 4 -1 15297.9 440.038 3
 5 4 0 220657 1788.46 2
 5 4 0 224817 1504.62 3
 5 4 1 15094.7 458.699 2
 5 4 2 180021 1547.29 2
 5 -4 -3 1141.47 186.979 1
 5 4 3 871.356 127.307 2
 5 -4 -4 383662 2898.13 1
 5 4 4 375022 2276.19 2
 5 4 5 21648.8 563.189 2
 5 -4 -5 21277.2 677.235 1
 5 4 6 77529.3 1078.57 2
 5 -4 -6 81280.4 1291.92 1
 5 -4 -7 417.944 119.538 1
 -5 -4 11 5742.43 340.469 5
 -5 -4 12 51829.2 1035.46 5
 5 -4 -12 54036 1228.54 6
 -5 -4 13 1939.08 223.891 5
 5 -4 -13 1785.83 246.581 6
 -5 -4 14 32328.6 858.406 5
 5 -4 -14 31952.1 937.118 6
 -5 -4 15 2635.67 265.342 5
 5 -4 -15 2781.54 279.522 6
 5 -4 -16 22365.6 681.057 6
 -5 -4 16 23413.4 699.945 5
 -5 -4 17 557.012 131.28 5
 5 -4 -17 608.244 123.196 6
 5 -4 -18 12352.3 354.478 6
 -5 -4 18 14468.5 468.57 5
 -5 -4 19 40.1245 58.8721 5
 -5 5 18 1877.38 165.374 5
 5 -5 16 8541.49 412.399 5
 5 -5 15 14664.4 591.238 5
 5 -5 14 320.004 134.871 5
 5 -5 13 16819.4 676.59 5
 5 5 -12 7021.64 437.432 6
 5 -5 12 6109.32 415.931 5
 5 5 -11 34841.6 933.234 6
 5 -5 11 33322.2 937.703 5
 5 5 -10 6885.59 523.988 3
 5 5 -10 7573.64 433.823 6
 5 -5 10 6680.48 418.714 5
 5 5 -9 71147.6 1589.88 3
 5 5 -9 71005.5 1244.48 6
 5 -5 9 67611.1 1249.56 5
 5 5 -8 1380.14 238.131 3
 5 5 -7 34714.7 1033.09 3
 5 5 -6 8465.71 485.411 3
 5 -5 6 8817.48 463.921 1
 5 -5 5 175633 2106.5 1
 5 5 -5 175667 2068.43 3
 5 5 -4 6754.57 390.359 3
 5 5 -3 43631 910.929 3
 5 5 -2 17653.4 540.203 3
 5 5 -1 152349 1667.48 2
 5 5 -1 155673 1475.04 3
 5 5 0 5171.39 303.637 2
 5 5 0 5634.23 260.619 3
 5 5 1 160206 1618.41 2
 5 5 2 17417.2 535.118 2
 5 5 3 48763.9 897.628 2
 5 5 4 7343.43 357.416 2
 5 -5 -5 173346 2048.36 1
 5 5 5 169274 1735.34 2
 5 5 6 8797.46 409.701 2
 5 -5 -6 9480.46 473.97 1
 5 -5 -7 32524.2 842.088 1
 -5 -5 10 7368.06 362.994 5
 -5 -5 11 31746.1 785.263 5
 -5 -5 12 6424.26 377.714 5
 -5 -5 13 18001.1 634.336 5
 5 -5 -13 18093.1 718.365 6
 -5 -5 14 610.495 146.192 5
 5 -5 -14 423.971 161.997 6
 5 -5 -15 16638.9 636.712 6
 -5 -5 15 16747.2 603.825 5
 5 -5 -16 7165.48 382.917 6
 -5 -5 16 7989.37 404.169 5
 5 -5 -17 4718.64 271.01 6
 -5 -5 17 5667.67 322.077 5
 -5 -5 18 2205.58 184.749 5
 -5 6 18 1158.28 123.243 5
 5 -6 17 5810.78 290.814 5
 5 -6 16 150.596 112.236 5
 5 -6 15 7355.79 430.459 5
 5 -6 14 11918.3 565.538 5
 5 -6 13 2543.74 273.585 5
 5 -6 12 6092.09 425.801 5
 5 -6 11 6246.16 431.376 5
 5 6 -10 45537.7 1333.34 3
 5 -6 10 45746.7 1115.23 5
 5 6 -9 5454.79 468.505 3
 5 6 -9 5519.07 373.866 6
 5 -6 9 4969.82 368.961 5
 5 6 -8 14648.2 723.684 3
 5 6 -8 14223.9 551.999 6
 5 -6 8 13278 566.626 5
 5 6 -7 7513.11 500.901 3
 5 -6 6 18292.3 714.743 1
 5 6 -6 15616.6 681.24 3
 5 6 -5 5029.77 379.712 3
 5 6 -4 28817.4 822.64 3
 5 6 -3 19959.1 645.561 3
 5 6 -2 7895.17 427.137 2
 5 6 -2 7607.84 382.257 3
 5 6 -1 21613.2 676.453 2
 5 6 -1 21810.7 601.036 3
 5 6 0 100355 1427.09 2
 5 6 0 98386 1188.58 3
 5 6 1 21672.1 649.49 2
 5 6 2 7784.15 392.164 2
 5 6 3 20805.2 642.782 2
 5 6 4 31057 794.556 2
 5 6 5 5896.62 356.886 2
 5 -6 -6 14540.2 623.977 1
 5 6 6 13686.4 548.937 2
 5 6 7 8275.92 432.126 2
 5 -6 -7 8514.95 453.622 1
 -5 -6 10 45014.2 898.037 5
 -5 -6 11 5827.66 347.815 5
 -5 -6 12 5610.1 352.75 5
 5 -6 -13 2759.07 295.774 6
 -5 -6 13 2925.74 269.934 5
 5 -6 -14 12652.1 580.167 6
 -5 -6 14 12376.1 519.191 5
 5 -6 -15 6234.39 385.455 6
 -5 -6 15 6848.62 380.844 5
 -5 -6 16 472.049 127.825 5
 5 -6 -16 349.816 115 6
 5 -6 -17 5094.29 260.095 6
 -5 -6 17 6174.45 313.929 5
 -5 -6 18 1054.06 126.247 5
 5 -7 17 166.372 81.8797 5
 5 -7 16 6770.13 361.906 5
 5 -7 15 1049.4 178.594 5
 5 -7 14 6298.08 417.937 5
 5 -7 13 9288.76 523.939 5
 5 -7 12 7034.2 465.736 5
 5 -7 11 13028.7 628.169 5
 5 -7 10 5374.95 405.066 5
 5 7 -9 13715.4 738.21 3
 5 -7 9 14736.3 648.022 5
 5 7 -8 158.962 137.661 3
 5 -7 8 465.324 138.728 5
 5 -7 7 14393.8 608.307 5
 5 7 -7 15345.8 729.799 3
 5 7 -6 2016.43 273.992 3
 5 7 -5 28881.1 909.478 3
 5 7 -4 12408 568.254 3
 5 7 -3 40611.3 977.051 3
 5 7 -2 1601.99 218.94 2
 5 7 -2 1247.76 183.075 3
 5 7 -1 12624.5 556.295 2
 5 7 -1 11966.1 479.612 3
 5 7 0 2884.6 275.435 2
 5 7 0 2739.05 225.415 3
 5 7 1 11816.8 521.77 2
 5 7 2 1245.13 194.877 2
 5 7 3 39842.2 957.382 2
 5 7 4 12573.7 549.208 2
 5 7 5 29198.8 836.384 2
 5 7 6 2225.28 249.458 2
 5 7 7 14906.8 622.89 2
 5 -7 -9 14685.4 563.085 7
 -5 -7 11 14573.5 539.202 5
 -5 -7 12 6517.93 378.336 5
 -5 -7 13 9385.29 451.578 5
 5 -7 -14 5545.13 387.765 6
 -5 -7 14 5145.18 329.94 5
 5 -7 -15 901.137 163.302 6
 -5 -7 15 1102.4 169.649 5
 5 -7 -16 6307.8 326.426 6
 -5 -7 16 6089.7 320.635 5
 -5 -7 17 36.7392 64.0266 5
 5 -7 -17 109.529 67.3348 6
 -5 8 17 1385.6 121.906 5
 5 -8 17 1267.35 130.006 5
 5 -8 16 1099.06 159.082 5
 5 -8 15 4718.05 338.452 5
 5 -8 14 11922.1 557.943 5
 5 -8 13 8279.05 495.658 5
 5 -8 12 24027.4 856.374 5
 5 -8 11 3464.35 348.296 5
 5 -8 10 8312.09 516.339 5
 5 -8 9 7632.14 492.615 5
 5 -8 8 17585.1 717.042 5
 5 8 -8 17571 816.758 3
 5 -8 7 3782.61 336.193 5
 5 8 -7 4165.23 403.41 3
 5 -8 6 22803.3 782.039 5
 5 8 -6 23542.1 891.988 3
 5 8 -5 2054.2 269.792 3
 5 8 -4 92994.6 1620.64 3
 5 8 -3 14114.1 617.142 3
 5 8 -2 35346.3 998.935 2
 5 8 -2 34473.5 895.961 3
 5 8 -1 864.237 158.809 3
 5 8 -1 1096.45 211.319 2
 5 8 0 102377 1651.29 2
 5 8 1 1271.07 207.02 2
 5 8 2 32504.8 930.244 2
 5 8 3 14174.5 617.402 2
 5 8 4 89185.7 1548.53 2
 5 8 5 2534.91 283.224 2
 5 8 6 21904.6 673.718 4
 5 8 6 22332.7 794.938 2
 5 8 7 3789.74 346.307 2
 5 -8 -9 8078.43 440.118 7
 -5 -8 13 8601.57 421.972 5
 5 -8 -14 10754.5 502.485 6
 -5 -8 14 11245.4 460.966 5
 5 -8 -15 4675.02 307.779 6
 -5 -8 15 4480.63 279.262 5
 5 -8 -16 1048.48 138.741 6
 -5 -8 16 1275.37 149.727 5
 -5 -8 17 1095.79 112.601 5
 5 -9 16 1011.97 142.036 5
 5 -9 15 5424.15 339.383 5
 5 -9 14 1482.14 213.517 5
 5 -9 13 16448.7 677.104 5
 5 -9 12 5304.96 411.281 5
 5 -9 11 48841.9 1236.41 5
 5 -9 10 1895.52 274.156 5
 5 -9 9 57868.9 1351.72 5
 5 -9 8 306.785 163.808 5
 5 -9 7 29506.4 949.892 5
 5 9 -7 31772.6 1092.86 3
 5 -9 6 4533.36 374.463 5
 5 9 -6 4837.2 430.348 3
 5 -9 5 32119 959.197 5
 5 9 -5 33163.2 1046.13 3
 5 -9 4 6487.56 433.073 5
 5 9 -4 6543.8 459.912 3
 5 -9 3 139856 1928.54 5
 5 9 -3 144507 2023.25 3
 5 9 -2 5309.57 416.389 2
 5 9 -2 5215.39 378.852 3
 5 9 -1 112072 1853.72 2
 5 9 -1 109077 1627.87 3
 5 9 0 572.503 158.295 2
 5 9 1 111902 1809.52 2
 5 9 2 4653.16 384.593 2
 5 9 3 134347 1983.1 2
 5 9 4 6238.42 379.124 4
 5 9 4 6740.82 459.96 2
 5 9 5 30236.3 826.109 4
 5 9 5 30899.5 973.667 2
 5 9 6 4819.91 345.399 4
 5 9 6 4771.69 392.952 2
 5 9 7 29474 952.832 2
 5 -9 -9 56774.5 1163.76 7
 5 -9 -14 1229.13 189.561 6
 5 -9 -15 5077.72 296.262 6
 5 -9 -16 943.66 117.7 6
 5 -10 16 6968.87 293.4 5
 5 -10 15 328.794 107.773 5
 5 -10 14 9913.97 472.109 5
 5 -10 13 786.276 184.456 5
 5 -10 12 9292.26 525.51 5
 5 -10 11 5476.06 423.308 5
 5 -10 10 49442.3 1256.78 5
 5 -10 9 3.77644 135.926 5
 5 -10 8 38321.1 1125.31 5
 5 -10 7 1378.01 250.343 5
 5 -10 6 72183.3 1522.54 5
 5 10 -5 1940.34 283.241 3
 5 -10 5 2151.59 278.644 5
 5 -10 4 53476.5 1275.04 5
 5 10 -4 54985.9 1331.47 3
 5 -10 3 170.181 112.601 5
 5 10 -3 -444.81 180.823 3
 5 10 -2 88176.8 1498.17 4
 5 10 -2 88579.6 1736.63 2
 5 -10 2 86555.1 1578.01 5
 5 10 -2 86594.4 1568.9 3
 5 10 -1 7366.83 519.693 2
 5 10 -1 7055.28 429.731 4
 5 10 0 87409.6 1696.98 2
 5 10 0 87990.4 1475.58 4
 5 10 1 7583.56 511.619 2
 5 10 1 7073.25 431.992 4
 5 10 2 81873.3 1628.68 2
 5 10 2 82909.7 1431.04 4
 5 10 3 -30.5176 132.61 2
 5 10 3 -37.9678 104.14 4
 5 10 4 49008.4 1103.97 4
 5 10 4 48253.7 1247.26 2
 5 10 5 2612.79 311.487 2
 5 10 5 2714.4 275.68 4
 5 10 6 74038.4 1382.33 4
 5 10 6 73699.7 1555.86 2
 5 -10 -10 50184.4 1036.19 7
 5 -10 -14 9229.67 410.245 6
 5 -10 -15 187.429 75.5963 6
 5 -11 15 12638.9 424.108 5
 5 -11 14 150.619 104.912 5
 5 -11 13 4638.6 340.602 5
 5 -11 12 3699.04 332.986 5
 5 -11 11 2621.61 301.634 5
 5 -11 10 739.528 212.189 5
 5 -11 9 39287.8 1135.11 5
 5 -11 8 1642.06 268.725 5
 5 -11 7 38970.4 1150.32 5
 5 -11 6 1428.9 250.989 5
 5 -11 5 61551.7 1426.45 5
 5 -11 4 566.193 190.379 5
 5 11 -3 14775 657.289 4
 5 -11 3 16690 734.242 5
 5 11 -3 14882.5 692.221 3
 5 11 -2 1500.49 242.567 2
 5 11 -2 908.179 203.399 4
 5 11 -1 87267.4 1777.68 2
 5 11 -1 85219.1 1539.05 4
 5 11 0 311.379 164.855 2
 5 11 0 121.502 136.317 4
 5 11 1 84489.9 1725.97 2
 5 11 1 82491.2 1498.75 4
 5 11 2 1418.87 238.923 2
 5 11 2 1212.48 218.034 4
 5 11 3 12883.3 680.396 2
 5 11 3 13839.1 617.154 4
 5 11 4 174.774 114.339 4
 5 11 5 59927.1 1272.09 4
 5 11 6 1249.69 211.349 4
 5 -11 -10 1014.69 169.675 7
 5 -11 -14 208.826 81.9748 6
 5 -11 -15 12179.5 334.065 6
 5 -12 15 360.73 81.1751 5
 5 -12 14 13773.3 456.462 5
 5 -12 13 2230.5 226.122 5
 5 -12 12 2594.69 264.748 5
 5 -12 11 1499.76 231.233 5
 5 -12 10 2526.2 297.165 5
 5 -12 9 4189.94 386.264 5
 5 -12 8 26416.4 931.059 5
 5 -12 7 1996.54 286.552 5
 5 -12 6 38458 1137.8 5
 5 -12 5 627.049 209.386 5
 5 12 -5 237.405 150.49 4
 5 12 -4 26790.2 910.362 4
 5 -12 4 28642.3 987.207 5
 5 12 -3 168.245 142.343 4
 5 12 -2 4589.75 389.345 4
 5 12 -1 105.362 133.644 4
 5 12 0 46436.5 1172.08 4
 5 12 1 115.204 141.692 4
 5 12 2 3551.69 339.964 4
 5 12 3 302.086 154.583 4
 5 12 4 27366.9 887.597 4
 5 12 5 576.444 165.572 4
 5 12 6 39088.4 1050.65 4
 5 -12 -9 3614.41 306.343 7
 5 -12 -10 3384.82 259.54 7
 5 -12 -13 2091.07 191.103 6
 5 -12 -14 12846 367.12 6
 5 13 -13 7564.48 323.675 4
 5 -13 13 7922.32 349.991 5
 5 13 -12 1190.49 171.516 4
 5 -13 12 1202.36 178.197 5
 5 -13 11 1104.99 184.418 5
 5 13 -11 1367.07 198.057 4
 5 13 -10 3233.54 294.787 4
 5 -13 10 2885.29 289.609 5
 5 -13 9 1138.54 211.921 5
 5 13 -9 1022.98 204.179 4
 5 13 -8 1515.95 243.544 4
 5 -13 8 2071.49 276.86 5
 5 13 -7 5266.81 408.434 4
 5 -13 7 5149.18 421.502 5
 5 -13 6 273.905 164.406 5
 5 13 -6 196.253 141.068 4
 5 13 -5 5640.77 435.063 4
 5 -13 5 5938.33 459.354 5
 5 13 -4 2616.9 315.628 4
 5 13 -3 684.397 210.11 4
 5 13 -2 105.078 130.694 4
 5 13 -1 4950.96 405.916 4
 5 13 0 886.665 201.281 4
 5 13 1 4319.66 374.764 4
 5 13 2 89.7216 121.202 4
 5 13 3 904.75 212.619 4
 5 13 4 2042.67 270.538 4
 5 13 5 5894.17 424.765 4
 5 -13 -9 1223.45 175.194 7
 5 -13 -10 2967.51 229.178 7
 5 -13 -13 6744.45 276.838 6
 5 14 -12 3208.85 213.975 4
 5 14 -11 479.71 121.319 4
 5 14 -10 1656.12 200.506 4
 5 14 -9 1934.32 235.01 4
 5 14 -8 3339.43 302.266 4
 5 14 -7 2036.24 261.343 4
 5 14 -6 2768.68 302.24 4
 5 14 -5 1633.49 247.291 4
 5 14 -4 11568.5 586.112 4
 5 14 -3 438.348 183.021 4
 5 14 -2 1462.96 246.61 4
 5 14 -1 1058.22 215.282 4
 5 14 0 416.345 173.607 4
 5 14 1 979.513 203.533 4
 5 14 2 1889.11 260.904 4
 5 14 3 424.885 158.94 4
 5 14 4 10385.3 540.069 4
 5 14 5 1609.61 232.072 4
 5 -14 -8 2856.45 259.48 7
 5 -14 -9 1698.54 184.35 7
 5 15 -11 3033.76 188.74 4
 5 15 -10 142.933 84.9518 4
 5 15 -9 5230.84 308.816 4
 5 15 -8 1903.64 218.558 4
 5 15 -7 6141.6 377.239 4
 5 15 -6 2205.73 254.23 4
 5 15 -5 9172.39 485.509 4
 5 15 -4 -86.0461 147.23 4
 5 15 -3 9291.19 508.171 4
 5 15 -2 633.661 173.745 4
 5 15 -1 10180.1 528.701 4
 5 15 0 287.172 138.403 4
 5 15 1 10436.4 528.379 4
 5 15 2 738.877 181.222 4
 5 15 3 7840.24 454.175 4
 5 15 4 78.0617 136.727 4
 5 -15 -8 1689.98 182.547 7
 5 -15 -9 4622.83 239.112 7
 5 16 -9 194.386 83.3357 4
 5 16 -8 5606.68 288.219 4
 5 16 -7 2156.09 204.711 4
 5 16 -6 2563.33 234.748 4
 5 16 -5 -6.42381 122.18 4
 5 16 -4 14422.1 553.044 4
 5 16 -3 596.558 152.214 4
 5 16 -2 14702.4 576.578 4
 5 16 -1 86.3322 133.412 4
 5 16 0 24159.8 734.873 4
 5 16 1 191.433 138.209 4
 5 16 2 14371.5 560.082 4
 5 16 3 504.002 147.355 4
 5 -16 -7 1868.79 177.271 7
 5 -16 -8 4824.15 234.488 7
 5 17 -7 766.475 107.015 4
 5 17 -6 -25.3679 81.1823 4
 5 17 -5 3735.39 238.282 4
 5 17 -4 211.23 97.4451 4
 5 17 -3 12675.2 454.797 4
 5 17 -2 9.69676 109.234 4
 5 17 -1 13506.2 482.061 4
 5 17 0 6.23804 95.3414 4
 5 17 1 14222.7 493.628 4
 5 -17 -5 3973.35 246.703 7
 5 -17 -6 87.023 74.1372 7
 5 18 -4 3428.25 179.486 4
 5 18 -3 19.2081 68.0178 4
 5 18 -2 10976.2 345.711 4
 5 18 -1 673.438 108.375 4
 5 -18 1 639.959 90.314 7
 5 -18 -2 11324.7 355.705 7
 5 -18 -3 47.2163 62.8155 7
 5 -18 -4 3201.83 180.037 7
 6 0 0 999999 4545.88 1
 6 0 1 648.099 157.283 1
 6 0 -1 510.972 146.76 1
 6 0 2 189313 2002.06 1
 6 0 -2 185790 1947.7 1
 6 0 -3 5989.81 360.362 1
 6 0 -3 5609.25 308.113 3
 6 0 3 5803.9 362.851 1
 6 0 -4 86576.7 1281.88 3
 6 0 -4 84956.7 1306.71 1
 6 0 5 664.853 149.949 1
 6 0 -5 611.44 137.56 3
 6 0 -5 569.492 133.197 1
 6 0 -6 162591 2003.87 3
 6 0 -6 164906 1736.13 1
 6 0 -7 15310.8 663.131 3
 6 0 -8 82844.1 1599.73 3
 6 0 -9 991.494 212.842 3
 6 0 -9 626.026 139.698 6
 6 0 -10 30254.2 1068.19 3
 6 0 -10 30034.2 868.063 6
 6 0 -11 2087.17 313.599 3
 6 0 -11 2280.8 266.785 6
 6 0 -12 41241.5 1070.38 6
 6 0 -13 662.794 189.817 6
 6 0 -14 21008.7 754.967 6
 6 0 -15 17.0974 124.861 6
 -6 0 16 38857 895.756 5
 6 0 -16 37465.6 893.937 6
 -6 0 17 1205.09 176.886 5
 6 0 -17 987.13 153.613 6
 -6 0 18 8270.2 352.545 5
 -6 0 19 109.278 69.6169 5
 -6 1 19 10521.6 328.165 5
 -6 1 18 5708.53 294.154 5
 -6 1 17 18052.9 571.863 5
 6 1 -17 17132.8 542.229 6
 6 1 -16 497.295 143.85 6
 6 1 -15 20057.4 705.676 6
 6 1 -14 689.774 183.488 6
 6 1 -13 11554.7 571.541 6
 6 1 -12 2573.14 287.159 6
 6 1 -11 31069.9 1112.59 3
 6 1 -11 31307.4 909.322 6
 6 1 -10 6861.33 516.999 3
 6 1 -10 6728.97 414.374 6
 6 1 -9 16404.6 758.945 3
 6 1 -9 15656.7 592.981 6
 6 1 -8 2317.29 287.034 3
 6 1 -7 121439 1844.88 3
 6 1 -6 10856.1 526.078 3
 6 -1 6 10898.7 478.725 1
 6 1 -5 110172 1550.79 3
 6 1 -5 113463 1446.93 1
 6 -1 5 114260 1556.65 1
 6 1 -4 16692 563.19 3
 6 -1 4 16931.6 608.928 1
 6 1 -4 17160.2 577.466 1
 6 1 -3 128453 1437.01 3
 6 -1 3 133640 1714.71 1
 6 1 -3 129569 1589.01 1
 6 1 -2 3643.48 231.494 3
 6 1 -2 3536.74 275.932 1
 6 -1 2 3711.87 299.411 1
 6 1 -1 429427 2141.03 3
 6 1 -1 425840 2925.67 1
 6 -1 1 434696 3083.91 1
 6 1 0 6063.64 365.134 1
 6 -1 0 6209 383.246 1
 6 1 1 451062 3039.16 1
 6 -1 -1 426261 3028.72 1
 6 1 2 4364.85 316.46 1
 6 -1 -2 3804.02 298.468 1
 6 -1 -3 121675 1604.43 1
 6 1 3 127394 1600.14 1
 6 -1 -4 16223.4 587.719 1
 6 1 4 17819.8 603.401 1
 6 1 5 112046 1490.55 1
 6 -1 -5 107547 1476.33 1
 6 -1 -6 10504.8 457.271 1
 6 -1 -7 116865 1816.45 3
 6 -1 -7 117676 1451.66 1
 6 -1 -9 17811.4 643.173 6
 6 -1 -10 6562.92 421.493 6
 6 -1 -11 30754.1 915.31 6
 6 -1 -12 3152.37 317.384 6
 6 -1 -13 12057.5 591.242 6
 6 -1 -14 933.258 200.452 6
 -6 -1 15 20434.3 674.401 5
 6 -1 -15 20563.8 720.331 6
 -6 -1 16 480.352 142.071 5
 6 -1 -16 433.996 140.121 6
 -6 -1 17 19227.1 587.392 5
 6 -1 -17 18108 556.865 6
 -6 -1 18 5544.52 288.366 5
 -6 -1 19 11207.6 339.192 5
 -6 2 19 3456.76 188.068 5
 -6 2 18 11748.8 405.181 5
 -6 2 17 2297.18 220.395 5
 6 2 -16 15753.9 576.467 6
 6 2 -15 2875.42 285.205 6
 6 2 -14 12753.6 584.636 6
 6 2 -13 14289.5 630.806 6
 6 2 -12 19307.1 724.011 6
 6 2 -11 2752.43 285.376 6
 6 2 -11 2345.02 337.432 3
 6 2 -10 1344.41 204.68 6
 6 2 -10 1843.93 302.148 3
 6 2 -9 12333.5 659.46 3
 6 2 -9 12588.8 532.883 6
 6 2 -8 25313.9 898.303 3
 6 2 -7 5228.73 399.601 3
 6 2 -6 139056 1870.15 3
 6 -2 6 146140 1782.85 1
 6 2 -5 2207.21 240.044 3
 6 -2 5 2148.94 235.706 1
 6 2 -4 125276 1551.48 3
 6 -2 4 128608 1727.03 1
 6 2 -3 12586.5 455.913 3
 6 -2 3 12878.4 553.815 1
 6 -2 2 232468 2332.18 1
 6 2 -2 229069 2110.74 1
 6 2 -2 229799 1768.73 3
 6 -2 1 22880.7 738.436 1
 6 2 -1 21925.3 486.269 3
 6 2 -1 21570.3 659.389 1
 6 2 0 51529.8 1015.31 1
 6 -2 0 52353 1114.37 1
 6 2 1 22862.1 682.52 1
 6 -2 -1 21164.2 705.056 1
 6 -2 -2 222565 2241.24 1
 6 2 2 236997 2171.23 1
 6 -2 -3 12916.6 543.802 1
 6 -2 -4 123379 1648.2 1
 6 -2 -5 2064.57 221.588 1
 6 -2 -6 141504 1705.59 1
 6 -2 -7 4765.69 317.588 1
 6 -2 -10 2194.73 260.732 6
 6 -2 -11 2286.44 264.559 6
 6 -2 -12 19439 759.752 6
 6 -2 -13 15124.1 668.323 6
 -6 -2 14 11588.8 516.261 5
 6 -2 -14 12223.3 589.445 6
 -6 -2 15 3310.5 283.494 5
 6 -2 -15 3310.62 308.929 6
 -6 -2 16 16547.1 577.407 5
 6 -2 -16 17637.8 615.44 6
 6 -2 -17 1821.06 193.355 6
 -6 -2 17 2079.29 208.756 5
 6 -2 -18 10645 348.142 6
 -6 -2 18 12459 416.387 5
 -6 -2 19 3693.23 192.368 5
 -6 3 19 314.495 71.7066 5
 -6 3 18 2721.94 201.059 5
 6 3 -15 2999.89 285.773 6
 6 3 -14 14375.9 610.973 6
 6 3 -13 4266.89 359.151 6
 6 3 -12 9187.42 504.981 6
 6 3 -11 4624.74 364.011 6
 6 3 -10 11044 657.885 3
 6 3 -10 10727.7 517.731 6
 6 3 -9 2523.84 311.926 3
 6 3 -9 3143.33 275.877 6
 6 3 -8 11560.1 620.016 3
 6 3 -7 50584.6 1212.32 3
 6 3 -6 5366.44 382.769 3
 6 -3 6 5676.59 369.657 1
 6 -3 5 56130.3 1168.01 1
 6 3 -5 54561.4 1129.16 3
 6 3 -4 2024.22 214.686 3
 6 -3 4 1989.77 247.04 1
 6 -3 3 7629.32 446.839 1
 6 3 -3 7459.36 363.754 3
 6 3 -2 1632.09 162.032 3
 6 -3 2 1858.8 236.752 1
 6 3 -1 32898.5 622.443 3
 6 -3 1 32704.9 903.901 1
 6 -3 0 1464.5 225.042 1
 6 -3 -1 32688.7 905.463 1
 6 -3 -2 1703.3 224.772 1
 6 -3 -3 7781.36 446.268 1
 6 -3 -4 2730.49 273.63 1
 6 -3 -5 54421.7 1122.71 1
 6 -3 -6 5249.37 347.515 1
 6 -3 -7 50595.6 1025.09 1
 6 -3 -11 5326.75 404.085 6
 6 -3 -12 9231.11 526.337 6
 -6 -3 13 4438.38 320.089 5
 6 -3 -13 4444.9 378.034 6
 -6 -3 14 14495.6 566.009 5
 6 -3 -14 15034.9 649.926 6
 -6 -3 15 3631.04 295.972 5
 6 -3 -15 3433.86 310.84 6
 6 -3 -16 1814.31 215.737 6
 -6 -3 16 2177.26 228.259 5
 6 -3 -17 1676.33 178.311 6
 -6 -3 17 2001.12 197.207 5
 6 -3 -18 2038.58 156.089 6
 -6 -3 18 2187.33 181.471 5
 -6 4 18 3081 202.065 5
 6 4 -14 2747.39 294.669 6
 6 4 -13 3420.02 318.512 6
 6 4 -12 3311.41 316.106 6
 6 4 -11 2675.22 288.355 6
 6 4 -10 27200.7 1031.4 3
 6 4 -10 26030.5 802.042 6
 6 4 -9 13050.5 699.103 3
 6 4 -9 13516.9 561.158 6
 6 4 -8 3195.98 333.142 3
 6 4 -8 3897.3 293.61 6
 6 4 -7 10431.7 574.162 3
 6 4 -6 16205.6 665.706 3
 6 -4 6 17584.9 670.751 1
 6 -4 5 2655.2 281.361 1
 6 4 -5 2171.16 241.345 3
 6 4 -4 22690.1 702.072 3
 6 -4 4 22848.9 778.998 1
 6 4 -3 5347.8 322.539 3
 6 -4 3 5133.78 380.874 1
 6 4 -2 82463.6 1141.74 3
 6 -4 2 81953.9 1481.29 1
 6 4 -1 2987.74 205.884 3
 6 -4 1 2974.29 302.166 1
 6 -4 0 94169.8 1584.12 1
 6 4 1 3209.42 227.952 2
 6 -4 -1 3533.91 328 1
 6 4 2 80882.5 1067.21 2
 6 -4 -2 80023.5 1465.76 1
 6 -4 -3 4959.98 371.427 1
 6 -4 -4 24540.3 805.486 1
 6 -4 -5 2415.3 272.631 1
 6 -4 -6 18498.9 676.178 1
 6 -4 -7 10146 488.923 1
 6 -4 -9 11889.6 489.198 7
 -6 -4 11 2538.89 235.135 5
 -6 -4 12 2957.6 260.044 5
 6 -4 -12 3370.3 333.397 6
 -6 -4 13 3448.75 283.013 5
 6 -4 -13 2979.94 315.281 6
 -6 -4 14 2703.1 260.778 5
 6 -4 -14 2820.76 294.622 6
 6 -4 -15 9365.66 481.911 6
 -6 -4 15 9288 437.448 5
 -6 -4 16 1065.48 166.197 5
 6 -4 -16 917.397 163.889 6
 -6 -4 17 677.968 131.405 5
 6 -4 -17 466.765 109.604 6
 6 -4 -18 2444.97 156.041 6
 -6 -4 18 2867.09 193.343 5
 -6 5 18 2112.11 156.829 5
 6 -5 14 3577.69 291.329 5
 6 -5 13 1425.2 207.751 5
 6 5 -12 4512.83 365.639 6
 6 -5 12 4199.86 350.169 5
 6 5 -11 33045.4 922.201 6
 6 -5 11 32652.3 928.044 5
 6 5 -10 14032.8 596.317 6
 6 -5 10 14025.1 605.748 5
 6 5 -9 10133.4 372.566 7
 6 5 -9 9844.54 618.363 3
 6 5 -9 10479.1 499.743 6
 6 -5 9 9696.12 492.161 5
 6 5 -8 6082.56 464.995 3
 6 5 -8 5501.52 284.423 7
 6 5 -8 6161.5 372.4 6
 6 -5 8 5626.35 371.166 5
 6 5 -7 9408.01 559.092 3
 6 -5 6 2076.68 256.029 1
 6 5 -6 2336.46 275.463 3
 6 5 -5 101217 1631.93 3
 6 -5 5 100815 1675.42 1
 6 5 -4 733.531 154.501 3
 6 -5 4 426.121 144.282 1
 6 5 -3 164439 1839.44 3
 6 -5 3 160537 2168.9 1
 6 5 -2 10305.1 434.804 3
 6 -5 2 11250.7 582.922 1
 6 -5 1 91866.3 1660.66 1
 6 5 0 3045.99 250.504 2
 6 -5 0 3052.26 325.561 1
 6 5 1 86037.5 1254.6 2
 6 -5 -1 91354 1649.45 1
 6 5 2 10975.4 442.387 2
 6 -5 -2 11529.2 587.542 1
 6 5 3 159214 1641.82 2
 6 -5 -3 159931 2154.42 1
 6 -5 -4 464.142 144.919 1
 6 -5 -5 102884 1679.15 1
 6 -5 -6 3049.63 303.713 1
 6 -5 -8 5947.95 363.003 7
 6 -5 -9 11741.3 498.934 7
 -6 -5 11 35280.8 814.979 5
 -6 -5 12 4153.96 301.081 5
 6 -5 -12 3764.9 357.755 6
 -6 -5 13 580.2 139.509 5
 6 -5 -13 335.278 154.478 6
 6 -5 -14 4632.96 369.018 6
 -6 -5 14 4682.73 321.344 5
 6 -5 -15 16075.9 610.792 6
 -6 -5 15 16663.2 561.174 5
 6 -5 -16 2913.93 245.039 6
 -6 -5 16 3125.88 242.417 5
 6 -5 -17 9351.9 355.352 6
 -6 -5 17 10521.5 380.854 5
 -6 -5 18 1954.07 145.644 5
 -6 6 18 4206.11 190.059 5
 6 -6 15 703.444 145.527 5
 6 -6 14 23028.1 736.047 5
 6 -6 13 1787.63 241.311 5
 6 -6 12 35566.3 991.76 5
 6 -6 11 1998.17 254.973 5
 6 -6 10 32504.7 949.73 5
 6 6 -9 9939.89 625.413 3
 6 6 -9 9762.37 493.881 6
 6 -6 9 8863.57 496.037 5
 6 6 -8 22225.7 894.621 3
 6 6 -8 20362.7 546.142 7
 6 6 -8 22730.4 719.128 6
 6 -6 8 21247.7 746.91 5
 6 -6 7 308.354 116.894 5
 6 6 -7 296.728 113.982 6
 6 6 -6 76580 1548.01 3
 6 -6 6 75771.1 1486.31 1
 6 6 -5 1204.43 206.665 3
 6 -6 5 883.302 199.723 1
 6 6 -4 90776.1 1512.81 3
 6 -6 4 87936.3 1664.52 1
 6 6 -3 8676.8 446.885 3
 6 6 -2 228991 2117.84 3
 6 6 0 169404 1935.14 2
 6 6 1 26915 759.124 2
 6 6 2 218192 2116.78 2
 6 6 3 8204.93 414.139 2
 6 -6 -3 9562.43 578.386 1
 6 -6 -4 94244.2 1724.11 1
 6 6 4 92664.3 1380.43 2
 6 -6 -5 877.836 195.397 1
 6 -6 -6 72017.8 1429.59 1
 6 -6 -7 -112.879 111.138 7
 6 -6 -8 21360.3 701.279 7
 6 -6 -9 9046.98 454.02 7
 -6 -6 12 36246.7 837.215 5
 6 -6 -13 2114.04 268.118 6
 -6 -6 13 2284.49 226.467 5
 6 -6 -14 23596.6 769.637 6
 -6 -6 14 22943.7 658.009 5
 -6 -6 15 717.814 139.761 5
 6 -6 -15 646.278 155.022 6
 6 -6 -16 23013 619.126 6
 -6 -6 16 24440.5 600.073 5
 6 -6 -17 1349.28 139.265 6
 -6 -6 17 1600.65 149.642 5
 6 -7 16 130.413 83.0308 5
 6 -7 15 17315.5 574.509 5
 6 -7 14 1182.85 192.949 5
 6 -7 13 56654 1213.65 5
 6 -7 12 802.165 172.827 5
 6 -7 11 44399.2 1144.41 5
 6 -7 10 1405.31 232.076 5
 6 -7 9 39752.7 1078.44 5
 6 7 -8 3885.73 394.398 3
 6 -7 8 4260.79 364.651 5
 6 7 -7 74580.9 1624.83 3
 6 -7 7 71734.1 1407.56 5
 6 -7 6 1342.31 200.199 5
 6 7 -6 1218.37 228.682 3
 6 -7 6 866.695 192.417 1
 6 7 -5 36641.6 750.204 7
 6 -7 5 34651.9 943.416 5
 6 -7 5 34764.7 1083.38 1
 6 7 -5 35742.1 1038.69 3
 6 7 -4 8188.37 486.362 3
 6 7 -3 121661 1732.9 3
 6 7 -1 151328 1975.27 2
 6 7 0 2874.49 284.616 2
 6 7 1 150522 1905.62 2
 6 7 2 9120.37 473.813 2
 6 7 3 125168 1710.51 2
 6 -7 -4 8762.04 567.298 1
 6 7 4 8479.7 462.969 2
 6 -7 -5 29544.2 992.003 1
 6 -7 -6 928.528 195.52 1
 6 -7 -7 72865.1 1338.26 7
 6 -7 -8 4033.54 325.55 7
 6 -7 -9 39180.9 962.408 7
 6 -7 -10 1233 187.48 7
 6 -7 -13 56790.9 1232.91 6
 -6 -7 14 677.789 130.224 5
 6 -7 -14 938.986 181.88 6
 6 -7 -15 15766.4 557.758 6
 -6 -7 15 16843.1 502.959 5
 -6 -7 16 161.639 69.261 5
 6 -7 -16 63.1057 76.6163 6
 6 -7 -17 5874.22 235.079 6
 6 -8 16 7822.2 310.819 5
 6 -8 15 1184.29 166.82 5
 6 -8 14 13750 554.766 5
 6 -8 13 311.589 140.392 5
 6 -8 12 69266.3 1400.93 5
 6 -8 11 189.951 130.069 5
 6 -8 10 18570.9 762.279 5
 6 -8 9 4623.77 394.378 5
 6 -8 8 68744.6 1450.37 5
 6 -8 7 1878.3 250.945 5
 6 8 -7 1926.23 295.786 3
 6 8 -6 3994.63 379.653 3
 6 -8 6 3880.98 349.152 5
 6 -8 6 3537.12 358.716 1
 6 -8 5 2581.75 344.817 1
 6 -8 5 2218.73 266.059 5
 6 8 -5 2780.56 317.304 3
 6 -8 4 23316.2 805.523 5
 6 8 -4 25174.2 865.42 3
 6 -8 3 12955.3 591.537 5
 6 8 -3 14617 628.764 3
 6 8 -1 2445.57 287.206 2
 6 8 0 52126.6 1219.64 2
 6 8 1 1961.98 251.761 2
 6 8 2 121619 1813.3 2
 6 8 3 13917.9 619.653 2
 6 8 4 21783.8 768.842 2
 6 8 5 2867.06 248.974 4
 6 -8 -5 2942.18 335.753 1
 6 -8 -6 3456.81 364.987 1
 6 -8 -8 66676.6 1313.76 7
 6 -8 -9 5544.99 380.419 7
 6 -8 -10 20669.7 676.534 7
 6 -8 -13 3.35917 132.569 6
 6 -8 -14 12731.2 529.658 6
 6 -8 -15 1003.62 157.976 6
 6 -8 -16 8448.69 324.556 6
 6 -9 16 1397.39 127.601 5
 6 -9 15 4136.34 263.044 5
 6 -9 14 2184.39 227.932 5
 6 -9 13 5814.72 387.987 5
 6 -9 12 52.7222 127.131 5
 6 -9 11 43088.1 1134.03 5
 6 -9 10 5880.69 440.643 5
 6 -9 9 10383.4 584.738 5
 6 -9 8 2121.25 293.028 5
 6 -9 7 10430.2 591.127 5
 6 -9 6 10013.2 571.604 5
 6 9 -6 9445.44 587.082 3
 6 -9 5 1395.9 234.301 5
 6 9 -5 1485.03 258.186 3
 6 -9 4 5186.24 408.348 5
 6 9 -4 4891.22 403.683 3
 6 -9 3 56058.8 1285.59 5
 6 9 -2 7830.51 432.99 4
 6 -9 2 8361.63 498.666 5
 6 9 -1 9777.85 565.369 2
 6 9 -1 9653.19 475.895 4
 6 9 0 245.316 125.648 4
 6 9 0 767.155 189.8 2
 6 9 1 8910.55 532.444 2
 6 9 1 9114.4 459.05 4
 6 9 2 7553.86 489.96 2
 6 9 2 7828.06 421.444 4
 6 9 3 54722.7 1281.58 2
 6 9 3 54006.4 1080.53 4
 6 9 4 5151.3 410.489 2
 6 9 4 5013.3 343.708 4
 6 9 5 2674.49 247.391 4
 6 -9 -8 1986.21 253.068 7
 6 -9 -9 10476.5 517.478 7
 6 -9 -10 6097.45 371.195 7
 6 -9 -13 5311.31 362.093 6
 6 -9 -14 1891.09 211.206 6
 6 -9 -15 3745.67 243.582 6
 6 -9 -16 1441.96 125.658 6
 6 -10 15 2887.19 202.452 5
 6 -10 14 1069.52 158.227 5
 6 -10 13 2843.43 271.218 5
 6 -10 12 705.468 171.736 5
 6 -10 11 887.064 193.614 5
 6 -10 10 2197.95 293.535 5
 6 -10 9 1703.57 269.641 5
 6 -10 8 198.74 146.514 5
 6 -10 7 3763.15 375.554 5
 6 -10 6 -49.8373 152.076 5
 6 -10 5 1431.56 258.322 5
 6 -10 4 1863.3 268.199 5
 6 -10 3 556.33 164.119 5
 6 10 -3 420.762 139.043 4
 6 10 -2 24051.7 790.319 4
 6 10 -1 281.049 128.487 4
 6 10 -1 451.826 159.814 2
 6 10 0 18732 685.217 4
 6 10 0 19882.9 826.896 2
 6 10 1 483.58 146.563 4
 6 10 1 874.1 205.485 2
 6 10 2 24630.2 774.282 4
 6 10 2 23349.4 876.716 2
 6 10 3 553.139 131.963 4
 6 10 3 529.256 173.567 2
 6 10 4 2026.31 246.497 4
 6 10 4 1784.04 268.905 2
 6 10 5 1561.01 218.849 4
 6 -10 -8 237.012 134.132 7
 6 -10 -9 2055.81 247.212 7
 6 -10 -10 2307.6 244.33 7
 6 -10 -13 2413.71 238.342 6
 6 -10 -14 1154.51 153.096 6
 6 -10 -15 2713.73 185.942 6
 6 -11 14 2054.71 190.635 5
 6 -11 13 1242.33 180.105 5
 6 -11 12 1270.73 200.748 5
 6 -11 11 5040.27 380.879 5
 6 -11 10 1505.67 230.601 5
 6 -11 9 4149.56 378.415 5
 6 -11 8 3517.59 360.076 5
 6 -11 7 5813.99 454.517 5
 6 -11 6 4577.02 410.551 5
 6 11 -5 3116.46 315.027 4
 6 -11 5 2954.91 343.38 5
 6 -11 4 450.804 168.446 5
 6 11 -4 752.436 188.752 4
 6 11 -3 29273.8 908.267 4
 6 11 -2 2873.59 302.771 4
 6 11 -1 4484.03 358.918 4
 6 11 0 173.685 124.473 4
 6 11 1 4040.52 343.508 4
 6 11 2 3210.26 304.055 4
 6 11 3 31043.4 896.93 4
 6 11 4 485.733 153.633 4
 6 11 5 3215.3 306.531 4
 6 -11 -8 3224.3 315.517 7
 6 -11 -9 4015 326.778 7
 6 -11 -10 1522.34 194.991 7
 6 -11 -13 1121.16 161.332 6
 6 -11 -14 1925.81 168.351 6
 6 -12 13 607.461 123.755 5
 6 12 -13 807.772 131.289 4
 6 12 -12 6468.8 337.995 4
 6 -12 12 6855.52 377.39 5
 6 -12 11 1941.05 238.512 5
 6 -12 10 8228.63 474.412 5
 6 -12 9 631.96 184.823 5
 6 12 -8 19837.6 733.399 4
 6 -12 8 19901.1 786.821 5
 6 -12 7 649.27 205.751 5
 6 12 -7 418.964 152.23 4
 6 12 -6 21867.3 799.216 4
 6 -12 6 22740.3 873.886 5
 6 12 -5 193.45 148.083 4
 6 12 -4 26777.7 884.499 4
 6 12 -3 2972.05 312.839 4
 6 12 -2 31690.5 952.048 4
 6 12 -1 717.891 188.428 4
 6 12 0 903.929 191.011 4
 6 12 1 960.927 193.148 4
 6 12 2 31391 930.912 4
 6 12 3 2586.52 278.647 4
 6 12 4 28208.6 863.195 4
 6 12 5 232.135 137.059 4
 6 -12 -8 19681.3 705.562 7
 6 -12 -9 725.002 153.846 7
 6 -12 -10 6602.42 341.261 7
 6 -12 -13 693.069 117.883 6
 6 13 -12 1811.79 171.357 4
 6 13 -11 4062.69 269.296 4
 6 13 -10 403.24 136.895 4
 6 13 -9 9077.95 461.24 4
 6 13 -8 -148.105 142.351 4
 6 13 -7 48742.6 1124.2 4
 6 13 -6 142.471 128.74 4
 6 13 -5 19882.4 747.137 4
 6 13 -4 2517.49 295.166 4
 6 13 -3 38494.3 1042.62 4
 6 13 -2 1067.08 218.53 4
 6 13 -1 9742.89 534.525 4
 6 13 0 7455.86 469.755 4
 6 13 1 12196.1 583.733 4
 6 13 2 1304.1 220.312 4
 6 13 3 35240.3 963.889 4
 6 13 4 3068.86 304.628 4
 6 -13 -7 44227.2 1053.73 7
 6 -13 -8 -34.5753 121.215 7
 6 -13 -9 8686.19 406.235 7
 6 -13 -10 497.109 105.065 7
 6 -13 -12 1629.09 162.632 6
 6 14 -11 198.151 87.5341 4
 6 14 -10 2789.31 218.793 4
 6 14 -9 -55.002 107.19 4
 6 14 -8 17998.6 608.715 4
 6 14 -7 -107.553 135.19 4
 6 14 -6 30375.4 852.32 4
 6 14 -5 458.712 157.235 4
 6 14 -4 9774.86 509.886 4
 6 14 -3 422.788 154.235 4
 6 14 -2 15802.9 648.397 4
 6 14 -1 805.749 176.193 4
 6 14 0 8760.59 485.308 4
 6 14 1 885.328 178.723 4
 6 14 2 15643.6 630.98 4
 6 14 3 593.868 158.388 4
 6 14 4 8975.91 471.132 4
 6 -14 -7 -342.155 133.851 7
 6 -14 -8 18367.4 580.929 7
 6 -14 -9 108.341 67.6709 7
 6 15 -10 40.5728 64.1767 4
 6 15 -9 2057.16 175.474 4
 6 15 -8 -7.86973 81.9506 4
 6 15 -7 10882.4 440.956 4
 6 15 -6 892.465 162.096 4
 6 15 -5 7434.28 401.634 4
 6 15 -4 387.229 143.616 4
 6 15 -3 9426.52 468.151 4
 6 15 -2 1839.29 226.747 4
 6 15 -1 11897.4 528.545 4
 6 15 0 168.887 124.78 4
 6 15 1 11968.1 523.791 4
 6 15 2 1903.65 227.972 4
 6 15 3 10345.2 476.36 4
 6 -15 -6 726.906 152.854 7
 6 -15 -7 10743.4 431.522 7
 6 -15 -8 131.148 83.8784 7
 6 -15 -9 1609.37 128.264 7
 6 16 -8 277.462 71.8539 4
 6 16 -7 193.475 86.5362 4
 6 16 -6 239.378 92.2569 4
 6 16 -5 586.921 131.982 4
 6 16 -4 1315.42 171.946 4
 6 -16 3 -5.98925 74.9113 7
 6 16 -3 37.9277 98.2347 4
 6 16 -2 5526.38 327.799 4
 6 16 -1 123.085 103.945 4
 6 16 0 3174.32 257.051 4
 6 16 1 162.659 100.675 4
 6 16 2 5639.35 324.996 4
 6 -16 -4 1478.86 186.592 7
 6 -16 -5 436.978 111.716 7
 6 -16 -6 443.809 111.221 7
 6 -16 -7 215.458 75.869 7
 6 17 -5 783.73 105.1 4
 6 17 -4 33.2632 71.2432 4
 6 17 -3 348.641 96.9528 4
 6 -17 2 712.254 105.817 7
 6 17 -2 684.455 117.369 4
 6 17 -1 2718.9 200.488 4
 6 -17 1 2769.43 190.673 7
 6 -17 0 162.54 87.0959 7
 6 17 0 23.0862 75.4407 4
 6 -17 -1 2505.82 197.424 7
 6 -17 -2 797.859 128.606 7
 6 -17 -3 169.749 89.875 7
 6 -17 -4 21.7611 72.0094 7
 6 -17 -5 652.73 102.516 7
 7 0 0 -44.6614 128.716 1
 7 0 1 23089.2 780.338 1
 7 0 -1 22484.9 761.781 1
 7 0 2 15413.1 638.804 1
 7 0 -2 14928.7 617.84 1
 7 0 3 73.7013 119.531 1
 7 0 -3 122.93 95.4071 1
 7 0 4 -322.856 137.193 1
 7 0 -4 -9.94497 98.5315 1
 7 0 5 24870.3 781.484 1
 7 0 -5 22950.2 726.757 1
 7 0 6 2306.29 243.894 1
 7 0 -6 2546.05 253.605 1
 7 0 -6 1938.58 247.035 3
 7 0 -7 4480.6 378.496 3
 7 0 -8 8880.12 409.825 7
 7 0 -8 9187.58 464.421 6
 7 0 -9 24.3665 108.529 7
 7 0 -9 58.9008 115.631 6
 7 0 -10 10333.3 538.263 6
 7 0 -11 10555.7 552.057 6
 7 0 -12 22381.9 798.362 6
 7 0 -13 5966.12 422.539 6
 7 0 -14 11688.1 560.684 6
 7 0 -15 6539.68 402.212 6
 -7 0 16 542.56 133.068 5
 7 0 -16 460.403 132.293 6
 -7 0 17 11443.8 418.392 5
 7 0 -17 11496.1 418.416 6
 -7 0 18 132.453 78.7112 5
 -7 1 18 5134.63 243.931 5
 -7 1 17 1717.96 180.237 5
 -7 1 16 6223.98 344.963 5
 7 1 -16 6255.38 356.278 6
 7 1 -15 4658.58 342.102 6
 7 1 -14 4760.05 369.272 6
 7 1 -13 3486.3 330.104 6
 7 1 -12 10188.8 537.498 6
 7 1 -11 17848.1 705.564 6
 7 1 -10 4449.51 426.919 3
 7 1 -10 3573.81 326.344 6
 7 1 -9 31982.5 749.901 7
 7 1 -9 32972.9 1090.4 3
 7 1 -9 32986.1 905.449 6
 7 1 -8 2806.98 238.893 7
 7 1 -8 2635.8 311.729 3
 7 1 -8 2779.55 265.392 6
 7 1 -7 9803.94 552.973 3
 7 1 -6 8932.77 502.944 3
 7 -1 6 9595.7 492.441 1
 7 -1 5 597.293 154.732 1
 7 1 -5 577.767 153.434 3
 7 1 -4 12270.3 539.409 1
 7 1 -4 11839 499.352 3
 7 -1 4 13088 596.494 1
 7 1 -3 14118.8 503.563 3
 7 -1 3 14076.8 620.12 1
 7 1 -3 14181.4 583.911 1
 7 1 -2 711.507 171.151 1
 7 -1 2 860.088 182.322 1
 7 1 -1 179114 2084.49 1
 7 -1 1 183652 2217.6 1
 7 -1 0 57.3864 121.089 1
 7 1 0 95.7779 122.871 1
 7 1 1 192425 2184.75 1
 7 -1 -1 186719 2215.33 1
 7 1 2 839.306 177.829 1
 7 -1 -2 588.653 154.962 1
 7 1 3 15458.8 622.364 1
 7 -1 -3 14119.5 606.146 1
 7 1 4 12999 570.081 1
 7 -1 -4 12674 570.849 1
 7 -1 -5 613.65 133.899 1
 7 -1 -6 9230.37 470.066 1
 7 -1 -7 10825.1 489.358 1
 7 -1 -8 3123.61 260.571 7
 7 -1 -8 3258.08 290.307 6
 7 -1 -9 29871.1 761.102 7
 7 -1 -9 31348.7 894.746 6
 7 -1 -10 3122.05 309.808 6
 7 -1 -11 17162.6 705.7 6
 7 -1 -12 11347.3 577.801 6
 7 -1 -13 4095.1 359.327 6
 7 -1 -14 4794.64 373.985 6
 -7 -1 15 4932.64 324.895 5
 7 -1 -15 5010.8 357.223 6
 -7 -1 16 6034.03 337.124 5
 7 -1 -16 5500 336.995 6
 -7 -1 17 2180.21 193.001 5
 7 -1 -17 1964.99 186.325 6
 -7 -1 18 5284.9 243.614 5
 -7 2 18 8769.63 309.732 5
 -7 2 17 3116.12 227.202 5
 7 2 -15 4732.68 339.458 6
 7 2 -14 8281.89 463.779 6
 7 2 -13 2470.88 277.81 6
 7 2 -12 16750.8 682.716 6
 7 2 -11 1606.52 238.095 6
 7 2 -10 16103.7 654.332 6
 7 2 -9 5060.16 307.548 7
 7 2 -9 4913 439.985 3
 7 2 -9 4899 358.386 6
 7 2 -8 105209 1344.75 7
 7 2 -8 104892 1874.17 3
 7 2 -8 106088 1540.48 6
 7 2 -7 7099.23 471.361 3
 7 2 -6 15189.2 649.868 3
 7 -2 6 16214.9 651.945 1
 7 2 -5 4282.65 333.029 3
 7 -2 5 4318.8 356.376 1
 7 2 -4 84910.3 1335.86 3
 7 -2 4 82424.8 1507 1
 7 -2 3 227.539 138.378 1
 7 2 -3 308.285 107.316 3
 7 -2 2 148347 2029.79 1
 7 -2 1 1083.12 214.586 1
 7 -2 0 405918 3366.13 1
 7 2 0 413371 3141.61 1
 7 -2 -1 1529.62 238.067 1
 7 -2 -2 151092 2033.18 1
 7 -2 -3 162.541 114.108 1
 7 -2 -4 83808.6 1489.67 1
 7 -2 -5 3607.19 314.082 1
 7 -2 -6 12334.2 557.983 1
 7 -2 -8 108243 1476.62 7
 7 -2 -9 5451.53 337.555 7
 7 -2 -9 5185.38 381.384 6
 7 -2 -10 16473.3 563.314 7
 7 -2 -10 16634.1 685.909 6
 7 -2 -11 1945.9 260.969 6
 7 -2 -12 15208.5 675.498 6
 7 -2 -13 2913.73 311.963 6
 -7 -2 14 8939.2 436.499 5
 7 -2 -14 9097.08 502.762 6
 -7 -2 15 4658.26 309.156 5
 7 -2 -15 4629.73 344.306 6
 -7 -2 16 6739.19 343.994 5
 7 -2 -16 6332.63 356.475 6
 7 -2 -17 3160.9 225.967 6
 -7 -2 17 2965.29 213.365 5
 -7 -2 18 8185.83 288.443 5
 -7 3 18 1077.59 120.122 5
 -7 3 17 12063.5 412.078 5
 7 3 -14 2281.58 256.817 6
 7 3 -13 25627.3 814.9 6
 7 3 -12 295.488 158.343 6
 7 3 -11 19886.7 733.653 6
 7 3 -10 13386.3 597.182 6
 7 3 -9 80430.5 1144.46 7
 7 3 -9 81233.2 1397.16 6
 7 3 -9 81265.7 1728.63 3
 7 3 -8 26203.5 667.642 7
 7 3 -8 26010.2 942.353 3
 7 3 -8 26044 767.183 6
 7 3 -7 79427.4 1162.39 7
 7 3 -7 76636 1544.84 3
 7 3 -7 80558.9 1282.74 6
 7 3 -6 1586.4 233.506 3
 7 -3 6 1950.28 255.26 1
 7 3 -5 134047 1817.2 3
 7 -3 5 133634 1944.1 1
 7 -3 4 874.321 194.547 1
 7 3 -4 1065.03 176.577 3
 7 3 -3 122469 1506.76 3
 7 -3 3 121704 1895.02 1
 7 -3 2 7196.09 473.153 1
 7 -3 1 179409 2325.34 1
 7 -3 0 1732.74 256.377 1
 7 -3 -1 170639 2245.15 1
 7 -3 -2 6590.96 454.29 1
 7 -3 -3 128646 1928.02 1
 7 -3 -4 1156.18 202.355 1
 7 -3 -5 129509 1883.82 1
 7 -3 -6 2120.48 258.476 1
 7 -3 -7 84315.5 1330.63 7
 7 -3 -8 25224.4 742.17 7
 7 -3 -9 79881 1299.11 7
 7 -3 -10 14947.9 552.933 7
 7 -3 -10 14329.1 646.637 6
 7 -3 -11 16868.8 711.761 6
 7 -3 -12 372.391 157.019 6
 -7 -3 13 23978.6 695.023 5
 7 -3 -13 23358.4 820.171 6
 -7 -3 14 2266 226.689 5
 7 -3 -14 2503.61 283.276 6
 -7 -3 15 14568.8 518.924 5
 7 -3 -15 13916.9 569.08 6
 7 -3 -16 2228.76 220.178 6
 -7 -3 16 2058.37 193.681 5
 7 -3 -17 11202.5 393.966 6
 -7 -3 17 12013.5 391.149 5
 7 -3 -18 840.674 93.7794 6
 -7 4 18 6989.68 250.736 5
 -7 4 17 57.9406 79.0188 5
 7 4 -13 827.835 185.237 6
 7 4 -12 6967.78 438.773 6
 7 4 -11 2135.26 258.547 6
 7 4 -10 76053.9 1387.7 6
 7 4 -9 2704.35 221.239 7
 7 4 -9 2692.65 281.478 6
 7 4 -9 2106.6 303.214 3
 7 4 -8 28272.4 684.039 7
 7 4 -8 28847.7 1005.13 3
 7 4 -8 28678.5 810.627 6
 7 4 -7 12757.1 641.813 3
 7 4 -7 13105.3 475.221 7
 7 4 -7 13750.6 537.84 6
 7 4 -6 148472 1564.49 7
 7 4 -6 144606 2041.27 3
 7 -4 6 146552 2051.69 1
 7 4 -5 445.664 131.07 3
 7 -4 5 373.685 143.575 1
 7 4 -4 152638 1858.26 3
 7 -4 4 151240 2162.09 1
 7 -4 3 3200.33 330.363 1
 7 -4 2 84055.3 1641.84 1
 7 -4 1 3495.84 350.923 1
 7 -4 0 29056.2 975.298 1
 7 -4 -1 3013.73 335.695 1
 7 -4 -2 83207.9 1628.96 1
 7 -4 -3 3039.1 328.411 1
 7 -4 -4 155434 2166.2 1
 7 -4 -5 297.005 156.13 1
 7 -4 -6 149716 1816.81 7
 7 -4 -6 149416 2035.95 1
 7 -4 -7 12351.1 533.615 7
 7 -4 -8 31560.7 845.556 7
 7 -4 -9 2463.88 249.05 7
 7 -4 -10 73653.7 1244.68 7
 7 -4 -11 2136.45 285.46 6
 -7 -4 12 4837.25 315.053 5
 7 -4 -12 5410.35 421.224 6
 -7 -4 13 1305.9 183.75 5
 7 -4 -13 1376.49 234.159 6
 -7 -4 14 37612.4 831.887 5
 7 -4 -14 37503.8 978.028 6
 7 -4 -15 4916.72 340.163 6
 -7 -4 15 4752.02 292.32 5
 7 -4 -16 9910.76 420.937 6
 -7 -4 16 10529 391.778 5
 -7 -4 17 66.9962 60.0669 5
 7 -4 -17 -37.8322 84.2113 6
 -7 5 17 6027.36 269.124 5
 7 5 -11 41166.3 1031.85 6
 7 5 -10 1984.62 185.118 7
 7 5 -10 1851.44 244.169 6
 7 5 -9 38836.6 783.47 7
 7 5 -9 40685.3 996.259 6
 7 -5 9 38898.4 990.636 5
 7 5 -8 2845.44 228.059 7
 7 5 -8 3037.46 350.642 3
 7 5 -8 3532.43 301.32 6
 7 -5 8 2790.34 270.281 5
 7 5 -7 19037.5 564.735 7
 7 5 -7 18384.1 783.644 3
 7 5 -7 19580.9 647.932 6
 7 -5 7 17700.6 655.645 5
 7 5 -6 632.475 134.563 7
 7 5 -6 313.533 108.242 3
 7 5 -6 608.432 150.218 6
 7 -5 6 451.417 155.973 1
 7 5 -5 152971 1584.88 7
 7 -5 5 149073 2205.57 1
 7 5 -5 149098 2019 3
 7 -5 4 3042.5 347.259 1
 7 5 -4 2520.84 264.329 3
 7 -5 3 21793.3 864.859 1
 7 -5 2 2348.95 298.547 1
 7 -5 1 10570.7 613.853 1
 7 -5 0 4528.88 405.269 1
 7 -5 -1 10873 613.94 1
 7 -5 -2 2910.6 340.444 1
 7 -5 -3 22399.5 872.792 1
 7 -5 -4 3108.27 338.579 1
 7 -5 -5 158447 2240.22 1
 7 -5 -5 155000 1906.45 7
 7 -5 -6 313.316 111.328 7
 7 -5 -6 634.14 181.81 1
 7 -5 -7 19130.2 676.859 7
 7 -5 -8 3045.27 281.047 7
 7 -5 -9 39945.8 960.362 7
 7 -5 -10 1516.56 204.81 7
 7 -5 -12 9722.62 546.496 6
 7 -5 -13 17237 691.116 6
 -7 -5 13 17401.4 563.235 5
 7 -5 -14 3280.64 305.404 6
 -7 -5 14 3021.2 238.01 5
 7 -5 -15 10605.6 477.963 6
 -7 -5 15 11557 422.848 5
 7 -5 -16 5036.85 291.917 6
 -7 -5 16 5458.63 262.327 5
 7 -5 -17 4965.64 238.656 6
 -7 -5 17 4725.91 204.929 5
 -7 6 17 2080.35 152.916 5
 7 -6 12 28495 846.595 5
 7 -6 11 6084.36 411.964 5
 7 -6 10 26472.3 857.777 5
 7 -6 9 2436.89 271.686 5
 7 6 -8 18730.1 557.4 7
 7 -6 8 18660.2 719.094 5
 7 6 -7 2282.56 211.68 7
 7 6 -7 1983.13 286.877 3
 7 -6 7 2307.5 268.982 5
 7 6 -6 8653.04 530.875 3
 7 6 -6 9799.79 414.231 7
 7 -6 6 10378.1 595.785 1
 7 -6 6 8219.57 467.697 5
 7 -6 5 20667.7 855.855 1
 7 6 -5 19485.6 746.617 3
 7 6 -5 19935.8 582.42 7
 7 -6 5 18556.4 685.143 5
 7 6 -4 9716.59 404.374 7
 7 -6 4 8859.89 565.204 1
 7 -6 3 461.294 192.603 1
 7 -6 2 7002.27 517.452 1
 7 -6 1 1221.93 242.266 1
 7 -6 0 12480.7 690.74 1
 7 -6 -1 1725.39 286.048 1
 7 -6 -2 7888.38 549.902 1
 7 -6 -3 187.632 151.178 1
 7 -6 -4 9491.01 491.697 7
 7 -6 -4 9963.95 601.048 1
 7 -6 -5 19423 822.47 1
 7 -6 -5 18575.7 693.686 7
 7 -6 -6 7973.8 512.349 1
 7 -6 -6 7981.5 462.192 7
 7 -6 -7 3046.27 295.72 7
 7 -6 -8 19391.1 702.145 7
 7 -6 -9 2605.08 265.279 7
 7 -6 -10 26735.7 776.569 7
 7 -6 -12 29104.4 915.709 6
 7 -6 -13 8808.47 498.051 6
 7 -6 -14 1959.73 243.119 6
 7 -6 -15 5344.41 329.857 6
 7 -6 -16 514.85 116.425 6
 7 -6 -17 1790.89 137.639 6
 7 -7 14 3606.68 262.31 5
 7 -7 13 1474.54 202.768 5
 7 -7 12 7426.19 447.978 5
 7 -7 11 18621.8 725.569 5
 7 -7 10 1724.53 255.737 5
 7 -7 9 320.929 128.629 5
 7 -7 8 2192.68 280.254 5
 7 7 -7 4668.51 407.13 3
 7 -7 7 4160.04 364.671 5
 7 -7 6 6352.75 474.607 1
 7 7 -6 5046.25 411.684 3
 7 -7 6 5600.67 408.123 5
 7 7 -5 28128.6 698.532 7
 7 -7 5 26639.8 860.967 5
 7 -7 5 26527.5 984 1
 7 -7 4 1263.4 216.731 5
 7 7 -4 1339.21 171.058 7
 7 -7 4 1396.89 262.154 1
 7 7 -3 33017.4 741.558 7
 7 -7 3 30868 898.239 5
 7 -7 3 31443.4 1108.89 1
 7 7 -2 3944.25 262.752 7
 7 -7 2 3684.01 407.317 1
 7 -7 1 19801.1 899.18 1
 7 -7 0 520.874 202.45 1
 7 -7 -1 19673.7 900.226 1
 7 -7 -2 4127.29 428.786 1
 7 -7 -3 30747 1101.42 1
 7 -7 -4 945.804 233.229 1
 7 -7 -5 28353.7 882.346 7
 7 -7 -5 30253.3 1046.46 1
 7 -7 -6 5991.84 470.215 1
 7 -7 -6 6258.18 421.161 7
 7 -7 -7 4298.36 358.082 7
 7 -7 -8 2250.72 256.964 7
 7 -7 -9 25.0173 88.6263 7
 7 -7 -10 2194.84 238.477 7
 7 -7 -12 8736.58 502.336 6
 7 -7 -13 1603.63 228.907 6
 7 -7 -14 2921.72 270.179 6
 7 -7 -15 2104.54 208.441 6
 7 -7 -16 4168.89 231.285 6
 7 -8 14 3476.38 251.623 5
 7 -8 13 4647.22 325.288 5
 7 -8 12 1829.21 239.643 5
 7 -8 11 4887.77 386.055 5
 7 -8 10 662.334 178.7 5
 7 -8 9 332.011 157.729 5
 7 -8 8 18403 761.993 5
 7 -8 7 1015.75 205.476 5
 7 -8 6 33235.5 1010.81 5
 7 -8 5 3395.38 333.991 5
 7 -8 5 4052.1 410.571 1
 7 -8 4 14218.6 656.665 5
 7 -8 4 14592.8 774.537 1
 7 -8 3 5820.5 513.222 1
 7 -8 2 59524.6 1593.61 1
 7 -8 1 1121.17 251.949 1
 7 -8 0 4167.09 445.332 1
 7 -8 -1 787.459 226.261 1
 7 -8 -2 58061.6 1573.59 1
 7 -8 -3 5781.93 502.087 1
 7 -8 -4 17340.9 843.334 1
 7 -8 -5 4880.8 394.941 7
 7 -8 -5 3587.79 394.943 1
 7 -8 -6 33640.4 992.556 7
 7 -8 -7 1014.98 207.558 7
 7 -8 -8 19985.8 737.822 7
 7 -8 -9 459.056 141.242 7
 7 -8 -10 1390.2 210.269 7
 7 -8 -13 4294.05 328.079 6
 7 -8 -14 3613.3 280.293 6
 7 -8 -15 1640.72 170.227 6
 7 -8 -16 3189.82 181.654 6
 7 -9 14 1625.67 174.945 5
 7 -9 13 8534.84 413.254 5
 7 -9 12 886.644 172.274 5
 7 -9 11 22117.8 772.204 5
 7 -9 10 157.411 141.07 5
 7 -9 9 22717.1 838.346 5
 7 -9 8 3427.85 342.503 5
 7 -9 7 29461.1 977.139 5
 7 -9 6 2120.21 274.856 5
 7 -9 5 46425.9 1227.02 5
 7 9 -4 4538.7 328.038 4
 7 -9 4 5006.57 416.215 5
 7 9 -3 11886.3 524.878 4
 7 9 -2 3739.68 295.615 4
 7 -9 2 3848.81 443.224 1
 7 -9 1 59498.3 1658.82 1
 7 -9 0 -136.883 156.449 1
 7 -9 -1 59648.1 1660.74 1
 7 -9 -2 3993.34 438.872 1
 7 -9 -6 2502.35 301.297 7
 7 -9 -7 30017.1 939.617 7
 7 -9 -8 4809.26 377.733 7
 7 -9 -9 23663.4 765.53 7
 7 -9 -10 415.786 135.575 7
 7 -9 -11 19432.8 582.382 7
 7 -9 -13 8395.59 423.503 6
 7 -9 -14 1350.31 166.76 6
 7 -9 -15 7277.88 296.182 6
 7 10 -14 9061.66 309.126 4
 7 -10 13 137.007 96.6514 5
 7 -10 12 16558.8 599.896 5
 7 -10 11 126.809 128.78 5
 7 -10 10 47899.9 1152.46 5
 7 -10 9 520.679 188.841 5
 7 -10 8 32551.1 1016.53 5
 7 -10 7 4499.05 399.373 5
 7 10 -6 35308.5 953.674 4
 7 -10 6 35249.6 1083.73 5
 7 10 -5 7764.2 454.76 4
 7 -10 5 7664.39 521.255 5
 7 10 -4 43600.5 1058.36 4
 7 10 -3 4327.01 341.424 4
 7 10 -2 1945.8 234.497 4
 7 10 -1 -4.53436 118.995 4
 7 10 0 121974 1699.7 4
 7 10 1 -198.07 134.784 4
 7 10 2 2720.74 267.629 4
 7 10 3 4211.8 318.124 4
 7 10 4 47477 1031.43 4
 7 -10 -6 35150 1040.24 7
 7 -10 -7 4876.49 398.198 7
 7 -10 -8 34535.7 962.353 7
 7 -10 -9 588.973 161.74 7
 7 -10 -10 45366.6 950.92 7
 7 -10 -13 5.41696 102.837 6
 7 -10 -14 9310.59 357.872 6
 7 11 -13 10251.9 343.232 4
 7 11 -12 183.475 92.0372 4
 7 11 -11 16624 551.412 4
 7 -11 11 16503.9 611.516 5
 7 -11 10 2744.43 289.839 5
 7 11 -9 34295.3 884.916 4
 7 -11 9 34418.3 984.181 5
 7 -11 8 239.679 152.535 5
 7 11 -8 140.365 111.124 4
 7 11 -7 26958.9 827.459 4
 7 -11 7 26164.7 915.235 5
 7 11 -6 3827.91 333.577 4
 7 11 -5 54186.9 1190.6 4
 7 11 -4 1391.57 216.659 4
 7 11 -3 12643.6 575.496 4
 7 11 -2 178.055 108.869 4
 7 11 -1 5833.05 395.196 4
 7 11 0 -1.01879 125.91 4
 7 11 1 4683.44 351.292 4
 7 11 2 -13.8128 107.148 4
 7 11 3 12745.2 550.951 4
 7 11 4 1329.85 199.325 4
 7 -11 -6 4241.68 378.241 7
 7 -11 -7 27508.7 879.693 7
 7 -11 -8 480.833 163.657 7
 7 -11 -9 31123.2 821.003 7
 7 -11 -10 2794.04 235.017 7
 7 -11 -12 90.6675 94.0433 6
 7 -11 -13 11047.4 399.962 6
 7 -11 -14 291.316 74.726 6
 7 12 -12 1492.95 145.854 4
 7 12 -11 1867.65 183.871 4
 7 12 -10 8048.13 389.057 4
 7 12 -9 1347.41 185.333 4
 7 12 -8 17425.3 627.902 4
 7 12 -7 2033.57 245.501 4
 7 12 -6 33244.2 903.831 4
 7 12 -5 1956.18 243.583 4
 7 12 -4 16131 647.903 4
 7 12 -3 969.057 183.151 4
 7 12 -2 8974.56 487.14 4
 7 12 -1 526.347 161.799 4
 7 12 0 9834.16 499.652 4
 7 12 1 610.583 149.656 4
 7 12 2 8509.71 459.126 4
 7 12 3 1275.24 194.492 4
 7 12 4 16663.9 623.921 4
 7 -12 -6 34832.3 990.011 7
 7 -12 -7 2160.52 263.728 7
 7 -12 -8 15237.2 593.985 7
 7 -12 -9 1309.02 179.911 7
 7 -12 -10 7452.33 336.436 7
 7 -12 -12 1625.59 170.561 6
 7 -12 -13 605.409 99.3349 6
 7 13 -11 404.934 85.4327 4
 7 13 -10 1256.5 152.857 4
 7 13 -9 3456.21 251.37 4
 7 13 -8 1262.29 178.613 4
 7 13 -7 3949.47 301.327 4
 7 13 -6 612.238 155.45 4
 7 13 -5 16108.2 615.309 4
 7 13 -4 153.258 105.009 4
 7 13 -3 1672.49 223.833 4
 7 13 -2 699.762 165.823 4
 7 13 -1 3499.13 300.075 4
 7 13 0 -44.6888 105.724 4
 7 13 1 3601.89 301.491 4
 7 13 2 815.223 161.768 4
 7 13 3 1506.6 203.737 4
 7 -13 -5 15254.6 649.503 7
 7 -13 -6 635.92 168.98 7
 7 -13 -7 4036.89 319.196 7
 7 -13 -8 1184.04 172.359 7
 7 -13 -9 3290.74 234.847 7
 7 -13 -10 887.288 113.517 7
 7 -13 -12 1655.09 136.883 6
 7 14 -10 1363.43 128.403 4
 7 14 -9 1397.06 146.173 4
 7 14 -8 439.985 112.322 4
 7 14 -7 604.375 128.839 4
 7 14 -6 874.25 154.416 4
 7 14 -5 93.0331 97.8009 4
 7 14 -4 1069.09 177.166 4
 7 -14 3 423.813 125.592 7
 7 14 -3 336.263 135.757 4
 7 14 -2 5148.11 340.609 4
 7 14 -1 63.1763 108.629 4
 7 14 0 -4.19686 113.716 4
 7 14 1 150.061 126.457 4
 7 14 2 5530.87 344.484 4
 7 14 3 517.113 144.212 4
 7 -14 -4 1140.58 202.047 7
 7 -14 -5 51.4035 115.943 7
 7 -14 -6 821.941 165.799 7
 7 -14 -7 341.657 124.013 7
 7 -14 -8 482.142 113.529 7
 7 -14 -9 1001.22 121.15 7
 7 15 -8 522.871 85.0224 4
 7 15 -7 147.767 77.2261 4
 7 15 -6 230.11 89.7594 4
 7 15 -5 13234 454.711 4
 7 15 -4 461.24 121.866 4
 7 -15 3 3703.14 239.236 7
 7 15 -3 3395.21 247.664 4
 7 -15 2 470.244 116.791 7
 7 15 -2 623.807 139.485 4
 7 15 -1 1616.19 189.998 4
 7 -15 1 1870.47 205.685 7
 7 -15 0 872.639 158.986 7
 7 15 0 705.181 137.15 4
 7 15 1 1923.64 200.529 4
 7 -15 -1 1777.48 212.957 7
 7 15 2 423.674 113.271 4
 7 -15 -2 636.404 151.405 7
 7 -15 -3 3513.23 286.911 7
 7 -15 -4 353.673 129.08 7
 7 -15 -5 12205.1 478.306 7
 7 -15 -6 316.031 104.555 7
 7 -15 -7 377.079 99.0123 7
 7 -15 -8 424.285 83.5056 7
 7 16 -5 -100.401 64.4623 4
 7 16 -4 7921.79 303.881 4
 7 16 -3 -17.2248 73.8057 4
 7 16 -2 5891.62 280.755 4
 7 -16 2 5783.66 256.381 7
 7 16 -1 2556.87 197.322 4
 7 -16 1 3030.76 209.079 7
 7 16 0 3390.49 220.514 4
 7 -16 0 4000.47 249.619 7
 7 -16 -1 2756.32 218.527 7
 7 -16 -2 6827.64 335.162 7
 7 -16 -3 163.96 104.367 7
 7 -16 -4 6945.85 321.585 7
 7 -16 -5 86.9482 81.6165 7
 7 -16 -6 5942.45 253.844 7
 7 -17 -1 5794.38 234.785 7
 7 -17 -2 -51.2186 56.8301 7
 7 -17 -3 6798.18 249.892 7
 8 0 0 17213.3 726.582 1
 8 0 1 -58.9183 146.07 1
 8 0 -1 -54.5584 140.367 1
 8 0 2 200515 2465.75 1
 8 0 -2 198179 2413.24 1
 8 0 3 9235.77 538.311 1
 8 0 -3 9312.62 528.808 1
 8 0 4 95635.3 1668.29 1
 8 0 -4 91407.3 1597.28 1
 8 0 5 18018.2 717.841 1
 8 0 -5 17938.2 615.587 7
 8 0 -5 17827.7 699.723 1
 8 0 -6 77940.2 1286.61 7
 8 0 -6 77063.9 1270.72 6
 8 0 -7 3718.74 292.76 7
 8 0 -7 3932.23 311.277 6
 8 0 -8 8080.05 465.168 6
 8 0 -8 7569.08 412.533 7
 8 0 -9 786.588 164.861 7
 8 0 -9 583.953 179.692 6
 8 0 -10 73521.7 1186.54 7
 8 0 -10 73494 1417.93 6
 8 0 -11 847.145 196.127 6
 8 0 -12 23079.3 798.849 6
 8 0 -13 10454.6 533.569 6
 8 0 -14 2652.26 274.984 6
 -8 0 15 279.83 108.919 5
 8 0 -15 228.348 125.335 6
 -8 0 16 7939.98 339.432 5
 8 0 -16 7646.33 357.17 6
 -8 0 17 203.771 77.4672 5
 -8 1 17 11999.3 363.476 5
 -8 1 16 754.068 130.193 5
 8 1 -16 739.897 141.381 6
 8 1 -15 5497.48 340.256 6
 8 1 -14 3591.65 311.589 6
 8 1 -13 17358.5 667.371 6
 8 1 -12 2655.31 287.342 6
 8 1 -11 27492.5 864.212 6
 8 1 -10 6539.24 356.873 7
 8 1 -10 6185.66 431.356 6
 8 1 -9 27797.6 742.916 7
 8 1 -9 26047.7 828.087 6
 8 1 -8 6448.96 378.879 7
 8 1 -8 6587.8 418.236 6
 8 1 -7 112792 1522.84 7
 8 1 -7 111932 1589.84 6
 8 1 -6 14284.9 546.126 7
 8 1 -6 14081.3 544.378 6
 8 -1 6 14500 642.307 1
 8 1 -5 55290.4 1056.31 7
 8 -1 5 55624.9 1288.89 1
 8 -1 4 3635.32 352.879 1
 8 -1 3 145785 2141.18 1
 8 1 -3 143914 1995.3 1
 8 -1 2 2643.86 307.255 1
 8 1 -2 3109.85 314.531 1
 8 -1 1 99477.2 1780.45 1
 8 1 -1 95950 1686.61 1
 8 -1 0 126.313 119.135 1
 8 1 0 177.833 135.713 1
 8 -1 -1 97251.9 1751.69 1
 8 1 1 103313 1756.02 1
 8 -1 -2 2823.93 322.417 1
 8 1 2 2954.96 314.841 1
 8 -1 -3 150429 2136.47 1
 8 1 3 154223 2111.03 1
 8 -1 -4 3187.25 325.563 1
 8 -1 -5 52168.3 1062.35 7
 8 -1 -5 52134 1214.92 1
 8 -1 -6 13746.9 555.523 7
 8 -1 -6 13890.1 554.405 6
 8 -1 -6 13426.8 605.848 1
 8 -1 -7 118831 1618.77 7
 8 -1 -7 117409 1664.65 6
 8 -1 -8 7063.62 408.596 7
 8 -1 -8 7104.76 434.737 6
 8 -1 -9 23620.1 714.746 7
 8 -1 -9 22978.2 794.92 6
 8 -1 -10 5551.17 345.446 7
 8 -1 -10 4883.08 396.641 6
 8 -1 -11 27687.8 890.64 6
 8 -1 -12 2582.79 295.456 6
 8 -1 -13 16397.1 660.943 6
 -8 -1 14 3808.73 275.298 5
 8 -1 -14 3635.56 313.145 6
 -8 -1 15 5257.04 302.407 5
 8 -1 -15 4736.59 325.523 6
 -8 -1 16 797.315 124.977 5
 8 -1 -16 558.357 129.13 6
 8 -1 -17 11806.8 371.018 6
 -8 -1 17 11928.6 345.478 5
 -8 2 17 1747.45 148.178 5
 -8 2 16 15922 478.596 5
 8 2 -15 5443.57 335.211 6
 8 2 -14 11565.2 519.546 6
 8 2 -13 779.184 183.854 6
 8 2 -12 4446.5 361.115 6
 8 2 -11 12198.3 579.478 6
 8 2 -10 19822 590.129 7
 8 2 -10 20708.3 744.382 6
 8 2 -9 3385.66 268.844 7
 8 2 -9 3791.08 324.828 6
 8 2 -8 109088 1463.43 7
 8 2 -8 106639 1906.81 3
 8 2 -8 110103 1621.17 6
 8 2 -7 11065.3 477.054 7
 8 2 -7 11291.8 609.072 3
 8 2 -7 10919.1 499.508 6
 8 2 -6 86343.7 1317 7
 8 2 -6 84881.4 1551.31 3
 8 -2 6 89506.3 1619.62 1
 8 2 -6 85983.5 1319.63 6
 8 -2 5 2100.49 283.426 1
 8 2 -5 2409.52 240.271 7
 8 -2 4 42757.2 1171.94 1
 8 -2 3 2956.61 321.172 1
 8 -2 2 33262 1045.52 1
 8 -2 1 1707.65 258.7 1
 8 -2 0 1659.04 252.566 1
 8 -2 -1 1134.4 219.843 1
 8 -2 -2 34517.7 1057.99 1
 8 -2 -3 2767.65 318.178 1
 8 -2 -4 44422.3 1175.9 1
 8 -2 -5 2527.16 291.664 1
 8 -2 -5 2160.68 245.831 7
 8 -2 -6 91447.6 1603.47 1
 8 -2 -6 89000.9 1434.37 7
 8 -2 -6 88395.5 1409.02 6
 8 -2 -7 11582.3 528.962 7
 8 -2 -7 11527.9 540.748 6
 8 -2 -8 111601 1603.28 7
 8 -2 -8 110719 1698.17 6
 8 -2 -9 3663.67 300.48 7
 8 -2 -9 3626.97 334.72 6
 8 -2 -10 18514.8 624.024 7
 8 -2 -10 18101.8 728.801 6
 8 -2 -11 10838.2 572.271 6
 8 -2 -12 3826.39 346.518 6
 -8 -2 13 1048.42 162.742 5
 8 -2 -13 1158.14 216.491 6
 -8 -2 14 11103.9 445.64 5
 8 -2 -14 10274.1 503.882 6
 -8 -2 15 5264.41 293.285 5
 8 -2 -15 5285.78 334.476 6
 8 -2 -16 14689.4 481.707 6
 -8 -2 16 15004.8 434.824 5
 8 -2 -17 1620.42 145.824 6
 -8 -2 17 1603.72 132.322 5
 -8 3 17 3028.09 183.138 5
 8 3 -14 2550.13 259.75 6
 8 3 -13 1944.51 239.166 6
 8 3 -12 2175.12 259.735 6
 8 3 -11 32253.3 918.839 6
 8 3 -10 11183.6 437.288 7
 8 3 -10 10976.9 544.538 6
 8 3 -9 1586.1 195.355 7
 8 3 -9 1389.92 213.434 6
 8 3 -8 323.434 125.793 7
 8 3 -8 560.664 161.331 3
 8 3 -8 686.705 169.145 6
 8 3 -7 50553.9 988.644 7
 8 3 -7 47818.9 1237.03 3
 8 3 -7 50938.9 1060.14 6
 8 -3 6 4576.14 391.19 1
 8 3 -6 4134.72 302.951 7
 8 3 -6 3915.5 355.239 3
 8 3 -6 4261.46 308.179 6
 8 3 -5 62927.2 1102.88 7
 8 -3 5 61793.6 1407.86 1
 8 3 -4 1725.14 194.516 7
 8 -3 4 1115.37 220.461 1
 8 -3 3 4379.81 402.808 1
 8 -3 2 7896.3 531.66 1
 8 -3 1 9555.48 581.119 1
 8 -3 0 679.018 191.159 1
 8 -3 -1 10151.5 594.072 1
 8 -3 -2 7205.25 510.349 1
 8 -3 -3 4783.58 410.112 1
 8 -3 -4 1523.44 202.946 7
 8 -3 -4 1382.89 229.501 1
 8 -3 -5 65580.8 1253.69 7
 8 -3 -5 65212.3 1423.14 1
 8 -3 -6 4892.94 396.987 1
 8 -3 -6 4675.31 351.103 7
 8 -3 -7 51143.2 1115.46 7
 8 -3 -8 286.913 134.831 7
 8 -3 -8 167.866 123.777 6
 8 -3 -9 1351.81 204.021 7
 8 -3 -9 1265.56 223.16 6
 8 -3 -10 10914.8 495.166 7
 8 -3 -10 10819 574.853 6
 8 -3 -11 30409.9 761.99 7
 8 -3 -11 29340.5 931.259 6
 -8 -3 12 1903.1 198.768 5
 8 -3 -12 1609.04 250.668 6
 -8 -3 13 1763.76 194.206 5
 8 -3 -13 1912.66 256.712 6
 -8 -3 14 2712.77 220.178 5
 8 -3 -14 2744.08 276.043 6
 8 -3 -15 9704.02 441.835 6
 -8 -3 15 10089.8 377.053 5
 8 -3 -16 3606.51 242.767 6
 -8 -3 16 3658.2 204.738 5
 8 -3 -17 3225.26 189.385 6
 -8 4 17 2987.29 173.417 5
 8 4 -12 12402.5 559.692 6
 8 4 -11 5752.04 396.657 6
 8 4 -10 14961.9 489.832 7
 8 4 -10 15450.3 631.322 6
 8 4 -9 15233.1 516.8 7
 8 4 -9 14877.8 610.43 6
 8 4 -8 7928.19 391.805 7
 8 4 -8 8393.87 455.999 6
 8 4 -7 851.58 154.949 7
 8 4 -7 945.074 221.648 3
 8 4 -7 926.877 172.233 6
 8 4 -6 3970.77 291.123 7
 8 4 -6 3749.11 287.282 6
 8 -4 6 3756.6 367.102 1
 8 4 -5 13931 516.565 7
 8 -4 5 13395.7 680.203 1
 8 4 -4 5583.44 332.633 7
 8 -4 4 5318.92 443.556 1
 8 4 -3 2636.96 227.607 7
 8 -4 3 2473.51 313.598 1
 8 4 -2 41019.2 851.995 7
 8 -4 2 40646 1211.2 1
 8 -4 1 2345.35 314.502 1
 8 -4 0 17271 798.67 1
 8 -4 -1 2484.41 317.853 1
 8 -4 -2 41389.5 1219.09 1
 8 -4 -3 2825.67 273.774 7
 8 -4 -3 2705.49 329.367 1
 8 -4 -4 4704.71 352.289 7
 8 -4 -4 4121.29 388.989 1
 8 -4 -5 13628.8 593.596 7
 8 -4 -5 13392.8 669.343 1
 8 -4 -6 3226.61 306.253 7
 8 -4 -6 3216.45 326.711 1
 8 -4 -7 881.989 176.439 7
 8 -4 -8 7916.98 453.341 7
 8 -4 -9 14842.9 599.363 7
 8 -4 -9 14042.1 647.436 6
 8 -4 -10 16618.9 609.31 7
 8 -4 -10 16398.3 702.336 6
 8 -4 -11 5886.94 347.844 7
 8 -4 -11 5254.79 411.243 6
 8 -4 -12 11346.9 576.295 6
 8 -4 -13 2534.62 284.251 6
 8 -4 -14 10929 504.92 6
 8 -4 -15 945.275 161.114 6
 8 -4 -16 -46.5386 86.1128 6
 8 -4 -17 2528.8 157.575 6
 -8 5 17 6927.75 235.176 5
 8 5 -10 6263.39 317.005 7
 8 5 -10 5963.04 399.353 6
 8 5 -9 704.272 130.89 7
 8 5 -9 817.583 181.312 6
 8 5 -8 10917.9 450.647 7
 8 5 -8 11295.5 521.324 6
 8 5 -7 46450 920.387 7
 8 5 -7 49023.7 1041.4 6
 8 5 -6 8952.79 417.936 7
 8 5 -6 9166.26 439.722 6
 8 -5 6 8382.71 530.299 1
 8 5 -5 48519.9 958.034 7
 8 -5 5 46679.3 1280.26 1
 8 5 -4 7861.26 388.955 7
 8 -5 4 7857.88 545.928 1
 8 5 -3 27909.7 709.875 7
 8 -5 3 27917.5 1027.34 1
 8 5 -2 3859.38 270.005 7
 8 -5 2 4011.69 416.865 1
 8 -5 1 72522.2 1690.13 1
 8 5 -1 72059.1 1097.88 7
 8 -5 1 68492.5 1205.91 7
 8 5 0 1810.81 178.938 7
 8 -5 0 1882.21 231.216 7
 8 -5 0 1752.22 289.233 1
 8 5 1 69813.5 1031.98 7
 8 -5 -1 70486.5 1655.42 1
 8 -5 -1 69614.7 1289.15 7
 8 -5 -2 3769.92 407.679 1
 8 -5 -2 3685.96 316.741 7
 8 5 2 3941.27 247.804 7
 8 -5 -3 26694.3 830.991 7
 8 -5 -3 26848.1 1003.35 1
 8 -5 -4 7510.76 454.469 7
 8 -5 -4 7871.46 551.905 1
 8 -5 -5 46846 1117.99 7
 8 -5 -5 48008.2 1285.76 1
 8 -5 -6 8828.9 496.503 7
 8 -5 -6 8322.37 530.414 1
 8 -5 -7 49389.6 1147.61 7
 8 -5 -8 10888.9 539.131 7
 8 -5 -9 1345.95 204.838 7
 8 -5 -10 7207.2 409.589 7
 8 -5 -10 6048.96 438.544 6
 8 -5 -11 10417.8 451.264 7
 8 -5 -11 9328.31 530.914 6
 8 -5 -12 1202.31 224.685 6
 8 -5 -13 18816.9 693.551 6
 8 -5 -14 6111.57 376.6 6
 8 -5 -15 9939.97 420.421 6
 8 -5 -16 280.468 93.6476 6
 8 6 -8 13948.4 496.701 7
 8 -6 8 14697.5 628.821 5
 8 6 -7 3776.71 272.703 7
 8 -6 7 3479.94 315.361 5
 8 6 -6 67341.9 1112.02 7
 8 -6 6 63566 1304.93 5
 8 6 -5 1444.18 187.399 7
 8 -6 5 1892.45 286.475 1
 8 6 -4 98429.3 1350.67 7
 8 -6 4 95805.8 1923.24 1
 8 6 -3 7647.25 385.044 7
 8 -6 3 7456.14 569.636 1
 8 6 -2 53827 973.086 7
 8 -6 2 53642.5 1487.31 1
 8 -6 2 50664.1 1049.34 7
 8 6 -1 6613.72 344.652 7
 8 -6 1 6277.45 392.328 7
 8 -6 1 6969.89 553.321 1
 8 -6 0 46472.8 1393.84 1
 8 6 0 45002.6 861.882 7
 8 -6 0 43072.8 1028.73 7
 8 6 1 6868.45 338.832 7
 8 -6 -1 6577.98 540.962 1
 8 -6 -1 6685.01 426.529 7
 8 -6 -2 54683.5 1497.34 1
 8 -6 -2 52647.8 1182.71 7
 8 -6 -3 7614.28 575.543 1
 8 -6 -3 7180.67 459.641 7
 8 -6 -4 96818.9 1922.7 1
 8 -6 -4 96501.9 1640.23 7
 8 -6 -5 852.275 226.875 1
 8 -6 -5 1510.84 232.911 7
 8 -6 -6 73439.3 1436.4 7
 8 -6 -7 3661.06 337.722 7
 8 -6 -8 12144.5 575.795 7
 8 -6 -9 1020.99 192.386 7
 8 -6 -10 7631.18 423.779 7
 8 -6 -11 7426.96 386.024 7
 8 -6 -11 7562.56 480.195 6
 8 -6 -12 25217.2 816.773 6
 8 -6 -13 907.265 184.197 6
 8 -6 -14 11339.7 480.344 6
 8 -6 -15 2355.56 209.157 6
 8 -6 -16 18151.9 443.096 6
 8 -7 11 46429.4 1029.52 5
 8 -7 10 952.61 186.468 5
 8 -7 9 16707.8 678.774 5
 8 -7 8 354.964 126.086 5
 8 -7 7 15461.5 677.306 5
 8 -7 6 2503.73 282.393 5
 8 7 -5 42859.2 897.592 7
 8 7 -4 1092.18 168.437 7
 8 -7 4 573.136 227.51 1
 8 -7 3 131462 2351.95 1
 8 7 -3 130679 1562.84 7
 8 -7 3 126091 1649.95 7
 8 -7 2 3532.43 419.338 1
 8 7 -2 4009.27 287.318 7
 8 -7 2 3847.53 313.582 7
 8 -7 1 45434.3 1067.35 7
 8 -7 1 47394.3 1431.04 1
 8 -7 0 11249.1 551.397 7
 8 -7 0 11620.5 720.54 1
 8 -7 -1 50545.7 1483.58 1
 8 -7 -1 48902.6 1158.7 7
 8 -7 -2 3376.44 414.215 1
 8 -7 -2 2910.63 311.153 7
 8 -7 -3 131221 2345.62 1
 8 -7 -3 125195 1913.2 7
 8 -7 -4 682.171 178.772 7
 8 -7 -5 47486.2 1195.7 7
 8 -7 -6 2868.79 325.055 7
 8 -7 -7 15951 674.883 7
 8 -7 -8 215.95 133.895 7
 8 -7 -9 16241.4 638.554 7
 8 -7 -10 1262.33 184.899 7
 8 -7 -11 44955.2 900.699 7
 8 -7 -11 46388 1126.49 6
 8 -7 -12 2864.36 294.549 6
 8 -7 -13 11219.1 501.076 6
 8 -7 -14 233.358 111.805 6
 8 -7 -15 7465.98 323.674 6
 8 -7 -16 320.432 70.6337 6
 8 -8 12 16979.7 569.084 5
 8 -8 11 486.474 144.748 5
 8 -8 10 44681.5 1067.77 5
 8 -8 9 532.942 157.264 5
 8 -8 8 19038.7 756.097 5
 8 -8 7 1856.97 268.995 5
 8 -8 3 758.903 149.558 7
 8 -8 2 122721 1751.88 7
 8 -8 1 4638.37 366.731 7
 8 -8 0 45112.6 1126.92 7
 8 -8 -1 4621.77 385.749 7
 8 -8 -2 119525 1901.71 7
 8 -8 -3 955.741 208.148 7
 8 -8 -4 19016.2 776.305 7
 8 -8 -5 2321.14 308.549 7
 8 -8 -6 1420.56 228.738 7
 8 -8 -7 2374.87 283.681 7
 8 -8 -8 18710.3 715.74 7
 8 -8 -9 286.507 139.82 7
 8 -8 -10 44692 971.925 7
 8 -8 -11 504.238 113.522 7
 8 -8 -11 452.171 136.52 6
 8 -8 -12 16955.8 628.22 6
 8 -8 -13 2556.21 242.573 6
 8 -8 -14 3501.86 245.316 6
 8 -8 -15 1225.47 131.673 6
 8 -9 10 1043.57 187.436 5
 8 -9 9 13590.4 612.762 5
 8 -9 8 1750.46 252.525 5
 8 -9 3 5428.78 365.952 7
 8 -9 2 5002.84 377.007 7
 8 -9 1 68985.2 1389.88 7
 8 -9 0 -154.123 134.6 7
 8 -9 -1 66713.4 1430.36 7
 8 -9 -2 4726.29 401.263 7
 8 -9 -3 6117.37 463.765 7
 8 -9 -4 1594.57 262.832 7
 8 -9 -5 2744.62 318.429 7
 8 -9 -6 2410.47 293.538 7
 8 -9 -7 5495.83 416.079 7
 8 -9 -8 2252.25 268.638 7
 8 -9 -9 13604 573.156 7
 8 -9 -10 834.747 154.33 7
 8 -9 -11 11222 416.127 7
 8 -9 -12 1134.05 188.203 6
 8 -9 -13 4829.92 296.834 6
 8 -9 -14 984.256 126.88 6
 8 10 -9 2226.21 218.134 4
 8 10 -8 3997.94 296.802 4
 8 -10 3 7634.72 434.374 7
 8 -10 2 2254.22 262.051 7
 8 -10 1 300.352 129.261 7
 8 -10 0 12526.6 623.974 7
 8 -10 -1 266.605 149.116 7
 8 -10 -2 2415.73 301.98 7
 8 -10 -3 7233.56 499.709 7
 8 -10 -4 91.3199 140.895 7
 8 -10 -5 7332.28 495.2 7
 8 -10 -6 200.932 156.167 7
 8 -10 -7 384.867 168.239 7
 8 -10 -8 3365.59 308.078 7
 8 -10 -9 2103.09 230.119 7
 8 -10 -10 43.7849 84.0833 7
 8 -10 -11 560.104 99.4622 7
 8 -10 -12 1431.49 182.891 6
 8 -10 -13 1174.96 144.461 6
 8 -10 -14 1270.12 122.346 6
 8 11 -10 1395.68 160.193 4
 8 11 -9 6725.45 339.419 4
 8 11 -8 520.666 135.493 4
 8 11 -7 8918.48 426.541 4
 8 11 -6 2633.37 244.865 4
 8 11 -5 1237.54 179.037 4
 8 11 -4 5335.59 346.484 4
 8 -11 3 152.042 106.907 7
 8 -11 2 1213.3 210.64 7
 8 -11 1 22916.4 806.332 7
 8 -11 0 1320.3 239.175 7
 8 -11 -1 24246.6 867.946 7
 8 -11 -2 782.369 198.748 7
 8 -11 -3 539.719 176.16 7
 8 -11 -4 5808.31 439.737 7
 8 -11 -5 1617.83 256.267 7
 8 -11 -6 3044.12 313.739 7
 8 -11 -7 10006.9 513.851 7
 8 -11 -8 554.566 152.317 7
 8 -11 -9 5748.38 338.44 7
 8 -11 -10 1313.46 157.732 7
 8 -11 -11 1954.4 204.371 6
 8 -11 -12 289.029 98.8589 6
 8 -11 -13 381.32 85.4755 6
 8 12 -9 916.034 131.408 4
 8 12 -8 16464.7 506.496 4
 8 12 -7 883.318 143.748 4
 8 12 -6 9555.07 429.55 4
 8 12 -5 7794.18 397.368 4
 8 12 -4 4793.99 322.622 4
 8 -12 3 31.4585 106.824 7
 8 12 -3 -30.1524 106.216 4
 8 -12 2 14590.2 598.045 7
 8 12 -2 12807.2 512.333 4
 8 -12 1 138.468 118.406 7
 8 12 -1 -308.59 127.7 4
 8 12 0 49328.6 989.146 4
 8 -12 0 52055.8 1202.09 7
 8 -12 -1 421.322 168.183 7
 8 12 1 -80.5481 107.917 4
 8 12 2 14046.8 524.883 4
 8 -12 -2 15829.3 689.006 7
 8 -12 -3 0.5534 130.468 7
 8 -12 -4 3446.06 340.272 7
 8 -12 -5 8013.6 482.547 7
 8 -12 -6 10762.6 533.804 7
 8 -12 -7 930.353 173.886 7
 8 -12 -8 16503.8 569.514 7
 8 -12 -9 918.59 142.338 7
 8 -12 -10 5529.08 255.432 7
 8 -12 -11 322.084 97.7936 6
 8 -12 -12 2927.83 181.186 6
 8 13 -8 1219.97 135.485 4
 8 13 -7 13568 437.524 4
 8 13 -6 1943.83 188.125 4
 8 13 -5 11453.4 444.208 4
 8 13 -4 171.009 98.7776 4
 8 -13 3 19386.6 588.436 7
 8 13 -3 17651.7 565.818 4
 8 -13 2 964.874 166.174 7
 8 13 -2 848.587 148.131 4
 8 13 -1 8282.1 396.106 4
 8 -13 1 8962.21 461.352 7
 8 -13 0 526.996 171.941 7
 8 13 0 586.059 134.03 4
 8 13 1 7597.57 371.929 4
 8 -13 -1 7518.58 449.693 7
 8 13 2 828.663 141.669 4
 8 -13 -2 1236.45 216.768 7
 8 -13 -3 19183.1 707.377 7
 8 -13 -4 192.537 140.455 7
 8 -13 -5 10847.7 514.071 7
 8 -13 -6 1739.13 219.765 7
 8 -13 -7 13736.1 509.468 7
 8 -13 -8 1137.99 152.924 7
 8 -13 -9 7964.81 310.43 7
 8 -13 -10 572.229 106.574 6
 8 14 -7 2463.18 159.182 4
 8 14 -6 12405.2 379.7 4
 8 14 -5 488.024 106.38 4
 8 14 -4 26920.5 611.022 4
 8 14 -3 279.52 98.0177 4
 8 14 -2 12882.2 439.463 4
 8 -14 2 14260.5 484.781 7
 8 -14 1 740.163 146.05 7
 8 14 -1 874.947 141.094 4
 8 -14 0 365.57 130.351 7
 8 14 0 191.661 90.5972 4
 8 -14 -1 958.359 176.439 7
 8 14 1 857.314 141.748 4
 8 -14 -2 13091.8 535.122 7
 8 -14 -3 517.099 147.15 7
 8 -14 -4 27133.1 740.578 7
 8 -14 -5 458.112 132.755 7
 8 -14 -6 12140.1 453.483 7
 8 -14 -7 2689.71 206.06 7
 8 -14 -8 4636.14 228.546 7
 8 15 -4 735.965 103.223 4
 8 15 -3 8686.73 302.435 4
 8 -15 2 266.459 85.0302 7
 8 15 -2 138.036 73.7346 4
 8 15 -1 2486.27 179.052 4
 8 -15 1 2651.28 199.701 7
 8 -15 0 1552.08 169.798 7
 8 -15 -1 3474.43 248.999 7
 8 -15 -2 234.381 105.822 7
 8 -15 -3 8713.01 379.405 7
 8 -15 -4 757.424 135.74 7
 8 -15 -5 8718.15 349.928 7
 8 -15 -6 -14.9914 68.3841 7
 8 -15 -7 5805.69 230.545 7
 8 -16 0 281.943 75.2489 7
 8 -16 -1 53.8076 64.027 7
 8 -16 -2 4657.23 227.109 7
 8 -16 -3 341.049 82.3343 7
 8 -16 -4 437.831 79.1039 7
 9 0 0 770.819 135.111 7
 9 0 0 -47.6467 163.754 1
 9 0 1 359.871 169.237 1
 9 0 -1 78.1289 129.144 1
 9 0 1 -57.8037 100.303 7
 9 0 -1 480.685 123.885 7
 9 0 2 6966.97 353.709 7
 9 0 -2 5953.04 374.498 7
 9 0 2 7484.35 522.388 1
 9 0 -2 6189.8 476.302 1
 9 0 3 1731.96 275.099 1
 9 0 -3 1738.34 263.375 1
 9 0 -3 1756.3 221.62 7
 9 0 -4 191.215 120.585 1
 9 0 -4 599.317 149.48 7
 9 0 4 331.554 139.351 1
 9 0 -5 -126.804 144.764 7
 9 0 -6 39956.3 977.494 7
 9 0 -6 38784.2 927.637 6
 9 0 -7 812.527 179.417 7
 9 0 -7 882.621 173.879 6
 9 0 -8 60846.9 1180.1 7
 9 0 -8 61366.2 1249.84 6
 9 0 -9 7860.27 426.552 7
 9 0 -9 7939.57 469.702 6
 9 0 -10 356.786 124.773 7
 9 0 -10 340.793 151.898 6
 9 0 -11 1347.93 169.397 7
 9 0 -11 1489.74 227.801 6
 9 0 -12 5118.56 373.033 6
 9 0 -13 1839.04 235.083 6
 -9 0 14 1510.27 162.516 5
 9 0 -14 1417.74 190.003 6
 -9 0 15 4163.95 234.267 5
 9 0 -15 3927.83 258.424 6
 -9 0 16 3532.26 182.866 5
 -9 1 16 3966.14 197.371 5
 -9 1 15 409.592 96.2054 5
 9 1 -15 453.312 120.975 6
 9 1 -14 2584.06 238.94 6
 9 1 -13 8906.2 451.786 6
 9 1 -12 8708.98 466.976 6
 9 1 -11 26750.5 652.383 7
 9 1 -11 25328.5 803.665 6
 9 1 -10 2990.33 256.27 7
 9 1 -10 3149.24 311.899 6
 9 1 -9 47626.5 993.97 7
 9 1 -9 49130 1119.31 6
 9 1 -8 9139.73 461.669 7
 9 1 -8 8645.07 470.72 6
 9 1 -7 16191.7 613.454 7
 9 1 -7 16142.1 613.964 6
 9 1 -6 3637 306.228 7
 9 1 -6 3492.45 278.304 6
 9 1 -5 14923.1 591.014 7
 9 -1 5 15312.3 715.772 1
 9 1 -4 136.993 112.538 7
 9 -1 4 82.3306 131.733 1
 9 1 -3 10664.3 497.058 7
 9 -1 3 10487.9 611.177 1
 9 1 -2 897.672 172.407 7
 9 -1 2 668.374 130.07 7
 9 -1 2 783.86 204.557 1
 9 1 -1 31156.1 804.771 7
 9 -1 1 29745 770.372 7
 9 -1 0 1187.17 234.37 1
 9 1 0 1047.27 152.985 7
 9 -1 0 962.222 157.464 7
 9 1 1 32080 771.895 7
 9 -1 -1 32181 839.254 7
 9 -1 -1 31855.2 1072.79 1
 9 1 2 714.735 135.377 7
 9 -1 -2 842.238 169.846 7
 9 -1 -2 912.812 199.991 1
 9 -1 -3 9869.23 491.611 7
 9 -1 -3 10314.1 596.271 1
 9 -1 -4 259.77 130.243 7
 9 -1 -4 -61.562 110.789 1
 9 -1 -5 12406.5 627.752 1
 9 -1 -5 12846.4 568.305 7
 9 -1 -6 4648.03 361.488 7
 9 -1 -6 4034.44 321.171 6
 9 -1 -7 18012.6 672.18 7
 9 -1 -7 18002.1 674.097 6
 9 -1 -8 8927.42 469.46 7
 9 -1 -8 8397.31 480.158 6
 9 -1 -9 48347 1041.24 7
 9 -1 -9 47634.6 1133.4 6
 9 -1 -10 3045.9 265.908 7
 9 -1 -10 3019.92 311.887 6
 9 -1 -11 24621.6 655.445 7
 9 -1 -11 24717.6 812.747 6
 9 -1 -12 8769.28 476.436 6
 -9 -1 13 8808.22 378.069 5
 9 -1 -13 8527.74 449.559 6
 -9 -1 14 3066.78 216.344 5
 9 -1 -14 3071.26 262.011 6
 -9 -1 15 523.414 96.1793 5
 9 -1 -15 722.655 141.907 6
 9 -1 -16 4370.95 236.433 6
 -9 -1 16 4282 185.257 5
 -9 2 16 1160.71 118.575 5
 9 2 -14 10911 454.151 6
 9 2 -13 2088.99 231.701 6
 9 2 -12 22670.4 731.978 6
 9 2 -11 3512.8 242.403 7
 9 2 -11 3726.94 323.097 6
 9 2 -10 125214 1486.65 7
 9 2 -10 127537 1780.85 6
 9 2 -9 494.628 140.434 7
 9 2 -9 446.155 159.216 6
 9 2 -8 7104.54 393.954 7
 9 2 -8 6861.35 419.55 6
 9 2 -7 5258.97 360.105 7
 9 2 -7 4970.33 349.841 6
 9 2 -6 28096.4 795.006 7
 9 2 -6 28531.4 775.079 6
 9 2 -5 14355.5 569.326 7
 9 -2 5 13335.7 674.032 1
 9 2 -4 8451.31 436.579 7
 9 -2 4 8229.01 548.362 1
 9 2 -3 4399.23 320.766 7
 9 -2 3 4403.71 415.842 1
 9 2 -2 58103.9 1100.74 7
 9 -2 2 57731.9 1040.96 7
 9 2 -1 2101.46 223.941 7
 9 -2 1 1840.43 204.318 7
 9 -2 1 1999.89 310.421 1
 9 -2 0 103866 1977.62 1
 9 2 0 103075 1405.06 7
 9 -2 0 101197 1483.96 7
 9 2 1 2061.27 201.904 7
 9 -2 -1 1925.13 223.836 7
 9 -2 -1 2059.14 299.078 1
 9 -2 -2 60369.9 1493.07 1
 9 2 2 58031.1 977.162 7
 9 -2 -2 58736.2 1187.45 7
 9 -2 -3 4899.27 364.264 7
 9 -2 -3 4903.28 431.708 1
 9 -2 -4 7146.18 434.815 7
 9 -2 -4 6725.3 484.853 1
 9 -2 -5 13627.7 598.056 7
 9 -2 -5 12698.4 529.373 6
 9 -2 -5 13635.7 673.573 1
 9 -2 -6 32343.6 916.332 7
 9 -2 -6 31054.3 857.059 6
 9 -2 -6 32250 984.72 1
 9 -2 -7 5239.42 385.309 7
 9 -2 -7 5249.31 376.872 6
 9 -2 -8 5589.86 386.889 7
 9 -2 -8 6172.39 412.828 6
 9 -2 -9 473.575 150.788 7
 9 -2 -9 477.368 153.006 6
 9 -2 -10 126221 1623.18 7
 9 -2 -10 127499 1861.02 6
 9 -2 -11 3368.48 259.685 7
 9 -2 -11 3345.96 323.411 6
 9 -2 -12 22599.5 759.377 6
 9 -2 -13 1893.57 242.797 6
 9 -2 -14 10849.1 466.938 6
 9 -2 -15 2234.98 207.443 6
 9 -2 -16 821.681 115.969 6
 -9 3 16 158.899 66.8091 5
 9 3 -12 5272.33 358.764 6
 9 3 -11 50047.6 843.125 7
 9 3 -11 53388.3 1121.47 6
 9 3 -10 4680.62 291.068 7
 9 3 -10 4182.14 338.499 6
 9 3 -9 21426 632.924 7
 9 3 -9 21497.3 722.392 6
 9 3 -8 2390.32 242.052 7
 9 3 -8 2484.68 260.85 6
 9 3 -7 26570 747.506 7
 9 3 -7 27929.2 788.483 6
 9 3 -6 5256.91 352.056 7
 9 3 -6 4933.91 328.159 6
 9 3 -5 116587 1577.26 7
 9 -3 5 112206 1956.88 1
 9 -3 4 5788.16 479.926 1
 9 3 -4 5765 364.792 7
 9 3 -3 14225.2 548.73 7
 9 -3 3 14292.9 740.067 1
 9 3 -2 3689.08 287.951 7
 9 -3 2 3216.95 266.434 7
 9 -3 2 3973.38 409.475 1
 9 3 -1 61439.6 1096.66 7
 9 -3 1 58567.1 1120.05 7
 9 -3 1 62165.3 1545.83 1
 9 3 0 13674.3 510.285 7
 9 -3 0 14015.1 573.97 7
 9 3 1 60673.6 1032.54 7
 9 -3 -1 60042.6 1197.79 7
 9 3 2 4196.83 272.762 7
 9 -3 -2 4171.25 333.464 7
 9 -3 -2 3820.61 408.397 1
 9 -3 -3 14967.1 626.189 7
 9 -3 -3 15672.9 766.275 1
 9 -3 -4 6042.49 483.584 1
 9 -3 -4 5514.31 393.414 7
 9 -3 -5 116066 1763.86 7
 9 -3 -5 115546 1962.84 1
 9 -3 -5 113334 1594.37 6
 9 -3 -6 5172.82 391.851 7
 9 -3 -6 4857.92 356.873 6
 9 -3 -7 26398.2 840.813 7
 9 -3 -7 25924.5 824.985 6
 9 -3 -8 2554.18 275.517 7
 9 -3 -8 2549.95 281.729 6
 9 -3 -9 23115.9 741.545 7
 9 -3 -9 22391 792.108 6
 9 -3 -10 4184.36 315.349 7
 9 -3 -10 3745.88 351.619 6
 9 -3 -11 51544.1 963.759 7
 9 -3 -11 50033 1158.77 6
 9 -3 -12 5333.83 384.187 6
 9 -3 -13 17504.5 630.934 6
 9 -3 -14 217.564 125.073 6
 9 -3 -15 16179.1 493.126 6
 9 -3 -16 249.49 83.2927 6
 -9 4 16 17656.7 382.902 5
 9 4 -10 5137.7 292.765 7
 9 4 -10 5233.65 366.101 6
 9 4 -9 4678.95 300.91 7
 9 4 -9 4667.33 345.641 6
 9 4 -8 46512.7 942.65 7
 9 4 -8 49581 1064.5 6
 9 4 -7 123.199 104.633 7
 9 4 -7 136.967 97.5638 6
 9 4 -6 49780.5 1015.51 7
 9 4 -6 50210.1 996.999 6
 9 4 -5 1355.31 197.127 7
 9 4 -4 141004 1713.65 7
 9 -4 4 136621 2249.89 1
 9 4 -3 5383.45 341.888 7
 9 -4 3 5042.68 458.199 1
 9 4 -2 17065 593.774 7
 9 -4 2 17300.7 605.571 7
 9 -4 2 17591.6 838.925 1
 9 4 -1 14451.9 533.714 7
 9 -4 1 13793.3 562.131 7
 9 -4 1 14934.8 780.662 1
 9 4 0 53905.3 994.576 7
 9 -4 0 52704.4 1118.79 7
 9 -4 0 55620.1 1499.41 1
 9 4 1 14199.3 501.337 7
 9 -4 -1 14424.4 605.897 7
 9 -4 -1 14419.2 769.344 1
 9 4 2 19684.7 562.097 7
 9 -4 -2 20420.9 734.568 7
 9 -4 -2 21528.7 928.01 1
 9 4 3 5489.41 287.514 7
 9 -4 -3 5521.96 402.773 7
 9 -4 -3 4900.39 444.028 1
 9 -4 -4 140858 1966.31 7
 9 -4 -4 140991 2269.74 1
 9 -4 -5 1381.56 231.733 7
 9 -4 -6 46366.4 1136.91 7
 9 -4 -7 -15.3859 141.901 7
 9 -4 -7 -54.6292 158.653 6
 9 -4 -8 51629.6 1157.25 7
 9 -4 -8 50280.1 1178.76 6
 9 -4 -9 4674.58 348.907 7
 9 -4 -9 4604.23 375.709 6
 9 -4 -10 6654.25 389.919 7
 9 -4 -10 6676.1 444.538 6
 9 -4 -11 484.826 123.471 7
 9 -4 -11 927.869 199.113 6
 9 -4 -12 25363.5 792.891 6
 9 -4 -13 5676.02 364.265 6
 9 -4 -14 22948.3 643.496 6
 9 -4 -15 416.919 109.621 6
 9 -4 -16 15867 390.482 6
 9 5 -9 6450.57 336.301 7
 9 5 -8 3648.64 269.452 7
 9 5 -7 30727.6 768.41 7
 9 5 -6 134.097 117.952 7
 9 5 -5 56673.8 1073.6 7
 9 5 -4 1255.6 196.293 7
 9 5 -3 64968.2 1138.44 7
 9 -5 2 857.506 229.331 1
 9 5 -2 694.519 153.683 7
 9 -5 2 792.09 153.815 7
 9 5 -1 24122.1 677.686 7
 9 -5 1 23510.7 747.351 7
 9 -5 1 25430.3 1028.36 1
 9 5 0 10993.9 452.778 7
 9 -5 0 9983.62 509.81 7
 9 -5 0 11178.6 690.027 1
 9 -5 -1 27007.6 842.08 7
 9 5 1 27698.7 688.651 7
 9 -5 -1 26837.2 1066.57 1
 9 -5 -2 838.288 230.54 1
 9 5 2 768.803 135.313 7
 9 -5 -2 901.092 186.077 7
 9 -5 -3 66114.9 1363.28 7
 9 -5 -4 1118.84 213.91 7
 9 -5 -5 53321.9 1241.43 7
 9 -5 -6 358.305 153.376 7
 9 -5 -7 34349.9 973.636 7
 9 -5 -8 3368.89 319.266 7
 9 -5 -8 3047.93 315.327 6
 9 -5 -9 7571.01 438.094 7
 9 -5 -9 7041.19 460.297 6
 9 -5 -10 6495.17 382.512 7
 9 -5 -10 6100.62 424.755 6
 9 -5 -11 1247.79 167.401 7
 9 -5 -11 909.203 200.636 6
 9 -5 -12 2297.6 255.888 6
 9 -5 -13 18038.4 612.912 6
 9 -5 -14 4449.04 285.031 6
 9 -5 -15 14221.8 425.911 6
 9 6 -7 762.603 159.68 7
 9 6 -6 5327.92 328.783 7
 9 6 -5 2952.97 259.302 7
 9 6 -4 23969 694.608 7
 9 6 -3 1674.3 207.081 7
 9 6 -2 33834.2 814.127 7
 9 -6 2 32693.9 866.604 7
 9 6 -1 3223.98 264.436 7
 9 -6 1 3007.07 284.322 7
 9 6 0 11692.8 466.935 7
 9 -6 0 10746.1 540.865 7
 9 6 1 3242.58 251.025 7
 9 -6 -1 2953 303.19 7
 9 -6 -2 33514.7 983.833 7
 9 -6 -3 1645.01 250.916 7
 9 -6 -4 22601.2 825.926 7
 9 -6 -5 3026.93 323.035 7
 9 -6 -6 5732.45 424.68 7
 9 -6 -7 729.586 185.579 7
 9 -6 -8 202.704 143.541 7
 9 -6 -9 5112.05 359.058 7
 9 -6 -9 4841.96 383.246 6
 9 -6 -10 6650.72 378.089 7
 9 -6 -10 7536.8 460.591 6
 9 -6 -11 5609.95 317.711 7
 9 -6 -11 6364.2 410.431 6
 9 -6 -12 1644.4 221.049 6
 9 -6 -13 1902.06 215.899 6
 9 -6 -14 3591.27 246.884 6
 9 -6 -15 1689.09 149.705 6
 9 -7 2 3068.06 292.147 7
 9 -7 1 17341.6 677.464 7
 9 -7 0 4527.05 368.666 7
 9 -7 -1 17805.3 723.17 7
 9 -7 -2 3036.7 325.644 7
 9 -7 -3 10553.1 577.292 7
 9 -7 -4 2588.9 309.393 7
 9 -7 -5 18558.6 763.251 7
 9 -7 -6 940.918 206.528 7
 9 -7 -7 10820.6 561.814 7
 9 -7 -8 6099.33 415.771 7
 9 -7 -9 828.759 165.716 7
 9 -7 -10 2773.99 242.029 7
 9 -7 -10 2997.09 299.998 6
 9 -7 -11 1209.52 151.909 7
 9 -7 -11 1641.82 221.502 6
 9 -7 -12 3312.48 276.472 6
 9 -7 -13 396.476 126.369 6
 9 -7 -14 1943.69 174.021 6
 9 -7 -15 3024.25 170.081 6
 9 -8 3 2559.63 255.788 7
 9 -8 2 3593.35 312.533 7
 9 -8 1 5529.18 399.878 7
 9 -8 0 241.283 162.836 7
 9 -8 -1 5365.08 413.811 7
 9 -8 -2 4518.99 399.915 7
 9 -8 -3 2474.44 293.123 7
 9 -8 -4 42550.6 1148.03 7
 9 -8 -5 159.17 152.856 7
 9 -8 -6 28701.8 924.773 7
 9 -8 -7 3938.6 345.348 7
 9 -8 -8 8458.01 468.739 7
 9 -8 -9 1746.65 223.008 7
 9 -8 -10 4049.93 283.648 7
 9 -8 -10 4185.78 332.246 6
 9 -8 -11 1868.13 175.034 7
 9 -8 -11 1940.17 225.834 6
 9 -8 -12 1817.1 204.146 6
 9 -8 -13 1356.1 163.04 6
 9 -8 -14 4332.53 221.291 6
 9 -9 3 22322.6 699.421 7
 9 -9 2 5526.11 379.456 7
 9 -9 1 30131.1 908.189 7
 9 -9 0 857.166 198.642 7
 9 -9 -1 27449.9 914.222 7
 9 -9 -2 5905.56 443.022 7
 9 -9 -3 23661.9 862.216 7
 9 -9 -4 1052.08 227.38 7
 9 -9 -5 32181.7 989.418 7
 9 -9 -6 2882.38 312.828 7
 9 -9 -7 10704.4 542.299 7
 9 -9 -8 1214.01 196.639 7
 9 -9 -9 18853.6 622.536 7
 9 -9 -10 534.092 118.947 7
 9 -9 -10 732.61 160.461 6
 9 -9 -11 7688.7 309.736 7
 9 -9 -11 7763.51 392.663 6
 9 -9 -12 1411.97 174.26 6
 9 -9 -13 4141.14 232.735 6
 9 -10 3 4385.87 314.387 7
 9 -10 2 52830.1 1122.8 7
 9 -10 1 65.6925 122.118 7
 9 -10 0 16244.6 685.401 7
 9 -10 -1 -93.1447 154.838 7
 9 -10 -2 50601.9 1232.89 7
 9 -10 -3 4418.5 382.575 7
 9 -10 -4 15784.6 691.242 7
 9 -10 -5 3180 323.165 7
 9 -10 -6 10455.5 539.091 7
 9 -10 -7 472.105 159.077 7
 9 -10 -8 20632.2 667.038 7
 9 -10 -9 1022.22 157.328 7
 9 -10 -10 15220 461.513 7
 9 -10 -10 16772.4 563.551 6
 9 -10 -11 331.286 73.5601 7
 9 -10 -11 199.639 102.35 6
 9 -10 -12 4359.69 242.751 6
 9 -11 3 13206 503.783 7
 9 -11 2 817.558 163.824 7
 9 -11 1 35983.3 937.911 7
 9 -11 0 635.73 174.485 7
 9 -11 -1 37901.2 1027.6 7
 9 -11 -2 359.288 157.051 7
 9 -11 -3 12481.5 602.33 7
 9 -11 -4 5400.4 405.973 7
 9 -11 -5 7192.77 445.725 7
 9 -11 -6 719.035 172.759 7
 9 -11 -7 14814.1 572.716 7
 9 -11 -8 709.152 140.949 7
 9 -11 -9 10884.1 408.654 7
 9 -11 -10 -11.9053 53.7638 7
 9 -11 -10 -27.6854 84.4584 6
 9 -11 -11 1077.27 137.162 6
 9 -12 2 796.614 160.952 7
 9 -12 1 778.899 160.84 7
 9 -12 0 10561.5 502.7 7
 9 -12 -1 807.47 182.008 7
 9 -12 -2 571.936 171.137 7
 9 -12 -3 1056.52 198.972 7
 9 -12 -4 12207.3 547.895 7
 9 -12 -5 2585.88 264.318 7
 9 -12 -6 8369.84 423.365 7
 9 -12 -7 412.108 118.967 7
 9 -12 -8 6640.66 320.939 7
 9 -12 -9 140.187 68.8556 7
 9 -12 -9 97.3196 78.115 6
 9 -12 -10 319.299 87.5078 6
 9 -13 2 255.291 99.7169 7
 9 -13 1 2986.37 242.676 7
 9 -13 0 790.597 154.031 7
 9 -13 -1 2777.09 264.537 7
 9 -13 -2 380.817 141.901 7
 9 -13 -3 2356.67 245.342 7
 9 -13 -4 47.3771 104.52 7
 9 -13 -5 5084.1 319.422 7
 9 -13 -6 1441.74 177.996 7
 9 -13 -7 2667.53 205.968 7
 9 -13 -8 -37.6133 70.3813 7
 9 -13 -9 1394.27 126.736 6
 9 -14 2 3902.03 204.403 7
 9 -14 1 270.938 90.1899 7
 9 -14 0 2713.51 210.13 7
 9 -14 -1 401.674 110.098 7
 9 -14 -2 4241.73 268.955 7
 9 -14 -3 97.0434 98.9207 7
 9 -14 -4 1514.12 173.505 7
 9 -14 -5 74.0393 83.1984 7
 9 -14 -6 149.683 72.6396 7
 9 -14 -7 1279.75 117.562 7
 9 -15 0 1180 112.454 7
 9 -15 -1 2320.23 160.288 7
 9 -15 -2 673.568 102.151 7
 9 -15 -3 6834.21 267.837 7
 9 -15 -4 24.2029 58.9078 7
 10 0 0 51470.8 1072.62 7
 10 0 1 57.511 87.8928 7
 10 0 -1 123.721 106.63 7
 10 0 2 41972.4 893.495 7
 10 0 -2 41781.8 1013.73 7
 10 0 -3 6345.6 415.101 7
 10 0 -4 2073.18 253.614 7
 10 0 -5 5854.38 402.538 7
 10 0 -6 16150.5 642.4 7
 10 0 -7 10150.4 509.079 7
 10 0 -7 10515.4 490.562 6
 10 0 -8 181323 2016.51 7
 10 0 -8 177905 2026.93 6
 10 0 -9 190.349 133.499 7
 10 0 -9 -15.3658 145.635 6
 10 0 -10 24574.9 664.219 7
 10 0 -10 24172.1 749.461 6
 10 0 -11 1517.92 168.528 7
 10 0 -11 2090.23 238.835 6
 10 0 -12 27859.1 747.976 6
 10 0 -13 2233.53 215.163 6
 10 0 -14 4957.38 274.198 6
 -10 1 14 146.628 65.4761 5
 10 1 -13 11042.1 436.349 6
 10 1 -12 583.17 143.97 6
 10 1 -11 12266 418.12 7
 10 1 -11 13019 533.293 6
 10 1 -10 5199.49 310.21 7
 10 1 -10 5041.37 348.301 6
 10 1 -9 70878.3 1181.26 7
 10 1 -9 71476.7 1270.56 6
 10 1 -8 3366.75 291.785 7
 10 1 -8 3139.49 289.931 6
 10 1 -7 76089.2 1326.61 7
 10 1 -7 74844.2 1258.78 6
 10 1 -6 5843.11 393.028 7
 10 1 -5 22615.3 752.805 7
 10 1 -4 5000.07 367.968 7
 10 1 -3 15640.7 619.96 7
 10 1 -2 1510.57 214.833 7
 10 -1 2 1339.87 182.753 7
 10 1 -1 16268.4 615.68 7
 10 -1 1 15829.1 586.221 7
 10 1 0 412.376 132.775 7
 10 -1 0 329.644 130.483 7
 10 1 1 16294.3 578.556 7
 10 -1 -1 15705.9 623.486 7
 10 1 2 1206.09 165.508 7
 10 -1 -2 1414.73 209.268 7
 10 -1 -3 15787.3 646.075 7
 10 -1 -4 4617.81 366.25 7
 10 -1 -5 25973.5 833.155 7
 10 -1 -6 5814.96 406.661 7
 10 -1 -7 74160.4 1364.37 7
 10 -1 -7 73460 1295.29 6
 10 -1 -8 3223.07 308.011 7
 10 -1 -8 2765.41 277.347 6
 10 -1 -9 72808.6 1244.99 7
 10 -1 -9 71331.9 1308.22 6
 10 -1 -10 5469.74 334.187 7
 10 -1 -10 5551.39 376.6 6
 10 -1 -11 11013.1 416.659 7
 10 -1 -11 12114.6 528.622 6
 10 -1 -12 473.235 143.466 6
 10 -1 -13 11667.3 457.251 6
 10 -1 -14 285.179 102.558 6
 10 -1 -15 2268.98 165.289 6
 -10 2 14 1383.72 131.244 5
 10 2 -12 185.503 114.339 6
 10 2 -11 1185.64 144.647 7
 10 2 -11 1253.62 189.894 6
 10 2 -10 22356.8 601.596 7
 10 2 -10 22967.2 703.772 6
 10 2 -9 4339.75 304.038 7
 10 2 -9 3843.18 307.715 6
 10 2 -8 5456.16 347.254 7
 10 2 -8 4804.61 337.513 6
 10 2 -7 3359.29 294.953 7
 10 2 -7 3356.53 280.833 6
 10 2 -6 58549.4 1154.1 7
 10 2 -5 3987.46 332.998 7
 10 2 -4 59089.4 1176.34 7
 10 2 -3 1467.66 215.184 7
 10 2 -2 1269.97 197.281 7
 10 -2 2 1404 188.251 7
 10 2 -1 526.583 151.402 7
 10 -2 1 43.0929 104.393 7
 10 2 0 2268.5 233.144 7
 10 -2 0 2169.13 244.816 7
 10 2 1 370.055 114.477 7
 10 -2 -1 393.285 141.346 7
 10 2 2 1157.6 159.24 7
 10 -2 -2 1127.7 205.38 7
 10 -2 -3 1055.57 209.076 7
 10 -2 -4 60172.8 1280.94 7
 10 -2 -5 3858.39 349.873 7
 10 -2 -6 57318 1238.42 7
 10 -2 -6 56629 1121.44 6
 10 -2 -7 2673.24 287.225 7
 10 -2 -7 2962.37 278.25 6
 10 -2 -8 5821.7 389.192 7
 10 -2 -8 5621.62 384.434 6
 10 -2 -9 4033 323.779 7
 10 -2 -9 4192.77 341.899 6
 10 -2 -10 21176.1 636.892 7
 10 -2 -10 22671.4 739.77 6
 10 -2 -11 1247.71 161.596 7
 10 -2 -11 1638.46 215.125 6
 10 -2 -12 -59.0732 112.233 6
 10 -2 -13 1120.52 162.336 6
 10 -2 -14 1306.81 153.046 6
 10 -2 -15 1276.06 126.098 6
 10 3 -11 5440.42 267.018 7
 10 3 -10 401.646 113.671 7
 10 3 -10 608.638 145.82 6
 10 3 -9 3499.87 261.085 7
 10 3 -9 3107.56 277.257 6
 10 3 -8 3505.15 281.149 7
 10 3 -8 3126.7 272.505 6
 10 3 -7 5239.19 344.06 7
 10 3 -6 2853.86 272.706 7
 10 3 -5 30375.2 831.431 7
 10 3 -4 4498.85 340.825 7
 10 3 -3 23729.2 735.69 7
 10 3 -2 933.394 173.632 7
 10 -3 2 966.96 155.228 7
 10 3 -1 9255.87 451.753 7
 10 -3 1 9653.6 474.548 7
 10 3 0 484.786 134.885 7
 10 -3 0 507.603 154.561 7
 10 3 1 9177.78 425.328 7
 10 -3 -1 9253.02 497.82 7
 10 3 2 1049.26 153.781 7
 10 -3 -2 877.332 189.44 7
 10 -3 -3 23935.3 817.644 7
 10 -3 -4 4441.09 374.793 7
 10 -3 -5 30311.7 923.729 7
 10 -3 -6 2428.68 294.446 7
 10 -3 -6 2391.35 245.533 6
 10 -3 -7 5488.22 398.72 7
 10 -3 -7 5668.08 382.518 6
 10 -3 -8 3323.51 307.712 7
 10 -3 -8 3557.9 316.618 6
 10 -3 -9 3504.13 299.554 7
 10 -3 -9 3528.84 310.707 6
 10 -3 -10 529.846 136.297 7
 10 -3 -10 610.387 164.497 6
 10 -3 -11 5216.62 290.952 7
 10 -3 -11 5700.67 368.472 6
 10 -3 -12 3162.83 267.85 6
 10 -3 -13 1563.39 187.691 6
 10 -3 -14 3772.44 235.814 6
 10 -3 -15 3263.73 183.251 6
 10 4 -10 18538.5 515.986 7
 10 4 -9 863.922 145.75 7
 10 4 -8 9197.54 419.019 7
 10 4 -7 5869.76 351.998 7
 10 4 -6 1346.16 195.807 7
 10 4 -5 5534.02 362.375 7
 10 4 -4 6158.72 384.76 7
 10 4 -3 2935.04 272.58 7
 10 4 -2 1948.6 227.834 7
 10 -4 2 2167.13 230.659 7
 10 4 -1 4448.44 318.587 7
 10 -4 1 3686.49 307.466 7
 10 4 0 9067.78 423.952 7
 10 -4 0 9121.71 484.594 7
 10 4 1 4352.92 288.585 7
 10 -4 -1 3903.71 334.027 7
 10 4 2 2161.45 206.248 7
 10 -4 -2 2450.51 284.675 7
 10 -4 -3 3199.92 321.631 7
 10 -4 -4 6675.95 452.031 7
 10 -4 -5 5150.11 404.191 7
 10 -4 -6 1689.13 256.621 7
 10 -4 -6 1574.81 213.548 6
 10 -4 -7 5407.31 400.022 7
 10 -4 -7 5489.96 380.245 6
 10 -4 -8 8136.67 460.482 7
 10 -4 -8 8011.47 458.368 6
 10 -4 -9 1087.47 184.47 7
 10 -4 -9 975.558 176.432 6
 10 -4 -10 19116.7 607.268 7
 10 -4 -10 20326.8 700.03 6
 10 -4 -11 1525.8 169.37 7
 10 -4 -11 1604.99 213.654 6
 10 -4 -12 10536.4 454.956 6
 10 -4 -13 4504.64 281.16 6
 10 -4 -14 1414.12 149.304 6
 10 -4 -15 2991.93 167.782 6
 10 5 -8 1176.2 168.312 7
 10 5 -7 23136.4 662.87 7
 10 5 -6 1529.43 198.637 7
 10 5 -5 12271.1 509.898 7
 10 5 -4 1432.29 207.404 7
 10 5 -3 29507.3 791.78 7
 10 5 -2 6919.72 388.492 7
 10 -5 2 6800.5 398.056 7
 10 5 -1 7681.79 400.013 7
 10 -5 1 7856.36 446.003 7
 10 5 0 15443.4 546.377 7
 10 -5 0 15932.4 646.819 7
 10 5 1 9492.16 421.705 7
 10 -5 -1 9148.14 510.219 7
 10 5 2 7157.85 352.861 7
 10 -5 -2 6551.84 447.293 7
 10 -5 -3 28922.9 921.147 7
 10 -5 -4 1057.24 215.079 7
 10 -5 -5 13168.6 630.66 7
 10 -5 -6 1882.37 256.462 7
 10 -5 -6 1552.28 218.639 6
 10 -5 -7 23039.2 787.771 7
 10 -5 -7 23842.8 771.153 6
 10 -5 -8 941.222 185.489 7
 10 -5 -8 998.797 192.799 6
 10 -5 -9 8508.5 443.778 7
 10 -5 -9 8971.01 480.266 6
 10 -5 -10 2121 215.627 7
 10 -5 -10 2477.07 257.822 6
 10 -5 -11 11261.8 406.499 7
 10 -5 -11 12077.5 511.095 6
 10 -5 -12 1977.09 211.445 6
 10 -5 -13 9418.54 378.027 6
 10 -5 -14 1314.9 138.313 6
 10 6 -6 45671.5 927.4 7
 10 6 -5 124.661 112.294 7
 10 6 -4 23907.8 693.439 7
 10 6 -3 1269.57 189.969 7
 10 6 -2 25162.1 713.142 7
 10 -6 2 25897.5 772.093 7
 10 6 -1 12267.6 496.613 7
 10 -6 1 11658.5 546.318 7
 10 -6 0 1598.01 235.29 7
 10 -6 -1 10997.1 564.626 7
 10 -6 -2 24010.7 838.283 7
 10 -6 -3 1597.13 239.122 7
 10 -6 -4 23533.4 843.179 7
 10 -6 -5 159.106 138.253 7
 10 -6 -6 45720.3 1136.35 7
 10 -6 -6 43761.8 1026.69 6
 10 -6 -7 700.891 185.986 7
 10 -6 -7 726.306 163.269 6
 10 -6 -8 27995.7 825.071 7
 10 -6 -8 26830.9 807.898 6
 10 -6 -9 4175.35 310.422 7
 10 -6 -9 4356.97 337.131 6
 10 -6 -10 7491.77 368.926 7
 10 -6 -10 8210.42 436.256 6
 10 -6 -11 1636.55 164.304 7
 10 -6 -11 1474.13 197.204 6
 10 -6 -12 8077.54 375.001 6
 10 -6 -13 998.036 135.656 6
 10 -6 -14 9515.84 302.379 6
 10 -7 2 3630.87 298.764 7
 10 -7 1 56306.4 1187.29 7
 10 -7 0 261.13 143.517 7
 10 -7 -1 53651.6 1231.32 7
 10 -7 -2 3786.77 353.564 7
 10 -7 -3 6799.45 464.215 7
 10 -7 -4 669.005 194.664 7
 10 -7 -5 33775 990.303 7
 10 -7 -6 1154.17 217.449 7
 10 -7 -7 25069.8 809.249 7
 10 -7 -7 23145.2 745.845 6
 10 -7 -8 876.528 176.915 7
 10 -7 -8 881.599 166.917 6
 10 -7 -9 10942.1 473.862 7
 10 -7 -9 11049.1 497.529 6
 10 -7 -10 3576.81 253.038 7
 10 -7 -10 3689.29 287.344 6
 10 -7 -11 8230.39 315.046 7
 10 -7 -11 8779.72 401.083 6
 10 -7 -12 1044.51 146.57 6
 10 -7 -13 11116.1 356.377 6
 10 -8 2 16836.9 618.901 7
 10 -8 1 859.246 183.618 7
 10 -8 0 68031.7 1345.96 7
 10 -8 -1 672.868 176.057 7
 10 -8 -2 14557.6 659.169 7
 10 -8 -3 3840.98 356.664 7
 10 -8 -4 14574.9 654.875 7
 10 -8 -5 2189.15 276.554 7
 10 -8 -6 7449.34 460.851 7
 10 -8 -7 847.375 180.08 7
 10 -8 -7 781.851 162.207 6
 10 -8 -8 4156.98 308.743 7
 10 -8 -8 4599.64 328.199 6
 10 -8 -9 946.945 158.255 7
 10 -8 -9 1057.38 175.171 6
 10 -8 -10 8162.69 345.508 7
 10 -8 -10 8324.73 397.057 6
 10 -8 -11 1461.49 129.82 7
 10 -8 -11 1650.81 182.433 6
 10 -8 -12 12138 390.875 6
 10 -9 2 3149.48 277.967 7
 10 -9 1 12963.6 560.434 7
 10 -9 0 2186.75 258.228 7
 10 -9 -1 12768 596.443 7
 10 -9 -2 3226.38 319.205 7
 10 -9 -3 11182.2 566.804 7
 10 -9 -4 1282.33 221.263 7
 10 -9 -5 4065.21 343.823 7
 10 -9 -6 1162.62 205.722 7
 10 -9 -7 2748.83 270.853 7
 10 -9 -8 363.566 114.209 7
 10 -9 -8 430.886 128.685 6
 10 -9 -9 2556.65 217.152 7
 10 -9 -9 2330.54 218.737 6
 10 -9 -10 756.16 114.526 7
 10 -9 -10 564.866 123.447 6
 10 -9 -11 6610.57 221.667 7
 10 -9 -11 7503.86 315.858 6
 10 -9 -12 473.863 85.6556 6
 10 -10 2 1369.07 190.343 7
 10 -10 1 79.0473 116.875 7
 10 -10 0 -36.9428 116.833 7
 10 -10 -1 170.596 129.122 7
 10 -10 -2 1494.89 229.753 7
 10 -10 -3 279.119 150.385 7
 10 -10 -4 2893.15 292.177 7
 10 -10 -5 1507.85 218.643 7
 10 -10 -6 202.501 128.106 7
 10 -10 -7 742.602 149.134 7
 10 -10 -7 769.918 141.427 6
 10 -10 -8 3450.19 252.756 7
 10 -10 -8 3547.97 254.6 6
 10 -10 -9 298.306 88.6946 7
 10 -10 -9 465.004 113.651 6
 10 -10 -10 2202.95 152.655 7
 10 -10 -10 2325.19 183.756 6
 10 -10 -11 71.1996 55.2883 6
 10 -11 2 990.037 143.15 7
 10 -11 1 3989.24 287.332 7
 10 -11 0 1241.51 188.04 7
 10 -11 -1 3807.16 306.376 7
 10 -11 -2 730.193 172.508 7
 10 -11 -3 4398.39 333.72 7
 10 -11 -4 2259.07 243.215 7
 10 -11 -5 253.008 118.675 7
 10 -11 -6 1184.54 171.973 7
 10 -11 -7 1171.25 158.172 7
 10 -11 -7 1202.03 150.683 6
 10 -11 -8 763.371 122.014 7
 10 -11 -8 866.931 123.888 6
 10 -11 -9 3389.42 190.081 7
 10 -11 -9 3499.86 204.799 6
 10 -12 2 9319.18 345.99 7
 10 -12 1 22.5367 79.059 7
 10 -12 0 7174.68 357.944 7
 10 -12 -1 94.6656 98.2516 7
 10 -12 -2 10120.3 444.225 7
 10 -12 -3 2735.59 246.756 7
 10 -12 -4 10103.9 434.221 7
 10 -12 -5 2128.22 205.358 7
 10 -12 -6 2070.25 192.398 7
 10 -12 -6 2109.55 167.338 6
 10 -12 -7 1777.47 161.7 7
 10 -12 -7 1587.32 140.753 6
 10 -12 -8 456.768 79.5193 7
 10 -13 1 9659.99 324.515 7
 10 -13 0 119.049 83.2356 7
 10 -13 -1 10631.3 388.483 7
 10 -13 -2 427.725 109.567 7
 10 -13 -3 9628.44 376.692 7
 10 -13 -4 2176.82 187.024 7
 10 -13 -5 12251 391.692 7
 10 -13 -6 1162.95 129.193 7
 10 -14 -1 255.197 66.2283 7
 10 -14 -2 9238.27 297.125 7
 10 -14 -3 333.003 77.9886 7
 11 0 0 667.585 151.505 7
 11 0 1 -289.656 119.493 7
 11 0 -1 -44.3732 128.392 7
 11 0 2 6234.97 345.635 7
 11 0 -2 5894.86 388.808 7
 11 0 -3 -31.1495 135.408 7
 11 0 -4 64.7502 123.001 7
 11 0 -5 8661.36 470.262 7
 11 0 -6 1598.2 223.258 7
 11 0 -7 9234.32 465.98 7
 11 0 -8 12737.7 515.109 7
 11 0 -8 12518.9 478.627 6
 11 0 -9 45.0984 107.676 7
 11 0 -9 -82.4635 129.968 6
 11 0 -10 9140.98 373.49 7
 11 0 -10 9813.07 416.661 6
 11 0 -11 862.58 114.025 7
 11 0 -11 975.152 145.186 6
 11 0 -12 298.471 98.3783 6
 11 1 -11 7312.81 283.544 7
 11 1 -11 7744.73 347.729 6
 11 1 -10 945.952 137.659 7
 11 1 -10 1088.76 161.618 6
 11 1 -9 24065.4 639.313 7
 11 1 -9 25299.1 659.819 6
 11 1 -8 115.183 115.232 7
 11 1 -7 14588.9 563.095 7
 11 1 -6 5758 379.28 7
 11 1 -5 716.755 179.812 7
 11 1 -4 9477.05 491.635 7
 11 1 -3 2033.73 249.768 7
 11 1 -2 -156.484 142.314 7
 11 -1 2 -189.107 112.026 7
 11 1 -1 17015 628.41 7
 11 -1 1 17793.8 614.3 7
 11 1 0 -112.015 123.963 7
 11 -1 0 -86.0682 120.852 7
 11 1 1 16040.7 564.148 7
 11 -1 -1 16088.4 632.328 7
 11 1 2 -142.568 120.381 7
 11 -1 -2 -35.3335 132.429 7
 11 -1 -3 1928.87 242.734 7
 11 -1 -4 9448.39 507.817 7
 11 -1 -5 504.231 161.999 7
 11 -1 -6 5788.99 394.064 7
 11 -1 -7 14551.4 583.267 7
 11 -1 -8 140.627 137.399 7
 11 -1 -8 -112.258 105.835 6
 11 -1 -9 25388.6 684.144 7
 11 -1 -9 26075 693.591 6
 11 -1 -10 768.524 132.351 7
 11 -1 -10 988.256 157.453 6
 11 -1 -11 6691.08 282.271 7
 11 -1 -11 6778.03 338.018 6
 11 -1 -12 162.044 96.0131 6
 11 -1 -13 4834.97 236.54 6
 11 2 -11 241.166 74.4231 7
 11 2 -10 7753.32 326.507 7
 11 2 -9 126.587 93.4904 7
 11 2 -8 22241.4 643.39 7
 11 2 -7 204.178 121.757 7
 11 2 -6 17980.9 630.087 7
 11 2 -5 2571.38 263.32 7
 11 2 -4 12113.2 535.331 7
 11 2 -3 6644.91 402.997 7
 11 2 -2 12825.2 544.838 7
 11 -2 2 13513.7 515.029 7
 11 2 -1 2956.14 266.595 7
 11 -2 1 3263.57 280.652 7
 11 2 0 41342.3 918.186 7
 11 -2 0 41920.2 990.573 7
 11 2 1 2856.43 242 7
 11 -2 -1 2708.5 280.183 7
 11 2 2 14022.3 490.864 7
 11 -2 -2 14707.1 622.229 7
 11 -2 -3 6654.21 433.683 7
 11 -2 -4 11141.5 553.016 7
 11 -2 -5 2660.14 289.758 7
 11 -2 -6 16221.8 644.163 7
 11 -2 -7 478.468 156.885 7
 11 -2 -8 24805 730.734 7
 11 -2 -8 24423.8 682.967 6
 11 -2 -9 263.7 122.763 7
 11 -2 -9 -102.998 99.6979 6
 11 -2 -10 8029.24 358.665 7
 11 -2 -10 8151.32 384.858 6
 11 -2 -11 94.9871 76.5947 7
 11 -2 -11 46.2186 92.764 6
 11 -2 -12 16912.8 482.413 6
 11 -2 -13 1912.86 155.472 6
 11 3 -10 125.861 75.8976 7
 11 3 -9 10482.7 402.974 7
 11 3 -8 1456.53 184.9 7
 11 3 -7 24618.6 688.575 7
 11 3 -6 2285.2 247.792 7
 11 3 -5 31259.5 816.66 7
 11 3 -4 3939.74 310.863 7
 11 3 -3 36808.5 901.657 7
 11 3 -2 7758.69 417.735 7
 11 -3 2 7738.76 398.812 7
 11 3 -1 18313 624.708 7
 11 -3 1 17382.8 620.359 7
 11 3 0 4906.65 322.291 7
 11 -3 0 4425.72 340.011 7
 11 3 1 18957.6 587.941 7
 11 -3 -1 19147.4 699.311 7
 11 3 2 7433.77 355.153 7
 11 -3 -2 7106.87 443.198 7
 11 -3 -3 36568.6 990.11 7
 11 -3 -4 3597.78 334.744 7
 11 -3 -5 28595.6 874.521 7
 11 -3 -6 2456.75 277.394 7
 11 -3 -7 25299.3 780.809 7
 11 -3 -8 1687.73 215.629 7
 11 -3 -8 1693.41 200.772 6
 11 -3 -9 10352.9 445.139 7
 11 -3 -9 10693.3 453.896 6
 11 -3 -10 -5.71447 83.4501 7
 11 -3 -10 29.4522 91.0606 6
 11 -3 -11 13346.5 394.195 7
 11 -3 -11 13316.8 460.388 6
 11 -3 -12 1193.48 144.715 6
 11 -3 -13 4770.94 227.105 6
 11 4 -9 2054.2 187.722 7
 11 4 -8 6871.34 340.304 7
 11 4 -7 3323.52 261.337 7
 11 4 -6 36019.3 832.499 7
 11 4 -5 203.296 128.611 7
 11 4 -4 33057.3 826.205 7
 11 4 -3 1951.11 228.432 7
 11 4 -2 45716.5 970.07 7
 11 -4 2 44596.5 944.571 7
 11 4 -1 7367.44 392.576 7
 11 -4 1 6681.66 396.016 7
 11 4 0 1439.14 182.977 7
 11 -4 0 1318.96 210.084 7
 11 4 1 6969.59 358.064 7
 11 -4 -1 6669.32 425.784 7
 11 4 2 44119.6 838.248 7
 11 -4 -2 43639.7 1079.17 7
 11 -4 -3 1890.44 263.066 7
 11 -4 -4 30559.5 912.882 7
 11 -4 -5 291.373 157.997 7
 11 -4 -6 38213.3 987.677 7
 11 -4 -7 4265.47 336.877 7
 11 -4 -7 3859.61 284.959 6
 11 -4 -8 6704.79 387.299 7
 11 -4 -8 6611.26 364.397 6
 11 -4 -9 1789.09 202.708 7
 11 -4 -9 2137.72 214.715 6
 11 -4 -10 7488.88 338.675 7
 11 -4 -10 7789.17 367.954 6
 11 -4 -11 855.692 113.681 7
 11 -4 -11 1054.99 149.36 6
 11 -4 -12 3893.09 228.689 6
 11 -4 -13 385.334 84.2464 6
 11 5 -7 8535.75 384.436 7
 11 5 -6 1535.17 195.632 7
 11 5 -5 14482.5 528.325 7
 11 5 -4 1151.52 189.2 7
 11 5 -3 37758 867.477 7
 11 5 -2 5107.37 330.128 7
 11 -5 2 5226.31 335.732 7
 11 5 -1 15960.8 555.207 7
 11 -5 1 15891.7 598.59 7
 11 5 0 3442.53 265.423 7
 11 -5 0 3288.17 296.038 7
 11 -5 -1 15224.3 631.961 7
 11 -5 -2 5346.77 397.872 7
 11 -5 -3 33842.9 961.772 7
 11 -5 -4 691.459 179.981 7
 11 -5 -5 13747.7 613.56 7
 11 -5 -6 1752.86 245.69 7
 11 -5 -7 8716.91 457.937 7
 11 -5 -7 8893.01 417.379 6
 11 -5 -8 1582.08 207.851 7
 11 -5 -8 1622.7 191.613 6
 11 -5 -9 2265.47 215.249 7
 11 -5 -9 2482.75 228.521 6
 11 -5 -10 982.999 135.02 7
 11 -5 -10 817.689 139.478 6
 11 -5 -11 1219.68 122.448 7
 11 -5 -11 1698.38 168.394 6
 11 -5 -12 822.124 117.282 6
 11 -6 2 2871.49 253.007 7
 11 -6 1 2270.68 238.7 7
 11 -6 0 38426.7 961.02 7
 11 -6 -1 2319.25 266.756 7
 11 -6 -2 3008.31 301.005 7
 11 -6 -3 199.343 146.582 7
 11 -6 -4 15247 645.471 7
 11 -6 -5 1005.68 200.806 7
 11 -6 -6 624.536 163.47 7
 11 -6 -7 544.061 156.614 7
 11 -6 -7 879.854 150.024 6
 11 -6 -8 860.28 159.325 7
 11 -6 -8 1084.18 168.609 6
 11 -6 -9 585.026 128.658 7
 11 -6 -9 701.417 130.055 6
 11 -6 -10 1200.7 141.48 7
 11 -6 -10 1404.91 163.906 6
 11 -6 -11 537.469 78.3916 7
 11 -6 -11 592.495 103.653 6
 11 -6 -12 4465.33 212.247 6
 11 -7 2 1120.59 169.277 7
 11 -7 1 2344.28 243.514 7
 11 -7 0 115.46 110.437 7
 11 -7 -1 3040.45 296.299 7
 11 -7 -2 1145.26 204.627 7
 11 -7 -3 725.638 174.865 7
 11 -7 -4 1168.26 202.138 7
 11 -7 -5 7015.53 432.005 7
 11 -7 -6 215.721 124.294 7
 11 -7 -7 2461.94 243.495 7
 11 -7 -7 2462.29 221.488 6
 11 -7 -8 781.029 139.525 7
 11 -7 -8 789.64 138.917 6
 11 -7 -9 1278.19 161.841 7
 11 -7 -9 1257.78 159.835 6
 11 -7 -10 1879.14 156.96 7
 11 -7 -10 1929.41 170.932 6
 11 -7 -11 1401.21 107.942 7
 11 -7 -11 1148.56 122.839 6
 11 -8 2 4289.21 281.237 7
 11 -8 1 344.498 114.898 7
 11 -8 0 4584.46 334.217 7
 11 -8 -1 408.974 159.521 7
 11 -8 -2 3377.31 309.544 7
 11 -8 -3 2099.83 255.079 7
 11 -8 -4 5847.83 390.515 7
 11 -8 -5 594.76 141.94 7
 11 -8 -6 9601.89 463.611 7
 11 -8 -7 344.12 125.825 7
 11 -8 -7 490.889 110.059 6
 11 -8 -8 3206.8 242.134 7
 11 -8 -8 3023.5 218.836 6
 11 -8 -9 1011.78 132.435 7
 11 -8 -9 1169.93 139.887 6
 11 -8 -10 1863.14 138.468 7
 11 -8 -10 1920.47 152.821 6
 11 -9 2 264.884 97.5982 7
 11 -9 1 16501.8 552.879 7
 11 -9 0 4520.92 317.782 7
 11 -9 -1 15964.9 595.327 7
 11 -9 -2 179.2 132.978 7
 11 -9 -3 12631.5 541.272 7
 11 -9 -4 2532.27 260.977 7
 11 -9 -5 3139.93 271.651 7
 11 -9 -6 828.946 154.939 7
 11 -9 -7 7057.59 350.904 7
 11 -9 -7 6961.29 298.122 6
 11 -9 -8 183.625 86.3042 7
 11 -9 -8 333.793 85.8475 6
 11 -9 -9 7310.36 279.921 7
 11 -9 -9 7106.89 265.781 6
 11 -10 1 1467.04 169.351 7
 11 -10 0 18452.5 575.752 7
 11 -10 -1 1560.13 202.478 7
 11 -10 -2 21752.7 655.028 7
 11 -10 -3 604.841 145.708 7
 11 -10 -4 7267.75 382.914 7
 11 -10 -5 2248.89 217.67 7
 11 -10 -6 1764.57 186.554 7
 11 -10 -7 980.021 134.029 7
 11 -10 -8 10408.5 338.155 7
 11 -11 1 12445.5 389.7 7
 11 -11 0 446.991 110.977 7
 11 -11 -1 12349 443.518 7
 11 -11 -2 1435.96 174.247 7
 11 -11 -3 9595.96 400.711 7
 11 -11 -4 236.122 105.588 7
 11 -11 -5 6174.14 303.714 7
 11 -11 -6 535.088 104.691 7
 11 -11 -7 3898.36 206.738 7
 11 -12 0 2848.31 174.553 7
 11 -12 -1 246.845 77.9274 7
 11 -12 -2 3472.45 212.648 7
 11 -12 -3 1669.14 156.015 7
 11 -12 -4 5703.12 260.104 7
 11 -12 -5 142.23 69.9278 7
 12 0 0 22176.9 654.836 7
 12 0 1 1829.56 192.737 7
 12 0 -1 1558.48 204.427 7
 12 0 2 22753.6 589.188 7
 12 0 -2 24051.1 722.5 7
 12 0 -3 -28.2974 134.428 7
 12 0 -4 25336.7 745.428 7
 12 0 -5 13281.5 542.27 7
 12 0 -6 4221.58 305.259 7
 12 0 -7 196.371 107.913 7
 12 0 -8 7926.99 364.452 7
 12 0 -9 150.486 86.3263 7
 12 0 -10 20972.4 466.79 7
 12 0 -11 874.113 93.6897 7
 12 1 -10 1136.17 123.534 7
 12 1 -9 15858.1 453.518 7
 12 1 -8 76.5761 98.9662 7
 12 1 -7 7961.74 382.572 7
 12 1 -6 3202.12 269.272 7
 12 1 -5 17378.7 603.52 7
 12 1 -4 3380.36 284.492 7
 12 1 -3 18334.9 627.49 7
 12 1 -2 920.484 173.883 7
 12 -1 2 717.165 127.725 7
 12 1 -1 20197.1 640.304 7
 12 -1 1 19635.5 596.275 7
 12 1 0 1327.81 180.902 7
 12 -1 0 1493.13 199.183 7
 12 1 1 18765.1 562.318 7
 12 -1 -1 19577.2 651.398 7
 12 1 2 805.352 126.954 7
 12 -1 -2 1173.59 194.328 7
 12 -1 -3 19967.5 677.812 7
 12 -1 -4 3323.38 290.4 7
 12 -1 -5 16631.2 615.64 7
 12 -1 -6 2977.84 271.462 7
 12 -1 -7 6937.6 370.014 7
 12 -1 -8 196.007 109.542 7
 12 -1 -9 15011.5 457.69 7
 12 -1 -10 1169.23 127.279 7
 12 -1 -11 7198.34 228.45 7
 12 2 -9 2272.09 180.499 7
 12 2 -8 7857.67 344.765 7
 12 2 -7 1588.51 183.661 7
 12 2 -6 14124.8 515.499 7
 12 2 -5 653.484 156.919 7
 12 2 -4 10672.2 469.087 7
 12 2 -3 2884.9 262.406 7
 12 2 -2 1784.15 213.281 7
 12 -2 2 1287.78 162.52 7
 12 2 -1 731.297 148.486 7
 12 -2 1 709.853 147.234 7
 12 2 0 12414.7 471.529 7
 12 -2 0 12339.9 504.421 7
 12 2 1 600 126.868 7
 12 -2 -1 649.874 160.383 7
 12 2 2 1433.62 158.599 7
 12 -2 -2 1952.62 236.103 7
 12 -2 -3 2772 273.524 7
 12 -2 -4 10382.4 496.294 7
 12 -2 -5 647.876 167.32 7
 12 -2 -6 12959.8 528.725 7
 12 -2 -7 1647.2 200.176 7
 12 -2 -8 7357.1 357.439 7
 12 -2 -9 2240.03 192.443 7
 12 -2 -10 4679.63 230.748 7
 12 -2 -11 604.942 74.2963 7
 12 3 -8 3056.01 216.446 7
 12 3 -7 2744.07 221.595 7
 12 3 -6 952.007 158.356 7
 12 3 -5 4028.86 288.074 7
 12 3 -4 432.456 131.047 7
 12 3 -3 4268.18 300.077 7
 12 3 -2 930.855 159.659 7
 12 -3 2 988.162 152.016 7
 12 3 -1 367.26 118.331 7
 12 -3 1 555.712 127.542 7
 12 3 0 -2.9972 86.3188 7
 12 -3 0 -32.3286 100.423 7
 12 3 1 295.209 96.5406 7
 12 -3 -1 281.758 126.972 7
 12 3 2 731.85 122.313 7
 12 -3 -2 733.585 184.83 7
 12 -3 -3 4133.43 328.331 7
 12 -3 -4 402.079 151.148 7
 12 -3 -5 3945.8 316.133 7
 12 -3 -6 1092.13 190.314 7
 12 -3 -7 2757.08 246.613 7
 12 -3 -8 3173.04 244.451 7
 12 -3 -9 2138.62 186.84 7
 12 -3 -10 1058.74 119.487 7
 12 -3 -11 479.432 63.1665 7
 12 4 -7 127.716 97.3272 7
 12 4 -6 9166.9 387.558 7
 12 4 -5 296.521 123.225 7
 12 4 -4 3663.44 268.24 7
 12 4 -3 253.223 114.857 7
 12 4 -2 8882.06 403.074 7
 12 4 -1 651.166 137.396 7
 12 -4 1 548.778 129.023 7
 12 4 0 9303.28 391.754 7
 12 -4 0 8987.89 434.583 7
 12 -4 -1 361.01 126.148 7
 12 -4 -2 8784.01 455.404 7
 12 -4 -3 229.445 133.139 7
 12 -4 -4 3088.34 287.588 7
 12 -4 -5 328.963 138.047 7
 12 -4 -6 9584.98 455.895 7
 12 -4 -7 236.054 121.751 7
 12 -4 -8 2907.89 228.883 7
 12 -4 -9 649.985 117.576 7
 12 -4 -10 1951.05 149.35 7
 12 -5 1 8723.99 402.584 7
 12 -5 0 1744.42 207.894 7
 12 -5 -1 8714.98 441.796 7
 12 -5 -2 607.05 162.416 7
 12 -5 -3 7205.47 415.424 7
 12 -5 -4 924.822 181.373 7
 12 -5 -5 20477.1 671.208 7
 12 -5 -6 1052.85 176.65 7
 12 -5 -7 3461.54 262.085 7
 12 -5 -8 91.2061 83.5584 7
 12 -5 -9 5257.39 259.378 7
 12 -5 -10 1526.45 125.51 7
 12 -6 1 3625.96 261.156 7
 12 -6 0 10575.8 451.967 7
 12 -6 -1 4094.8 302.588 7
 12 -6 -2 9773.23 467.534 7
 12 -6 -3 910.507 180.244 7
 12 -6 -4 20229.5 664.259 7
 12 -6 -5 1940.75 222.895 7
 12 -6 -6 10248.9 447.532 7
 12 -6 -7 505.507 124.1 7
 12 -6 -8 7285.53 327.206 7
 12 -6 -9 1322.4 133.183 7
 12 -6 -10 1284.92 103.065 7
 12 -7 1 16039.1 503.676 7
 12 -7 0 3936.96 278.523 7
 12 -7 -1 14810.7 536.806 7
 12 -7 -2 1787.22 217.733 7
 12 -7 -3 10018.7 463.173 7
 12 -7 -4 3352.39 274.705 7
 12 -7 -5 10354.7 450.333 7
 12 -7 -6 108.091 101.787 7
 12 -7 -7 6058.99 310.041 7
 12 -7 -8 2978.72 203.795 7
 12 -7 -9 5934.21 235.306 7
 12 -8 1 1120.23 136.39 7
 12 -8 0 19431.9 555.453 7
 12 -8 -1 1173.17 168.64 7
 12 -8 -2 5116.81 314.82 7
 12 -8 -3 2649.53 237.742 7
 12 -8 -4 5377.43 319.65 7
 12 -8 -5 589.801 132.262 7
 12 -8 -6 3625.3 244.064 7
 12 -8 -7 1467.66 152.644 7
 12 -8 -8 4632.09 221.029 7
 12 -9 1 4006.85 220.101 7
 12 -9 0 -143.906 84.0094 7
 12 -9 -1 3882.1 250.021 7
 12 -9 -2 1155.06 158.255 7
 12 -9 -3 1621.65 178.889 7
 12 -9 -4 284.802 102.559 7
 12 -9 -5 116.119 84.9396 7
 12 -9 -6 535.708 105.521 7
 12 -9 -7 2710.33 173.285 7
 12 -10 0 35.8642 56.9486 7
 12 -10 -1 -10.4845 72.5637 7
 12 -10 -2 106.58 77.7166 7
 12 -10 -3 66.7155 81.4637 7
 12 -10 -4 4280.91 233.302 7
 12 -10 -5 15.844 61.6475 7
 12 -10 -6 722.798 96.5165 7
 12 -11 -2 781.944 90.9815 7
 12 -11 -3 3310.88 172.57 7
 13 0 0 3.97151 85.8224 7
 13 0 1 863.803 122.873 7
 13 0 -1 827.5 139.463 7
 13 0 -2 -86.7956 114.413 7
 13 0 -3 210.702 101.461 7
 13 0 -4 6232.08 332.376 7
 13 0 -5 1089.78 161.475 7
 13 0 -6 4013.92 252.764 7
 13 0 -7 55.0814 91.6328 7
 13 0 -8 1581.83 143.441 7
 13 0 -9 176.303 67.1192 7
 13 1 -8 1799.33 149.88 7
 13 1 -7 3724.9 224.725 7
 13 1 -6 401.894 105.436 7
 13 1 -5 1280.1 163.407 7
 13 1 -4 1807.05 192.547 7
 13 1 -3 3148.01 239.964 7
 13 1 -2 1354.14 171.03 7
 13 1 -1 6865.77 326.511 7
 13 -1 1 6506.09 293.952 7
 13 1 0 261.138 90.7464 7
 13 -1 0 296.326 102.132 7
 13 1 1 6829.41 293.852 7
 13 -1 -1 6852.33 339.213 7
 13 -1 -2 1359.73 175.947 7
 13 -1 -3 2989.66 241.304 7
 13 -1 -4 1642.31 187.591 7
 13 -1 -5 1095.64 158.8 7
 13 -1 -6 354.747 111.254 7
 13 -1 -7 3922.71 239.337 7
 13 -1 -8 1913.48 157.793 7
 13 -1 -9 2387.3 149.203 7
 13 2 -7 2885.55 195.769 7
 13 2 -6 5663.18 281.375 7
 13 2 -5 1616.2 171.923 7
 13 2 -4 5547.54 300.374 7
 13 2 -3 2800.17 226.246 7
 13 2 -2 19455.8 542.631 7
 13 2 -1 516.541 116.588 7
 13 -2 1 671.93 117.289 7
 13 2 0 6877.14 306.393 7
 13 -2 0 6757.92 321.415 7
 13 2 1 757.282 114.487 7
 13 -2 -1 720.308 135.48 7
 13 -2 -2 19204.8 575.269 7
 13 -2 -3 2301.32 222.777 7
 13 -2 -4 5413.86 318.593 7
 13 -2 -5 1175.75 165.005 7
 13 -2 -6 4513.71 268.542 7
 13 -2 -7 3032.76 214.101 7
 13 -2 -8 9350.59 325.093 7
 13 -2 -9 1269.33 116.379 7
 13 3 -6 1211.27 146.105 7
 13 3 -5 5476.68 279.745 7
 13 3 -4 1034.11 145.029 7
 13 3 -3 23864.1 587.773 7
 13 3 -2 1763.59 178.555 7
 13 3 -1 11548.7 400.49 7
 13 -3 1 10757 369.332 7
 13 -3 0 566.879 116.42 7
 13 -3 -1 11304.7 428.675 7
 13 -3 -2 1411.29 181.847 7
 13 -3 -3 23377.2 635.585 7
 13 -3 -4 956.117 157.395 7
 13 -3 -5 4467.05 279.307 7
 13 -3 -6 987.137 146.612 7
 13 -3 -7 13132.9 415.319 7
 13 -3 -8 3175.6 195.552 7
 13 -3 -9 5292.93 206.587 7
 13 -4 1 1099.52 130.969 7
 13 -4 0 7149.87 325.213 7
 13 -4 -1 944.961 144.569 7
 13 -4 -2 9829.05 405.593 7
 13 -4 -3 1074.01 162.814 7
 13 -4 -4 11008.5 430.614 7
 13 -4 -5 528.37 119.615 7
 13 -4 -6 15309.8 468.162 7
 13 -4 -7 2821.22 199.823 7
 13 -4 -8 3795.89 200.011 7
 13 -4 -9 2510.41 138.536 7
 13 -5 1 3993.2 215.861 7
 13 -5 0 -126.034 83.6336 7
 13 -5 -1 3370.64 231.324 7
 13 -5 -2 981.377 141.088 7
 13 -5 -3 3100.16 234.223 7
 13 -5 -4 304.04 112.601 7
 13 -5 -5 9405.58 376.92 7
 13 -5 -6 2082.31 181.309 7
 13 -5 -7 4901.18 242.448 7
 13 -5 -8 1522.89 126.567 7
 13 -6 0 48.8929 65.4045 7
 13 -6 -1 280.471 94.1402 7
 13 -6 -2 1386.87 157.19 7
 13 -6 -3 110.459 87.4148 7
 13 -6 -4 640.294 123.951 7
 13 -6 -5 1462.49 156.408 7
 13 -6 -6 2682.77 187.79 7
 13 -6 -7 1661.67 137.982 7
 13 -7 0 166.453 71.3847 7
 13 -7 -1 1427.35 142.109 7
 13 -7 -2 253.086 89.571 7
 13 -7 -3 1016.85 134.992 7
 13 -7 -4 501.339 101.666 7
 13 -7 -5 1144.13 129.738 7
 13 -7 -6 449.549 85.3104 7
 13 -7 -7 1319.02 110.867 7
 13 -8 0 1026.83 97.9593 7
 13 -8 -1 340.133 75.4512 7
 13 -8 -2 7204.31 273.107 7
 13 -8 -3 275.976 78.9834 7
 13 -8 -4 2683.99 172.394 7
 13 -8 -5 332.76 74.724 7
 14 0 0 23438.7 435.018 7
 14 0 -1 1875.61 142.819 7
 14 0 -2 6927.09 267.378 7
 14 0 -3 2691.32 176.673 7
 14 0 -4 12580.7 358.022 7
 14 0 -5 29.1197 64.0147 7
 14 0 -6 1818.44 133.351 7
 14 0 -7 136.108 55.3905 7
 14 1 -5 3986.47 197.402 7
 14 1 -4 897.526 108.942 7
 14 1 -3 8250.32 291.242 7
 14 1 -2 1417.81 131.822 7
 14 -1 0 2960.65 160.898 7
 14 -1 -1 12210.3 340.944 7
 14 -1 -2 1024.59 118.443 7
 14 -1 -3 7859.51 291.324 7
 14 -1 -4 685.665 105.413 7
 14 -1 -5 3419.8 188.429 7
 14 -1 -6 137.659 60.6666 7
 14 -1 -7 2852.64 145.955 7
 14 -2 0 2655.79 150.128 7
 14 -2 -1 1230.06 119.899 7
 14 -2 -2 6979.62 268.494 7
 14 -2 -3 126.146 67.6694 7
 14 -2 -4 1068.15 119.72 7
 14 -2 -5 696.582 99.573 7
 14 -2 -6 618.232 89.6389 7
 14 -2 -7 1613.89 110.511 7
 14 -3 0 -43.9968 48.1395 7
 14 -3 -1 323.166 70.8671 7
 14 -3 -2 527.446 89.2131 7
 14 -3 -3 223.027 75.9142 7
 14 -3 -4 162.733 70.0647 7
 14 -3 -5 403.886 77.3898 7
 14 -3 -6 1632.18 121.204 7
 14 -4 -1 467.628 76.8794 7
 14 -4 -2 844.626 99.1492 7
 14 -4 -3 94.3005 58.8518 7
 14 -4 -4 381.135 75.3381 7
 14 -4 -5 1090.63 104.907 7
 14 -5 -2 545.135 78.3883 7
 14 -5 -3 1183.87 108.643 7
 14 -5 -4 863.241 97.2701 7

_iucr_refine_instructions_details
;

    Zn300K.res created by SHELXL-2014/7

TITL Zn300K in P212121 #19
CELL 1.54184 11.982401 15.659657 16.976275 90 90 90
ZERR 1 0.000111 0.000163 0.000142 0 0 0
LATT -1
SYMM 0.5-X,-Y,0.5+Z
SYMM 0.5+X,0.5-Y,-Z
SYMM -X,0.5+Y,0.5-Z
SFAC C H N O Zn
UNIT 128 136 16 24 4
 
L.S. 10
PLAN  20
SIZE 0.2 0.2 0.2
TEMP 27(2)
BOND
fmap 2
acta
REM <olex2.extras>
REM <HklSrc "%.\\1.hkl">
REM </olex2.extras>
 
WGHT    0.058800    0.150400
FVAR       6.54382   0.65478
ZN1   5    0.504226    0.675715    0.494687    11.00000    0.04224    0.04021 =
         0.02941   -0.00025   -0.00387   -0.00109
N1    3    0.554520    0.265842    0.923832    11.00000    0.05221    0.04057 =
         0.03063    0.00581   -0.00605    0.00004
N2    3    0.430794    0.259460    0.088502    11.00000    0.04762    0.04136 =
         0.03099   -0.00382   -0.00605    0.00240
N3    3    0.202972    0.369583    0.608412    11.00000    0.14218    0.17077 =
         0.16391   -0.07003    0.07705   -0.07044
O1    4    0.501530    0.568659    0.596095    11.00000    0.04562    0.05308 =
         0.04531    0.01205   -0.00576    0.00039
O2    4    0.647276    0.636117    0.547274    11.00000    0.05103    0.05528 =
         0.03844    0.01848   -0.00118   -0.00187
O3    4    0.488243    0.570078    0.405176    11.00000    0.04768    0.04853 =
         0.04560   -0.01103   -0.00407   -0.00072
O4    4    0.347010    0.642898    0.451028    11.00000    0.05325    0.05348 =
         0.04428   -0.02234    0.00043    0.00000
O5    4    0.081599    0.301645    0.677613    11.00000    0.14233    0.31845 =
         0.14528    0.06400    0.03539   -0.09675
O6    4    0.556382    0.282256    0.581978    11.00000    0.14455    0.15917 =
         0.14486    0.03227    0.02127   -0.00034
C1    1    0.604030    0.581692    0.594001    11.00000    0.04959    0.03932 =
         0.03041    0.00544   -0.00194    0.00359
C2    1    0.679988    0.535979    0.649654    11.00000    0.04629    0.04437 =
         0.03973    0.01268   -0.00682   -0.00257
C3    1    0.636677    0.475925    0.701602    11.00000    0.03961    0.04532 =
         0.03998    0.01023   -0.00474   -0.00175
AFIX  43
H3    2    0.561350    0.461928    0.698855    11.00000   -1.20000
AFIX   0
C4    1    0.703465    0.436514    0.757375    11.00000    0.04974    0.04845 =
         0.04735    0.01558   -0.01312   -0.00495
C5    1    0.817518    0.455371    0.759285    11.00000    0.05380    0.08821 =
         0.07713    0.04055   -0.02382   -0.01600
AFIX  43
H5    2    0.863596    0.429744    0.796494    11.00000   -1.20000
AFIX   0
C6    1    0.861205    0.512589    0.705220    11.00000    0.04961    0.12305 =
         0.10774    0.06458   -0.02966   -0.02815
AFIX  43
H6    2    0.937403    0.523877    0.705436    11.00000   -1.20000
AFIX   0
C7    1    0.793541    0.553180    0.650981    11.00000    0.05260    0.08494 =
         0.07479    0.04409   -0.01376   -0.02062
AFIX  43
H7    2    0.824035    0.591917    0.615470    11.00000   -1.20000
AFIX   0
C8    1    0.569962    0.319790    0.792406    11.00000    0.05911    0.05011 =
         0.03584    0.00994   -0.01450   -0.00545
AFIX  43
H8    2    0.545863    0.317812    0.740363    11.00000   -1.20000
AFIX   0
C9    1    0.523159    0.266834    0.847853    11.00000    0.05455    0.04791 =
         0.03499    0.00749   -0.01223   -0.00892
AFIX  43
H9    2    0.466859    0.229760    0.831964    11.00000   -1.20000
AFIX   0
C10   1    0.653252    0.376098    0.814619    11.00000    0.04834    0.04317 =
         0.04031    0.01216   -0.01019   -0.00058
C11   1    0.686876    0.374554    0.893128    11.00000    0.06377    0.04474 =
         0.04665    0.00859   -0.02064   -0.01300
AFIX  43
H11   2    0.743419    0.410604    0.910521    11.00000   -1.20000
AFIX   0
C12   1    0.635805    0.319308    0.944708    11.00000    0.06551    0.04343 =
         0.03420    0.00272   -0.01468   -0.00738
AFIX  43
H12   2    0.659228    0.319248    0.996935    11.00000   -1.20000
AFIX   0
C13   1    0.385533    0.583602    0.409071    11.00000    0.05122    0.04051 =
         0.02817   -0.00461   -0.00057   -0.00347
C14   1    0.306575    0.529873    0.362036    11.00000    0.04625    0.04188 =
         0.03355   -0.00881   -0.00388    0.00033
C15   1    0.350092    0.471505    0.308531    11.00000    0.04256    0.04516 =
         0.03590   -0.00760   -0.00328    0.00015
AFIX  43
H15   2    0.426975    0.464158    0.305317    11.00000   -1.20000
AFIX   0
C16   1    0.280587    0.423851    0.259667    11.00000    0.04819    0.04441 =
         0.04192   -0.01150   -0.00734    0.00138
C17   1    0.165086    0.434115    0.266575    11.00000    0.04945    0.06622 =
         0.06179   -0.02582   -0.01447    0.00219
AFIX  43
H17   2    0.117359    0.403736    0.233696    11.00000   -1.20000
AFIX   0
C18   1    0.121602    0.489585    0.322440    11.00000    0.03993    0.08681 =
         0.07563   -0.03170   -0.00824    0.00985
AFIX  43
H18   2    0.044677    0.494241    0.328321    11.00000   -1.20000
AFIX   0
C19   1    0.191297    0.537932    0.369383    11.00000    0.04954    0.06162 =
         0.05304   -0.02201   -0.00090    0.00772
AFIX  43
H19   2    0.161309    0.575833    0.405863    11.00000   -1.20000
AFIX   0
C20   1    0.467733    0.262388    0.163074    11.00000    0.04976    0.04688 =
         0.03392   -0.00663   -0.01042    0.00929
AFIX  43
H20   2    0.527546    0.227778    0.177199    11.00000   -1.20000
AFIX   0
C21   1    0.421066    0.314322    0.219608    11.00000    0.05246    0.05050 =
         0.03299   -0.00902   -0.01241    0.00717
AFIX  43
H21   2    0.450587    0.315335    0.270264    11.00000   -1.20000
AFIX   0
C22   1    0.329930    0.365172    0.200969    11.00000    0.04760    0.03945 =
         0.03799   -0.01013   -0.00795    0.00001
C23   1    0.289656    0.360277    0.123890    11.00000    0.05293    0.04298 =
         0.04252   -0.00734   -0.01526    0.00903
AFIX  43
H23   2    0.227374    0.391780    0.108920    11.00000   -1.20000
AFIX   0
C24   1    0.342916    0.308434    0.070268    11.00000    0.05700    0.04385 =
         0.03207   -0.00455   -0.01296    0.00698
AFIX  43
H24   2    0.316518    0.307373    0.018761    11.00000   -1.20000
AFIX   0
 
C25   1    0.174933    0.324372    0.658678    11.00000    0.20619    0.19906 =
         0.11277   -0.05308    0.08035   -0.11007
C26   1    0.278460    0.288388    0.705683    11.00000    0.16399    0.27991 =
         0.12379   -0.02557   -0.05347    0.01724
AFIX 137
H26A  2    0.292965    0.230708    0.689493    11.00000   -1.50000
H26B  2    0.262599    0.289490    0.761104    11.00000   -1.50000
H26C  2    0.342760    0.323088    0.695030    11.00000   -1.50000
AFIX   0
C27   1    0.095619    0.406603    0.561529    11.00000    0.15599    0.17516 =
         0.16380    0.01817    0.00147   -0.01627
AFIX 137
H27A  2    0.029581    0.377451    0.578910    11.00000   -1.50000
H27B  2    0.105407    0.397691    0.506009    11.00000   -1.50000
H27C  2    0.088250    0.466606    0.571886    11.00000   -1.50000
AFIX   0
C28   1    0.307699    0.400864    0.582469    11.00000    0.14455    0.14499 =
         0.30200   -0.02469    0.11540   -0.05849
AFIX 137
H28A  2    0.319154    0.457380    0.602831    11.00000   -1.50000
H28B  2    0.308927    0.402485    0.525946    11.00000   -1.50000
H28C  2    0.365953    0.363914    0.601056    11.00000   -1.50000
AFIX   0
 
C30   1    0.764048    0.266190    0.604835    11.00000    0.18082    0.18442 =
         0.11986   -0.00167   -0.04039    0.07519
PART 1
AFIX  33
H30A  2    0.735813    0.234335    0.648848    21.00000   -1.50000
H30B  2    0.807434    0.229220    0.571713    21.00000   -1.50000
H30C  2    0.810157    0.312022    0.623578    21.00000   -1.50000
AFIX  33
PART 0
PART 2
H30D  2    0.844112    0.263982    0.605149   -21.00000   -1.50000
H30E  2    0.738232    0.293385    0.652127   -21.00000   -1.50000
H30F  2    0.734662    0.209232    0.602173   -21.00000   -1.50000
AFIX   0
PART 0
C31   1    0.573496    0.375800    0.460076    11.00000    0.17786    0.15522 =
         0.13184    0.02562   -0.02805    0.05884
PART 1
AFIX  33
H31A  2    0.598359    0.408329    0.415472    21.00000   -1.50000
H31B  2    0.528414    0.328905    0.442354    21.00000   -1.50000
H31C  2    0.530203    0.411710    0.494235    21.00000   -1.50000
AFIX  33
PART 0
PART 2
H31D  2    0.640429    0.395926    0.435150   -21.00000   -1.50000
H31E  2    0.531537    0.341909    0.423423   -21.00000   -1.50000
H31F  2    0.529338    0.423686    0.476666   -21.00000   -1.50000
AFIX   0
PART 0
C32   1    0.794278    0.367486    0.480086    11.00000    0.13243    0.20011 =
         0.20462   -0.02142    0.03067   -0.02263
PART 1
AFIX  33
H32A  2    0.794892    0.402024    0.433368    21.00000   -1.50000
H32B  2    0.827516    0.398678    0.522742    21.00000   -1.50000
H32C  2    0.836004    0.316117    0.470861    21.00000   -1.50000
AFIX  33
PART 0
PART 2
H32D  2    0.871827    0.355895    0.489435   -21.00000   -1.50000
H32E  2    0.775860    0.352846    0.426733   -21.00000   -1.50000
H32F  2    0.779828    0.427067    0.488639   -21.00000   -1.50000
AFIX   0
PART 0
PART 1
N4A   3    0.668480    0.343581    0.502201    21.00000    0.22044    0.10754 =
         0.11742   -0.01761   -0.05775    0.06471
C29A  1    0.670196    0.301419    0.559432    21.00000    0.21089    0.09458 =
         0.10464   -0.02174   -0.06334    0.04330
PART 0
PART 2
N5    3    0.725309    0.316007    0.534805   -21.00000    0.09742    0.11702 =
         0.09154    0.00682    0.01604    0.00566
C29B  1    0.606518    0.317066    0.537517   -21.00000    0.09236    0.10462 =
         0.06387    0.00792    0.02492   -0.01585
HKLF 4
 
REM  Zn300K in P212121 #19
REM R1 =  0.0306 for    5070 Fo > 4sig(Fo)  and  0.0329 for all    5407 data
REM    410 parameters refined using      0 restraints
 
END  
     
WGHT      0.0588      0.1504 

REM Highest difference peak  0.171,  deepest hole -0.391,  1-sigma level  0.047
Q1    1   0.1227  0.3422  0.6134  11.00000  0.05    0.17
Q2    1   0.9608  0.6310  0.6851  11.00000  0.05    0.17
Q3    1   0.8245  0.6305  0.6423  11.00000  0.05    0.16
Q4    1   0.6376  0.1824  0.5589  11.00000  0.05    0.15
Q5    1   0.4707  0.3423  0.1885  11.00000  0.05    0.14
Q6    1   0.5341  0.2416  0.9601  11.00000  0.05    0.14
Q7    1   0.1691  0.6308  0.3506  11.00000  0.05    0.14
Q8    1   0.2451  0.2793  0.0360  11.00000  0.05    0.13
Q9    1   0.6175  0.3351  0.3928  11.00000  0.05    0.13
Q10   1   0.2238  0.2564  0.0956  11.00000  0.05    0.13
Q11   1   0.5783  0.3644  0.8119  11.00000  0.05    0.13
Q12   1   0.6891  0.3151  0.3615  11.00000  0.05    0.13
Q13   1   0.6379  0.1260  0.5973  11.00000  0.05    0.13
Q14   1   0.3076  0.6797  0.4260  11.00000  0.05    0.12
Q15   1   0.6786  0.3049  0.3971  11.00000  0.05    0.12
Q16   1   1.0010  0.5991  0.7248  11.00000  0.05    0.12
Q17   1   0.5642  0.2835  0.1853  11.00000  0.05    0.12
Q18   1   0.1483  0.2137  0.6810  11.00000  0.05    0.12
Q19   1   0.3978  0.5018  0.1993  11.00000  0.05    0.12
Q20   1   0.6776  0.1455  0.5898  11.00000  0.05    0.11

  REM The information below was added by Olex2.
  REM
  REM R1 = 0.0306 for 5070 Fo > 4sig(Fo) and 0.0329 for all 7682 data
  REM n/a parameters refined using n/a restraints
  REM Highest difference peak 0.17, deepest hole -0.39
  REM Mean Shift 0, Max Shift 0.001.

  REM +++ Tabular Listing of Refinement Information +++
  REM R1_all = 0.0329
  REM R1_gt = 0.0306
  REM wR_ref = 0.0878
  REM GOOF = 1.042
  REM Shift_max = 0.001
  REM Shift_mean = 0
  REM Reflections_all = 7682
  REM Reflections_gt = 5070
  REM Parameters = n/a
  REM Hole = -0.39
  REM Peak = 0.17
  REM Flack = 0.028(8)

  
;
_olex2_submission_special_instructions 'No special instructions were received'
