# Supplementary material for: Controlling Thermal Expansion Behaviors of Fence-Like Metal-Organic Frameworks by Varying/Mixing Metal Ions
Source: Front Chem. 2018 Jul 24;6:306. doi: 10.3389/fchem.2018.00306 (PMC6066979; doi:10.3389/fchem.2018.00306)
Supplement: Supplementary file 2 [file Data_Sheet_1.ZIP › Zn300K.res]

    1.res created by SHELXL-2014/7

TITL Zn300K in P212121 #19
CELL 1.54184 11.982401 15.659657 16.976275 90 90 90
ZERR 1 0.000111 0.000163 0.000142 0 0 0
LATT -1
SYMM 0.5-X,-Y,0.5+Z
SYMM 0.5+X,0.5-Y,-Z
SYMM -X,0.5+Y,0.5-Z
SFAC C H N O Zn
UNIT 128 136 16 24 4
 
L.S. 10
PLAN  20
SIZE 0.2 0.2 0.2
TEMP 27(2)
BOND
fmap 2
acta
REM <olex2.extras>
REM <HklSrc "%.\\1.hkl">
REM </olex2.extras>
 
WGHT    0.058800    0.150400
FVAR       6.54382   0.65478
ZN1   5    0.504226    0.675715    0.494687    11.00000    0.04224    0.04021 =
         0.02941   -0.00025   -0.00387   -0.00109
N1    3    0.554520    0.265842    0.923832    11.00000    0.05221    0.04057 =
         0.03063    0.00581   -0.00605    0.00004
N2    3    0.430794    0.259460    0.088502    11.00000    0.04762    0.04136 =
         0.03099   -0.00382   -0.00605    0.00240
N3    3    0.202972    0.369583    0.608412    11.00000    0.14218    0.17077 =
         0.16391   -0.07003    0.07705   -0.07044
O1    4    0.501530    0.568659    0.596095    11.00000    0.04562    0.05308 =
         0.04531    0.01205   -0.00576    0.00039
O2    4    0.647276    0.636117    0.547274    11.00000    0.05103    0.05528 =
         0.03844    0.01848   -0.00118   -0.00187
O3    4    0.488243    0.570078    0.405176    11.00000    0.04768    0.04853 =
         0.04560   -0.01103   -0.00407   -0.00072
O4    4    0.347010    0.642898    0.451028    11.00000    0.05325    0.05348 =
         0.04428   -0.02234    0.00043    0.00000
O5    4    0.081599    0.301645    0.677613    11.00000    0.14233    0.31845 =
         0.14528    0.06400    0.03539   -0.09675
O6    4    0.556382    0.282256    0.581978    11.00000    0.14455    0.15917 =
         0.14486    0.03227    0.02127   -0.00034
C1    1    0.604030    0.581692    0.594001    11.00000    0.04959    0.03932 =
         0.03041    0.00544   -0.00194    0.00359
C2    1    0.679988    0.535979    0.649654    11.00000    0.04629    0.04437 =
         0.03973    0.01268   -0.00682   -0.00257
C3    1    0.636677    0.475925    0.701602    11.00000    0.03961    0.04532 =
         0.03998    0.01023   -0.00474   -0.00175
AFIX  43
H3    2    0.561350    0.461928    0.698855    11.00000   -1.20000
AFIX   0
C4    1    0.703465    0.436514    0.757375    11.00000    0.04974    0.04845 =
         0.04735    0.01558   -0.01312   -0.00495
C5    1    0.817518    0.455371    0.759285    11.00000    0.05380    0.08821 =
         0.07713    0.04055   -0.02382   -0.01600
AFIX  43
H5    2    0.863596    0.429744    0.796494    11.00000   -1.20000
AFIX   0
C6    1    0.861205    0.512589    0.705220    11.00000    0.04961    0.12305 =
         0.10774    0.06458   -0.02966   -0.02815
AFIX  43
H6    2    0.937403    0.523877    0.705436    11.00000   -1.20000
AFIX   0
C7    1    0.793541    0.553180    0.650981    11.00000    0.05260    0.08494 =
         0.07479    0.04409   -0.01376   -0.02062
AFIX  43
H7    2    0.824035    0.591917    0.615470    11.00000   -1.20000
AFIX   0
C8    1    0.569962    0.319790    0.792406    11.00000    0.05911    0.05011 =
         0.03584    0.00994   -0.01450   -0.00545
AFIX  43
H8    2    0.545863    0.317812    0.740363    11.00000   -1.20000
AFIX   0
C9    1    0.523159    0.266834    0.847853    11.00000    0.05455    0.04791 =
         0.03499    0.00749   -0.01223   -0.00892
AFIX  43
H9    2    0.466859    0.229760    0.831964    11.00000   -1.20000
AFIX   0
C10   1    0.653252    0.376098    0.814619    11.00000    0.04834    0.04317 =
         0.04031    0.01216   -0.01019   -0.00058
C11   1    0.686876    0.374554    0.893128    11.00000    0.06377    0.04474 =
         0.04665    0.00859   -0.02064   -0.01300
AFIX  43
H11   2    0.743419    0.410604    0.910521    11.00000   -1.20000
AFIX   0
C12   1    0.635805    0.319308    0.944708    11.00000    0.06551    0.04343 =
         0.03420    0.00272   -0.01468   -0.00738
AFIX  43
H12   2    0.659228    0.319248    0.996935    11.00000   -1.20000
AFIX   0
C13   1    0.385533    0.583602    0.409071    11.00000    0.05122    0.04051 =
         0.02817   -0.00461   -0.00057   -0.00347
C14   1    0.306575    0.529873    0.362036    11.00000    0.04625    0.04188 =
         0.03355   -0.00881   -0.00388    0.00033
C15   1    0.350092    0.471505    0.308531    11.00000    0.04256    0.04516 =
         0.03590   -0.00760   -0.00328    0.00015
AFIX  43
H15   2    0.426975    0.464158    0.305317    11.00000   -1.20000
AFIX   0
C16   1    0.280587    0.423851    0.259667    11.00000    0.04819    0.04441 =
         0.04192   -0.01150   -0.00734    0.00138
C17   1    0.165086    0.434115    0.266575    11.00000    0.04945    0.06622 =
         0.06179   -0.02582   -0.01447    0.00219
AFIX  43
H17   2    0.117359    0.403736    0.233696    11.00000   -1.20000
AFIX   0
C18   1    0.121602    0.489585    0.322440    11.00000    0.03993    0.08681 =
         0.07563   -0.03170   -0.00824    0.00985
AFIX  43
H18   2    0.044677    0.494241    0.328321    11.00000   -1.20000
AFIX   0
C19   1    0.191297    0.537932    0.369383    11.00000    0.04954    0.06162 =
         0.05304   -0.02201   -0.00090    0.00772
AFIX  43
H19   2    0.161309    0.575833    0.405863    11.00000   -1.20000
AFIX   0
C20   1    0.467733    0.262388    0.163074    11.00000    0.04976    0.04688 =
         0.03392   -0.00663   -0.01042    0.00929
AFIX  43
H20   2    0.527546    0.227778    0.177199    11.00000   -1.20000
AFIX   0
C21   1    0.421066    0.314322    0.219608    11.00000    0.05246    0.05050 =
         0.03299   -0.00902   -0.01241    0.00717
AFIX  43
H21   2    0.450587    0.315335    0.270264    11.00000   -1.20000
AFIX   0
C22   1    0.329930    0.365172    0.200969    11.00000    0.04760    0.03945 =
         0.03799   -0.01013   -0.00795    0.00001
C23   1    0.289656    0.360277    0.123890    11.00000    0.05293    0.04298 =
         0.04252   -0.00734   -0.01526    0.00903
AFIX  43
H23   2    0.227374    0.391780    0.108920    11.00000   -1.20000
AFIX   0
C24   1    0.342916    0.308434    0.070268    11.00000    0.05700    0.04385 =
         0.03207   -0.00455   -0.01296    0.00698
AFIX  43
H24   2    0.316518    0.307373    0.018761    11.00000   -1.20000
AFIX   0
 
C25   1    0.174933    0.324372    0.658678    11.00000    0.20619    0.19906 =
         0.11277   -0.05308    0.08035   -0.11007
C26   1    0.278460    0.288388    0.705683    11.00000    0.16399    0.27991 =
         0.12379   -0.02557   -0.05347    0.01724
AFIX 137
H26A  2    0.292965    0.230708    0.689493    11.00000   -1.50000
H26B  2    0.262599    0.289490    0.761104    11.00000   -1.50000
H26C  2    0.342760    0.323088    0.695030    11.00000   -1.50000
AFIX   0
C27   1    0.095619    0.406603    0.561529    11.00000    0.15599    0.17516 =
         0.16380    0.01817    0.00147   -0.01627
AFIX 137
H27A  2    0.029581    0.377451    0.578910    11.00000   -1.50000
H27B  2    0.105407    0.397691    0.506009    11.00000   -1.50000
H27C  2    0.088250    0.466606    0.571886    11.00000   -1.50000
AFIX   0
C28   1    0.307699    0.400864    0.582469    11.00000    0.14455    0.14499 =
         0.30200   -0.02469    0.11540   -0.05849
AFIX 137
H28A  2    0.319154    0.457380    0.602831    11.00000   -1.50000
H28B  2    0.308927    0.402485    0.525946    11.00000   -1.50000
H28C  2    0.365953    0.363914    0.601056    11.00000   -1.50000
AFIX   0
 
C30   1    0.764048    0.266190    0.604835    11.00000    0.18082    0.18442 =
         0.11986   -0.00167   -0.04039    0.07519
PART 1
AFIX  33
H30A  2    0.735813    0.234335    0.648848    21.00000   -1.50000
H30B  2    0.807434    0.229220    0.571713    21.00000   -1.50000
H30C  2    0.810157    0.312022    0.623578    21.00000   -1.50000
AFIX  33
PART 0
PART 2
H30D  2    0.844112    0.263982    0.605149   -21.00000   -1.50000
H30E  2    0.738232    0.293385    0.652127   -21.00000   -1.50000
H30F  2    0.734662    0.209232    0.602173   -21.00000   -1.50000
AFIX   0
PART 0
C31   1    0.573496    0.375800    0.460076    11.00000    0.17786    0.15522 =
         0.13184    0.02562   -0.02805    0.05884
PART 1
AFIX  33
H31A  2    0.598359    0.408329    0.415472    21.00000   -1.50000
H31B  2    0.528414    0.328905    0.442354    21.00000   -1.50000
H31C  2    0.530203    0.411710    0.494235    21.00000   -1.50000
AFIX  33
PART 0
PART 2
H31D  2    0.640429    0.395926    0.435150   -21.00000   -1.50000
H31E  2    0.531537    0.341909    0.423423   -21.00000   -1.50000
H31F  2    0.529338    0.423686    0.476666   -21.00000   -1.50000
AFIX   0
PART 0
C32   1    0.794278    0.367486    0.480086    11.00000    0.13243    0.20011 =
         0.20462   -0.02142    0.03067   -0.02263
PART 1
AFIX  33
H32A  2    0.794892    0.402024    0.433368    21.00000   -1.50000
H32B  2    0.827516    0.398678    0.522742    21.00000   -1.50000
H32C  2    0.836004    0.316117    0.470861    21.00000   -1.50000
AFIX  33
PART 0
PART 2
H32D  2    0.871827    0.355895    0.489435   -21.00000   -1.50000
H32E  2    0.775860    0.352846    0.426733   -21.00000   -1.50000
H32F  2    0.779828    0.427067    0.488639   -21.00000   -1.50000
AFIX   0
PART 0
PART 1
N4A   3    0.668480    0.343581    0.502201    21.00000    0.22044    0.10754 =
         0.11742   -0.01761   -0.05775    0.06471
C29A  1    0.670196    0.301419    0.559432    21.00000    0.21089    0.09458 =
         0.10464   -0.02174   -0.06334    0.04330
PART 0
PART 2
N5    3    0.725309    0.316007    0.534805   -21.00000    0.09742    0.11702 =
         0.09154    0.00682    0.01604    0.00566
C29B  1    0.606518    0.317066    0.537517   -21.00000    0.09236    0.10462 =
         0.06387    0.00792    0.02492   -0.01585
HKLF 4
 
REM  Zn300K in P212121 #19
REM R1 =  0.0306 for    5070 Fo > 4sig(Fo)  and  0.0329 for all    5407 data
REM    410 parameters refined using      0 restraints
 
END  
     
WGHT      0.0588      0.1504 

REM Highest difference peak  0.171,  deepest hole -0.391,  1-sigma level  0.047
Q1    1   0.1227  0.3422  0.6134  11.00000  0.05    0.17
Q2    1   0.9608  0.6310  0.6851  11.00000  0.05    0.17
Q3    1   0.8245  0.6305  0.6423  11.00000  0.05    0.16
Q4    1   0.6376  0.1824  0.5589  11.00000  0.05    0.15
Q5    1   0.4707  0.3423  0.1885  11.00000  0.05    0.14
Q6    1   0.5341  0.2416  0.9601  11.00000  0.05    0.14
Q7    1   0.1691  0.6308  0.3506  11.00000  0.05    0.14
Q8    1   0.2451  0.2793  0.0360  11.00000  0.05    0.13
Q9    1   0.6175  0.3351  0.3928  11.00000  0.05    0.13
Q10   1   0.2238  0.2564  0.0956  11.00000  0.05    0.13
Q11   1   0.5783  0.3644  0.8119  11.00000  0.05    0.13
Q12   1   0.6891  0.3151  0.3615  11.00000  0.05    0.13
Q13   1   0.6379  0.1260  0.5973  11.00000  0.05    0.13
Q14   1   0.3076  0.6797  0.4260  11.00000  0.05    0.12
Q15   1   0.6786  0.3049  0.3971  11.00000  0.05    0.12
Q16   1   1.0010  0.5991  0.7248  11.00000  0.05    0.12
Q17   1   0.5642  0.2835  0.1853  11.00000  0.05    0.12
Q18   1   0.1483  0.2137  0.6810  11.00000  0.05    0.12
Q19   1   0.3978  0.5018  0.1993  11.00000  0.05    0.12
Q20   1   0.6776  0.1455  0.5898  11.00000  0.05    0.11

  REM The information below was added by Olex2.
  REM
  REM R1 = 0.0306 for 5070 Fo > 4sig(Fo) and 0.0329 for all 7682 data
  REM n/a parameters refined using n/a restraints
  REM Highest difference peak 0.17, deepest hole -0.39
  REM Mean Shift 0, Max Shift 0.001.

  REM +++ Tabular Listing of Refinement Information +++
  REM R1_all = 0.0329
  REM R1_gt = 0.0306
  REM wR_ref = 0.0878
  REM GOOF = 1.042
  REM Shift_max = 0.001
  REM Shift_mean = 0
  REM Reflections_all = 7682
  REM Reflections_gt = 5070
  REM Parameters = n/a
  REM Hole = -0.39
  REM Peak = 0.17
  REM Flack = 0.028(8)

  
