# Supplementary material for: Controlling Thermal Expansion Behaviors of Fence-Like Metal-Organic Frameworks by Varying/Mixing Metal Ions
Source: Front Chem. 2018 Jul 24;6:306. doi: 10.3389/fchem.2018.00306 (PMC6066979; doi:10.3389/fchem.2018.00306)
Supplement: Supplementary file 2 [file Data_Sheet_1.ZIP › ZnCd112K.cif]

data_ZnCd112K
_audit_creation_date              2017-04-15
_audit_creation_method
;
Olex2 1.2
(compiled 2017.03.28 svn.r3405 for OlexSys, GUI svn.r5335)
;
_shelx_SHELXL_version_number      '2014/7'
_publ_contact_author_address      ?
_publ_contact_author_email        ?
_publ_contact_author_id_orcid     ?
_publ_contact_author_name         ''
_publ_contact_author_phone        ?
_publ_section_references
;
Dolomanov, O.V., Bourhis, L.J., Gildea, R.J, Howard, J.A.K. & Puschmann, H.
 (2009), J. Appl. Cryst. 42, 339-341.

Sheldrick, G.M. (2015). Acta Cryst. C71, 3-8.
;
_chemical_name_common             ?
_chemical_name_systematic         ?
_chemical_formula_moiety          'C24 H16 Cd0.25 N2 O4 Zn0.75, 2(C4 H9 N O)'
_chemical_formula_sum             'C32 H34 Cd0.25 N4 O6 Zn0.75'
_chemical_formula_weight          647.76
_chemical_absolute_configuration  syn
_chemical_melting_point           ?
_chemical_oxdiff_formula          ZNCdCHNO
loop_
  _atom_type_symbol
  _atom_type_description
  _atom_type_scat_dispersion_real
  _atom_type_scat_dispersion_imag
  _atom_type_scat_source
 'C' 'C' 0.0181 0.0091 'International Tables Vol C Tables 4.2.6.8 and 6.1.1.4'
 'H' 'H' 0.0000 0.0000 'International Tables Vol C Tables 4.2.6.8 and 6.1.1.4'
 'Cd' 'Cd' 0.1185 4.6533 'International Tables Vol C Tables 4.2.6.8 and 6.1.1.4'
 'N' 'N' 0.0311 0.0180 'International Tables Vol C Tables 4.2.6.8 and 6.1.1.4'
 'O' 'O' 0.0492 0.0322 'International Tables Vol C Tables 4.2.6.8 and 6.1.1.4'
 'Zn' 'Zn' -1.5491 0.6778
 'International Tables Vol C Tables 4.2.6.8 and 6.1.1.4'

_shelx_space_group_comment
;
The symmetry employed for this shelxl refinement is uniquely defined
by the following loop, which should always be used as a source of
symmetry information in preference to the above space-group names.
They are only intended as comments.
;
_space_group_crystal_system       'orthorhombic'
_space_group_IT_number            19
_space_group_name_H-M_alt         'P 21 21 21'
_space_group_name_Hall            'P 2ac 2ab'
loop_
  _space_group_symop_operation_xyz
 'x, y, z'
 '-x+1/2, -y, z+1/2'
 '-x, y+1/2, -z+1/2'
 'x+1/2, -y+1/2, -z'

_cell_length_a                    11.5821(4)
_cell_length_b                    15.1741(5)
_cell_length_c                    17.7091(5)
_cell_angle_alpha                 90
_cell_angle_beta                  90
_cell_angle_gamma                 90
_cell_volume                      3112.34(17)
_cell_formula_units_Z             4
_cell_measurement_reflns_used     2880
_cell_measurement_temperature     112(2)
_cell_measurement_theta_max       73.7830
_cell_measurement_theta_min       4.5860
_shelx_estimated_absorpt_T_max    ?
_shelx_estimated_absorpt_T_min    ?
_exptl_absorpt_coefficient_mu     2.636
_exptl_absorpt_correction_T_max   1.00000
_exptl_absorpt_correction_T_min   0.53775
_exptl_absorpt_correction_type    multi-scan
_exptl_absorpt_process_details
;
CrysAlisPro, Agilent Technologies,
Version 1.171.36.32 (release 02-08-2013 CrysAlis171 .NET)
(compiled Aug  2 2013,16:46:58)
Empirical absorption correction using spherical harmonics,
 implemented in SCALE3 ABSPACK scaling algorithm.
;
_exptl_absorpt_special_details    ?
_exptl_crystal_colour             colourless
_exptl_crystal_colour_primary     colourless
_exptl_crystal_density_diffrn     1.382
_exptl_crystal_density_meas       ?
_exptl_crystal_density_method     ?
_exptl_crystal_description        block
_exptl_crystal_F_000              1346
_exptl_crystal_preparation        ?
_exptl_crystal_size_max           0.2
_exptl_crystal_size_mid           0.2
_exptl_crystal_size_min           0.2
_exptl_transmission_factor_max    ?
_exptl_transmission_factor_min    ?
_diffrn_reflns_av_R_equivalents   0.0298
_diffrn_reflns_av_unetI/netI      0.0389
_diffrn_reflns_Laue_measured_fraction_full 0.990
_diffrn_reflns_Laue_measured_fraction_max 0.963
_diffrn_reflns_limit_h_max        13
_diffrn_reflns_limit_h_min        -10
_diffrn_reflns_limit_k_max        18
_diffrn_reflns_limit_k_min        -17
_diffrn_reflns_limit_l_max        19
_diffrn_reflns_limit_l_min        -21
_diffrn_reflns_number             6904
_diffrn_reflns_point_group_measured_fraction_full 0.859
_diffrn_reflns_point_group_measured_fraction_max 0.819
_diffrn_reflns_theta_full         67.684
_diffrn_reflns_theta_max          73.591
_diffrn_reflns_theta_min          3.836
_diffrn_ambient_temperature       112(2)
_diffrn_detector_area_resol_mean  10.6525
_diffrn_measured_fraction_theta_full 0.990
_diffrn_measured_fraction_theta_max 0.963
_diffrn_measurement_details
;
#__ type_ start__ end____ width___ exp.time_
  1 omega  -87.00  -45.00   1.0000    1.0000
omega____ theta____ kappa____ phi______ frames
    -      -39.3998  -38.0000   30.0000 42

#__ type_ start__ end____ width___ exp.time_
  2 omega  -14.00   31.00   1.0000    1.0000
omega____ theta____ kappa____ phi______ frames
    -      -39.3998   57.0000  120.0000 45

#__ type_ start__ end____ width___ exp.time_
  3 omega   23.00   91.00   1.0000    1.0000
omega____ theta____ kappa____ phi______ frames
    -       39.3998 -125.0000   90.0000 68

#__ type_ start__ end____ width___ exp.time_
  4 omega   33.00   98.00   1.0000    2.0000
omega____ theta____ kappa____ phi______ frames
    -      107.7866  -45.0000  -60.0000 65

#__ type_ start__ end____ width___ exp.time_
  5 omega   94.00  178.00   1.0000    2.0000
omega____ theta____ kappa____ phi______ frames
    -      107.7866  125.0000 -120.0000 84

#__ type_ start__ end____ width___ exp.time_
  6 omega   84.00  177.00   1.0000    2.0000
omega____ theta____ kappa____ phi______ frames
    -      107.7866   30.0000   30.0000 93
;
_diffrn_measurement_device_type   'SuperNova, Dual, Cu at zero, Atlas'
_diffrn_measurement_method        '\w scans'
_diffrn_orient_matrix_UB_11       -0.0875044000
_diffrn_orient_matrix_UB_12       0.0650479000
_diffrn_orient_matrix_UB_13       0.0339674000
_diffrn_orient_matrix_UB_21       0.0578137000
_diffrn_orient_matrix_UB_22       -0.0099236000
_diffrn_orient_matrix_UB_23       0.0779065000
_diffrn_orient_matrix_UB_31       0.0814420000
_diffrn_orient_matrix_UB_32       0.0775599000
_diffrn_orient_matrix_UB_33       -0.0185113000
_diffrn_radiation_monochromator   mirror
_diffrn_radiation_type            CuK\a
_diffrn_radiation_wavelength      1.54184
_diffrn_source                    'SuperNova (Cu) X-ray Source'
_reflns_Friedel_coverage          0.517
_reflns_Friedel_fraction_full     0.691
_reflns_Friedel_fraction_max      0.636
_reflns_number_gt                 4292
_reflns_number_total              5144
_reflns_odcompleteness_completeness 99.01
_reflns_odcompleteness_iscentric  1
_reflns_odcompleteness_theta      66.97
_reflns_special_details
;
 Reflections were merged by SHELXL according to the crystal
 class for the calculation of statistics and refinement.
 
 _reflns_Friedel_fraction is defined as the number of unique
 Friedel pairs measured divided by the number that would be
 possible theoretically, ignoring centric projections and
 systematic absences.
;
_reflns_threshold_expression      'I > 2\s(I)'
_computing_cell_refinement
;
CrysAlisPro, Agilent Technologies,
Version 1.171.36.32 (release 02-08-2013 CrysAlis171 .NET)
(compiled Aug  2 2013,16:46:58)
;
_computing_data_collection
;
CrysAlisPro, Agilent Technologies,
Version 1.171.36.32 (release 02-08-2013 CrysAlis171 .NET)
(compiled Aug  2 2013,16:46:58)
;
_computing_data_reduction
;
CrysAlisPro, Agilent Technologies,
Version 1.171.36.32 (release 02-08-2013 CrysAlis171 .NET)
(compiled Aug  2 2013,16:46:58)
;
_computing_molecular_graphics     'Olex2 (Dolomanov et al., 2009)'
_computing_publication_material   'Olex2 (Dolomanov et al., 2009)'
_computing_structure_refinement   'ShelXL (Sheldrick, 2015)'
_computing_structure_solution     ?
_refine_diff_density_max          0.988
_refine_diff_density_min          -1.077
_refine_diff_density_rms          0.074
_refine_ls_abs_structure_details
;
 Flack x determined using 1294 quotients [(I+)-(I-)]/[(I+)+(I-)]
 (Parsons, Flack and Wagner, Acta Cryst. B69 (2013) 249-259).
;
_refine_ls_abs_structure_Flack    -0.073(12)
_refine_ls_extinction_coef        .
_refine_ls_extinction_method      none
_refine_ls_goodness_of_fit_ref    1.033
_refine_ls_hydrogen_treatment     constr
_refine_ls_matrix_type            full
_refine_ls_number_parameters      410
_refine_ls_number_reflns          5144
_refine_ls_number_restraints      0
_refine_ls_R_factor_all           0.0560
_refine_ls_R_factor_gt            0.0456
_refine_ls_restrained_S_all       1.033
_refine_ls_shift/su_max           0.001
_refine_ls_shift/su_mean          0.000
_refine_ls_structure_factor_coef  Fsqd
_refine_ls_weighting_details
'w=1/[\s^2^(Fo^2^)+(0.0710P)^2^+1.9186P] where P=(Fo^2^+2Fc^2^)/3'
_refine_ls_weighting_scheme       calc
_refine_ls_wR_factor_gt           0.1211
_refine_ls_wR_factor_ref          0.1312
_refine_special_details           ?
_olex2_refinement_description
;
1. Fixed Uiso
 At 1.2 times of:
  All C(H) groups
 At 1.5 times of:
  All C(H,H,H) groups, All C(H,H,H,H,H,H) groups
2. Shared sites
{Zn1, Cd1}
3. Uiso/Uaniso restraints and constraints
Uanis(Zn1) = Uanis(Cd1)
4. Others
 Sof(H30D)=Sof(H30E)=Sof(H30F)=Sof(H31D)=Sof(H31E)=Sof(H31F)=Sof(H32D)=
 Sof(H32E)=Sof(H32F)=Sof(N5)=Sof(C29B)=1-FVAR(1)
 Sof(H30A)=Sof(H30B)=Sof(H30C)=Sof(H31A)=Sof(H31B)=Sof(H31C)=Sof(H32A)=
 Sof(H32B)=Sof(H32C)=Sof(N4)=Sof(C29A)=FVAR(1)
 Fixed Sof: Zn1(0.75) Cd1(0.25)
5.a Me refined with riding coordinates:
 C30(H30A,H30B,H30C), C30(H30D,H30E,H30F), C31(H31A,H31B,H31C), C31(H31D,H31E,
 H31F), C32(H32A,H32B,H32C), C32(H32D,H32E,H32F)
5.b Aromatic/amide H refined with riding coordinates:
 C3(H3), C5(H5), C6(H6), C7(H7), C8(H8), C9(H9), C11(H11), C12(H12), C15(H15),
 C17(H17), C18(H18), C19(H19), C20(H20), C21(H21), C23(H23), C24(H24)
5.c Idealised Me refined as rotating group:
 C26(H26A,H26B,H26C), C27(H27A,H27B,H27C), C28(H28A,H28B,H28C)
;
_atom_sites_solution_hydrogens    geom
_atom_sites_solution_primary      ?
_atom_sites_solution_secondary    ?
loop_
  _atom_site_label
  _atom_site_type_symbol
  _atom_site_fract_x
  _atom_site_fract_y
  _atom_site_fract_z
  _atom_site_U_iso_or_equiv
  _atom_site_adp_type
  _atom_site_occupancy
  _atom_site_site_symmetry_order
  _atom_site_calc_flag
  _atom_site_refinement_flags_posn
  _atom_site_refinement_flags_adp
  _atom_site_refinement_flags_occupancy
  _atom_site_disorder_assembly
  _atom_site_disorder_group
 Zn1 Zn 0.50216(4) 0.67045(3) 0.49658(2) 0.02268(16) Uani 0.75 1 d . . P . .
 Cd1 Cd 0.50216(4) 0.67045(3) 0.49658(2) 0.02268(16) Uani 0.25 1 d . . P . .
 N1 N 0.5526(4) 0.2675(3) 0.9206(2) 0.0304(9) Uani 1 1 d . . . . .
 N2 N 0.4362(4) 0.2623(3) 0.0881(3) 0.0314(9) Uani 1 1 d . . . . .
 N3 N 0.1886(6) 0.3800(4) 0.5980(3) 0.0573(15) Uani 1 1 d . . . . .
 O1 O 0.5072(4) 0.5630(2) 0.59398(19) 0.0333(7) Uani 1 1 d . . . . .
 O2 O 0.6603(4) 0.6280(3) 0.5439(2) 0.0387(9) Uani 1 1 d . . . . .
 O3 O 0.4854(4) 0.5636(2) 0.4059(2) 0.0358(9) Uani 1 1 d . . . . .
 O4 O 0.3359(4) 0.6330(3) 0.4549(2) 0.0396(9) Uani 1 1 d . . . . .
 O5 O 0.0789(5) 0.3119(5) 0.6833(3) 0.092(2) Uani 1 1 d . . . . .
 O6 O 0.5506(4) 0.2816(4) 0.5894(3) 0.0648(14) Uani 1 1 d . . . . .
 C1 C 0.6149(5) 0.5740(3) 0.5906(3) 0.0321(11) Uani 1 1 d . . . . .
 C2 C 0.6924(5) 0.5259(4) 0.6444(3) 0.0322(11) Uani 1 1 d . . . . .
 C3 C 0.6446(5) 0.4699(3) 0.6975(3) 0.0299(11) Uani 1 1 d . . . . .
 H3 H 0.5640 0.4583 0.6964 0.036 Uiso 1 1 calc R . . . .
 C4 C 0.7133(5) 0.4301(4) 0.7527(3) 0.0344(12) Uani 1 1 d . . . . .
 C5 C 0.8332(5) 0.4454(4) 0.7518(3) 0.0422(14) Uani 1 1 d . . . . .
 H5 H 0.8814 0.4188 0.7887 0.051 Uiso 1 1 calc R . . . .
 C6 C 0.8799(5) 0.4987(5) 0.6977(4) 0.0486(16) Uani 1 1 d . . . . .
 H6 H 0.9610 0.5079 0.6970 0.058 Uiso 1 1 calc R . . . .
 C7 C 0.8117(5) 0.5399(4) 0.6435(4) 0.0428(14) Uani 1 1 d . . . . .
 H7 H 0.8457 0.5770 0.6064 0.051 Uiso 1 1 calc R . . . .
 C8 C 0.5692(4) 0.3158(3) 0.7919(3) 0.0312(11) Uani 1 1 d . . . . .
 H8 H 0.5423 0.3121 0.7413 0.037 Uiso 1 1 calc R . . . .
 C9 C 0.5199(5) 0.2649(3) 0.8472(3) 0.0309(11) Uani 1 1 d . . . . .
 H9 H 0.4597 0.2256 0.8332 0.037 Uiso 1 1 calc R . . . .
 C10 C 0.6589(5) 0.3731(3) 0.8104(3) 0.0313(11) Uani 1 1 d . . . . .
 C11 C 0.6934(5) 0.3761(4) 0.8864(3) 0.0353(12) Uani 1 1 d . . . . .
 H11 H 0.7540 0.4143 0.9018 0.042 Uiso 1 1 calc R . . . .
 C12 C 0.6388(4) 0.3234(4) 0.9384(3) 0.0333(11) Uani 1 1 d . . . . .
 H12 H 0.6631 0.3266 0.9895 0.040 Uiso 1 1 calc R . . . .
 C13 C 0.3772(5) 0.5750(3) 0.4108(3) 0.0322(11) Uani 1 1 d . . . . .
 C14 C 0.2977(5) 0.5219(4) 0.3627(3) 0.0332(11) Uani 1 1 d . . . . .
 C15 C 0.3452(5) 0.4663(3) 0.3087(3) 0.0310(11) Uani 1 1 d . . . . .
 H15 H 0.4267 0.4593 0.3061 0.037 Uiso 1 1 calc R . . . .
 C16 C 0.2743(5) 0.4203(4) 0.2581(3) 0.0336(12) Uani 1 1 d . . . . .
 C17 C 0.1549(5) 0.4301(4) 0.2636(4) 0.0401(13) Uani 1 1 d . . . . .
 H17 H 0.1063 0.4008 0.2284 0.048 Uiso 1 1 calc R . . . .
 C18 C 0.1063(5) 0.4819(4) 0.3197(4) 0.0456(15) Uani 1 1 d . . . . .
 H18 H 0.0248 0.4852 0.3248 0.055 Uiso 1 1 calc R . . . .
 C19 C 0.1785(5) 0.5297(4) 0.3690(3) 0.0401(13) Uani 1 1 d . . . . .
 H19 H 0.1458 0.5670 0.4064 0.048 Uiso 1 1 calc R . . . .
 C20 C 0.4735(5) 0.2608(4) 0.1604(3) 0.0331(12) Uani 1 1 d . . . . .
 H20 H 0.5366 0.2237 0.1732 0.040 Uiso 1 1 calc R . . . .
 C21 C 0.4232(5) 0.3111(4) 0.2163(3) 0.0335(12) Uani 1 1 d . . . . .
 H21 H 0.4530 0.3096 0.2663 0.040 Uiso 1 1 calc R . . . .
 C22 C 0.3283(5) 0.3645(3) 0.1993(3) 0.0326(11) Uani 1 1 d . . . . .
 C23 C 0.2896(5) 0.3645(4) 0.1249(3) 0.0358(12) Uani 1 1 d . . . . .
 H23 H 0.2245 0.3990 0.1110 0.043 Uiso 1 1 calc R . . . .
 C24 C 0.3457(5) 0.3144(3) 0.0713(3) 0.0332(11) Uani 1 1 d . . . . .
 H24 H 0.3195 0.3168 0.0206 0.040 Uiso 1 1 calc R . . . .
 C25 C 0.1744(7) 0.3336(6) 0.6607(4) 0.0625(19) Uani 1 1 d . . . . .
 C26 C 0.2813(7) 0.3092(7) 0.7054(5) 0.080(3) Uani 1 1 d . . . . .
 H26A H 0.3373 0.2806 0.6719 0.121 Uiso 1 1 calc GR . . . .
 H26B H 0.2601 0.2687 0.7462 0.121 Uiso 1 1 calc GR . . . .
 H26C H 0.3156 0.3626 0.7269 0.121 Uiso 1 1 calc GR . . . .
 C27 C 0.0880(7) 0.4049(5) 0.5537(4) 0.063(2) Uani 1 1 d . . . . .
 H27A H 0.0943 0.3794 0.5030 0.094 Uiso 1 1 calc GR . . . .
 H27B H 0.0841 0.4693 0.5498 0.094 Uiso 1 1 calc GR . . . .
 H27C H 0.0180 0.3828 0.5783 0.094 Uiso 1 1 calc GR . . . .
 C28 C 0.3010(8) 0.4051(6) 0.5690(7) 0.100(4) Uani 1 1 d . . . . .
 H28A H 0.3492 0.4267 0.6105 0.150 Uiso 1 1 calc GR . . . .
 H28B H 0.2917 0.4517 0.5312 0.150 Uiso 1 1 calc GR . . . .
 H28C H 0.3380 0.3537 0.5457 0.150 Uiso 1 1 calc GR . . . .
 C30 C 0.7621(7) 0.2660(6) 0.6094(5) 0.071(2) Uani 1 1 d . . . . .
 H30A H 0.8301 0.2834 0.5800 0.107 Uiso 0.65(3) 1 calc R . P A 1
 H30B H 0.7643 0.2949 0.6589 0.107 Uiso 0.65(3) 1 calc R . P A 1
 H30C H 0.7620 0.2019 0.6163 0.107 Uiso 0.65(3) 1 calc R . P A 1
 H30D H 0.8463 0.2601 0.6095 0.107 Uiso 0.35(3) 1 calc R . P A 2
 H30E H 0.7383 0.3042 0.6513 0.107 Uiso 0.35(3) 1 calc R . P A 2
 H30F H 0.7267 0.2078 0.6154 0.107 Uiso 0.35(3) 1 calc R . P A 2
 C31 C 0.5673(9) 0.3636(7) 0.4599(5) 0.087(3) Uani 1 1 d . . . . .
 H31A H 0.5883 0.3920 0.4122 0.130 Uiso 0.65(3) 1 calc R . P A 1
 H31B H 0.5182 0.3124 0.4497 0.130 Uiso 0.65(3) 1 calc R . P A 1
 H31C H 0.5253 0.4056 0.4917 0.130 Uiso 0.65(3) 1 calc R . P A 1
 H31D H 0.6356 0.3802 0.4306 0.130 Uiso 0.35(3) 1 calc R . P A 2
 H31E H 0.5186 0.3241 0.4298 0.130 Uiso 0.35(3) 1 calc R . P A 2
 H31F H 0.5235 0.4166 0.4731 0.130 Uiso 0.35(3) 1 calc R . P A 2
 C32 C 0.7924(7) 0.3533(6) 0.4758(5) 0.073(2) Uani 1 1 d . . . . .
 H32A H 0.7923 0.3825 0.4264 0.109 Uiso 0.65(3) 1 calc R . P A 1
 H32B H 0.8292 0.3918 0.5131 0.109 Uiso 0.65(3) 1 calc R . P A 1
 H32C H 0.8354 0.2978 0.4724 0.109 Uiso 0.65(3) 1 calc R . P A 1
 H32D H 0.8751 0.3422 0.4830 0.109 Uiso 0.35(3) 1 calc R . P A 2
 H32E H 0.7687 0.3317 0.4260 0.109 Uiso 0.35(3) 1 calc R . P A 2
 H32F H 0.7774 0.4168 0.4791 0.109 Uiso 0.35(3) 1 calc R . P A 2
 N4 N 0.6723(9) 0.3349(6) 0.4991(7) 0.050(3) Uani 0.65(3) 1 d . . P A 1
 C29A C 0.6535(12) 0.2937(7) 0.5677(8) 0.047(4) Uani 0.65(3) 1 d . . P A 1
 N5 N 0.7241(19) 0.3055(13) 0.5369(12) 0.053(8) Uani 0.35(3) 1 d . . P A 2
 C29B C 0.606(2) 0.3156(15) 0.5334(17) 0.056(8) Uani 0.35(3) 1 d . . P A 2

loop_
  _atom_site_aniso_label
  _atom_site_aniso_U_11
  _atom_site_aniso_U_22
  _atom_site_aniso_U_33
  _atom_site_aniso_U_23
  _atom_site_aniso_U_13
  _atom_site_aniso_U_12
 Zn1 0.0188(2) 0.0257(2) 0.0236(2) -0.00041(18) -0.0029(2) 0.0006(2)
 Cd1 0.0188(2) 0.0257(2) 0.0236(2) -0.00041(18) -0.0029(2) 0.0006(2)
 N1 0.031(2) 0.026(2) 0.033(2) -0.0008(18) -0.0069(19) 0.0000(18)
 N2 0.029(2) 0.031(2) 0.034(2) 0.0002(19) -0.0071(19) -0.0006(19)
 N3 0.053(3) 0.064(4) 0.054(3) -0.003(3) 0.013(3) -0.019(3)
 O1 0.0321(19) 0.0326(17) 0.0352(16) 0.0044(14) -0.0006(19) 0.000(2)
 O2 0.042(2) 0.042(2) 0.0319(19) 0.0081(17) 0.0009(17) -0.0114(19)
 O3 0.039(2) 0.0303(17) 0.0382(17) -0.0019(14) 0.0031(18) 0.0025(19)
 O4 0.046(2) 0.041(2) 0.0311(18) -0.0059(17) 0.0037(17) 0.013(2)
 O5 0.048(3) 0.136(6) 0.093(4) 0.056(4) 0.009(3) -0.016(4)
 O6 0.049(3) 0.069(3) 0.076(3) 0.006(3) 0.010(3) -0.008(3)
 C1 0.043(3) 0.024(2) 0.029(3) -0.005(2) 0.002(2) -0.001(2)
 C2 0.032(3) 0.031(2) 0.034(3) -0.002(2) -0.002(2) -0.005(2)
 C3 0.026(2) 0.031(3) 0.033(3) 0.001(2) -0.002(2) 0.002(2)
 C4 0.030(3) 0.032(3) 0.041(3) 0.003(2) -0.004(2) -0.001(2)
 C5 0.034(3) 0.044(3) 0.048(3) 0.005(3) -0.012(3) -0.003(3)
 C6 0.031(3) 0.058(4) 0.057(4) 0.009(3) -0.008(3) -0.009(3)
 C7 0.039(3) 0.045(3) 0.044(3) 0.007(3) -0.002(3) -0.008(3)
 C8 0.029(3) 0.029(3) 0.035(3) 0.002(2) -0.009(2) 0.002(2)
 C9 0.029(3) 0.030(2) 0.034(2) 0.0007(19) -0.010(2) -0.001(2)
 C10 0.027(3) 0.027(2) 0.039(3) 0.001(2) -0.004(2) 0.002(2)
 C11 0.034(3) 0.030(3) 0.042(3) 0.002(2) -0.009(2) -0.008(2)
 C12 0.029(2) 0.034(3) 0.037(3) -0.002(2) -0.009(2) 0.001(2)
 C13 0.040(3) 0.029(2) 0.028(2) 0.003(2) 0.003(2) 0.007(2)
 C14 0.036(3) 0.030(2) 0.034(3) 0.005(2) 0.004(2) 0.003(2)
 C15 0.029(3) 0.027(2) 0.037(3) 0.000(2) 0.001(2) 0.002(2)
 C16 0.030(3) 0.033(3) 0.037(3) 0.002(2) -0.003(2) 0.004(2)
 C17 0.034(3) 0.041(3) 0.045(3) -0.003(3) -0.006(3) 0.008(3)
 C18 0.033(3) 0.050(3) 0.054(4) 0.000(3) 0.002(3) 0.009(3)
 C19 0.038(3) 0.040(3) 0.042(3) -0.002(3) 0.002(3) 0.008(3)
 C20 0.032(3) 0.033(2) 0.035(2) -0.002(2) -0.010(2) 0.006(2)
 C21 0.031(3) 0.033(3) 0.037(3) 0.000(2) -0.006(2) 0.002(2)
 C22 0.032(3) 0.027(2) 0.039(3) 0.000(2) -0.002(2) 0.003(2)
 C23 0.032(3) 0.032(3) 0.044(3) 0.005(2) -0.007(2) 0.003(2)
 C24 0.035(3) 0.029(3) 0.035(3) 0.003(2) -0.010(2) -0.002(2)
 C25 0.052(4) 0.083(5) 0.052(4) 0.001(4) 0.003(3) -0.010(4)
 C26 0.057(5) 0.118(8) 0.065(5) -0.016(5) -0.012(4) 0.007(5)
 C27 0.066(5) 0.065(5) 0.057(4) 0.009(4) -0.001(4) -0.009(4)
 C28 0.074(6) 0.062(5) 0.165(11) 0.006(6) 0.066(7) -0.011(5)
 C30 0.069(5) 0.078(6) 0.066(5) 0.003(4) -0.018(4) 0.018(5)
 C31 0.074(6) 0.107(8) 0.078(5) 0.025(5) -0.011(5) 0.031(6)
 C32 0.064(5) 0.080(5) 0.074(5) -0.013(4) 0.018(4) -0.016(4)
 N4 0.041(6) 0.050(5) 0.058(7) 0.002(5) -0.006(5) 0.009(4)
 C29A 0.047(8) 0.039(5) 0.056(7) -0.003(5) -0.008(6) 0.005(5)
 N5 0.044(13) 0.058(12) 0.057(12) -0.009(9) 0.021(10) -0.011(9)
 C29B 0.053(16) 0.040(11) 0.076(17) -0.013(11) 0.002(14) 0.005(11)

_geom_special_details
;
 All esds (except the esd in the dihedral angle between two l.s. planes)
 are estimated using the full covariance matrix.  The cell esds are taken
 into account individually in the estimation of esds in distances, angles
 and torsion angles; correlations between esds in cell parameters are only
 used when they are defined by crystal symmetry.  An approximate (isotropic)
 treatment of cell esds is used for estimating esds involving l.s. planes.
;
loop_
  _geom_bond_atom_site_label_1
  _geom_bond_atom_site_label_2
  _geom_bond_distance
  _geom_bond_site_symmetry_2
  _geom_bond_publ_flag
 Zn1 N1 2.173(4) 3_656 ?
 Zn1 N2 2.169(5) 3_655 ?
 Zn1 O1 2.374(3) . ?
 Zn1 O2 2.114(4) . ?
 Zn1 O3 2.290(4) . ?
 Zn1 O4 2.139(4) . ?
 Zn1 C1 2.573(6) . ?
 Zn1 C13 2.550(6) . ?
 N1 Zn1 2.173(4) 3_646 ?
 N1 Cd1 2.173(4) 3_646 ?
 N1 C9 1.355(6) . ?
 N1 C12 1.348(7) . ?
 N2 Zn1 2.169(5) 3_645 ?
 N2 Cd1 2.169(5) 3_645 ?
 N2 C20 1.351(7) . ?
 N2 C24 1.346(7) . ?
 N3 C25 1.324(9) . ?
 N3 C27 1.455(10) . ?
 N3 C28 1.451(9) . ?
 O1 C1 1.259(7) . ?
 O2 C1 1.278(6) . ?
 O3 C13 1.269(7) . ?
 O4 C13 1.270(6) . ?
 O5 C25 1.222(9) . ?
 O6 C29A 1.266(15) . ?
 O6 C29B 1.29(3) . ?
 C1 C2 1.499(8) . ?
 C2 C3 1.383(8) . ?
 C2 C7 1.398(8) . ?
 C3 C4 1.398(7) . ?
 C4 C5 1.408(8) . ?
 C4 C10 1.480(8) . ?
 C5 C6 1.366(9) . ?
 C6 C7 1.391(9) . ?
 C8 C9 1.372(7) . ?
 C8 C10 1.394(7) . ?
 C10 C11 1.406(7) . ?
 C11 C12 1.373(8) . ?
 C13 C14 1.491(8) . ?
 C14 C15 1.389(8) . ?
 C14 C19 1.390(8) . ?
 C15 C16 1.401(8) . ?
 C16 C17 1.394(8) . ?
 C16 C22 1.480(8) . ?
 C17 C18 1.386(9) . ?
 C18 C19 1.410(9) . ?
 C20 C21 1.380(8) . ?
 C21 C22 1.398(7) . ?
 C22 C23 1.392(8) . ?
 C23 C24 1.379(8) . ?
 C25 C26 1.515(11) . ?
 C30 C29A 1.518(15) . ?
 C30 N5 1.48(3) . ?
 C31 N4 1.467(13) . ?
 C31 C29B 1.56(3) . ?
 C32 N4 1.477(13) . ?
 C32 N5 1.52(2) . ?
 N4 C29A 1.38(2) . ?
 N5 C29B 1.38(4) . ?

loop_
  _geom_angle_atom_site_label_1
  _geom_angle_atom_site_label_2
  _geom_angle_atom_site_label_3
  _geom_angle
  _geom_angle_site_symmetry_1
  _geom_angle_site_symmetry_3
  _geom_angle_publ_flag
 N1 Zn1 O1 88.99(15) 3_656 . ?
 N1 Zn1 O3 158.19(16) 3_656 . ?
 N1 Zn1 C1 95.57(16) 3_656 . ?
 N1 Zn1 C13 128.43(17) 3_656 . ?
 N2 Zn1 N1 97.32(18) 3_655 3_656 ?
 N2 Zn1 O1 159.36(15) 3_655 . ?
 N2 Zn1 O3 89.85(15) 3_655 . ?
 N2 Zn1 C1 130.27(17) 3_655 . ?
 N2 Zn1 C13 98.03(17) 3_655 . ?
 O1 Zn1 C1 29.14(16) . . ?
 O1 Zn1 C13 93.25(15) . . ?
 O2 Zn1 N1 101.03(16) . 3_656 ?
 O2 Zn1 N2 100.66(16) . 3_655 ?
 O2 Zn1 O1 58.77(15) . . ?
 O2 Zn1 O3 97.81(15) . . ?
 O2 Zn1 O4 146.68(17) . . ?
 O2 Zn1 C1 29.63(16) . . ?
 O2 Zn1 C13 123.71(16) . . ?
 O3 Zn1 O1 91.47(13) . . ?
 O3 Zn1 C1 95.39(15) . . ?
 O3 Zn1 C13 29.77(16) . . ?
 O4 Zn1 N1 98.66(16) . 3_656 ?
 O4 Zn1 N2 103.18(16) . 3_655 ?
 O4 Zn1 O1 95.20(15) . . ?
 O4 Zn1 O3 59.58(14) . . ?
 O4 Zn1 C1 121.93(17) . . ?
 O4 Zn1 C13 29.81(16) . . ?
 C13 Zn1 C1 110.50(18) . . ?
 Cd1 N1 Zn1 0.0 3_646 3_646 ?
 C9 N1 Zn1 123.1(4) . 3_646 ?
 C9 N1 Cd1 123.1(4) . 3_646 ?
 C12 N1 Zn1 119.1(4) . 3_646 ?
 C12 N1 Cd1 119.1(4) . 3_646 ?
 C12 N1 C9 116.7(5) . . ?
 Cd1 N2 Zn1 0.0 3_645 3_645 ?
 C20 N2 Zn1 122.6(4) . 3_645 ?
 C20 N2 Cd1 122.6(4) . 3_645 ?
 C24 N2 Zn1 118.8(4) . 3_645 ?
 C24 N2 Cd1 118.8(4) . 3_645 ?
 C24 N2 C20 117.9(5) . . ?
 C25 N3 C27 119.4(6) . . ?
 C25 N3 C28 123.2(8) . . ?
 C28 N3 C27 117.3(7) . . ?
 C1 O1 Zn1 84.2(3) . . ?
 C1 O2 Zn1 95.5(4) . . ?
 C13 O3 Zn1 86.5(3) . . ?
 C13 O4 Zn1 93.3(4) . . ?
 O1 C1 Zn1 66.6(3) . . ?
 O1 C1 O2 121.5(5) . . ?
 O1 C1 C2 119.9(5) . . ?
 O2 C1 Zn1 54.9(3) . . ?
 O2 C1 C2 118.5(5) . . ?
 C2 C1 Zn1 172.9(4) . . ?
 C3 C2 C1 119.4(5) . . ?
 C3 C2 C7 119.8(5) . . ?
 C7 C2 C1 120.7(5) . . ?
 C2 C3 C4 120.9(5) . . ?
 C3 C4 C5 118.8(5) . . ?
 C3 C4 C10 119.5(5) . . ?
 C5 C4 C10 121.6(5) . . ?
 C6 C5 C4 119.8(6) . . ?
 C5 C6 C7 121.7(6) . . ?
 C6 C7 C2 119.0(6) . . ?
 C9 C8 C10 119.6(5) . . ?
 N1 C9 C8 123.5(5) . . ?
 C8 C10 C4 121.4(5) . . ?
 C8 C10 C11 117.2(5) . . ?
 C11 C10 C4 121.4(5) . . ?
 C12 C11 C10 119.5(5) . . ?
 N1 C12 C11 123.5(5) . . ?
 O3 C13 Zn1 63.7(3) . . ?
 O3 C13 O4 120.5(5) . . ?
 O3 C13 C14 119.9(5) . . ?
 O4 C13 Zn1 56.9(3) . . ?
 O4 C13 C14 119.6(5) . . ?
 C14 C13 Zn1 176.4(4) . . ?
 C15 C14 C13 118.5(5) . . ?
 C15 C14 C19 120.1(6) . . ?
 C19 C14 C13 121.4(5) . . ?
 C14 C15 C16 120.6(5) . . ?
 C15 C16 C22 119.1(5) . . ?
 C17 C16 C15 119.0(6) . . ?
 C17 C16 C22 121.9(5) . . ?
 C18 C17 C16 120.9(6) . . ?
 C17 C18 C19 119.7(6) . . ?
 C14 C19 C18 119.6(6) . . ?
 N2 C20 C21 122.3(5) . . ?
 C20 C21 C22 119.9(5) . . ?
 C21 C22 C16 120.8(5) . . ?
 C23 C22 C16 122.0(5) . . ?
 C23 C22 C21 117.2(5) . . ?
 C24 C23 C22 119.9(5) . . ?
 N2 C24 C23 122.6(5) . . ?
 N3 C25 C26 117.8(7) . . ?
 O5 C25 N3 122.0(8) . . ?
 O5 C25 C26 120.2(7) . . ?
 C31 N4 C32 126.3(10) . . ?
 C29A N4 C31 114.8(12) . . ?
 C29A N4 C32 118.6(12) . . ?
 O6 C29A C30 126.3(12) . . ?
 O6 C29A N4 118.7(13) . . ?
 N4 C29A C30 115.0(12) . . ?
 C30 N5 C32 130.7(17) . . ?
 C29B N5 C30 112(2) . . ?
 C29B N5 C32 115(3) . . ?
 O6 C29B C31 134(2) . . ?
 O6 C29B N5 114(3) . . ?
 N5 C29B C31 112(2) . . ?

loop_
  _refln_index_h
  _refln_index_k
  _refln_index_l
  _refln_F_squared_meas
  _refln_F_squared_sigma
  _refln_scale_group_code
 0 0 2 184218 904.231 2
 0 0 -3 45.8447 57.9829 1
 0 0 3 11.8275 31.4436 2
 0 0 4 14980.3 399.388 2
 0 0 -4 15228.6 524.685 1
 0 0 -5 31.039 97.296 1
 0 0 5 -12.6936 66.9451 2
 0 0 -6 1094.64 203.293 1
 0 0 -7 -32.8014 121.028 1
 0 0 -8 9775.66 626.799 1
 0 0 -9 30.9626 116.679 1
 0 0 -10 143029 2702.2 1
 0 0 -11 13.6349 116.716 1
 0 0 -12 72587.5 1972.99 1
 0 0 -13 -64.7694 142.019 1
 0 0 -13 -350.874 158.753 6
 0 0 -14 21371.5 918.812 6
 0 0 -15 -39.5065 167.714 6
 0 0 -16 15561 861.288 6
 0 0 -17 27.2127 173.136 6
 0 0 -18 364.071 210.138 6
 0 0 -19 65.1376 186.877 6
 0 0 -20 42456.6 1198.09 6
 0 0 -21 90.8103 129.479 6
 0 -1 0 27.1038 16.3543 1
 0 -1 -1 304685 1426.04 1
 0 -1 -2 26415.8 530.217 1
 0 -1 -3 26296.8 624.014 1
 0 -1 -4 525.565 136.71 1
 0 1 -4 450.439 102.084 1
 0 -1 4 515.844 82.3605 2
 0 1 -5 22983.3 649.536 1
 0 -1 5 22958.5 501.038 2
 0 -1 -5 23499.9 782.328 1
 0 -1 6 175.148 67.5615 2
 0 -1 -6 185.642 131.979 1
 0 1 -6 206.407 106.545 1
 0 -1 7 38187.3 823.693 2
 0 1 -7 37292.7 1063.84 1
 0 -1 -8 3750.64 419.791 1
 0 1 -8 3678.95 373.904 1
 0 -1 -9 47367 1530.03 1
 0 1 -9 46030.3 1350.69 1
 0 -1 -10 7953.44 675.291 1
 0 1 -10 7096.54 580.489 1
 0 1 -11 28284.5 1173.58 1
 0 -1 -11 30633.3 1355.73 1
 0 -1 -12 1106.92 284.514 1
 0 -1 -13 42440.8 1646.75 1
 0 1 -13 43102.1 1237.5 6
 0 -1 -13 42702.4 1221.45 6
 0 1 -14 2054.66 318.563 6
 0 -1 -14 1721.71 390.855 1
 0 -1 -14 1994.3 293 6
 0 1 -15 29526.5 1157.08 6
 0 -1 -15 28608.6 1111.82 6
 0 1 -16 612.036 234.135 6
 0 -1 -16 611.303 214.9 6
 0 -1 -17 4067.74 461.006 6
 0 1 -17 3855.69 460.03 6
 0 -1 -18 10670.9 702.717 6
 0 1 -18 9721.54 696.487 6
 0 1 -19 12415.3 737.952 6
 0 -1 -19 12285.6 725.007 6
 0 1 -20 -6.91457 151.111 6
 0 -1 -20 27.435 146.723 6
 0 -1 -21 5903.84 394.923 6
 0 -2 0 67304.4 611.005 1
 0 -2 -1 74177.2 897.034 1
 0 -2 -2 387821 2414.09 1
 0 2 -2 401594 2117.64 3
 0 -2 -3 52160.3 1001.61 1
 0 -2 -4 55569.9 1190.29 1
 0 2 -5 2221.01 190.967 1
 0 -2 5 2088.26 166.226 2
 0 -2 -5 2278.58 292.401 1
 0 2 -6 43440.6 935.493 1
 0 -2 6 41827.4 751.553 2
 0 -2 -6 43017.1 1221.9 1
 0 -2 -7 1401.03 266.975 1
 0 -2 7 1184.18 140.521 2
 0 2 -7 1277.8 194.613 1
 0 -2 8 523.301 113.297 2
 0 -2 -8 338.347 184.313 1
 0 -2 -9 7451.83 640.617 1
 0 2 -9 8073.89 533.119 1
 0 -2 -10 24308.9 1233.75 1
 0 2 -10 21060.1 901.707 1
 0 -2 -11 510.927 233.449 1
 0 -2 -12 25444.9 1291.87 1
 0 -2 -13 2883.68 477.385 1
 0 -2 -13 3600.44 364.976 6
 0 2 -13 3303.11 361.701 6
 0 2 -14 27888.4 1084.97 6
 0 -2 -14 27100.9 1423.21 1
 0 -2 -14 25884.1 1007.26 6
 0 -2 -15 -162.782 183.324 6
 0 2 -15 -114.381 188.386 6
 0 -2 -16 414.327 209.158 6
 0 2 -16 221.628 209.932 6
 0 -2 -17 1262.95 286.957 6
 0 2 -17 1266.23 302.231 6
 0 -2 -18 25616.8 1070.45 6
 0 2 -18 25416.3 1098.22 6
 0 -2 -19 937.161 233.342 6
 0 2 -19 1257.95 275.731 6
 0 -2 -20 798.517 210.717 6
 0 -2 -21 5109.58 358.998 6
 0 -3 0 9.56753 42.1593 1
 0 3 0 4.62884 62.1061 3
 0 3 -1 34018.5 647.827 3
 0 -3 -1 38004.9 737.799 1
 0 -3 -2 74718.6 1162.17 1
 0 3 -2 74045.6 1039.41 3
 0 3 -3 33362.6 762.275 3
 0 -3 -3 29429.1 831.006 1
 0 -3 -4 21862.3 779.631 1
 0 -3 -5 128892 2072.15 1
 0 3 -5 129106 1188.65 1
 0 -3 -6 11439.1 681.31 1
 0 -3 6 10456.3 404.046 2
 0 3 -6 11990.6 442.814 1
 0 3 -7 210.277 83.9845 1
 0 -3 -7 57.4665 164.581 1
 0 -3 -8 17508.5 968.281 1
 0 3 -8 17911 656.541 1
 0 -3 -9 14104.9 917.4 1
 0 -3 -10 8094.59 753.299 1
 0 -3 -11 378.172 256.495 1
 0 -3 -12 2488.81 427.267 1
 0 3 -13 12990.7 727.229 6
 0 -3 -13 11628.1 656.662 6
 0 -3 -13 11815.1 946.001 1
 0 -3 -14 1192.66 351.252 1
 0 3 -14 1452.94 291.51 6
 0 -3 -14 1639.19 278.355 6
 0 -3 -15 1621.09 310.309 6
 0 3 -15 1794.91 338.199 6
 0 -3 -16 5627.55 514.581 6
 0 3 -16 5265.49 534.899 6
 0 3 -17 2837.73 425.197 6
 0 -3 -17 2327.48 391.106 6
 0 -3 -18 272.2 179.301 6
 0 3 -18 133.215 182.836 6
 0 -3 -19 448.189 190.578 6
 0 -3 -20 3991.32 365.287 6
 0 -3 -21 1385.61 199.58 6
 0 4 0 57625.6 973.842 3
 0 4 -1 50228.8 905.734 3
 0 -4 -1 51266.8 878.649 1
 0 4 -2 355085 2611.81 3
 0 -4 -2 345526 2738.57 1
 0 -4 -3 81.3576 112.902 1
 0 4 -3 37.2229 94.2033 3
 0 -4 -4 275787 2966.36 1
 0 4 -5 4239.19 148.115 1
 0 -4 -5 6420.6 497.344 1
 0 -4 -6 89.3217 156.169 1
 0 -4 7 29066.3 741.14 2
 0 -4 -7 30645.9 1235.4 1
 0 -4 -8 16021.1 999.026 1
 0 -4 -9 -48.4235 189.088 1
 0 -4 -10 6051.67 663.149 1
 0 -4 -11 1423.81 333.068 1
 0 -4 -12 1985.84 446.315 1
 0 -4 -12 1919.96 267.542 6
 0 4 -13 4048.37 432.017 6
 0 -4 -13 3821.87 386.998 6
 0 -4 -13 3454.6 559.916 1
 0 4 -14 1632.26 327.565 6
 0 -4 -14 1625.33 294.311 6
 0 4 -15 3164.82 440.473 6
 0 -4 -15 3549.59 410.157 6
 0 -4 -16 7782.77 609.995 6
 0 4 -16 8016.54 654.214 6
 0 -4 -17 816.373 233.257 6
 0 4 -17 813.652 268.937 6
 0 -4 -18 11870.8 702.502 6
 0 -4 -19 1010.77 225.93 6
 0 -4 -20 3667.37 332.387 6
 0 -4 -21 2317.04 223.091 6
 0 5 0 51.0015 84.5362 3
 0 -5 -1 6314.97 356.601 1
 0 5 -1 5737.34 367.709 3
 0 5 1 5349.71 380.74 3
 0 -5 -2 8342.83 441.381 1
 0 5 -2 9034.83 473.262 3
 0 5 -3 120339 1791.95 3
 0 -5 -3 119297 1919.84 1
 0 -5 -4 21554 870.227 1
 0 5 -4 22611.3 794.981 3
 0 -5 -5 366718 3948.27 1
 0 -5 -6 6284.15 584.875 1
 0 -5 -7 1946.85 363.525 1
 0 -5 -8 8155.42 727.253 1
 0 -5 -9 28060.2 1338.8 1
 0 -5 -10 676.044 261.903 1
 0 -5 -11 3470.47 538.692 1
 0 5 12 -296.29 156.913 4
 0 5 -12 -99.6588 200.1 6
 0 -5 -12 230.323 201.935 1
 0 -5 -12 109.078 111.021 6
 0 -5 -13 2054.85 482.224 1
 0 -5 -13 1906.25 297.843 6
 0 5 13 1681.73 324.518 4
 0 5 -13 2175.48 345.373 6
 0 5 -14 13.1626 196.334 6
 0 -5 -14 61.7714 151.757 6
 0 5 -15 41371.5 1431.41 6
 0 -5 -15 40160.2 1305.17 6
 0 5 -16 766.112 264.329 6
 0 -5 -16 738.103 223.939 6
 0 -5 -17 50083.2 1423.52 6
 0 -5 -18 832.654 212.993 6
 0 -5 -19 8846.12 544.176 6
 0 -5 -20 1112.88 193.051 6
 0 -5 -21 2093.8 191.6 6
 0 6 0 81911 1519.45 3
 0 6 -1 9481.74 519.807 3
 0 6 1 9679.31 540.2 3
 0 6 2 78361.2 1569.81 3
 0 -6 -2 76546.3 1461.09 1
 0 -6 -3 476.96 159 1
 0 6 -3 455.298 152.295 3
 0 -6 -4 238079 2932.63 1
 0 6 -4 258533 2925.42 3
 0 -6 -5 10403.8 662.135 1
 0 -6 -6 533395 5093.85 1
 0 -6 -7 110.106 157.467 1
 0 -6 -8 18118.5 1053.36 1
 0 -6 -9 3279.16 498.682 1
 0 -6 -10 53681.1 1985.93 1
 0 6 11 973.349 218.658 4
 0 6 -11 1106.38 243.718 6
 0 -6 -11 1129.7 324.6 1
 0 -6 -11 1083.2 214.913 6
 0 6 12 1255.54 266.557 4
 0 6 -12 1039.16 262.874 6
 0 -6 -12 1320.56 251.19 6
 0 -6 -13 380.898 182.398 6
 0 6 -13 363.044 190.27 6
 0 6 13 152.55 176.853 4
 0 -6 -14 57658.3 1546.37 6
 0 -6 -15 -253.06 193.131 6
 0 -6 -16 53511.2 1496.3 6
 0 -6 -17 1508.32 279.556 6
 0 -6 -18 17626 790.833 6
 0 -6 -19 -36.5365 121.945 6
 0 -6 -20 4498.85 318.301 6
 0 7 0 -57.4831 133.272 3
 0 7 1 86997 1771.15 3
 0 7 -1 83805 1708.79 3
 0 7 2 15703.4 768.59 3
 0 7 -2 14420.1 732.892 3
 0 -7 -3 143234 2315.67 1
 0 7 3 143899 2409.58 3
 0 -7 -4 26078.4 1046.83 1
 0 7 -4 26075.6 1013.83 3
 0 -7 -5 2447.27 383.677 1
 0 -7 -6 567.995 220.664 1
 0 -7 -7 63159.5 1942.36 1
 0 -7 -8 5305.62 600.851 1
 0 -7 -9 86710.1 2463.44 1
 0 7 10 870.759 214.766 4
 0 -7 -10 572.336 266.397 1
 0 -7 -11 4617.6 653.549 1
 0 7 11 5076.97 472.256 4
 0 -7 -11 4518.75 426.086 6
 0 -7 -12 2554.62 341.099 6
 0 7 12 2997.65 394.515 4
 0 -7 -12 3529.26 598.222 1
 0 7 13 62873.4 1747.49 4
 0 -7 -13 62959.2 1588.99 6
 0 -7 -14 88.086 157.902 6
 0 7 14 -69.7111 183.73 4
 0 -7 -15 32764 1164.96 6
 0 -7 -16 -139.368 178.119 6
 0 -7 -17 13116.1 683.442 6
 0 -7 -18 59.1677 122.045 6
 0 -7 -19 10570.3 517.737 6
 0 -7 -20 735.117 124.631 6
 0 8 0 63291.1 1605.65 3
 0 8 -1 3245.33 389.611 3
 0 8 1 3352.17 390.788 3
 0 8 2 6474.9 549.489 3
 0 8 -2 5721.65 506.297 3
 0 8 -3 20684.7 970.115 3
 0 8 3 23712.9 1073.25 3
 0 8 4 120136 2478.41 3
 0 8 -4 115549 2268.87 3
 0 -8 -5 268.797 179.343 1
 0 -8 -6 3432.75 468.935 1
 0 -8 -7 90.563 169.182 1
 0 -8 -8 43026.4 1766.15 1
 0 8 9 10389.4 644.316 4
 0 -8 -9 8381.01 846.137 1
 0 -8 -10 34738.7 1751.08 1
 0 8 10 38117.4 1242.37 4
 0 -8 -10 37631.8 1164.05 6
 0 8 11 2255.3 359.849 4
 0 -8 -11 2674.93 355.507 6
 0 8 12 63079 1740.66 4
 0 -8 -12 62871 1583.99 6
 0 -8 -13 899.791 225.889 6
 0 8 13 566.448 229.674 4
 0 8 14 20923.9 1050.66 4
 0 -8 -14 20419.2 919.193 6
 0 -8 -15 3.41519 132.694 6
 0 -8 -16 4717.68 427.67 6
 0 -8 -17 897.98 202.557 6
 0 -8 -18 2931.32 297.924 6
 0 -8 -19 1374.45 182.705 6
 0 9 0 -10.2244 116.47 3
 0 9 1 2753.61 388.596 3
 0 9 -1 3056.58 419.582 3
 0 9 2 3985.35 482.602 3
 0 9 -2 3108.73 403.526 3
 0 9 -3 15912.6 913.192 3
 0 9 3 18219.2 1020.34 3
 0 9 4 15469.5 965.319 3
 0 9 5 6131.73 639.388 3
 0 9 6 8125.95 751.085 3
 0 9 7 6174.93 671.642 3
 0 -9 -8 1339.98 234.918 6
 0 9 8 1793.99 298.931 4
 0 9 8 1629.29 368.069 3
 0 9 9 19794.6 935.141 4
 0 -9 -9 18623.3 836.086 6
 0 9 10 2418.75 367.966 4
 0 -9 -10 2638.75 364.81 6
 0 9 11 49915.7 1523.37 4
 0 -9 -11 46445.1 1376.75 6
 0 -9 -12 1748.18 302.439 6
 0 9 12 1882.39 349.821 4
 0 9 13 668.098 273.818 4
 0 -9 -13 642.471 220.214 6
 0 -9 -14 2040.27 304.665 6
 0 9 14 1850.63 340.077 4
 0 -9 -15 184.11 161.928 6
 0 -9 -16 304.369 152.031 6
 0 -9 -17 90.8886 118.014 6
 0 -9 -18 1294.3 183.388 6
 0 10 0 35077.5 1466.64 3
 0 10 -1 -203.462 187.855 3
 0 10 1 -234.018 177.777 3
 0 10 2 5634.81 598.549 3
 0 10 -2 5750.02 601.669 3
 0 10 3 1806.28 368.827 3
 0 10 4 571.144 236.246 3
 0 10 5 18.7231 114.847 3
 0 10 6 4203.28 420.74 4
 0 10 6 4324.33 614.869 3
 0 -10 -7 26653.7 956.993 6
 0 10 7 28614 1059.3 4
 0 10 7 26154.1 1467.93 3
 0 -10 -8 18412.9 828.013 6
 0 10 8 17074 858.661 4
 0 10 8 16907.4 1221.25 3
 0 10 9 2491.43 517.27 3
 0 10 9 3534.41 436.142 4
 0 -10 -9 2769.93 354.034 6
 0 10 10 2126.99 374.611 4
 0 -10 -10 2553.95 369 6
 0 -10 -11 1041.47 235.285 6
 0 10 11 818.262 252.991 4
 0 10 12 9823.16 729.267 4
 0 -10 -12 8538.73 601.038 6
 0 -10 -13 911.006 225.408 6
 0 10 13 751.95 259.043 4
 0 -10 -14 -77.1212 157.907 6
 0 10 14 -93.3727 212.843 4
 0 -10 -15 824.278 193.755 6
 0 -10 -16 205.832 127.016 6
 0 -10 -17 917.549 155.783 6
 0 11 0 -229.443 181.84 3
 0 11 1 60845.6 2089.32 3
 0 11 2 -308.997 201.69 3
 0 11 2 -133.448 158.922 4
 0 11 3 17382.9 1118 3
 0 11 3 16775.5 774.029 4
 0 11 4 -6.96858 145.481 4
 0 11 4 619.766 260.447 3
 0 11 5 1525.92 401.948 3
 0 11 5 1259.41 270.717 4
 0 11 6 3292.4 553.705 3
 0 11 6 3262.07 407.861 4
 0 11 7 1013.42 281.503 4
 0 -11 -7 644.449 222.075 6
 0 11 7 970.981 344.187 3
 0 -11 -8 14.3027 126.25 6
 0 11 8 -226.695 249.529 4
 0 -11 -9 11024 672.953 6
 0 11 9 12776.5 791.321 4
 0 -11 -10 2411.92 344.593 6
 0 11 10 1993.68 358.339 4
 0 -11 -11 86681.4 1859.27 6
 0 11 11 93607.7 2085.46 4
 0 11 12 449.675 208.971 4
 0 -11 -12 501.75 176.414 6
 0 -11 -13 13233.5 681.297 6
 0 11 13 14941.8 838.039 4
 0 -11 -14 1643.23 246.674 6
 0 11 14 1625.04 303 4
 0 -11 -15 1065.55 194.519 6
 0 -11 -16 847.961 148.18 6
 0 12 0 22437.8 904.61 4
 0 12 1 136.694 152.996 4
 0 12 -1 5.17516 154.879 4
 0 12 2 33009.5 1126.37 4
 0 12 2 32800.1 1646.38 3
 0 12 3 259.775 181.211 4
 0 12 3 440.902 234.205 3
 0 12 4 45562.8 1950.54 3
 0 12 4 46408.1 1353.5 4
 0 12 5 265.342 245.172 3
 0 12 5 123.499 170.815 4
 0 12 6 16231.8 849.011 4
 0 12 7 1404.56 304.907 4
 0 12 8 37089.9 1321.32 4
 0 -12 -9 -209.547 207.992 6
 0 12 9 -8.86012 205.736 4
 0 -12 -10 22485.2 912.606 6
 0 12 10 23360.3 1053.08 4
 0 12 11 5976.64 558.729 4
 0 -12 -11 6153.36 472.34 6
 0 12 12 67480.9 1712.81 4
 0 -12 -12 62266.5 1398.46 6
 0 12 13 337.608 201.403 4
 0 -12 -13 370.354 148.688 6
 0 -12 -14 19405.6 668.616 6
 0 12 14 19217.2 869.103 4
 0 13 0 -171.215 181.43 4
 0 13 -1 14981.9 780.257 4
 0 13 1 15148 782.046 4
 0 13 2 -78.145 171.39 4
 0 13 -2 112.952 150.717 4
 0 13 -3 31554.7 1064.67 4
 0 13 3 29904.9 1116.7 4
 0 13 4 1324.86 282.909 4
 0 13 -4 1414.06 246.118 4
 0 13 5 15482.4 830.085 4
 0 13 6 1875.46 327.171 4
 0 13 7 40497.7 1378.91 4
 0 13 8 348.174 196.675 4
 0 13 9 17569.1 907.037 4
 0 13 10 58.5522 174.229 4
 0 13 11 5688.13 525.903 4
 0 13 12 3764.19 417.867 4
 0 13 13 41549.3 1235.19 4
 0 14 0 11084.6 682.352 4
 0 14 -1 -407.348 184.924 4
 0 14 1 -122.291 171.114 4
 0 14 2 9814.09 655.206 4
 0 14 -2 10575.3 642.533 4
 0 14 -3 2613.41 334.494 4
 0 14 3 2683.98 370.677 4
 0 14 4 8256.58 621.182 4
 0 14 -4 8291.4 541.529 4
 0 14 5 -29.285 180.944 4
 0 14 6 45042.4 1428.5 4
 0 14 7 167.545 209.479 4
 0 14 8 4141.37 441.89 4
 0 14 9 199.18 177.948 4
 0 14 10 5187.23 488.756 4
 0 14 11 -62.6035 178.716 4
 0 14 12 1426.02 256.973 4
 0 14 13 1749.69 267.298 4
 0 15 0 -448.84 196.774 4
 0 15 1 10644.4 665.53 4
 0 15 -1 10710.1 641.073 4
 0 15 -2 74.6105 160.475 4
 0 15 2 146.619 169.42 4
 0 15 -3 758.563 203.127 4
 0 15 3 1332.35 279.277 4
 0 15 4 166.021 197.969 4
 0 15 -4 -95.0795 167.101 4
 0 15 5 5554.58 504.797 4
 0 15 6 131.662 190.74 4
 0 15 7 336.762 212.598 4
 0 15 8 -84.8029 197.748 4
 0 15 9 601.573 207.452 4
 0 15 10 61.6073 142.026 4
 0 15 11 1105.4 217.593 4
 0 15 12 181.965 129.157 4
 0 16 0 6100.47 471.569 4
 0 16 1 1688.95 278.541 4
 0 16 -1 1777.08 273.979 4
 0 16 -2 404.136 187.283 4
 0 16 2 296.399 196.912 4
 0 16 3 -83.7473 204.17 4
 0 16 -3 -31.4155 157.131 4
 0 16 4 343.27 204.636 4
 0 16 5 493.765 198.502 4
 0 16 6 8248.28 554.609 4
 0 16 7 -66.7917 155.696 4
 0 16 8 1038.02 227.571 4
 0 16 9 235.537 148.628 4
 0 16 10 277.869 150.306 4
 0 16 11 586.299 144.91 4
 0 17 0 -85.3542 136.149 4
 0 17 -1 879.186 187.434 4
 0 17 1 841.148 200.723 4
 0 17 2 111.921 148.188 4
 0 17 -2 229.288 138.442 4
 0 17 3 9180.84 540.317 4
 0 17 4 -50.5215 152.696 4
 0 17 5 6566.35 442.657 4
 0 17 6 184.946 126.257 4
 0 17 7 9249.19 485.311 4
 0 17 8 -23.5498 126.563 4
 0 17 9 1481.67 192.403 4
 0 18 0 396.346 128.237 4
 0 18 1 136.558 104.291 4
 0 18 2 11278.4 467.508 4
 0 18 3 -102.945 115.614 4
 0 18 4 5565.61 332.861 4
 0 18 5 83.5767 104.276 4
 0 18 6 2825.32 224.83 4
 1 0 1 3065.65 104.701 3
 1 0 2 147.248 58.8093 2
 1 0 -3 623.835 102.94 1
 1 0 3 650.909 107.942 2
 1 0 4 1887.16 178.381 2
 1 0 -4 756.267 129.433 1
 1 0 5 849.926 141.049 2
 1 0 -5 921.787 158.075 1
 1 0 6 15780.3 563.126 2
 1 0 -6 14001 609.169 1
 1 0 -7 19137 770.535 1
 1 0 7 19080.5 689.5 2
 -1 0 -8 14437.9 765.964 1
 1 0 8 16453.4 691.686 2
 1 0 -9 5124.54 467.28 1
 -1 0 -9 4715.51 477.852 1
 -1 0 -10 4131.68 524.86 1
 1 0 -10 5723 511.128 1
 1 0 -11 5507.56 543.774 1
 -1 0 -11 5547.89 583.337 1
 1 0 -12 2105.74 357.089 1
 -1 0 -12 3381.66 501.074 1
 1 0 -13 3787.26 393.873 6
 -1 0 -13 3718.09 356.122 6
 -1 0 -13 4522.18 586.654 1
 -1 0 -14 384.575 181.61 6
 1 0 -14 53.5073 150.172 6
 1 0 -15 1616.08 291.508 6
 -1 0 -15 1434.61 262.214 6
 -1 0 -16 517.368 223.169 6
 1 0 -16 174.533 176.635 6
 1 0 -17 973.807 269.901 6
 -1 0 -17 932.872 250.612 6
 1 0 -18 841.77 272.753 6
 -1 0 -18 1266.41 279.105 6
 -1 0 -19 2303.4 331.432 6
 1 0 -19 2103.9 328.605 6
 -1 0 -20 11779.9 638.115 6
 1 0 -20 8864.7 570.211 6
 1 0 -21 1641.85 229.058 6
 -1 -1 -21 8018.81 445.307 6
 1 1 -20 2245.39 301.48 6
 -1 -1 -20 2027.86 278.839 6
 -1 -1 -19 4023.85 420.544 6
 1 1 -19 3897.88 435.287 6
 1 1 -18 2119.95 357.439 6
 -1 -1 -18 2880.06 379.742 6
 1 1 -17 2518.14 395.999 6
 -1 -1 -17 3347.8 411.97 6
 1 1 -16 3632.51 450.981 6
 -1 -1 -16 3538.78 409.197 6
 -1 -1 -15 1458.94 287.856 6
 1 1 -15 407.422 186.102 6
 -1 -1 -14 8917.27 575.956 6
 1 1 -14 9230.44 638.544 6
 -1 -1 -14 8573.62 784.403 1
 1 1 -13 9639.09 611.925 6
 -1 -1 -13 9930.55 566.191 6
 -1 -1 -13 10969.4 935.882 1
 -1 -1 -12 3894.63 540.854 1
 1 1 -11 32338.5 1214.1 1
 -1 -1 -11 31449.7 1438.68 1
 1 1 -10 4221.71 423.808 1
 -1 -1 -10 4166.15 513.791 1
 -1 -1 -9 42935.5 1492.04 1
 1 1 -9 43429.7 1224.21 1
 -1 -1 -8 2736.34 351.698 1
 1 1 -8 3699.07 347.916 1
 1 -1 8 3402.97 308.33 2
 -1 -1 -7 54013.8 1439.41 1
 1 -1 7 57251.8 1149.56 2
 1 1 -6 4388.51 312.783 1
 1 -1 6 4015.47 287.32 2
 1 1 -5 4102.16 270.306 1
 1 -1 5 3921.29 268.787 2
 1 1 -4 29522.1 605.98 1
 1 -1 4 29995 692.526 2
 1 1 0 10157.3 247.316 2
 1 1 1 214357 1376.18 2
 1 -1 -2 4155.91 230.868 1
 1 1 2 4058.6 216.342 2
 1 1 3 141373 1417.52 2
 1 -1 -3 144669 1483.89 1
 1 1 4 31439.7 732.081 2
 1 -1 -4 30526.3 760.21 1
 1 -1 -5 5300.38 375.135 1
 1 1 5 6786.79 381.29 2
 1 -1 -6 5249.34 410.57 1
 1 1 6 4924.59 346.026 2
 1 -1 -7 51666.8 1332.79 1
 -1 1 -8 3584.23 372.779 1
 1 -1 -8 4101.44 418.337 1
 1 -1 -9 41025.5 1369.73 1
 -1 1 -9 36223.2 1230.49 1
 -1 1 -10 4223.71 478.238 1
 1 -1 -10 3926.9 463.715 1
 -1 1 -11 31263.8 1289.43 1
 1 -1 -11 31917.6 1331.12 1
 1 -1 -12 3677.88 494.063 1
 -1 1 -12 3510.8 459.088 1
 -1 1 -13 9859.41 589.99 6
 1 -1 -13 9323.1 598.266 6
 -1 1 -14 9674.54 617.859 6
 1 -1 -14 8523.38 601.575 6
 -1 1 -15 452.661 242.718 6
 1 -1 -15 123.464 173.648 6
 -1 1 -16 3097.08 398.936 6
 1 -1 -16 2818.34 391.983 6
 -1 1 -17 5916.6 545.985 6
 1 -1 -17 4301.26 495.387 6
 -1 1 -18 2468.05 368.215 6
 1 -1 -18 2072.72 347.5 6
 1 -1 -19 5173.71 497.819 6
 -1 1 -19 5214.5 474.699 6
 -1 1 -20 2803.62 338.065 6
 1 -1 -20 2798.61 336.38 6
 1 -1 -21 7431.68 436.551 6
 -1 -2 -21 983.807 176.554 6
 1 2 -20 12780.8 658.223 6
 -1 -2 -20 13739.7 647.996 6
 -1 -2 -19 1797.41 286.786 6
 1 2 -19 2254.63 333.992 6
 -1 -2 -18 11418.9 711.012 6
 1 2 -18 10041.7 705.476 6
 1 2 -17 694.245 244.592 6
 -1 -2 -17 561.453 231.67 6
 1 2 -16 10736.7 756.408 6
 -1 -2 -16 10592.1 678.308 6
 -1 -2 -15 2126.75 317.733 6
 1 2 -15 1927.7 346.287 6
 1 2 -14 6087.36 534.393 6
 -1 -2 -14 6271.02 705.128 1
 -1 -2 -14 6149.97 496.957 6
 -1 -2 -13 4418.58 389.988 6
 1 2 -13 4875.96 451.987 6
 -1 -2 -13 4433.33 612.064 1
 -1 -2 -12 63738.1 2223.52 1
 -1 -2 -11 1650.32 378.452 1
 -1 -2 -10 43292.4 1644.41 1
 1 -2 9 3125.74 305.711 2
 -1 -2 -9 2905.88 440.188 1
 1 2 -9 3083.65 309.579 1
 -1 -2 -8 77730.5 1931.87 1
 1 -2 8 81361.4 1439.81 2
 1 2 -8 79235 1421.12 1
 -1 -2 -7 14100.2 762.589 1
 1 2 -7 13968.6 542.303 1
 1 -2 7 14381.9 582.372 2
 1 2 -6 45685.2 872.037 1
 -1 -2 -6 43792.5 1257.17 1
 1 -2 6 45511.9 985.565 2
 1 2 -5 10377.5 366.502 1
 -1 2 -1 2114.02 93.283 3
 1 -2 -2 507765 2772.92 1
 1 -2 -3 68030.5 1097.84 1
 -1 -2 4 141078 675.676 2
 1 -2 -4 159395 1868.97 1
 -1 -2 5 8749.08 170.023 2
 1 -2 -5 10269 549.763 1
 1 -2 -6 50800.5 1296.47 1
 1 -2 -7 13059.6 712.749 1
 -1 2 -8 72491.3 1521.4 1
 1 -2 -8 77395.8 1805.95 1
 -1 2 -9 2595.94 322.949 1
 1 -2 -9 2438.11 379.002 1
 -1 2 -10 38186.7 1295.4 1
 1 -2 -10 38662.9 1472.18 1
 1 -2 -11 1495.99 334.642 1
 -1 2 -11 1708.84 302.067 1
 1 -2 -12 62691.1 2071.06 1
 1 -2 -13 4739.3 440.138 6
 -1 2 -13 4502 414.909 6
 1 -2 -14 5017.35 482.207 6
 -1 2 -14 5596.63 499.988 6
 -1 2 -15 1411.8 280.678 6
 1 -2 -15 1365.68 276.015 6
 -1 2 -16 15482.8 855.653 6
 1 -2 -16 15554.2 864.658 6
 -1 2 -17 917.633 272.732 6
 1 -2 -17 917.491 263.914 6
 1 -2 -18 10944.6 707.273 6
 -1 2 -18 11019.7 720.657 6
 1 -2 -19 2643.22 359.037 6
 -1 2 -19 1970.97 320.753 6
 1 -2 -20 12644 644.493 6
 1 -2 -21 1151.07 191.036 6
 -1 -3 -21 11402 485.21 6
 -1 -3 -20 856.081 193.316 6
 -1 -3 -19 10340.8 607.912 6
 1 3 -19 10376.1 651.142 6
 1 3 -18 384.938 217.255 6
 -1 -3 -18 173.859 166.36 6
 -1 -3 -17 35993.1 1209.65 6
 1 3 -17 34364.4 1312.78 6
 1 3 -16 964.25 280.341 6
 -1 -3 -16 914.048 233.404 6
 -1 -3 -15 20197.3 887.427 6
 1 3 -15 21753.9 1044.55 6
 -1 -3 -14 999.057 215.916 6
 -1 -3 -14 927.145 306.778 1
 1 3 -14 884.091 253.809 6
 -1 -3 -13 29681 1569.85 1
 -1 -3 -13 30231 994.521 6
 1 3 -13 31558.7 1149.94 6
 -1 -3 -12 1067.23 332.549 1
 -1 -3 -11 27020.1 1428.21 1
 -1 -3 -10 5.86374 158.434 1
 -1 -3 -9 52104.8 1788.37 1
 1 -3 8 3263.7 301.186 2
 -1 -3 -8 2977.56 422.873 1
 -1 -3 -7 179808 2907.05 1
 1 -3 7 189012 2184.24 2
 -1 -3 -6 1572.15 267.361 1
 -1 -3 -5 134114 2094.77 1
 -1 -3 -4 33724.7 983.821 1
 1 3 -3 968135 4856.33 3
 -1 3 -1 116424 989.039 3
 -1 -3 1 118987 792.563 1
 -1 3 -2 126502 1068.6 3
 1 -3 -2 122909 1504.53 1
 1 -3 -3 999999 4560.06 1
 1 -3 -4 31424.3 898.682 1
 1 -3 -5 136732 2079.33 1
 -1 -3 6 1835.2 103.17 2
 1 -3 -6 2022.45 283.669 1
 1 -3 -7 181072 2747.83 1
 1 -3 -8 3162.56 405.376 1
 -1 3 -8 2652.29 281.891 1
 1 -3 -9 45515.6 1588.53 1
 -1 3 -9 45721.9 1222.67 1
 1 -3 -10 202.519 176.324 1
 1 -3 -11 24546.9 1297.21 1
 1 -3 -12 870.808 294.778 1
 1 -3 -13 27181.4 1032.6 6
 -1 3 -13 27229.2 1017.31 6
 -1 3 -14 765.547 209.604 6
 1 -3 -14 747.835 203.62 6
 1 -3 -15 27897 1136.86 6
 -1 3 -15 27354.3 1118.28 6
 -1 3 -16 1092.64 293.24 6
 1 -3 -16 1274.4 289.503 6
 -1 3 -17 31167.2 1216.3 6
 1 -3 -17 33167.5 1229.6 6
 -1 3 -18 333.997 209.901 6
 1 -3 -18 306.725 168.336 6
 1 -3 -19 10758 658.072 6
 1 -3 -20 522.376 170.61 6
 1 -3 -21 9702.96 468.711 6
 -1 -4 -21 698.123 137.596 6
 -1 -4 -20 5111.32 378.554 6
 -1 -4 -19 571.038 183.476 6
 -1 -4 -18 16765.6 792.702 6
 1 4 -18 15057.7 815.687 6
 1 4 -17 505.762 238.442 6
 -1 -4 -17 697.747 199.622 6
 1 4 -16 51419.2 1598.38 6
 -1 -4 -16 50487.9 1411.46 6
 1 4 -15 2046.37 355.319 6
 -1 -4 -15 2494.48 340.039 6
 -1 -4 -14 15694.3 762.085 6
 1 4 -14 17832.9 914.97 6
 1 4 -13 1070.52 238.578 6
 -1 -4 -13 1353.83 236.631 6
 -1 -4 -13 1416.47 373.695 1
 -1 -4 -12 20007.2 1317.14 1
 -1 -4 -12 17541 725.975 6
 -1 -4 -11 998.739 323.519 1
 -1 -4 -10 20522.3 1222.52 1
 -1 -4 -9 991.614 311.972 1
 -1 -4 -8 88748.2 2334.41 1
 1 -4 8 89591 1614.73 2
 -1 -4 -7 2685.27 413.582 1
 -1 -4 -6 459356 4538.95 1
 -1 -4 -5 4502 435.525 1
 1 4 -4 206392 2471.52 3
 -1 -4 -4 204380 2534.51 1
 -1 -4 -3 32412.1 907.678 1
 1 4 -3 33453.2 962.58 3
 -1 -4 -2 314622 2619.04 1
 1 4 -2 318350 2679.03 3
 1 4 -1 50488.3 1036.21 3
 -1 -4 -1 55260.8 968.641 1
 -1 -4 0 54479.5 835.451 1
 -1 4 -1 50983.1 824.998 3
 -1 -4 1 47420.4 600.475 1
 -1 4 -2 285912 2035.09 3
 1 -4 -3 31829.5 910.923 1
 -1 4 -3 36803.6 745.128 3
 1 -4 -4 205234 2418.62 1
 1 -4 -5 4016.44 386.528 1
 1 -4 -6 451724 4222.6 1
 1 -4 -7 2479.97 368.56 1
 1 -4 -8 87218.9 2094.16 1
 1 -4 -9 1279.93 298.319 1
 1 -4 -10 16328.7 1032.13 1
 1 -4 -11 1244.21 328.787 1
 1 -4 -12 13103.2 694.484 6
 -1 4 -12 13159.2 681.753 6
 1 -4 -12 13238.5 1038.32 1
 1 -4 -13 1723 285.119 6
 -1 4 -13 1735.09 288.648 6
 -1 4 -14 20354.4 941.543 6
 1 -4 -14 22554.1 996.849 6
 -1 4 -15 2008.39 352.049 6
 1 -4 -15 2154.15 344.84 6
 -1 4 -16 48153.9 1513.82 6
 1 -4 -16 46824.1 1481.42 6
 -1 4 -17 875.739 259.475 6
 1 -4 -17 1052.12 265.022 6
 1 -4 -18 15078.4 792.44 6
 1 -4 -19 629.568 187.599 6
 1 -4 -20 4746.02 384.221 6
 1 -4 -21 678.6 139.156 6
 -1 -5 -20 2419.78 252.614 6
 -1 -5 -19 4281.56 371.307 6
 -1 -5 -18 2549.39 319.407 6
 -1 -5 -17 16837.5 803.539 6
 -1 -5 -16 4553.81 435.508 6
 1 5 -16 4029.34 476.979 6
 1 5 -15 17041.7 925.362 6
 -1 -5 -15 18661.6 862.377 6
 1 5 -14 1638.38 315.987 6
 -1 -5 -14 1915.53 295.172 6
 -1 -5 -13 15371.6 734.84 6
 -1 5 13 13307.1 754.631 4
 -1 -5 -13 13876.6 1114.02 1
 -1 -5 -12 204.96 111.063 6
 1 5 -12 487.272 162.627 6
 -1 -5 -12 459.597 242.328 1
 -1 -5 -11 12781.5 1075.14 1
 -1 -5 -10 5306.96 665.278 1
 -1 -5 -9 32720.4 1557.05 1
 -1 -5 -8 4395.48 548.314 1
 -1 -5 -7 81336.7 2178.88 1
 -1 -5 -6 12788 802.428 1
 -1 -5 -5 112749 2230.6 1
 1 5 -4 3499.77 362.639 3
 -1 -5 -4 3967.27 399.071 1
 1 5 -3 135021 2099.35 3
 -1 -5 -3 144412 2145.85 1
 1 5 -2 28845.3 914.188 3
 -1 -5 -2 30026.8 896.681 1
 -1 -5 -1 9254.75 453.167 1
 1 5 -1 11003.1 549.066 3
 1 5 0 11403.2 536.361 3
 -1 5 0 11450.8 494.999 3
 -1 -5 0 12027.2 440.581 1
 -1 -5 1 15142.1 376.545 1
 -1 5 -1 14660.9 530.358 3
 1 5 1 13890.8 591.07 3
 -1 5 -2 26915.8 721.496 3
 1 5 2 26599.6 867.367 3
 -1 5 -3 135303 1624.21 3
 1 -5 -4 2799.61 327.544 1
 1 -5 -5 115935 2094.94 1
 1 -5 -6 12707 746.075 1
 1 -5 -7 75755.2 1892.71 1
 1 -5 -8 3777.4 492.988 1
 1 -5 -9 32061.4 1452.03 1
 1 -5 -10 5319.37 634.416 1
 1 -5 -11 9674.25 906.773 1
 1 -5 -12 -76.9987 129.568 6
 -1 5 -12 -40.1688 130.047 6
 1 5 12 -60.523 188.22 4
 -1 5 -13 18355.7 878.154 6
 1 -5 -13 22383.7 971.304 6
 -1 5 -14 1251.15 292.086 6
 1 -5 -14 1297.59 288.894 6
 1 -5 -15 16753.7 878.096 6
 -1 5 -15 16720.1 902.963 6
 1 -5 -16 4552.39 479.144 6
 1 -5 -17 13854.3 793.219 6
 1 -5 -18 2497.38 332.782 6
 1 -5 -19 3106.39 331.002 6
 1 -5 -20 1888.01 235.682 6
 1 -5 -21 3808.47 260.565 6
 -1 -6 -20 763.774 142.343 6
 -1 -6 -19 1603.93 221.571 6
 -1 -6 -18 481.856 192.766 6
 -1 -6 -17 3582.13 372.04 6
 -1 -6 -16 1791.28 305.985 6
 -1 -6 -15 3973.46 405.581 6
 -1 -6 -14 4931.34 449.725 6
 -1 6 14 2962.37 413.202 4
 1 6 -13 2392.91 367.372 6
 -1 -6 -13 2362.66 318.125 6
 -1 6 13 2135.4 331.054 4
 -1 -6 -12 4853.2 411.051 6
 -1 -6 -12 4798.6 672.052 1
 -1 6 12 5489.31 490.011 4
 1 6 -12 5148.77 474.456 6
 -1 6 11 3955.33 402.022 4
 -1 -6 -11 3674.83 340.452 6
 -1 -6 -11 3593.69 581.646 1
 -1 -6 -10 6040.45 743.831 1
 -1 -6 -9 2294.18 447.623 1
 -1 -6 -8 22905.7 1298.63 1
 -1 -6 -7 2458.98 427.686 1
 -1 -6 -6 9004 714.334 1
 -1 -6 -5 32319 1257.9 1
 1 6 -4 460.355 191.195 3
 -1 -6 -4 924.693 236.559 1
 1 6 -3 3034.78 358.804 3
 -1 -6 -3 3368.06 368.154 1
 1 6 -2 659.002 188.968 3
 -1 -6 -2 1079.47 205.268 1
 -1 6 1 8893.08 507.151 3
 -1 -6 -1 9258.63 478.077 1
 1 6 -1 9534.29 561.693 3
 -1 -6 0 9576.61 407.858 1
 -1 6 0 10575 524.163 3
 1 6 0 9499.16 532.868 3
 -1 6 -1 8669.4 466.778 3
 1 6 1 8992.91 547.668 3
 1 6 2 765.334 201.494 3
 -1 6 -2 916.408 179.583 3
 -1 6 -3 3961.7 326.336 3
 1 6 3 3134.61 349.197 3
 1 -6 -5 28296.7 1137.5 1
 1 -6 -6 7141.95 622.795 1
 1 -6 -7 2149.64 375.763 1
 1 -6 -8 23255.7 1223.15 1
 1 -6 -9 2961.43 483.012 1
 1 -6 -10 6888.3 748.506 1
 1 6 11 5116.94 472.756 4
 1 -6 -11 4882.83 447.588 6
 1 -6 -12 5790.06 502.746 6
 1 6 12 6050.42 557.191 4
 1 -6 -13 2095.18 337.156 6
 1 6 13 1978.55 354.556 4
 1 -6 -14 4105.58 457.188 6
 1 -6 -15 4468.93 470.261 6
 1 -6 -16 1568.74 347.178 6
 1 -6 -17 3729.49 416.673 6
 1 -6 -18 438.216 186.611 6
 1 -6 -19 1958.58 261.073 6
 1 -6 -20 278.823 115.527 6
 -1 -7 -19 2814.03 261.253 6
 -1 -7 -18 2310.28 270.843 6
 -1 -7 -17 5523.84 440.056 6
 -1 -7 -16 2127.3 300.922 6
 -1 -7 -15 6482.73 518.951 6
 -1 7 14 2263.33 358.583 4
 -1 -7 -14 2482.38 327.326 6
 -1 7 13 5154.2 533.338 4
 -1 -7 -13 6087.06 489.915 6
 -1 -7 -12 914.55 229.805 6
 -1 7 12 844.538 243.321 4
 -1 -7 -12 1015.78 357.797 1
 -1 -7 -11 7088.15 486.143 6
 -1 7 11 7489.61 576.592 4
 -1 -7 -11 7040.65 816.899 1
 -1 -7 -10 5581.11 680.682 1
 -1 -7 -9 7847.51 793.349 1
 -1 -7 -8 4172.66 576.135 1
 -1 -7 -7 40497.4 1677.44 1
 -1 -7 -6 4366.24 526.581 1
 -1 -7 -5 139539 2730.64 1
 1 7 -4 15807.2 848.231 3
 -1 -7 -4 19040.2 955.868 1
 1 7 -3 46564.4 1431.93 3
 -1 -7 -3 46154.1 1330.21 1
 -1 -7 -2 461.902 150.75 1
 1 7 -2 209.93 181.152 3
 -1 7 2 437.305 161.033 3
 1 7 -1 6201.27 503.587 3
 -1 7 1 5681.31 471.757 3
 1 7 0 115.167 110.266 3
 -1 7 0 236.539 135.997 3
 -1 7 -1 2328.16 297.995 3
 1 7 1 2469.32 329.686 3
 -1 7 -2 559.867 166.738 3
 1 7 2 542.104 174.605 3
 -1 7 -3 46752.2 1205.17 3
 1 7 3 45375.6 1369.48 3
 1 7 4 18584 901.349 3
 -1 7 -4 17918.9 720.977 3
 1 7 5 145346 2586.97 3
 1 -7 -10 5853.15 477.433 6
 1 7 10 6425.19 521.514 4
 1 7 11 8943.68 623.353 4
 1 -7 -11 8147.25 586.698 6
 1 7 12 793.017 246.662 4
 1 -7 -12 1000.66 254.559 6
 1 7 13 7689.66 661.898 4
 1 -7 -13 6257.05 564.256 6
 1 -7 -14 2472.29 359.63 6
 1 -7 -15 5657.58 515.066 6
 1 -7 -16 2325.33 335.906 6
 1 -7 -17 5814.64 477.59 6
 1 -7 -18 2580.72 307.679 6
 1 -7 -19 2580.54 273.348 6
 1 -7 -20 1045.48 151.279 6
 -1 -8 -19 2389.86 208.892 6
 -1 -8 -18 6117.54 385.768 6
 -1 -8 -17 2485.57 281.012 6
 -1 -8 -16 3990.04 379.112 6
 -1 -8 -15 929.127 210.193 6
 -1 8 14 18097.8 941.694 4
 -1 -8 -14 19734.7 855.743 6
 -1 8 13 1246.94 297.414 4
 -1 -8 -13 1345.31 255.146 6
 -1 8 12 44515.2 1433.83 4
 -1 -8 -12 44035.4 1260.84 6
 -1 -8 -11 1058.93 229.768 6
 -1 -8 -11 312.519 279.79 1
 -1 8 11 1138.78 270.785 4
 -1 -8 -10 12927.4 1062.99 1
 -1 -8 -10 13513.1 676.125 6
 -1 -8 -9 3691.28 587.956 1
 -1 8 9 4356.19 430.203 4
 -1 -8 -8 36387.1 1651.89 1
 -1 -8 -7 1285.43 323.107 1
 -1 -8 -6 36891.8 1507.52 1
 -1 -8 -5 933.272 270.221 1
 -1 -8 -4 19931.1 979.339 1
 1 8 -4 21799.7 1079.93 3
 -1 -8 -3 2990.2 365.188 1
 1 8 -3 3021.57 408.542 3
 -1 8 3 2895.61 388.845 3
 -1 8 2 65167.9 1729.28 3
 -1 -8 -2 63774.5 1530.39 1
 1 8 -2 62605 1690.54 3
 1 8 -1 2048.62 335.477 3
 -1 8 1 2209.93 320.161 3
 -1 8 0 71798.2 1666.39 3
 1 8 0 70487.8 1778.9 3
 -1 8 -1 2321.11 323.386 3
 1 8 1 1789.01 297.147 3
 -1 8 -2 61624.7 1523.42 3
 1 8 2 64777.4 1738.22 3
 1 8 3 3145.39 406.208 3
 -1 8 -3 3294.89 360.353 3
 1 8 4 20619.3 1044.13 3
 1 8 5 915.393 280.358 3
 1 8 6 44343.2 1632.86 3
 1 8 7 1449.81 328.493 3
 1 8 8 42160.8 1701.52 3
 1 -8 -9 3179.12 364.402 6
 1 8 9 3221.29 357.734 4
 1 8 10 15829 815.474 4
 1 -8 -10 14615.1 778.97 6
 1 8 11 1353.14 278.844 4
 1 -8 -11 1962.09 333.568 6
 1 -8 -12 44861.5 1405.44 6
 1 8 12 44040.1 1472.18 4
 1 -8 -13 1817.1 317.982 6
 1 8 13 1632.55 327.974 4
 1 8 14 18289.9 992.072 4
 1 -8 -14 17485.1 878.809 6
 1 -8 -15 734.027 208.444 6
 1 -8 -16 4245.21 422.139 6
 1 -8 -17 2407.25 299.845 6
 1 -8 -18 5793.56 403.853 6
 1 -8 -19 2477.14 237.151 6
 -1 -9 -18 346.283 97.5233 6
 -1 -9 -17 6022.14 390.575 6
 -1 -9 -16 53.6609 111.748 6
 -1 -9 -15 8520.87 538.484 6
 -1 9 14 340.018 221.059 4
 -1 -9 -14 546.596 177.467 6
 -1 -9 -13 33521 1104.34 6
 -1 9 13 31961.4 1249.36 4
 -1 9 12 870.807 267.799 4
 -1 -9 -12 1008.16 224.641 6
 -1 9 11 101508 2152.89 4
 -1 -9 -11 96870.2 1860.05 6
 -1 -9 -10 2308.54 308.509 6
 -1 -9 -10 1771.29 437.11 1
 -1 9 10 2305.36 358.035 4
 -1 9 9 99073.4 2034.81 4
 -1 -9 -9 86802.4 2724.81 1
 -1 9 8 2855.22 362.395 4
 -1 -9 -8 2144.09 452.14 1
 -1 -9 -7 39080 1673.69 1
 -1 -9 -6 -139.405 165.635 1
 -1 9 5 34627.6 1508.19 3
 -1 -9 -5 34217.5 1445.32 1
 -1 9 4 6879.41 661.245 3
 -1 -9 -4 6687.53 624.247 1
 1 9 -4 6718.29 636.289 3
 1 9 -3 35378.5 1457.79 3
 -1 9 3 34079.2 1388.33 3
 1 9 -2 1143.31 279.538 3
 -1 9 2 1394.91 302.233 3
 1 9 -1 145151 2854.27 3
 -1 9 1 144811 2715.94 3
 1 9 0 729.157 233.226 3
 -1 9 0 427.562 188.652 3
 -1 9 -1 148069 2635.23 3
 1 9 1 145679 2781.8 3
 1 9 2 1046.72 259.41 3
 1 9 3 36913.8 1464.28 3
 1 9 4 6932.82 667.475 3
 1 9 5 44844.8 1692.88 3
 1 9 6 41.5168 136.251 3
 1 9 7 40573.7 1732.48 3
 1 -9 -8 2666.66 335.85 6
 1 9 8 2812.86 366.179 4
 1 9 8 2466.46 455.144 3
 1 -9 -9 108998 2062.53 6
 1 9 9 108330 2986.73 3
 1 -9 -10 1953.22 324.138 6
 1 9 10 2969.39 520.938 3
 1 9 10 2293.59 362.501 4
 1 9 11 94748.3 2085.51 4
 1 -9 -11 90104.9 2012.92 6
 1 -9 -12 1053.97 265.441 6
 1 9 12 809.155 261.709 4
 1 9 13 29746.5 1267.9 4
 1 -9 -13 32289.2 1193.16 6
 1 -9 -14 714.451 217.24 6
 1 9 14 371.358 220.634 4
 1 -9 -15 8588.19 594.415 6
 1 -9 -16 219.502 160.202 6
 1 -9 -17 5207.23 396.26 6
 1 -9 -18 301.795 119.473 6
 1 -9 -19 7242.43 332.668 6
 -1 -10 -16 4986.4 342.136 6
 -1 -10 -15 12.8874 106.709 6
 -1 10 14 12814.1 785.272 4
 -1 -10 -14 14894.6 683.906 6
 -1 -10 -13 779.314 193.839 6
 -1 10 13 980.2 253.61 4
 -1 -10 -12 60695.7 1445.89 6
 -1 10 12 61540.6 1717.09 4
 -1 10 11 3192.2 426.763 4
 -1 10 10 81466.1 1932.4 4
 -1 10 9 1031.1 277.121 4
 -1 10 9 776.7 313.763 3
 -1 10 8 32550 1708.02 3
 -1 10 8 35104.3 1249.7 4
 -1 10 7 204.343 190.331 3
 -1 10 7 587.026 181.37 4
 -1 10 6 18029.8 826.658 4
 -1 10 6 17472 1202.03 3
 -1 10 5 103.103 146.711 3
 1 10 -4 5750.18 635.199 3
 -1 10 4 5069.05 606.676 3
 1 10 -3 1402.24 327.133 3
 -1 10 3 1550.03 346.514 3
 1 10 -2 46381.6 1728.1 3
 -1 10 2 50465.9 1785.7 3
 1 10 -1 129.793 185.747 3
 -1 10 1 -113.332 145.327 3
 1 10 0 162669 3249.58 3
 -1 10 0 167945 3090.78 3
 1 10 1 68.1253 148.712 3
 1 10 2 51646.9 1826.32 3
 1 10 3 1508.42 334.147 3
 1 10 4 7501.28 734.555 3
 1 10 5 86.283 162.42 3
 1 10 6 18846.6 816.068 4
 1 -10 -6 16929.1 794.985 6
 1 10 6 17236.4 1153.62 3
 1 10 7 752.141 218.251 4
 1 -10 -7 303.423 162.198 6
 1 10 7 578.752 251.754 3
 1 -10 -8 33996.4 1175.53 6
 1 10 8 31693.1 1622.78 3
 1 10 8 34492.7 1217.84 4
 1 10 9 643.102 227.929 4
 1 -10 -9 602.869 208.219 6
 1 -10 -10 82126.6 1886.29 6
 1 10 10 85517.8 1951.15 4
 1 -10 -11 4191.44 458.289 6
 1 10 11 4191.44 489.403 4
 1 10 12 62369.5 1711.96 4
 1 -10 -12 62519.9 1647.54 6
 1 10 13 723.804 246.693 4
 1 -10 -13 685.189 211.067 6
 1 -10 -14 14190.7 743.13 6
 1 10 14 13943.7 849.733 4
 1 -10 -15 162.165 138.87 6
 1 -10 -16 5112 394.922 6
 1 -10 -17 186.343 109.563 6
 1 -10 -18 1184.72 152.034 6
 -1 11 14 1508.59 294.645 4
 -1 11 13 20830.6 980.885 4
 -1 11 12 2810.98 396.147 4
 -1 11 11 24938.9 1094.08 4
 -1 11 10 3663.75 447.273 4
 -1 11 9 48076 1520.51 4
 -1 11 8 652.289 226.619 4
 -1 11 7 53773.6 2202.41 3
 -1 11 7 60812.6 1620.37 4
 -1 11 6 1538.58 392.814 3
 -1 11 6 1475.88 299.724 4
 -1 11 5 8026.48 832.218 3
 -1 11 5 7547.73 569.007 4
 -1 11 4 -176.303 164.654 3
 -1 11 4 -256.869 174.68 4
 -1 11 3 16150.2 784.089 4
 -1 11 3 17029 1129.33 3
 -1 11 2 36.3895 69.9956 3
 -1 11 2 324.493 168.497 4
 1 11 -1 17234.5 1122.22 3
 -1 11 1 19576.7 833.055 4
 1 11 0 2638.85 468.685 3
 1 11 1 17063 1139.51 3
 1 11 2 -133.809 195.005 3
 1 11 2 62.8379 169.331 4
 1 11 3 18391.5 1177.52 3
 1 11 3 18585.1 777.538 4
 1 11 4 -106.805 151.916 3
 1 11 4 73.3398 124.042 4
 1 11 5 6333.51 728.078 3
 1 11 5 6486.84 509.315 4
 1 -11 -6 1309.8 248.247 6
 1 11 6 678.082 275.813 3
 1 11 6 1142.22 241.157 4
 1 11 7 63221.3 1613.86 4
 1 11 7 60186.5 2299.88 3
 1 -11 -8 696.968 226.594 6
 1 11 8 1305.37 299.145 4
 1 -11 -9 33225.6 1203.32 6
 1 11 9 34971 1280.31 4
 1 11 10 2837 403.757 4
 1 -11 -10 2972.23 389.064 6
 1 11 11 28470.1 1149.19 4
 1 -11 -11 25437.2 1069.37 6
 1 -11 -12 3474.88 417.003 6
 1 11 12 3851.48 463.502 4
 1 -11 -13 21152.5 923.111 6
 1 11 13 23892.8 1061.54 4
 1 -11 -14 1102.31 227.091 6
 1 -11 -15 4787.96 387.835 6
 1 -11 -16 119.593 99.5471 6
 1 -11 -17 2018.12 193.855 6
 -1 12 14 2530.53 349.131 4
 -1 12 13 3301.63 393.052 4
 -1 12 12 6677.06 579.768 4
 -1 12 11 2073.68 358.341 4
 -1 12 10 531.093 256.528 4
 -1 12 9 -248.033 261.326 4
 -1 12 8 9498.99 706.716 4
 -1 12 7 529.207 231.8 4
 -1 12 6 19816.6 956.935 4
 -1 12 5 -256.258 228.303 3
 -1 12 5 -25.2178 182.967 4
 -1 12 4 1519.24 294.549 4
 -1 12 3 1369.56 287.018 4
 -1 12 2 3825.69 420.99 4
 1 12 -2 3068.78 329.319 4
 -1 12 1 2065.8 320.901 4
 1 12 -1 1894.08 269.113 4
 1 12 0 103.311 143.352 4
 -1 12 0 320.123 174.684 4
 1 12 1 2561.31 475.894 3
 1 12 1 1800.86 285.759 4
 1 12 2 3346.94 379.913 4
 1 12 2 3451.82 573.783 3
 1 12 3 1682.26 270.944 4
 1 12 3 1856.03 427.996 3
 1 12 4 1712.92 407.848 3
 1 12 4 2445.98 334.977 4
 1 -12 -5 -74.4152 173.067 6
 1 12 5 -110.309 243.201 4
 1 -12 -6 17867.3 861.72 6
 1 12 6 20489 929.147 4
 1 -12 -7 797.471 231.887 6
 1 12 7 803.998 256.006 4
 1 -12 -8 8697.21 610.734 6
 1 12 8 9696.64 679.065 4
 1 12 9 90.9139 183.4 4
 1 -12 -9 108.299 151.504 6
 1 12 10 217.189 210.377 4
 1 -12 -10 1194.79 270.598 6
 1 -12 -11 1722.2 307.166 6
 1 12 11 1729.13 326.202 4
 1 12 12 7204.51 576.054 4
 1 -12 -12 7782.21 546.69 6
 1 12 13 3739.44 433.935 4
 1 -12 -13 3715.27 358.581 6
 1 -12 -14 2313.66 274.01 6
 1 -12 -15 1282.26 179.28 6
 1 -12 -16 1792.16 172.731 6
 -1 13 13 646.636 217.183 4
 -1 13 12 2502.76 347.156 4
 -1 13 11 1670.45 324.079 4
 -1 13 10 1175.79 288.881 4
 -1 13 9 9879.92 690.803 4
 -1 13 8 1019.03 283.311 4
 -1 13 7 2951.47 430.196 4
 -1 13 6 -17.3376 213.916 4
 -1 13 5 2763.62 390.548 4
 -1 13 4 -352.807 209.803 4
 -1 13 3 2309.53 355.832 4
 1 13 -2 293.576 166.957 4
 -1 13 2 158.761 181.474 4
 1 13 -1 5125.81 449.978 4
 -1 13 1 5703.03 515.044 4
 1 13 0 -180.772 192.209 4
 -1 13 0 46.6207 167.026 4
 1 13 1 3344.11 380.781 4
 -1 13 -1 3920.55 435.911 4
 1 13 2 527.968 191.594 4
 1 13 3 3483.85 402.276 4
 1 -13 -4 -187.735 198.929 6
 1 13 4 -125.1 189.975 4
 1 -13 -5 4413.29 444.836 6
 1 13 5 5344.44 502.504 4
 1 -13 -6 2.24221 132.11 6
 1 13 6 52.2524 186.693 4
 1 -13 -7 4214.36 423.958 6
 1 13 7 5058.24 508.181 4
 1 -13 -8 971.785 224.515 6
 1 13 8 711.011 251.216 4
 1 -13 -9 7809.09 560.956 6
 1 13 9 7015.63 578.5 4
 1 13 10 2236.16 346.932 4
 1 -13 -10 1728.8 265.895 6
 1 13 11 1908.43 330.244 4
 1 -13 -11 1936.36 289.36 6
 1 13 12 2973.63 373.427 4
 1 -13 -12 2975.12 308.923 6
 1 13 13 953.002 241.876 4
 1 -13 -13 889.733 185.701 6
 1 -13 -14 3053.53 248.09 6
 -1 14 13 3320.08 327.779 4
 -1 14 12 1450.7 252.254 4
 -1 14 11 92.027 188.07 4
 -1 14 10 9925.39 640.258 4
 -1 14 9 1350.92 292.339 4
 -1 14 8 12381.9 772.193 4
 -1 14 7 495.265 219.592 4
 -1 14 6 18175.1 932.985 4
 -1 14 5 251.275 222.59 4
 -1 14 4 21758.2 1005.56 4
 -1 14 3 734.974 254.374 4
 -1 14 2 2768.62 395.398 4
 1 14 -2 2597.78 328.619 4
 1 14 -1 440.636 187.919 4
 -1 14 1 60.2325 179.468 4
 -1 14 0 3703.5 437.42 4
 1 14 0 2750.13 353.428 4
 1 14 1 -226.945 164.05 4
 -1 14 -1 -138.988 204.708 4
 1 14 2 3361.22 390.846 4
 -1 14 -2 3669.96 424.737 4
 -1 14 -3 685.178 230.539 4
 1 14 3 780.13 236.777 4
 1 14 4 27087.1 1062.62 4
 -1 14 -4 28907.6 1069.8 4
 1 -14 -4 26287.4 969.967 6
 -1 14 -5 692.88 207.805 4
 1 -14 -5 363.938 153.28 6
 1 14 5 400.721 211.314 4
 1 -14 -6 22184.3 882.182 6
 1 14 6 22566.4 1010.65 4
 1 -14 -7 550.132 179.502 6
 1 14 7 363.933 202.246 4
 1 14 8 7404.24 581.209 4
 1 -14 -8 7753.12 516.146 6
 1 -14 -9 1207.48 221.549 6
 1 14 9 1575.1 296.368 4
 1 14 10 7844.62 577.056 4
 1 -14 -10 7367.98 462.86 6
 1 14 11 149.848 165.165 4
 1 -14 -11 155.436 101.866 6
 1 -14 -12 538.111 123.27 6
 1 14 12 491.218 190.81 4
 -1 15 12 55.9299 117.458 4
 -1 15 11 5774.68 423.776 4
 -1 15 10 99.0537 138.287 4
 -1 15 9 18516.8 819.435 4
 -1 15 8 626.747 223.128 4
 -1 15 7 18113.4 883.182 4
 -1 15 6 -15.8025 179.056 4
 -1 15 5 47532.6 1444.13 4
 -1 15 4 105.822 186.028 4
 -1 15 3 12211.8 744.227 4
 -1 15 2 28.1472 196.543 4
 -1 15 1 1776.73 324.361 4
 1 15 -1 1727.18 284.537 4
 1 15 0 62.0222 161.243 4
 -1 15 0 -162.737 197.435 4
 1 15 1 3031.37 363.968 4
 -1 15 -1 3008.94 379.018 4
 -1 15 -2 -92.9742 190.231 4
 1 15 2 -143.419 180.939 4
 1 15 3 14985.4 772.685 4
 -1 15 -3 15294.7 780.411 4
 -1 15 -4 -109.5 158.394 4
 1 15 4 187.532 184.009 4
 1 15 5 49320.6 1409.81 4
 -1 15 -5 51665.5 1317.79 4
 -1 15 -6 109.215 145.413 4
 1 15 6 -109.624 188.218 4
 1 15 7 16121.3 802.971 4
 1 15 8 319.493 171.962 4
 1 15 9 19613.9 818.318 4
 1 15 10 127.35 152.669 4
 1 15 11 5656.14 428.125 4
 -1 16 11 163.202 110.451 4
 -1 16 10 8459.74 460.567 4
 -1 16 9 369.986 158.185 4
 -1 16 8 16015.3 708.297 4
 -1 16 7 63.0064 159.726 4
 -1 16 6 14198.5 733.561 4
 -1 16 5 -43.2887 181.313 4
 -1 16 4 29521.7 1059.33 4
 -1 16 3 72.9908 174.223 4
 -1 16 2 11686.5 684.249 4
 1 16 -1 1223.9 218.313 4
 -1 16 1 1378.3 271.178 4
 -1 16 0 1690.83 294.713 4
 1 16 0 1232.19 229.481 4
 -1 16 -1 1397.48 269.813 4
 1 16 1 1270.08 235.493 4
 -1 16 -2 16087 749.796 4
 1 16 2 14429.7 701.736 4
 -1 16 -3 59.1889 150.73 4
 1 16 3 134.623 153.041 4
 1 16 4 25597.1 928.357 4
 -1 16 -4 27812.7 911.2 4
 1 16 5 -73.6098 169.312 4
 -1 16 -5 -43.7443 130.319 4
 1 16 6 13303.3 665.619 4
 1 16 7 58.0464 146.63 4
 1 16 8 14963.5 665.728 4
 1 16 9 265.378 140.185 4
 1 16 10 9307.09 481.495 4
 -1 17 9 7606.78 383.342 4
 -1 17 8 211.829 124.203 4
 -1 17 7 8819.02 475.342 4
 -1 17 6 -160.548 161.109 4
 -1 17 5 3389.61 328.526 4
 -1 17 4 -76.3051 183.317 4
 -1 17 3 16114.7 719.742 4
 -1 17 2 357.907 178.253 4
 -1 17 1 3377.43 344.844 4
 -1 17 0 2105.5 280.047 4
 -1 17 -1 4726.65 384.833 4
 1 17 1 4651.61 345.591 4
 -1 17 -2 232.539 141.614 4
 1 17 2 457.391 161.985 4
 -1 17 -3 14978.9 612.665 4
 1 17 3 14876.4 613.681 4
 -1 17 -4 -96.3325 103.539 4
 1 17 4 -48.0036 158.635 4
 1 17 5 3471.11 308.622 4
 1 17 6 126.899 114.921 4
 1 17 7 8372.71 438.63 4
 1 17 8 -17.1927 111.56 4
 1 17 9 7926.92 380.38 4
 -1 18 6 310.26 106.471 4
 -1 18 5 -16.7428 104.55 4
 -1 18 4 541.738 137.866 4
 -1 18 3 -51.9114 128.969 4
 -1 18 2 2591.59 255.385 4
 -1 18 1 -118.37 141.766 4
 -1 18 0 139.279 117.115 4
 -1 18 -1 -131.707 132.802 4
 -1 18 -2 2401.2 214.163 4
 1 18 3 -5.82247 105.457 4
 2 0 0 5026.88 231.281 3
 2 0 1 82252.1 815.059 3
 2 0 2 280922 2171.42 2
 2 0 2 275568 1423.52 3
 2 0 3 468.751 126.829 2
 2 0 4 64743.6 1204.89 2
 2 0 5 124.776 96.3743 2
 2 0 6 80333.8 1472.36 2
 2 0 7 189.238 110.178 2
 2 0 8 2499.95 316.069 2
 2 0 9 63.5899 138.659 2
 -2 0 -10 164193 2991.83 1
 -2 0 -11 251.165 214.338 1
 -2 0 -12 126851 2987.87 1
 -2 0 -13 1485.32 234.103 6
 -2 0 -13 1618.92 381.61 1
 2 0 -13 1620.54 278.846 6
 -2 0 -14 41829.2 1211.14 6
 2 0 -14 42251.1 1356.3 6
 -2 0 -15 1491.51 261.553 6
 2 0 -15 1421 292.57 6
 2 0 -16 408.817 210.784 6
 -2 0 -16 459.781 176.998 6
 -2 0 -17 80.3172 161.925 6
 2 0 -17 -3.35275 163.624 6
 2 0 -18 19076.6 929.662 6
 -2 0 -18 19279.2 874.737 6
 -2 0 -19 -78.6781 173.502 6
 2 0 -19 -179.633 192.966 6
 2 0 -20 7741.26 489.633 6
 2 0 -21 97.4356 98.7766 6
 2 1 -20 1436.47 233.275 6
 -2 -1 -20 1496.48 231.121 6
 2 1 -19 18674.9 848.833 6
 -2 -1 -19 19882 819.022 6
 -2 -1 -18 259.085 175.835 6
 2 1 -18 119.223 160.618 6
 2 1 -17 4556.97 491.813 6
 -2 -1 -17 4782.72 458.244 6
 2 1 -16 2698.56 391.888 6
 -2 -1 -16 2759.14 354.746 6
 -2 -1 -15 10196.4 627.094 6
 2 1 -15 9441.43 680.577 6
 -2 -1 -14 525.783 249.729 1
 2 1 -14 659.792 218.664 6
 -2 -1 -14 734.559 185.102 6
 2 1 -13 72435.9 1675.8 6
 -2 -1 -13 67098.1 1429.27 6
 -2 -1 -13 73581.5 2416.8 1
 -2 -1 -12 1009.23 301.199 1
 -2 -1 -11 80407.2 2327.65 1
 2 -1 10 756.026 207.092 2
 -2 -1 -10 523.152 215.725 1
 2 -1 9 115146 2061.66 2
 -2 -1 -9 106435 2362.16 1
 2 -1 8 11611.1 629.82 2
 2 -1 7 64529.7 1384.56 2
 2 -1 6 290.15 123.666 2
 2 -1 5 112693 1670.08 2
 2 -1 4 1356.7 189.854 2
 2 1 -2 13012.8 282.099 2
 2 -1 2 11684.8 200.306 3
 2 1 -1 373814 1854.17 2
 2 1 0 81546.7 1029.41 3
 2 1 0 82445.5 999.869 2
 2 1 1 387844 2343.21 2
 2 1 1 382690 2040.81 3
 2 1 2 12922.6 382.584 3
 2 1 2 13520.1 499.598 2
 2 1 3 153571 1723.31 2
 2 1 4 1278.44 196.114 2
 2 1 5 118354 1689.7 2
 2 1 6 387.258 136.65 2
 2 1 7 78105.8 1631.07 2
 2 1 8 10670 640.087 2
 -2 1 -10 304.547 168.004 1
 -2 1 -11 81111.2 2150.54 1
 -2 1 -12 780.026 258.457 1
 -2 1 -13 69093.8 1495.55 6
 2 -1 -13 70241.3 1674.53 6
 2 -1 -14 562.709 189.279 6
 -2 1 -14 680.219 202.167 6
 2 -1 -15 10540.8 715.4 6
 -2 1 -15 10084.2 641.754 6
 -2 1 -16 3253.43 388.775 6
 2 -1 -16 3184.59 418.26 6
 2 -1 -17 4035.8 461.869 6
 -2 1 -17 4058.13 442.292 6
 2 -1 -18 178.209 185.502 6
 -2 1 -18 473.642 186.611 6
 2 -1 -19 16444.4 817.106 6
 -2 1 -19 17271.9 792.961 6
 2 -1 -20 1814.28 258.41 6
 2 -1 -21 4363.36 312.593 6
 2 2 -20 4424.68 365.727 6
 -2 -2 -20 4869.45 376.235 6
 -2 -2 -19 1570.92 257.483 6
 2 2 -19 1372.65 253.739 6
 -2 -2 -18 1293.1 259.406 6
 2 2 -18 1152.66 275.622 6
 -2 -2 -17 5628.03 488.445 6
 2 2 -17 5047.27 514.681 6
 -2 -2 -16 6959.93 531.51 6
 2 2 -16 6738.26 593.732 6
 2 2 -15 4468.41 483.51 6
 -2 -2 -15 4037.64 402.804 6
 2 2 -14 24807.6 1053.59 6
 -2 -2 -14 27176.9 1563.26 1
 -2 -2 -14 25472.3 930.194 6
 2 2 -13 1465.98 272.409 6
 -2 -2 -13 1086.13 200.864 6
 -2 -2 -13 674.807 319.813 1
 -2 -2 -12 26381.2 1467.2 1
 -2 -2 -11 6170.02 696.947 1
 -2 -2 -10 329.258 225.106 1
 2 -2 10 339.984 152.89 2
 2 -2 9 3371.4 367.22 2
 -2 -2 -9 3522.12 481.965 1
 2 -2 8 54908.4 1349.34 2
 2 -2 7 6864.06 469.612 2
 2 -2 6 73281.4 1456.81 2
 2 2 0 333456 2173.85 2
 2 2 1 12951.3 445.167 3
 2 2 1 13478.1 488.911 2
 2 2 2 84131.6 1265.2 2
 2 2 2 82982.9 1133.19 3
 2 2 3 2188.99 247.977 2
 2 2 4 54979 1184.74 2
 2 2 5 153.472 114.043 2
 -2 2 -10 462.297 179.869 1
 -2 2 -11 4376.41 491.092 1
 2 -2 -13 1039.91 234.791 6
 -2 2 -13 1014.75 218.993 6
 2 -2 -14 23652.3 1031.3 6
 -2 2 -14 25249 978.999 6
 2 -2 -15 4333.15 477.602 6
 -2 2 -15 4471.86 444.112 6
 -2 2 -16 6519.47 541.562 6
 2 -2 -16 6646.07 583.55 6
 2 -2 -17 5856.68 545.074 6
 -2 2 -17 6162.28 533.966 6
 2 -2 -18 581.64 204.523 6
 -2 2 -18 752.786 231.82 6
 2 -2 -19 1433.36 272.608 6
 2 -2 -20 3241.87 329.42 6
 2 -2 -21 753.593 150.141 6
 -2 -3 -20 1962.64 237.564 6
 2 3 -19 618.213 185.467 6
 -2 -3 -19 820.386 202.849 6
 -2 -3 -18 3068.44 349.469 6
 2 3 -18 2539.82 351.115 6
 2 3 -17 171.496 200.998 6
 -2 -3 -17 656.922 234.069 6
 -2 -3 -16 4167.6 413.159 6
 2 3 -16 4367.07 482.283 6
 -2 -3 -15 5042.42 445.838 6
 2 3 -15 4277.77 481.619 6
 2 3 -14 92.0864 174.183 6
 -2 -3 -14 483.233 143.178 6
 -2 -3 -13 746.289 327.909 1
 2 3 -13 578.66 188.031 6
 -2 -3 -13 1020.31 199.187 6
 -2 -3 -12 1283.9 383.529 1
 -2 -3 -11 11540.6 963.77 1
 -2 -3 -10 9277.31 841.104 1
 -2 -3 -9 8882.32 750.331 1
 2 -3 9 9532.61 599.975 2
 2 -3 8 546.759 167.356 2
 -2 -3 -8 452.933 214.602 1
 2 -3 7 41224.8 1179.22 2
 2 3 -3 60417.8 1325.57 3
 -2 3 -1 199258 1025.31 3
 2 3 2 14796.6 539.263 3
 2 3 3 55057.4 1090.45 3
 -2 3 -10 7489.54 567.486 1
 2 -3 -12 1685.28 275.114 6
 -2 3 -12 1463.18 242.344 6
 2 -3 -13 701.301 212.98 6
 -2 3 -13 883.243 208.446 6
 2 -3 -14 984.576 253.251 6
 -2 3 -14 1186.98 252.388 6
 -2 3 -15 5259.79 493.304 6
 2 -3 -15 4634.45 497.12 6
 -2 3 -16 5137.76 495.006 6
 2 -3 -16 5206.83 518.297 6
 2 -3 -17 157.758 185.133 6
 -2 3 -17 517.96 261.902 6
 2 -3 -18 2879.75 367.886 6
 2 -3 -19 925.185 223.305 6
 2 -3 -20 1889.08 256.246 6
 2 -3 -21 450.875 125.205 6
 -2 -4 -20 2991.03 270.102 6
 -2 -4 -19 1390.47 223.746 6
 -2 -4 -18 1425.09 250.834 6
 -2 -4 -17 8355.06 555.058 6
 2 4 -17 7064.31 570.52 6
 2 4 -16 8248.45 632.253 6
 -2 -4 -16 8938.04 583.96 6
 -2 -4 -15 1951.76 289.551 6
 2 4 -15 1423.64 293.146 6
 2 4 -14 19676.1 943.347 6
 -2 -4 -14 20739.5 840.962 6
 -2 -4 -13 6464.92 458.925 6
 -2 -4 -13 6350.43 816.609 1
 2 4 -13 5793.66 499.651 6
 -2 -4 -12 2557.28 515.386 1
 -2 -4 -12 2357.98 270.116 6
 2 4 -12 1880.54 295.443 6
 -2 -4 -11 3406.85 554.703 1
 -2 -4 -10 6382.48 735.353 1
 2 -4 9 275.198 142.276 2
 -2 -4 -9 198.667 206.742 1
 -2 -4 -8 37122.9 1488.92 1
 2 -4 8 37166.1 1195.4 2
 -2 -4 -7 1.20554 144.183 1
 -2 -4 -6 64348.2 1749.04 1
 2 4 -4 40353 1191.8 3
 2 4 -3 10034.5 575.698 3
 2 4 -2 10808.1 560.977 3
 2 4 -1 613.765 160.98 3
 2 4 1 568.972 142.643 3
 -2 4 -1 461.7 77.652 3
 -2 4 -2 5872.13 205.829 3
 2 4 2 6617.33 410.122 3
 2 4 3 10923.5 555.773 3
 -2 4 -12 4460.06 399.671 6
 2 -4 -12 3674.37 404.772 6
 -2 4 -13 6165.19 501.294 6
 2 -4 -13 6501.78 546.647 6
 -2 4 -14 23684.1 994.343 6
 2 -4 -14 23590.4 1048.74 6
 2 -4 -15 2461.01 370.059 6
 -2 4 -15 2519.58 363.83 6
 -2 4 -16 8025.65 627.98 6
 2 -4 -16 8318.41 652.296 6
 2 -4 -17 7145.77 581.942 6
 2 -4 -18 1451.4 286.944 6
 2 -4 -19 1748.8 266.486 6
 2 -4 -20 2003.78 253.436 6
 2 -4 -21 918.931 145.993 6
 -2 -5 -20 1495.16 182.935 6
 -2 -5 -19 7832.53 454.942 6
 -2 -5 -18 1064.3 211.885 6
 -2 -5 -17 12808.7 665.186 6
 -2 -5 -16 769.683 199.648 6
 2 5 -16 783.397 229.618 6
 -2 -5 -15 35618.8 1135.3 6
 2 5 -15 33469.6 1230.41 6
 -2 -5 -14 2007.06 286.665 6
 2 5 -14 2415.87 353.562 6
 2 5 -13 23961.5 991.436 6
 -2 -5 -13 24823.3 890.822 6
 -2 -5 -13 26233 1611.1 1
 -2 -5 -12 359.942 145.406 6
 -2 -5 -12 162.434 188.796 1
 -2 -5 -11 10972.1 1012.06 1
 -2 -5 -10 2325.19 466.644 1
 -2 -5 -9 45856.9 1865.26 1
 2 -5 8 1305.33 255.644 2
 -2 -5 -8 1324.21 339.183 1
 -2 -5 -7 153139 3012.1 1
 -2 -5 -6 7003.81 626.681 1
 -2 -5 -5 175680 2814.47 1
 2 5 -4 1407.55 275.358 3
 -2 -5 -4 1199.73 248.603 1
 2 5 -3 123970 2161.91 3
 -2 -5 -3 126996 2078.53 1
 -2 -5 -2 1509.61 229.049 1
 2 5 -2 1258.44 230.881 3
 2 5 -1 12854.7 643.108 3
 -2 -5 -1 11501.8 523.946 1
 -2 -5 0 6775.03 366.467 1
 2 5 0 6236.57 439.027 3
 -2 5 -1 4749.82 278.759 3
 2 5 1 4518.71 380.709 3
 -2 5 -2 1370.46 144.047 3
 2 5 2 1353.26 228.895 3
 2 5 3 127607 2011.72 3
 2 5 4 815.587 193.675 3
 2 -5 -11 16075.4 803.486 6
 -2 5 -11 14665.7 705.84 6
 2 -5 -12 108.228 136.389 6
 -2 5 -12 173.351 155.331 6
 2 5 12 -45.3677 211.519 4
 -2 5 -13 27590.8 1060.03 6
 2 -5 -13 30958.9 1171.84 6
 2 -5 -14 3102.71 412.668 6
 2 -5 -15 35101.2 1280.48 6
 2 -5 -16 798.874 248.331 6
 2 -5 -17 12546.8 744.105 6
 2 -5 -18 838.871 213.925 6
 2 -5 -19 5850.92 446.017 6
 2 -5 -20 1159.08 186.546 6
 2 -5 -21 2023.48 184.47 6
 -2 -6 -19 254.125 121.078 6
 -2 -6 -18 16528.3 685.629 6
 -2 -6 -17 -85.0625 121.713 6
 -2 -6 -16 42162.4 1198.46 6
 -2 -6 -15 727.856 198.108 6
 -2 -6 -14 27165.6 973.104 6
 -2 -6 -13 1384.25 240.849 6
 2 6 -13 1255.94 263.874 6
 2 6 -12 20378.1 875.938 6
 -2 -6 -12 20671.6 799.086 6
 -2 -6 -12 21898.6 1489.7 1
 -2 -6 -11 1907.8 462.456 1
 -2 -6 -10 39704.3 1911.64 1
 -2 -6 -9 2237.52 448.421 1
 -2 -6 -8 103065 2762.88 1
 -2 -6 -7 4802.31 584.894 1
 -2 -6 -6 68437.7 2015.14 1
 -2 -6 -5 1296.27 296.62 1
 2 6 -4 321096 3809.38 3
 -2 -6 -4 325624 3862.79 1
 2 6 -3 11424.3 703.395 3
 -2 -6 -3 12004.5 693.506 1
 2 6 -2 22619.6 931.451 3
 -2 -6 -2 24608.3 903.879 1
 -2 -6 -1 1073.46 194.846 1
 2 6 -1 770.539 208.985 3
 -2 -6 0 15758.7 581.435 1
 -2 6 0 15421 616.218 3
 2 6 0 14911.2 733.171 3
 -2 6 -1 682.761 128.111 3
 2 6 1 762.398 181.752 3
 -2 -6 1 1042.19 132.575 1
 2 6 2 32809.1 1115.27 3
 -2 6 -2 34765.5 806.067 3
 2 6 3 10541.5 636.874 3
 2 6 4 323262 3556.21 3
 2 6 5 1051.56 242.425 3
 2 6 6 77224.7 1876.37 3
 2 -6 -11 2031.07 329.608 6
 2 6 11 1928.43 304.506 4
 2 6 12 29769.7 1189.19 4
 2 -6 -12 26847.8 1098.48 6
 2 -6 -13 1381.58 274.178 6
 2 -6 -14 20352.6 979.959 6
 2 -6 -15 906.463 251.576 6
 2 -6 -16 40205 1350.2 6
 2 -6 -17 0.61942 185.812 6
 2 -6 -18 16574.9 753.502 6
 2 -6 -19 52.3621 113.95 6
 2 -6 -20 6558.05 375.097 6
 -2 -7 -19 14063.1 485.882 6
 -2 -7 -18 -19.4149 121.915 6
 -2 -7 -17 15367.1 666.349 6
 -2 -7 -16 -133.273 164.261 6
 -2 -7 -15 26530.1 940.179 6
 -2 -7 -14 1989.13 281.66 6
 -2 7 13 8632.44 606.775 4
 -2 -7 -13 11759.7 639.222 6
 -2 -7 -12 -167.448 131.259 6
 -2 7 12 -109.665 151.567 4
 -2 7 11 39772.5 1248.62 4
 -2 -7 -11 41822.9 2020.45 1
 -2 -7 -10 349.053 279.083 1
 -2 7 10 -352.203 157.107 4
 -2 -7 -9 91051.5 2857.89 1
 -2 -7 -8 3565.9 567.118 1
 -2 -7 -7 25022.5 1347.36 1
 -2 -7 -6 4466.79 567.369 1
 -2 -7 -5 145381 2899.06 1
 2 7 -4 444.54 195.215 3
 -2 -7 -4 602.726 210.771 1
 2 7 -3 173338 2930.33 3
 -2 -7 -3 175024 2796.05 1
 2 7 -2 588.207 192.234 3
 -2 -7 -2 586.072 178.589 1
 2 7 -1 56320.8 1589.43 3
 -2 7 1 52458.8 1350.48 3
 -2 -7 -1 56263.5 1312.54 1
 2 7 0 509.595 192.185 3
 -2 7 0 587.909 154.962 3
 -2 7 -1 50437.4 1149.49 3
 2 7 1 54581.4 1478.79 3
 2 7 2 465.757 174.676 3
 2 7 3 169307 2720.64 3
 2 7 4 573.723 189.421 3
 2 7 5 147024 2689.95 3
 2 7 6 5054.36 535.069 3
 2 7 7 30186 1316.43 3
 2 7 8 3000.11 457.332 3
 2 7 9 95146.9 2521.7 3
 2 -7 -10 -34.878 141.096 6
 2 7 10 77.2293 138.68 4
 2 7 10 180.592 163.205 3
 2 -7 -11 49834.9 1475.57 6
 2 7 11 47735.7 1426.07 4
 2 -7 -12 84.7079 160.51 6
 2 7 12 136.958 167.545 3
 2 7 12 -135.995 212.169 4
 2 7 13 8009.96 675.228 4
 2 -7 -13 7320.28 599.535 6
 2 -7 -14 2572.62 373.951 6
 2 -7 -15 21520.3 989.548 6
 2 -7 -16 78.0741 152.705 6
 2 -7 -17 15087.2 754.837 6
 2 -7 -18 118.007 130.884 6
 2 -7 -19 14309.1 592.096 6
 2 -7 -20 85.8857 84.5255 6
 -2 -8 -17 1476.31 207.659 6
 -2 -8 -16 5422.99 408.246 6
 -2 -8 -15 1601.49 239.941 6
 -2 8 14 5612.51 512.917 4
 -2 -8 -14 7508.3 504.864 6
 -2 8 13 1405.2 280.298 4
 -2 8 12 2559.98 365.186 4
 -2 8 11 5838.7 516.794 4
 -2 -8 -10 69947.6 2528.95 1
 -2 8 10 78772.7 1809.71 4
 -2 8 9 747.404 221.29 4
 -2 -8 -9 902.684 364.801 1
 -2 -8 -8 21447.6 1363.46 1
 -2 -8 -7 2720.13 506.003 1
 -2 -8 -6 16379.3 1104.77 1
 -2 -8 -5 2419.69 428.03 1
 2 8 -5 2389.98 396.727 3
 2 8 -4 6722.26 635.54 3
 -2 -8 -4 5306.01 566.4 1
 -2 -8 -3 45.2952 131.166 1
 2 8 -3 -6.78086 143.708 3
 2 8 -2 65414.5 1846.51 3
 -2 -8 -2 65757 1598.51 1
 -2 8 2 64194.3 1707.9 3
 2 8 -1 231.661 168.979 3
 -2 8 1 288.605 143.774 3
 -2 8 0 73790.5 1646.29 3
 2 8 0 83573.2 2040.46 3
 2 8 1 170.148 151.98 3
 2 8 2 62980.3 1747.13 3
 2 8 3 21.3119 137.523 3
 2 8 4 9673.31 733.303 3
 2 8 5 1720.05 345.642 3
 2 8 6 15878.3 985.974 3
 2 8 7 2454.01 418.054 3
 2 8 8 23543.5 1294.25 3
 2 -8 -9 636.711 211.319 6
 2 8 9 835.536 232.804 4
 2 8 9 816.766 306.341 3
 2 8 10 81265 1824.95 4
 2 -8 -10 82109.5 1857.92 6
 2 8 10 77824.3 2481.06 3
 2 8 11 6519.34 561.361 4
 2 -8 -11 5851.83 539.878 6
 2 8 11 6293.69 734.067 3
 2 8 12 1424.82 319.129 4
 2 -8 -12 1385.25 302.478 6
 2 8 13 1299.65 317.748 4
 2 -8 -13 949.794 272.246 6
 2 -8 -14 5721.49 549.93 6
 2 -8 -15 1755.43 316.744 6
 2 -8 -16 3671.37 409.027 6
 2 -8 -17 880.036 198.857 6
 2 -8 -18 6759.21 430.945 6
 2 -8 -19 1326.56 182.895 6
 -2 9 14 1019.81 255.358 4
 -2 9 13 270.013 185.793 4
 -2 9 12 2392.17 365.146 4
 -2 9 11 3159.18 418.93 4
 -2 9 10 1317.39 296.871 4
 -2 9 9 14182.3 793.356 4
 -2 -9 -9 11638.3 1027.77 1
 -2 -9 -8 2238.34 450.815 1
 -2 9 8 2483.27 333.038 4
 -2 -9 -7 3414.36 529.433 1
 -2 9 7 4400.36 417.244 4
 -2 -9 -6 129.932 143.981 1
 -2 -9 -5 4440.73 534.181 1
 -2 -9 -4 -24.9094 107.537 1
 2 9 -4 -22.2158 151.252 3
 -2 9 4 -14.6541 126.148 3
 -2 9 3 3087.44 434.82 3
 2 9 -3 2942.61 461.296 3
 2 9 -2 364.29 201.296 3
 -2 9 2 204.542 162.318 3
 -2 9 1 14801.6 849.681 3
 2 9 -1 16795.7 999.102 3
 2 9 0 793.692 257.756 3
 2 9 1 16671 999.946 3
 2 9 2 364.123 189.965 3
 2 9 3 3843.84 482.466 3
 2 9 4 -40.3273 140.071 3
 2 9 5 4831.77 580.737 3
 2 9 6 89.0359 186.956 3
 2 9 7 3785.12 541.364 3
 2 -9 -7 4086.58 425.99 6
 2 9 7 4303.42 399.542 4
 2 9 8 2878.84 500.959 3
 2 -9 -8 2865.91 364.509 6
 2 9 8 3092.84 357.408 4
 2 9 9 13328.5 1057.76 3
 2 -9 -9 14062.3 780.864 6
 2 9 9 13593.3 747.9 4
 2 -9 -10 1142.78 277.277 6
 2 9 10 846.418 263.034 4
 2 9 11 3380.79 427.279 4
 2 -9 -11 3817.25 453.251 6
 2 -9 -12 2591.3 395.617 6
 2 9 12 2013.42 365.95 4
 2 9 13 -159.676 288.185 4
 2 -9 -13 144.865 176.581 6
 2 -9 -14 1512.3 302.093 6
 2 -9 -15 3566.26 402.122 6
 2 -9 -16 2484.25 317.502 6
 2 -9 -17 535.092 165.423 6
 2 -9 -18 600.098 141.627 6
 2 -9 -19 114.269 77.8977 6
 -2 10 14 3278.87 393.53 4
 -2 10 13 2970.13 390.496 4
 -2 10 12 9233.71 682.929 4
 -2 10 11 6319.38 562.394 4
 -2 10 10 3482.25 456.575 4
 -2 10 9 2008.82 344.756 4
 -2 10 8 18699.6 909.32 4
 -2 -10 -8 16589 1200.29 1
 -2 -10 -7 -48.6593 179.392 1
 -2 10 7 120.555 187.638 3
 -2 10 7 -6.28119 177.294 4
 -2 10 6 -227.729 191.7 3
 -2 10 6 31.0503 157.719 4
 -2 10 5 464.038 222.586 3
 -2 10 5 703.423 224.47 4
 2 10 -4 1809.88 394.561 3
 -2 10 4 1734.66 373.499 3
 2 10 -3 1152.02 310.832 3
 -2 10 3 1293.07 316.158 3
 2 10 -2 17381.8 1126.46 3
 2 10 -1 1000.31 306.161 3
 2 10 0 6589.18 698.595 3
 2 10 1 1231.04 333.501 3
 2 10 2 16659 1072.66 3
 2 10 3 802.701 242.064 3
 2 10 4 220.92 173.016 3
 2 10 5 508.428 247.273 3
 2 10 5 749.45 189.182 4
 2 10 6 389.728 213.882 3
 2 10 6 591.571 184.823 4
 2 10 7 495.941 205.674 4
 2 -10 -7 308.388 158.41 6
 2 10 8 25630.7 998.57 4
 2 -10 -8 21290.4 981.21 6
 2 10 8 23708 1420.11 3
 2 10 9 3565.03 425.043 4
 2 -10 -9 3430.32 420.569 6
 2 10 10 3862.58 446.503 4
 2 -10 -10 4399.32 487.632 6
 2 10 11 6740.12 580.159 4
 2 -10 -11 6378.08 586.805 6
 2 10 12 10058.9 739.586 4
 2 -10 -12 10675.2 744.24 6
 2 10 13 2864.33 407.724 4
 2 -10 -13 2722.18 385.21 6
 2 -10 -14 2256.23 343.895 6
 2 -10 -15 243.932 154.579 6
 2 -10 -16 1465.31 241.627 6
 2 -10 -17 1081.95 178.648 6
 2 -10 -18 300.958 100.93 6
 -2 11 14 1728.26 282.8 4
 -2 11 13 15476.9 806.01 4
 -2 11 12 2929.59 392.591 4
 -2 11 11 16020 892.765 4
 -2 11 10 1314.34 298.632 4
 -2 11 9 23254.9 1094.22 4
 -2 11 8 674.449 236.842 4
 -2 11 7 25272.4 1519.02 3
 -2 11 7 28960.5 1157.3 4
 -2 11 6 2140.19 342.874 4
 -2 11 6 1798.58 392.975 3
 -2 11 5 5728.72 523.622 4
 -2 11 5 5040.41 659.69 3
 2 11 -4 1290.52 326.874 3
 -2 11 4 2009.78 335.141 4
 2 11 -3 5564 680.341 3
 -2 11 3 4672.64 471.101 4
 2 11 -2 444.066 251.503 3
 -2 11 2 87.6172 152.781 4
 2 11 -1 88697.3 2616.8 3
 2 11 0 890.398 319.64 3
 2 11 1 94167.4 2713.02 3
 2 11 2 86.1485 156.378 3
 2 11 2 -88.2384 122.145 4
 2 11 3 7287.02 502.78 4
 2 11 3 6216.26 725.957 3
 2 11 4 1851.17 402.672 3
 2 11 4 1576.63 244.721 4
 2 11 5 3276.41 528.996 3
 2 11 5 3315.29 376.867 4
 2 11 6 1791.91 301.469 4
 2 -11 -6 1661.88 302.135 6
 2 11 6 1678.84 392.168 3
 2 -11 -7 35803.7 1258.87 6
 2 11 7 35640 1191.87 4
 2 -11 -8 497.087 193.963 6
 2 11 8 857.991 248.008 4
 2 -11 -9 21371 992.783 6
 2 11 9 20142.3 934.18 4
 2 11 10 2085.57 343.114 4
 2 -11 -10 2499.43 373.599 6
 2 -11 -11 21815.6 1001.95 6
 2 11 11 21444.7 980.979 4
 2 11 12 3097.37 419.432 4
 2 -11 -12 3374.94 406.307 6
 2 -11 -13 19041.9 866.326 6
 2 11 13 16274.5 879.245 4
 2 -11 -14 2084.86 291.242 6
 2 -11 -15 2712.55 306.01 6
 2 -11 -16 374.548 129.841 6
 2 -11 -17 1760.12 184.471 6
 -2 12 14 13241.2 656.848 4
 -2 12 13 1418.28 262.763 4
 -2 12 12 5914.11 521.074 4
 -2 12 11 669.228 238.452 4
 -2 12 10 24494 1066.46 4
 -2 12 9 -115.85 226.843 4
 -2 12 8 19393.9 987.129 4
 -2 12 7 1519.18 322.294 4
 -2 12 6 37175.1 1314.34 4
 -2 12 5 852.648 243.277 4
 -2 12 4 10007.2 694.966 4
 -2 12 3 566.419 221.202 4
 2 12 -2 36264.7 1783.42 3
 -2 12 2 39936.1 1314.38 4
 2 12 -1 -96.0246 192.499 3
 -2 12 1 303.732 185.958 4
 2 12 0 71190.5 2467.33 3
 2 12 0 71399.3 1476.2 4
 2 12 1 408.881 246.262 3
 2 12 1 405.323 178.098 4
 2 12 2 41087 1899.16 3
 2 12 2 37402.4 1115.5 4
 2 12 3 476.792 243.455 3
 2 12 3 544.511 194.661 4
 2 12 4 11404.6 657.699 4
 2 12 5 896.667 234.796 4
 2 12 6 42601.8 1334.49 4
 2 -12 -6 38512.8 1320.36 6
 2 -12 -7 1903.26 324.001 6
 2 12 7 1491.6 294.448 4
 2 12 8 17720.8 898.858 4
 2 -12 -8 18528.5 908.098 6
 2 -12 -9 79.9196 154.669 6
 2 12 9 -138.881 209.813 4
 2 12 10 23452 1010.6 4
 2 -12 -10 23460.2 1012.26 6
 2 -12 -11 706.738 240.143 6
 2 12 11 762.192 246.619 4
 2 -12 -12 9708.53 611.479 6
 2 12 12 9568.55 676.152 4
 2 -12 -13 1370.85 245.295 6
 2 12 13 1197.93 272.885 4
 2 -12 -14 13110.1 614.324 6
 2 -12 -15 162.079 111.778 6
 2 -12 -16 6794.61 332.583 6
 -2 13 13 10144.1 577.295 4
 -2 13 12 922.753 230.098 4
 -2 13 11 15876.7 804.926 4
 -2 13 10 -146.938 207.827 4
 -2 13 9 15727.6 883.611 4
 -2 13 8 33.5664 218.188 4
 -2 13 7 27649 1163.85 4
 -2 13 6 855.282 256.401 4
 -2 13 5 46514.2 1461.27 4
 -2 13 4 693.896 233.879 4
 -2 13 3 23266.6 1049.04 4
 -2 13 2 436.354 214.759 4
 -2 13 1 34324 1260.05 4
 -2 13 0 -49.4502 197.303 4
 2 13 0 60.6771 155.992 4
 2 13 1 30127.5 1017.73 4
 2 13 2 341.081 173.102 4
 2 13 3 27544.5 1022.63 4
 2 13 4 695.481 220.462 4
 2 -13 -5 44162.2 1373.42 6
 2 13 5 42512.9 1319.53 4
 2 13 6 1033.27 261.198 4
 2 -13 -6 888.272 243.927 6
 2 -13 -7 24910.7 1019.84 6
 2 13 7 22535.3 964.55 4
 2 -13 -8 164.588 164.049 6
 2 13 8 114.614 183.403 4
 2 -13 -9 17294 845.042 6
 2 13 9 17649.7 864.741 4
 2 -13 -10 -179.141 194.823 6
 2 13 10 -199.525 179.472 4
 2 -13 -11 13618.5 700.965 6
 2 13 11 15129.9 780.157 4
 2 -13 -12 739.58 177.724 6
 2 13 12 803.64 239.732 4
 2 -13 -13 12745.5 575.754 6
 2 -13 -14 215.415 107.857 6
 2 -13 -15 12507.8 415.915 6
 -2 14 13 855.345 179.807 4
 -2 14 12 5693.55 424.122 4
 -2 14 11 132.385 154.725 4
 -2 14 10 5227.46 462.765 4
 -2 14 9 113.102 178.786 4
 -2 14 8 11110.1 733.552 4
 -2 14 7 169.438 200.712 4
 -2 14 6 19109.1 942.336 4
 -2 14 5 1513.6 322.435 4
 -2 14 4 32742.3 1240.03 4
 -2 14 3 198.838 205.524 4
 -2 14 2 3513.87 434.967 4
 -2 14 1 32.7801 194.076 4
 -2 14 0 13121.2 786.16 4
 2 14 1 -126.887 189.773 4
 -2 14 -1 63.1265 181.195 4
 2 14 2 3304.02 374.832 4
 -2 14 -2 3856.9 447.926 4
 2 14 3 -24.0022 174.012 4
 2 14 4 33323.1 1148.45 4
 2 -14 -4 33665 1154.56 6
 2 14 5 2153.34 338.958 4
 2 -14 -5 2196.98 325.465 6
 2 14 6 14497.6 768.643 4
 2 -14 -6 13919.5 747.107 6
 2 -14 -7 67.3996 135.147 6
 2 14 7 -27.5261 188.877 4
 2 -14 -8 10507.8 619.437 6
 2 14 8 11241.9 668.123 4
 2 -14 -9 294.421 149.909 6
 2 14 9 317.949 188.684 4
 2 -14 -10 3475.5 339.965 6
 2 14 10 3908.44 405.949 4
 2 -14 -11 22.3172 113.647 6
 2 14 11 48.3261 146.434 4
 2 -14 -12 5052.84 337.535 6
 2 -14 -13 1094.92 153.148 6
 -2 15 12 635.925 150.249 4
 -2 15 11 2069.49 256.572 4
 -2 15 10 290.339 156.338 4
 -2 15 9 1781.22 282.729 4
 -2 15 8 252.592 177.716 4
 -2 15 7 1696.19 302.715 4
 -2 15 6 435.609 212.441 4
 -2 15 5 1467.69 311.304 4
 -2 15 4 106.331 187.739 4
 -2 15 3 1471.97 319.902 4
 -2 15 2 -36.2736 203.142 4
 -2 15 1 3905.86 440.385 4
 -2 15 0 -145.619 234.01 4
 2 15 1 3744.77 368.986 4
 -2 15 -1 4573.24 464.857 4
 2 15 2 13.0469 146.966 4
 -2 15 -2 -223.355 190.957 4
 2 -15 -3 1162.43 236.343 6
 -2 15 -3 1930.12 336.352 4
 2 15 3 1666.73 284.399 4
 2 -15 -4 221.852 148.074 6
 2 15 4 66.5171 158.765 4
 -2 15 -4 194.808 182.331 4
 2 -15 -5 945.961 200.286 6
 -2 15 -5 1285.08 262.167 4
 2 15 5 1152.44 251.794 4
 2 15 6 326.562 184.33 4
 2 -15 -6 536.243 173.325 6
 -2 15 -6 414.351 174.584 4
 2 -15 -7 1624.91 235.627 6
 2 15 7 1392.92 257.598 4
 -2 15 -7 1734.75 261.478 4
 2 -15 -8 463.676 154.029 6
 -2 15 -8 362.01 143.749 4
 2 15 8 284.905 172.551 4
 2 15 9 2104 288.22 4
 2 -15 -9 1927.43 234.287 6
 2 -15 -10 750.447 156.661 6
 2 15 10 524.811 174.778 4
 2 15 11 2142.85 265.515 4
 2 -15 -11 1541.64 169.14 6
 -2 16 11 -99.4339 95.8916 4
 -2 16 10 329.19 136.863 4
 -2 16 9 302.604 142.216 4
 -2 16 8 282.28 159.537 4
 -2 16 7 912.657 224.272 4
 -2 16 6 -69.2452 187.924 4
 -2 16 5 51.7645 157.796 4
 -2 16 4 3018.73 383.88 4
 -2 16 3 582.411 225.342 4
 -2 16 2 930.109 262.143 4
 -2 16 1 -39.9128 162.006 4
 -2 16 0 343.341 196.249 4
 2 -16 -1 79.8221 96.6885 6
 -2 16 -1 -65.2828 180.339 4
 2 16 2 1731.48 255.86 4
 2 -16 -2 1179.59 206.951 6
 -2 16 -2 2060.29 320.386 4
 2 -16 -3 377.266 137.425 6
 2 16 3 501.47 159.833 4
 -2 16 -3 620.942 205.653 4
 2 16 4 2307.41 290.017 4
 -2 16 -4 2592.06 330.441 4
 2 -16 -4 2457.87 267.841 6
 2 16 5 108.353 128.144 4
 2 -16 -5 121.282 95.3241 6
 -2 16 -5 238.954 150.798 4
 2 16 6 88.2163 145.605 4
 2 -16 -6 -22.8382 84.2394 6
 -2 16 -6 336.131 155.177 4
 2 16 7 1079.54 217.562 4
 -2 16 -7 1194.81 199.755 4
 2 -16 -7 1262.74 178.526 6
 2 16 8 56.0406 140.557 4
 2 16 9 120.552 127.62 4
 -2 17 9 1310.6 174.138 4
 -2 17 8 85.392 103.029 4
 -2 17 7 5254.75 370.568 4
 -2 17 6 46.0583 121.648 4
 -2 17 5 3824.98 356.968 4
 -2 17 4 75.8053 154.083 4
 -2 17 3 6771.23 476.309 4
 -2 17 2 190.445 160.822 4
 -2 17 1 5400.85 436.116 4
 -2 17 0 91.0423 162.542 4
 -2 17 -1 6050.19 446.025 4
 -2 17 -2 193.852 152.506 4
 -2 17 -3 4575.09 369.154 4
 2 17 3 3690.94 289.146 4
 2 17 4 215.278 110.769 4
 -2 17 -4 278.776 130.71 4
 2 17 5 3519.07 282.252 4
 -2 17 -5 4137.92 310.29 4
 2 17 6 54.1103 109.224 4
 2 17 7 5533.59 337.856 4
 2 17 8 211.287 113.27 4
 -2 18 5 187.188 108.224 4
 -2 18 4 2599.88 248.987 4
 -2 18 3 433.866 132.655 4
 -2 18 2 17373.9 626.419 4
 -2 18 1 163.858 128.958 4
 -2 18 0 17114.7 611.033 4
 -2 18 -1 135.185 115.229 4
 -2 18 -2 12423.1 484.987 4
 -2 18 -3 305.355 110.156 4
 3 0 0 112.01 85.0257 3
 3 0 1 363.834 94.0125 3
 3 0 1 345.403 114.079 2
 3 0 2 4158.6 228.478 3
 3 0 2 3762.71 325.796 2
 3 0 3 -14.209 100.15 2
 3 0 3 35.0323 52.5022 3
 3 0 4 104.791 107.292 2
 3 0 4 7.67249 52.6194 3
 3 0 5 23052.2 866.77 2
 3 0 5 22365.2 575.178 3
 3 0 6 3878.98 380.92 2
 3 0 7 23286.7 948.751 2
 3 0 8 11684.9 696.741 2
 3 0 9 11807.2 763.846 2
 3 0 10 487.103 202.517 2
 -3 0 -11 6323.79 674.131 1
 -3 0 -12 14139.4 1034.89 1
 -3 0 -13 2397.24 293.564 6
 3 0 -13 2012.84 318.917 6
 -3 0 -13 1507.01 415.021 1
 -3 0 -14 -13.3329 134.718 6
 3 0 -14 58.3821 172.097 6
 3 0 -15 57.5775 165.96 6
 -3 0 -15 137.186 145.517 6
 3 0 -16 129.966 171.206 6
 -3 0 -16 443.113 175.816 6
 3 0 -17 2108.13 343.065 6
 -3 0 -17 2091.55 305.963 6
 -3 0 -18 164.754 151.112 6
 3 0 -18 -15.7669 149.224 6
 3 0 -19 6551.42 474.018 6
 3 0 -20 281.983 120.129 6
 3 1 -20 1925.58 222.331 6
 3 1 -19 1850.62 265.582 6
 -3 -1 -19 1731.89 252.875 6
 3 1 -18 1234.91 253.603 6
 -3 -1 -18 960.63 219.701 6
 -3 -1 -17 5661.28 464.773 6
 3 1 -17 5671.83 513.417 6
 -3 -1 -16 191.571 151.998 6
 3 1 -16 -286.183 183.159 6
 3 1 -15 11278.7 723.894 6
 -3 -1 -15 12127.9 671.006 6
 3 1 -14 5132.93 488.829 6
 -3 -1 -14 5316.71 433.485 6
 -3 -1 -14 5375.39 715.286 1
 -3 -1 -13 12279.9 618.249 6
 3 1 -13 12936.2 717.986 6
 -3 -1 -13 11882.3 1035.47 1
 -3 -1 -12 9438.87 892.905 1
 -3 -1 -11 36159.2 1622.05 1
 3 -1 11 43408.3 1579.21 2
 3 -1 10 698.403 209.29 2
 3 -1 9 80891.6 1911.4 2
 3 -1 8 768.274 217.067 2
 3 -1 7 25358.7 987.461 2
 3 -1 6 9664.57 599.713 2
 3 -1 5 8341.34 285.734 3
 3 -1 5 8278.14 527.094 2
 3 -1 4 101.951 114.295 2
 3 -1 4 19.5901 35.3558 3
 3 1 -4 27.4067 20.7828 2
 3 1 -3 2135.94 149.527 2
 3 -1 3 1546.66 106.028 3
 3 -1 2 504.88 71.096 3
 3 1 -2 348.283 94.1347 2
 3 1 -1 102632 1481.39 3
 3 1 -1 94789.6 1257.63 2
 3 1 0 1285.11 189.654 3
 3 1 0 925.524 155.426 2
 3 1 1 109017 1547.97 2
 3 1 1 109606 1345.45 3
 3 1 2 453.195 102.943 3
 3 1 2 430.525 136.661 2
 3 1 3 1692.32 241.933 2
 3 1 3 1625.47 171.712 3
 3 1 4 -43.7129 101.737 2
 3 1 4 11.1862 65.2368 3
 3 1 5 13575.8 675.343 2
 3 1 5 13378.8 519.005 3
 3 1 6 8968.36 568.383 2
 3 1 7 25911.9 1033.8 2
 3 1 8 654.757 209.359 2
 3 1 9 78433.7 2011.48 2
 -3 1 -11 32804.3 1458.76 1
 -3 1 -12 9499.91 810.353 1
 -3 1 -13 10966.8 601.899 6
 3 -1 -13 12223 717.106 6
 -3 1 -14 6024.82 475.562 6
 3 -1 -14 5355.86 508.039 6
 -3 1 -15 16046.4 782.571 6
 3 -1 -15 13549.4 800.522 6
 -3 1 -16 -11.3388 166.057 6
 3 -1 -16 37.2739 189.946 6
 3 -1 -17 5540.65 512.88 6
 -3 1 -17 5231.05 463.679 6
 3 -1 -18 925.842 237.032 6
 -3 1 -18 737.732 207.435 6
 3 -1 -19 1940.52 282.473 6
 3 -1 -20 2207.06 256.386 6
 3 -1 -21 545.885 114.462 6
 -3 -2 -19 342.315 134.945 6
 3 2 -19 504.335 158.27 6
 3 2 -18 7503.78 529.196 6
 -3 -2 -18 6439.07 468.697 6
 -3 -2 -17 856.478 211.242 6
 3 2 -17 825.274 234.236 6
 -3 -2 -16 42821.5 1243.11 6
 3 2 -16 43570 1381.17 6
 3 2 -15 1627.06 313.766 6
 -3 -2 -15 1296.12 240.441 6
 -3 -2 -14 35954.2 1085.98 6
 3 2 -14 37937.1 1256.59 6
 -3 -2 -13 1878.4 255.119 6
 -3 -2 -13 2361.82 478.487 1
 3 2 -13 1950.81 307.518 6
 -3 -2 -12 39795 1873.73 1
 -3 -2 -11 1790.3 389.414 1
 3 -2 11 2066.98 361.471 2
 3 -2 10 161573 2791.36 2
 -3 -2 -10 150782 3317.95 1
 3 -2 9 3122.47 395.429 2
 3 -2 8 75340.4 1787.64 2
 3 -2 7 10375.5 652.192 2
 3 -2 6 79851.6 1718.3 2
 3 2 -2 121858 1833.65 3
 3 2 -2 113679 1269.1 2
 3 2 -1 2630.31 275.055 3
 3 2 -1 2018.26 198.17 2
 3 2 0 215373 2100.87 3
 3 2 0 208685 2021.41 2
 3 2 1 2306.02 237.129 2
 3 2 1 2123.81 220.99 3
 3 2 2 140821 1836.97 2
 3 2 2 134395 1556.06 3
 3 2 3 5988.43 417.401 2
 3 2 3 5913.29 353.841 3
 3 2 4 31315.3 824.231 3
 3 2 4 33840.2 1038.32 2
 3 2 5 9230.31 586.344 2
 3 2 5 9158.1 477.954 3
 3 2 6 92027.3 1931.36 2
 3 2 7 11934.9 736.865 2
 -3 2 -11 1923.51 361.423 1
 -3 2 -12 42743.9 1129.15 6
 3 -2 -12 45977.9 1320.05 6
 -3 2 -13 1814.19 274.447 6
 3 -2 -13 1445.43 266.776 6
 -3 2 -14 35579.5 1139.39 6
 3 -2 -14 36393.8 1288.33 6
 3 -2 -15 2206.42 356.705 6
 -3 2 -15 1768.4 290.665 6
 -3 2 -16 41576.9 1269.22 6
 3 -2 -16 42063.9 1385.71 6
 -3 2 -17 764.907 220.171 6
 3 -2 -17 908.71 234.972 6
 3 -2 -18 5866.57 495.551 6
 3 -2 -19 426.655 152.493 6
 3 -2 -20 5100.26 367.485 6
 3 -2 -21 637.846 115.981 6
 -3 -3 -19 8926.83 488.682 6
 3 3 -18 -130.081 145.174 6
 -3 -3 -18 -60.3644 137.511 6
 3 3 -17 16982.1 818.228 6
 -3 -3 -17 17599.7 777.23 6
 3 3 -16 -81.1495 154.181 6
 -3 -3 -16 -44.7837 150.28 6
 -3 -3 -15 36830.1 1123.68 6
 3 3 -15 39392.6 1295.6 6
 -3 -3 -14 321.651 130.292 6
 3 3 -14 537.838 205.948 6
 -3 -3 -13 34531.8 1853.7 1
 3 3 -13 32716.9 1121.45 6
 -3 -3 -13 32711.2 986.375 6
 -3 -3 -12 -167.527 245.777 1
 -3 -3 -12 544.08 136.049 6
 -3 -3 -11 80162.9 2619.66 1
 3 -3 10 448.693 193.877 2
 -3 -3 -10 612.718 271.554 1
 3 -3 9 89152.4 2041.57 2
 -3 -3 -9 85407.1 2448.78 1
 3 -3 8 100.919 138.281 2
 3 -3 7 128440 2329.11 2
 3 3 -3 62770.1 1455.28 3
 3 3 -2 2650.94 301.469 3
 3 3 -1 210413 2372 3
 3 3 0 8547.49 498.146 3
 3 3 1 228950 2308.69 3
 3 3 2 2308.18 245.39 3
 3 3 2 2599.53 291.019 2
 3 3 3 79361.8 1403.39 3
 3 3 3 82120 1631.59 2
 3 3 4 757.124 170.962 3
 3 3 5 187184 2315.73 3
 3 3 6 1957.02 278.039 3
 3 -3 -12 546.477 166.797 6
 -3 3 -12 312.533 116.678 6
 -3 3 -13 34728.1 1098.04 6
 3 -3 -13 36525.7 1259.72 6
 3 -3 -14 392.725 173.722 6
 -3 3 -14 399.669 165.229 6
 -3 3 -15 39231.3 1244.96 6
 3 -3 -15 40856.6 1393.32 6
 -3 3 -16 -166.026 188.336 6
 3 -3 -16 -154.613 191.205 6
 3 -3 -17 15520.8 819.252 6
 3 -3 -18 -194.817 178.523 6
 3 -3 -19 7156.56 487.202 6
 3 -3 -20 106.191 110.122 6
 3 -3 -21 4530.05 264.489 6
 -3 -4 -19 245.989 107.298 6
 -3 -4 -18 14146.7 647.651 6
 -3 -4 -17 1236.79 225.698 6
 3 4 -17 1566.12 276.372 6
 3 4 -16 33145.7 1128.97 6
 -3 -4 -16 33253.2 1063.45 6
 -3 -4 -15 25.8005 136.864 6
 3 4 -15 195.467 157.749 6
 -3 -4 -14 36900.8 1096.89 6
 3 4 -14 38357.5 1241.85 6
 3 4 -13 976.309 227.797 6
 -3 -4 -13 560.861 143.02 6
 -3 -4 -13 703.117 333.762 1
 -3 -4 -12 34637.8 1846.73 1
 -3 -4 -12 30543.9 896.372 6
 -3 -4 -11 494.003 266.407 1
 3 -4 10 24668.6 1102.84 2
 -3 -4 -10 24650.6 1418.2 1
 3 -4 9 320.988 155.372 2
 -3 -4 -9 405.41 236.425 1
 3 -4 8 63288.1 1723.32 2
 -3 -4 -8 65329.5 2080.32 1
 3 4 -3 1863.43 289.037 3
 3 4 -2 162799 2393.24 3
 3 4 -1 1472.63 250.942 3
 3 4 0 54703.8 1279.81 3
 3 4 1 1523.39 228.965 3
 -3 4 -1 1366.46 102.737 3
 3 4 2 176137 2173.36 3
 3 4 3 2284.12 277.642 3
 3 4 4 278452 2925.13 3
 3 4 5 11306.9 629.84 3
 3 4 6 122850 2178.08 3
 3 4 7 2665.15 349.261 3
 -3 4 -12 30085.9 1010.34 6
 3 -4 -12 32358.4 1171.13 6
 -3 4 -13 637.413 187.67 6
 3 -4 -13 755.564 224.748 6
 3 -4 -14 42185.1 1402.98 6
 -3 4 -14 40748.4 1265.24 6
 3 -4 -15 172.997 173.792 6
 3 -4 -16 32828.4 1222 6
 3 -4 -17 1526.59 284.716 6
 3 -4 -18 13864.1 717.045 6
 3 -4 -19 255.947 134.637 6
 3 -4 -20 3225.17 280.929 6
 -3 -5 -19 3193.05 262.673 6
 -3 -5 -18 984.884 185.705 6
 -3 -5 -17 9306.72 539.277 6
 -3 -5 -16 615.497 173.338 6
 3 5 -15 6483.06 509.197 6
 -3 -5 -15 6613.14 474.781 6
 -3 -5 -14 6280.74 460.013 6
 -3 -5 -13 16798.5 712.425 6
 -3 -5 -12 291.751 251.5 1
 -3 -5 -11 5689.66 763.684 1
 -3 -5 -10 469.629 260.182 1
 -3 -5 -9 2993.46 527.329 1
 3 -5 9 3026.9 406.043 2
 -3 -5 -8 740.611 274.24 1
 3 -5 8 714.248 217.239 2
 -3 -5 -7 18391.3 1126.51 1
 3 5 -4 558.436 204.599 3
 3 5 -3 147642 2488.36 3
 3 5 -2 3164.09 364.208 3
 3 5 -1 47147.8 1292.21 3
 3 5 0 803.953 210.878 3
 3 5 1 49364.9 1296.67 3
 -3 5 -1 41772.4 674.043 3
 3 5 2 2957.27 326.642 3
 3 5 3 147863 2262.65 3
 3 5 4 277.659 156.662 3
 3 5 5 32714.3 1141.2 3
 3 5 6 3111.79 393.175 3
 3 5 7 22641.5 1047.02 3
 3 5 8 791.612 237.671 3
 3 5 9 2713.14 413.534 3
 3 5 10 452.319 184.512 3
 3 5 11 6981.58 562.815 4
 3 -5 -11 5996.31 504.559 6
 3 5 11 6562.77 655.237 3
 3 -5 -12 273.197 176.1 6
 3 5 12 329.544 168.593 3
 3 -5 -13 15564.5 857.713 6
 3 -5 -14 4998.78 509.63 6
 3 -5 -15 6497.31 562.054 6
 3 -5 -16 637.715 221.71 6
 3 -5 -17 9496.45 622.83 6
 3 -5 -18 1488.74 251.555 6
 3 -5 -19 3217.06 312.441 6
 3 -5 -20 1444.33 189.24 6
 -3 -6 -17 3631.36 330.278 6
 -3 -6 -16 439.757 161.202 6
 -3 -6 -15 2533.36 299.053 6
 -3 -6 -12 -42.588 231.293 1
 -3 -6 -11 3998.65 667.372 1
 -3 -6 -10 163.899 250.865 1
 -3 -6 -9 2852.35 543.493 1
 3 -6 9 3571.19 460.805 2
 -3 -6 -8 6407.84 739.271 1
 -3 -6 -7 2720.31 458.093 1
 -3 -6 -6 177.186 183.715 1
 -3 -6 -5 2946.92 434.543 1
 3 6 -4 8978.93 680.595 3
 -3 -6 -4 8810.24 679.472 1
 3 6 -3 4266.59 470.853 3
 -3 -6 -3 3755.69 424.631 1
 3 6 -2 72962.1 1771.27 3
 3 6 -1 1218.27 258.532 3
 -3 6 0 28431.3 781.001 3
 3 6 0 31899.5 1135.45 3
 3 6 1 1411.37 266.889 3
 3 6 2 69220.5 1625.55 3
 3 6 3 4118.3 422.053 3
 3 6 4 9155.69 637.699 3
 3 6 5 2916.96 400.778 3
 3 6 6 36.1658 138.718 3
 3 6 7 2580.9 388.734 3
 3 6 8 5663.05 604.942 3
 3 6 9 4507.35 539.863 3
 3 -6 -10 166.049 143.346 6
 3 6 10 350.387 155.149 4
 3 6 11 4130.7 556.133 3
 3 6 11 4207.13 445.678 4
 3 -6 -11 4351.58 448.581 6
 3 -6 -12 572.988 219.931 6
 3 6 12 195.978 198.689 3
 3 -6 -13 3287.94 414.986 6
 3 -6 -14 -50.1389 189.029 6
 3 -6 -15 2822.56 394.323 6
 3 -6 -16 543.558 223.021 6
 3 -6 -17 3152.38 373.635 6
 3 -6 -18 392.644 156.093 6
 3 -6 -19 1110.73 189.892 6
 3 -6 -20 591.013 122.963 6
 -3 -7 -11 14184 1260.87 1
 -3 -7 -10 1701.67 467.955 1
 -3 -7 -9 7760.6 877.845 1
 -3 -7 -8 6424.33 761.567 1
 -3 -7 -7 12083.7 986.979 1
 -3 -7 -6 -358.34 242.454 1
 -3 -7 -5 25038.9 1259.99 1
 3 7 -4 247.992 178.774 3
 -3 -7 -4 111.311 145.206 1
 3 7 -3 6806.14 622.821 3
 -3 -7 -3 4345.51 469.857 1
 3 7 -2 2032.5 346.507 3
 -3 -7 -2 1686.2 289.075 1
 3 7 -1 17401.2 905.408 3
 -3 7 1 15832.8 723.752 3
 3 7 0 2403.95 369.618 3
 3 7 1 27152 1124.9 3
 3 7 2 1878.97 313.381 3
 3 7 3 2149.53 343.491 3
 3 7 4 158.655 151.531 3
 3 7 5 23546 1130.92 3
 3 7 6 353.734 177.949 3
 3 7 7 11926.9 852.217 3
 3 7 8 7134.21 691.146 3
 3 7 9 9514.03 582.861 4
 3 7 9 9129.79 805.758 3
 3 -7 -9 8747.35 596.994 6
 3 7 10 1752.65 285.462 4
 3 -7 -10 1019.62 255.71 6
 3 7 10 1191.87 338.353 3
 3 7 11 16687.2 867.481 4
 3 -7 -11 17258 884.055 6
 3 7 11 16219.3 1113.28 3
 3 7 12 457.871 206.108 4
 3 -7 -12 935.55 260.911 6
 3 -7 -13 7228.79 601.988 6
 3 -7 -14 1216.97 293.605 6
 3 -7 -15 8509.87 630.23 6
 3 -7 -16 2219.13 329.701 6
 3 -7 -17 978.957 225.748 6
 3 -7 -18 2779.56 293.8 6
 3 -7 -19 346.482 123.418 6
 -3 8 11 2035.87 312.526 4
 -3 8 10 58754.1 1566.16 4
 -3 -8 -10 65156 2632.43 1
 -3 -8 -9 1608.29 454.492 1
 -3 8 9 1512.16 272.927 4
 -3 -8 -8 20601.4 1384.72 1
 -3 -8 -7 24.0247 214.388 1
 -3 -8 -6 42796.5 1817.93 1
 -3 -8 -5 3352.37 506 1
 -3 -8 -4 42178.6 1612.52 1
 3 8 -4 47274.2 1747.26 3
 -3 -8 -3 173.877 164.506 1
 3 8 -3 353.671 203.601 3
 3 8 -2 35696.7 1447.97 3
 -3 8 2 31243.4 1177.45 3
 3 8 -1 2257.13 405.109 3
 3 8 0 102390 2374.28 3
 3 8 1 1699.09 330.873 3
 3 8 2 31671.3 1297.72 3
 3 8 3 134.591 140.985 3
 3 8 4 31260.1 1342.42 3
 3 8 5 2936.9 448.572 3
 3 8 6 45743.7 1734.04 3
 3 8 7 -19.4741 201.729 3
 3 8 8 21780.8 1259.2 3
 3 8 8 22969.8 868.047 4
 3 -8 -8 22780.1 956.412 6
 3 8 9 2019.84 298.877 4
 3 -8 -9 2176.76 324.837 6
 3 8 9 1817.08 393.407 3
 3 8 10 66975.6 1648.12 4
 3 8 10 63948.8 2229.15 3
 3 -8 -10 68316.4 1756.63 6
 3 8 11 2889.16 386.069 4
 3 -8 -11 2705.6 397.269 6
 3 -8 -12 18835.4 980.31 6
 3 8 12 19574.4 980.226 4
 3 -8 -13 150.55 187.411 6
 3 -8 -14 23358.7 1045.89 6
 3 -8 -15 1102.8 276.574 6
 3 -8 -16 8809.26 594.252 6
 3 -8 -17 831.894 202.836 6
 3 -8 -18 3171.4 295.565 6
 3 -8 -19 473.955 117.62 6
 -3 9 12 -91.8127 198.442 4
 -3 9 11 15959.7 842.507 4
 -3 9 10 2342.67 378.705 4
 -3 -9 -9 11667.5 1079.63 1
 -3 9 9 12285.8 743.161 4
 -3 -9 -8 168.377 231.785 1
 -3 9 8 949.008 247.467 4
 -3 9 7 37522.9 1185.72 4
 -3 -9 -7 38902.3 1861.85 1
 -3 -9 -6 1452.96 366.56 1
 -3 -9 -5 19176.8 1189.45 1
 3 9 -4 135.601 162.164 3
 3 9 -3 72887.1 2229.1 3
 3 9 -2 2060.37 420.423 3
 3 9 -1 130512 2858.69 3
 3 9 0 1882.13 415.424 3
 3 9 1 126866 2811.51 3
 3 9 2 1621.65 354.095 3
 3 9 3 64186.3 1996.6 3
 3 9 4 102.883 113.964 3
 3 9 5 21607 1192.63 3
 3 9 6 1049.5 295.583 3
 3 9 7 37991.4 1691.61 3
 3 9 7 39717.6 1139.27 4
 3 -9 -7 41131.2 1291.57 6
 3 -9 -8 759.871 219.811 6
 3 9 8 875.659 223.79 4
 3 9 8 993.667 287.382 3
 3 -9 -9 14777.4 826.916 6
 3 9 9 14613.8 761.799 4
 3 9 9 13220.4 1051.97 3
 3 9 10 1484.83 292.175 4
 3 -9 -10 1987.36 355.09 6
 3 -9 -11 22110.9 1066.05 6
 3 9 11 20519.8 983.618 4
 3 9 12 288.814 210.589 4
 3 -9 -12 174.516 184.724 6
 3 -9 -13 53801.7 1605.88 6
 3 -9 -14 97.1027 153.004 6
 3 -9 -15 8129.46 580.573 6
 3 -9 -16 396.683 153.147 6
 3 -9 -17 6381.27 418.761 6
 3 -9 -18 1036.55 168.082 6
 -3 10 13 307.74 174.954 4
 -3 10 12 39508.7 1311.09 4
 -3 10 11 994.297 251.428 4
 -3 10 10 7930.45 631.393 4
 -3 10 9 -13.4045 196.639 4
 -3 10 8 30980.6 1170.36 4
 -3 10 7 229.528 171.298 4
 -3 10 6 13743.2 1035.06 3
 -3 10 6 14163 774.907 4
 -3 10 5 125.611 162.272 4
 3 10 -4 38865.5 1743.69 3
 -3 10 4 32214.3 1119.2 4
 3 10 -3 454.818 235.56 3
 -3 10 3 545.456 199.194 4
 3 10 -2 155598 3435.03 3
 3 10 -1 1948.75 403.986 3
 3 10 0 102567 2650.11 3
 3 10 1 1142.73 379.761 3
 3 10 2 154100 3307.07 3
 3 10 3 606.149 246.571 3
 3 10 4 35890.5 1618.3 3
 3 10 5 -352.545 220.455 3
 3 10 5 -47.8925 157.588 4
 3 10 6 16538.4 1123.61 3
 3 10 6 16384 743.562 4
 3 -10 -7 112.816 168.3 6
 3 10 7 358.848 186.956 4
 3 10 7 126.738 178.465 3
 3 10 8 27173.5 1036.6 4
 3 -10 -8 31403.8 1195.56 6
 3 10 9 -122.706 163.227 4
 3 -10 -9 0.35798 161.388 6
 3 -10 -10 11737.8 752.52 6
 3 10 10 10094.2 665.535 4
 3 10 11 1198.9 283.076 4
 3 -10 -11 1081.43 273.233 6
 3 10 12 38498.2 1371.16 4
 3 -10 -12 43016.9 1404.97 6
 3 -10 -13 1002.99 253.7 6
 3 -10 -14 17233.7 838.673 6
 3 -10 -15 475.385 162.249 6
 3 -10 -16 2700.65 296.824 6
 3 -10 -17 385.906 125.408 6
 3 -10 -18 9818.38 377.572 6
 -3 11 14 51.5704 149.028 4
 -3 11 13 12910.5 707.926 4
 -3 11 12 -214.592 220.331 4
 -3 11 11 4067.79 461.729 4
 -3 11 10 -301.972 249.027 4
 -3 11 9 839.703 246.959 4
 -3 11 8 1776.81 342.341 4
 -3 11 7 12708 780.66 4
 -3 11 6 1304.02 293.925 4
 -3 11 5 26211.1 1075.46 4
 3 11 -4 -714.263 308.566 3
 -3 11 4 172.554 170.19 4
 3 11 -3 34146.5 1699.66 3
 -3 11 3 34747.3 1223.37 4
 3 11 -2 368.742 222.762 3
 3 11 -1 32706.5 1657.51 3
 3 11 0 -254.909 231.547 3
 3 11 0 134.986 158.744 5
 3 11 1 38225.7 1749.64 3
 3 11 2 391.263 249.961 3
 3 11 3 33248.6 1004.57 4
 3 11 3 38071.7 1756.87 3
 3 11 4 -148.751 188.183 3
 3 11 4 384.404 166.254 4
 3 11 5 26200.4 1472.81 3
 3 11 5 26099.7 958.722 4
 3 -11 -6 1435.3 305.15 6
 3 11 6 1059.46 236.759 4
 3 11 7 11732.7 677.621 4
 3 -11 -7 10316.1 706.611 6
 3 11 8 1664.93 299.853 4
 3 -11 -8 1444.84 294.036 6
 3 -11 -9 115.483 159.311 6
 3 11 9 357.312 211.438 4
 3 11 10 -27.8747 165.547 4
 3 -11 -10 157.723 168.186 6
 3 11 11 3974.8 452.742 4
 3 -11 -11 4098.54 467.417 6
 3 11 12 -21.8033 176.805 4
 3 -11 -12 114.031 150.974 6
 3 -11 -13 13899.2 764.825 6
 3 -11 -14 739.212 199.362 6
 3 -11 -15 5176.81 401.377 6
 3 -11 -16 1412.05 199.485 6
 3 -11 -17 6400.74 314.931 6
 -3 12 13 1449.16 248.729 4
 -3 12 12 1903.92 304.628 4
 -3 12 11 160.584 169.034 4
 -3 12 10 145.865 180.83 4
 -3 12 9 1065.1 287.45 4
 -3 12 8 170.626 192.025 4
 -3 12 7 -67.2275 190.801 4
 -3 12 6 1511.77 326.109 4
 -3 12 5 1417.89 321.72 4
 -3 12 4 7336.39 598.925 4
 -3 12 3 -236.366 224.729 4
 3 12 -3 -143.26 179.362 3
 3 12 -2 7009.99 808.612 3
 -3 12 2 7454.25 598.517 4
 3 12 -1 346.615 232.542 3
 3 12 0 14125.9 1126.56 3
 3 12 1 453.583 252.344 3
 3 12 2 8136.33 516.235 4
 3 12 3 -98.1715 183.642 4
 3 12 4 7570.67 548.122 4
 3 12 5 1658.2 281.697 4
 3 -12 -6 1762.01 325.917 6
 3 12 6 1325.32 272.564 4
 3 -12 -7 159.77 161.556 6
 3 12 7 -30.7705 187.961 4
 3 -12 -8 708.067 234.664 6
 3 12 8 28.9355 175.484 4
 3 12 9 1471.5 290.349 4
 3 -12 -9 1337.27 284.393 6
 3 12 10 42.5924 182.685 4
 3 -12 -10 -76.8967 219.607 6
 3 12 11 152.596 163.982 4
 3 -12 -11 289.727 177.781 6
 3 12 12 2278.95 342.303 4
 3 -12 -12 2125.38 314.503 6
 3 -12 -13 2014.25 285.039 6
 3 -12 -14 1982.78 253.385 6
 3 -12 -15 1457.75 199.503 6
 3 -12 -16 1924.51 178.217 6
 -3 13 13 942.14 192.334 4
 -3 13 12 -331.325 187.081 4
 -3 13 11 20.0477 166.317 4
 -3 13 10 1517.96 290.88 4
 -3 13 9 1561.07 323.021 4
 -3 13 8 2261.04 367.117 4
 -3 13 7 6.02271 190.206 4
 -3 13 6 313.358 213.34 4
 -3 13 5 10849.1 757.347 4
 -3 13 4 188.009 192.359 4
 -3 13 3 1998.16 379.787 4
 -3 13 2 385.313 208.364 4
 -3 13 1 3548.77 458.136 4
 3 13 2 217.858 158.518 4
 3 13 3 2668.86 357.37 4
 3 13 4 -73.2593 172.036 4
 3 13 5 9632.99 613.739 4
 3 -13 -5 11901.5 755.177 6
 3 -13 -6 661.553 223.338 6
 3 13 6 357.642 165.748 4
 3 13 7 -41.0609 184.476 4
 3 -13 -7 332.95 188.861 6
 3 -13 -8 2613.88 364.5 6
 3 13 8 2193.17 324.693 4
 3 13 9 1248.2 265.237 4
 3 -13 -9 1680.13 307.972 6
 3 13 10 1492.15 275.465 4
 3 -13 -10 1715.28 287.357 6
 3 13 11 231.106 177.956 4
 3 -13 -11 74.0392 127.197 6
 3 -13 -12 -25.2381 129.503 6
 3 -13 -13 853.84 180.712 6
 3 -13 -14 1167.05 172.312 6
 -3 14 12 984.987 189.689 4
 -3 14 11 1425.87 238.184 4
 -3 14 10 3262.67 360.314 4
 -3 14 9 -56.1566 183.666 4
 -3 14 8 11602.5 714.218 4
 -3 14 7 674.03 243.102 4
 -3 14 6 6109.86 549.156 4
 -3 14 5 -127.979 212.209 4
 -3 14 4 36988.4 1324.54 4
 -3 14 3 614.218 262.826 4
 -3 14 2 16724.1 921.017 4
 -3 14 1 381.14 207.578 4
 -3 14 0 558.939 248.534 4
 -3 14 -1 306.812 220.835 4
 3 14 3 308.16 178.234 4
 3 14 4 37145.9 1132.46 4
 3 -14 -4 40916 1296.59 6
 3 -14 -5 33.3468 149.461 6
 3 14 5 -90.6033 156.708 4
 3 14 6 5058.32 441.699 4
 3 -14 -6 5970.07 504.508 6
 3 14 7 506.021 201.251 4
 3 -14 -7 612.181 200.284 6
 3 -14 -8 9999.13 611.159 6
 3 14 8 9679.18 603.618 4
 3 -14 -9 -101.634 174.591 6
 3 14 9 23.0395 162.774 4
 3 14 10 2706.62 336.701 4
 3 -14 -10 3497.55 353.79 6
 3 -14 -11 1604.93 228.375 6
 3 -14 -12 1042.5 174.194 6
 3 -14 -13 -26.3634 78.1811 6
 -3 15 11 1757.94 221.739 4
 -3 15 10 111.003 120.454 4
 -3 15 9 3731.95 360.532 4
 -3 15 8 -106.133 172.669 4
 -3 15 7 15449.7 784.425 4
 -3 15 6 228.205 182.405 4
 -3 15 5 8324.39 607.545 4
 -3 15 4 234.125 193.762 4
 -3 15 3 46070.6 1413.96 4
 -3 15 2 633.839 237.855 4
 -3 15 1 6806.49 578.581 4
 -3 15 0 -240.524 258.06 4
 -3 15 -1 8551.15 633.174 4
 -3 15 -2 703.945 216.853 4
 -3 15 -3 43719.1 1368.27 4
 3 15 3 40499.1 1088.51 4
 3 -15 -3 40260.5 1202.32 6
 3 15 4 388.962 178.972 4
 3 -15 -4 531.515 176.972 6
 -3 15 -4 351.545 198.6 4
 3 -15 -5 11122.5 625.155 6
 3 15 5 11159.4 601.617 4
 -3 15 -5 11747.8 696.241 4
 3 15 6 343.034 162.648 4
 3 -15 -6 424.424 172.08 6
 -3 15 -6 279.1 174.247 4
 3 15 7 14393.4 668.13 4
 3 -15 -7 14488.7 672.072 6
 3 -15 -8 -163.99 145.174 6
 3 15 8 -117.922 147.844 4
 -3 15 -8 -150.075 167.928 4
 3 15 9 3008.36 321.502 4
 3 -15 -9 3309.38 310.702 6
 3 -15 -10 46.7756 99.1761 6
 3 -15 -11 1301.37 167.775 6
 -3 16 10 7442.94 373.67 4
 -3 16 9 9.83142 124.789 4
 -3 16 8 7853.29 472.331 4
 -3 16 7 190.825 148.166 4
 -3 16 6 12066 648.856 4
 -3 16 5 -108.236 165.986 4
 -3 16 4 13601.1 713.088 4
 -3 16 3 67.1673 170.88 4
 -3 16 2 23578.4 945.76 4
 -3 16 1 -85.4799 184.949 4
 -3 16 0 11063.4 667.354 4
 -3 16 -1 -176.301 215.513 4
 3 -16 -2 20444.9 759.756 6
 -3 16 -2 22901 927.844 4
 3 -16 -3 85.0667 128.802 6
 -3 16 -3 91.264 183.735 4
 3 16 4 11995.6 539.341 4
 3 -16 -4 11184.5 551.281 6
 -3 16 -4 12950.8 684.168 4
 3 -16 -5 -73.8925 127.644 6
 -3 16 -5 -33.7992 168.662 4
 3 16 5 -49.52 118.374 4
 3 16 6 13234.2 570.957 4
 3 -16 -6 13688.5 567.613 6
 -3 16 -6 13542.3 644.986 4
 3 -16 -7 286.855 119.268 6
 3 16 7 143.03 111.48 4
 -3 16 -7 282.928 131.722 4
 3 16 8 7636.29 426.011 4
 3 -16 -8 7112.78 368.32 6
 -3 16 -8 7705.04 405.322 4
 3 -16 -9 45.257 63.3866 6
 -3 17 8 183.497 92.2826 4
 -3 17 7 839.036 161.347 4
 -3 17 6 764.778 168.546 4
 -3 17 5 3033.95 311.838 4
 -3 17 4 123.502 130.858 4
 -3 17 3 4479.49 382.929 4
 -3 17 2 166.335 140.609 4
 -3 17 1 11064.8 593.207 4
 3 -17 1 8654.35 391.985 6
 3 -17 0 45.1099 90.2389 6
 -3 17 0 -44.3925 147.9 4
 -3 17 -1 11045.2 583.307 4
 3 -17 -1 9057.51 410.378 6
 3 -17 -2 -167.772 99.1621 6
 -3 17 -2 203.683 149.265 4
 -3 17 -3 3866.06 341.777 4
 3 -17 -3 2924.93 234.676 6
 3 -17 -4 -55.8038 90.7785 6
 -3 17 -4 -39.2603 120.855 4
 3 -17 -5 2025.52 180.116 6
 -3 17 -5 2971.54 272.591 4
 -3 17 -6 587.671 132.717 4
 -3 18 4 1350.28 176.203 4
 -3 18 3 -198.363 133.039 4
 -3 18 2 1050.91 176.755 4
 -3 18 1 -65.9197 117.635 4
 -3 18 0 252.991 131.442 4
 -3 18 -1 -95.7195 132.792 4
 -3 18 -2 1012.08 168.209 4
 4 0 0 41858 1027.98 2
 4 0 1 46340.6 922.393 3
 4 0 1 46483.1 1146.23 2
 4 0 2 157894 1626.93 3
 4 0 2 167744 2297.73 2
 4 0 3 88.1509 117.084 2
 4 0 3 187.126 70.1737 3
 4 0 4 15626.7 485.059 3
 4 0 4 17114.8 817.254 2
 4 0 5 1664.38 285.277 2
 4 0 5 1844.61 171.714 3
 4 0 6 59356.2 1602.66 2
 4 0 6 62817.7 1029.88 3
 4 0 7 2979.55 393.565 2
 4 0 8 298383 3888.38 2
 4 0 9 797.977 236.542 2
 4 0 10 42461.2 1633.42 2
 4 0 11 1059.69 300.342 2
 -4 0 -12 71751.9 1432.29 6
 4 0 -12 67554.4 1531.59 6
 -4 0 -12 66435.4 2368.58 1
 -4 0 -13 1983.21 442.928 1
 -4 0 -13 1712.56 254.52 6
 4 0 -13 1363.81 247.629 6
 -4 0 -14 24410.9 909.27 6
 4 0 -14 25877.1 1012.6 6
 -4 0 -15 881.038 202.171 6
 4 0 -15 1097.91 246.054 6
 4 0 -16 5963.63 508.933 6
 -4 0 -16 4798.21 421.296 6
 -4 0 -17 84.1252 139.56 6
 4 0 -17 424.851 181.39 6
 4 0 -18 16550.4 729.385 6
 4 0 -19 -32.6339 108.623 6
 4 0 -20 8204.41 368.724 6
 4 1 -19 8051.91 430.886 6
 4 1 -18 2983.26 311.968 6
 -4 -1 -18 2227.73 272.301 6
 -4 -1 -17 12199.4 634.509 6
 4 1 -17 13484.1 692.28 6
 -4 -1 -16 2154.38 291.814 6
 4 1 -16 2109.19 314.985 6
 -4 -1 -15 15031.6 720.843 6
 4 1 -15 16001.4 791.401 6
 -4 -1 -14 439.509 151.297 6
 4 1 -14 602.194 202.7 6
 -4 -1 -13 41271.2 1982.65 1
 -4 -1 -13 41984.8 1138.17 6
 4 1 -13 41831.7 1224.1 6
 -4 -1 -12 2160.83 251.595 6
 4 1 -12 2571.47 309.003 6
 4 -1 12 2889.99 469.683 2
 -4 -1 -12 2394.18 485.251 1
 4 -1 11 54376.3 1885.25 2
 4 -1 10 2122.76 377.298 2
 4 -1 9 41785.8 1523.07 2
 4 -1 8 10925.7 751.676 2
 4 -1 7 177379 2855.14 2
 4 -1 6 6290.34 547.393 2
 4 -1 5 85026.1 1857.98 2
 4 -1 4 371.314 164.91 2
 4 1 -4 424.634 80.7114 2
 4 1 -3 46118.3 879.53 2
 4 -1 3 43352.1 1205.46 2
 4 -1 3 43681.9 645.482 3
 4 1 -2 130.705 88.9153 2
 4 1 -1 92061 1480.1 2
 4 1 -1 89807.3 1531.39 3
 4 1 0 37136.3 930.861 3
 4 1 0 36491 991.057 2
 4 1 1 79139.5 1519 2
 4 1 1 77866.3 1322.31 3
 4 1 2 72.4527 80.5007 3
 4 1 2 90.8169 111.425 2
 4 1 3 40111.6 1173.12 2
 4 1 3 39382.1 884.394 3
 4 1 4 707.528 134.791 3
 4 1 4 560.542 197.683 2
 4 1 5 81768 1838.65 2
 4 1 5 84264.5 1341.66 3
 4 1 6 5916.68 532.448 2
 4 1 6 6316.04 386.557 3
 4 1 7 172110 2874.83 2
 4 1 7 184519 2160.12 3
 4 1 8 10978.9 776.041 2
 4 1 9 42603.9 1602.4 2
 4 1 10 2585.53 428.553 2
 -4 1 -12 1644.56 239.912 6
 4 -1 -12 1873.54 279.072 6
 -4 1 -12 1750.6 374.7 1
 -4 1 -13 41315.5 1152.97 6
 4 -1 -13 40367 1273.36 6
 -4 1 -14 499.191 171.412 6
 4 -1 -14 532.448 202.921 6
 -4 1 -15 16768 772.517 6
 4 -1 -15 17686.3 866.425 6
 -4 1 -16 2662.18 335.381 6
 4 -1 -16 2371.06 337.866 6
 4 -1 -17 11893 676.427 6
 4 -1 -18 1974.49 283.557 6
 4 -1 -19 10097.4 513.668 6
 4 -1 -20 404.508 112.556 6
 4 2 -19 1200.17 170.428 6
 -4 -2 -18 2945.23 302.161 6
 4 2 -18 2683.47 287.694 6
 -4 -2 -17 497.402 154.502 6
 4 2 -17 598.13 170.129 6
 -4 -2 -16 4557.1 402.768 6
 4 2 -16 5773.41 471.443 6
 -4 -2 -15 4828.13 417.745 6
 4 2 -15 4757.4 448.085 6
 -4 -2 -14 13435.1 669.858 6
 4 2 -14 13966.9 724.877 6
 -4 -2 -13 1612.43 242.105 6
 -4 -2 -13 1800.94 473.801 1
 -4 -2 -12 6948.62 805.583 1
 -4 -2 -12 7450.68 458.768 6
 4 -2 11 3288.64 463.217 2
 -4 -2 -11 3169.74 566.559 1
 4 -2 10 25818 1233.26 2
 4 -2 9 5172.21 554.318 2
 4 -2 8 13435.3 835.683 2
 4 -2 7 344.758 178.467 2
 4 -2 6 95295.2 2070.77 2
 4 -2 5 1692.92 288.514 2
 4 2 -3 3064.56 229.831 2
 4 2 -2 11862.2 629.451 3
 4 2 -2 11340 487.851 2
 4 2 -1 1721.06 270.539 3
 4 2 -1 1642.29 223.624 2
 4 2 0 152573 2066.13 3
 4 2 0 143105 1984.73 2
 4 2 1 733.724 154.836 3
 4 2 1 761.461 175.732 2
 4 2 2 8391.74 542.805 2
 4 2 2 9091.01 476.537 3
 4 2 3 3414.39 368.551 2
 4 2 3 3495.71 297.377 3
 4 2 4 22921 964.78 2
 4 2 4 24507.3 767.364 3
 4 2 5 1592.37 301.758 2
 4 2 5 1925.17 243.518 3
 4 2 6 90139.4 2089.89 2
 4 2 6 93633.2 1643.18 3
 4 2 7 635.092 158.061 3
 4 2 7 585.964 217.313 2
 4 2 8 11859.1 655.531 3
 4 2 8 12840.6 884.26 2
 4 2 9 4609.11 434.438 3
 -4 2 -12 7741.76 490.28 6
 -4 2 -12 7102.23 734.656 1
 4 -2 -12 8679.68 590.676 6
 4 -2 -13 2363.73 342.929 6
 -4 2 -13 1782.35 267.926 6
 4 -2 -14 16855.3 860.796 6
 -4 2 -14 15428.5 746.077 6
 -4 2 -15 5363.13 458.788 6
 4 -2 -15 4963.57 474.942 6
 4 -2 -16 5920.65 513.907 6
 4 -2 -17 777.397 202.425 6
 4 -2 -18 1906.75 273.639 6
 4 -2 -19 1250.69 203.545 6
 4 -2 -20 3811.13 270.794 6
 -4 -3 -18 3761.31 324.642 6
 -4 -3 -17 -239.024 151.448 6
 -4 -3 -16 2057.38 284.549 6
 -4 -3 -15 1607.85 251.19 6
 -4 -3 -14 9303.03 556.098 6
 -4 -3 -12 3030.71 601.949 1
 4 -3 11 404.509 192.728 2
 -4 -3 -11 -72.54 193.646 1
 4 -3 10 3251.09 454.382 2
 -4 -3 -10 2649.37 517.897 1
 4 -3 9 23019.8 1140.59 2
 4 -3 8 7607.53 638.791 2
 4 -3 7 5797.13 554.768 2
 4 -3 6 3813.92 431.813 2
 4 3 -2 4038.34 403.046 3
 4 3 -1 3154.21 339.581 3
 4 3 0 58.8266 109.075 3
 4 3 0 -42.6737 101.823 2
 4 3 1 2246.1 285.016 3
 4 3 1 2293.89 314.8 2
 4 3 2 3631.31 388.516 2
 4 3 2 4084.19 352.892 3
 4 3 3 73025.1 1439.1 3
 4 3 3 71330.3 1773.54 2
 4 3 4 11297.2 581.787 3
 4 3 4 10301.4 693.604 2
 4 3 5 27163.6 948.624 3
 4 3 5 24793.7 1118.06 2
 4 3 6 3309.22 353.659 3
 4 3 7 6485.12 509.75 3
 4 3 8 7989.21 585.613 3
 4 3 9 23674.9 1039.09 3
 4 3 10 4469.05 486.629 3
 -4 3 -11 -71.7177 152.263 6
 4 -3 -11 322.371 185.978 6
 -4 3 -12 3835.44 367.791 6
 4 -3 -12 3694.22 396.741 6
 -4 3 -13 2816.96 331.563 6
 4 -3 -13 2163.36 333.21 6
 4 -3 -14 8998.96 631.761 6
 4 -3 -15 2426.96 356.158 6
 4 -3 -16 1479.82 290.474 6
 4 -3 -17 41.3028 158.088 6
 4 -3 -18 3917.91 374.847 6
 4 -3 -19 93.8463 118.442 6
 4 -3 -20 1531.03 179.164 6
 -4 -4 -17 2105.88 256.562 6
 -4 -4 -16 12033 613.576 6
 -4 -4 -12 9991.96 1056.35 1
 -4 -4 -11 7895.8 905.995 1
 -4 -4 -10 29499.1 1647.93 1
 4 -4 10 27791.6 1285.18 2
 -4 -4 -9 2301.01 475.719 1
 4 -4 9 2498.14 406.519 2
 4 -4 8 18426.3 1019.64 2
 4 -4 7 259.597 161.19 2
 4 4 -3 14726 807.06 3
 4 4 -2 4326.63 433.109 3
 4 4 -1 529.922 176.685 3
 4 4 0 809.68 215.086 3
 4 4 1 1005.72 226.823 3
 4 4 2 8201.06 553.726 3
 4 4 3 15147 720.507 3
 4 4 4 32042.9 1062.41 3
 4 4 5 3251.69 367.733 3
 4 4 6 17875.8 864.865 3
 4 4 7 258.737 128.078 3
 4 4 8 16015.6 879.577 3
 4 4 9 2334.15 374.807 3
 4 4 10 28918.3 1252.04 3
 4 -4 -11 7180.24 545.863 6
 4 -4 -12 11720.4 711.505 6
 4 -4 -13 1759.75 318.389 6
 4 -4 -14 2795.42 380.158 6
 4 -4 -15 6209.32 534.377 6
 4 -4 -16 11153 679.318 6
 4 -4 -17 2553.33 322.286 6
 4 -4 -18 1471.41 241.676 6
 4 -4 -19 727.341 166.746 6
 4 -4 -20 573.027 122.767 6
 4 -5 19 3614.48 248.74 5
 -4 -5 -11 36205.1 1956.85 1
 -4 -5 -10 85.5337 208.752 1
 4 -5 10 80.1883 131.163 2
 -4 -5 -9 70826.8 2479.4 1
 4 -5 9 68787.1 2021.55 2
 4 -5 8 613.405 222.391 2
 -4 -5 -8 529.787 260.835 1
 4 5 -3 109664 2289.62 3
 4 5 -2 3282.53 406.332 3
 4 5 -1 48072.2 1420.09 3
 4 5 0 2419.39 345.101 3
 4 5 1 33428.7 1160.87 3
 4 5 2 2773.25 359.182 3
 4 5 3 104116 2029.89 3
 4 5 4 2640.73 347.4 3
 4 5 5 22055.8 999.549 3
 4 5 6 1262.92 266.918 3
 4 5 7 88576.8 2144.9 3
 4 5 8 590.278 208.604 3
 4 5 9 72049.3 2039.93 3
 4 -5 -10 268.866 152.304 6
 4 5 10 518.635 199.929 3
 4 5 11 26172.3 1281.96 3
 4 -5 -11 24885.8 1034.19 6
 4 -5 -12 4431.31 472.519 6
 4 -5 -13 20661.7 970.273 6
 4 -5 -14 502.738 205.116 6
 4 -5 -15 14547.8 795.066 6
 4 -5 -16 4255.65 428.471 6
 4 -5 -17 15619.1 747.76 6
 4 -5 -18 1932.44 259.242 6
 4 -5 -19 5498.32 353.709 6
 4 -5 -20 180.507 81.8098 6
 -4 -6 -11 646.03 347.974 1
 -4 -6 -10 44433.1 2192.09 1
 -4 -6 -9 -262.657 240.027 1
 4 -6 9 100.516 122.78 2
 -4 -6 -8 84547.7 2674.27 1
 4 -6 8 81019.4 2169.91 2
 -4 -6 -7 -126.463 192.184 1
 -4 -6 -6 74067.8 2302.44 1
 4 6 -4 94969.2 2305.48 3
 4 6 -3 1367.83 306.605 3
 4 6 -2 144601 2720.49 3
 4 6 -1 7140.72 587.481 3
 4 6 0 4401.27 474.045 3
 4 6 1 7904.45 631.882 3
 4 6 2 125018 2394.56 3
 4 6 3 1326.69 278.279 3
 4 6 4 89135.8 2019.9 3
 4 6 5 3178.12 422.174 3
 4 6 6 65118.4 1886.14 3
 4 6 7 -20.6658 117.445 3
 4 6 8 89936.8 2356.39 3
 4 6 9 -81.8821 193.561 4
 4 -6 -9 -47.8163 149.849 6
 4 6 9 362.527 199.017 3
 4 6 10 45104.1 1335.93 4
 4 6 10 43985.1 1728.5 3
 4 -6 -11 148.651 166.036 6
 4 6 11 557.636 229.584 3
 4 -6 -12 23407.4 1045.34 6
 4 -6 -13 354.518 202.147 6
 4 -6 -14 30249.9 1181.59 6
 4 -6 -15 -103.925 209.95 6
 4 -6 -16 10689.6 661.659 6
 4 -6 -17 101.741 132.323 6
 4 -6 -18 8542.28 482.459 6
 4 -6 -19 320.118 112.479 6
 -4 -7 -10 6083.14 840.215 1
 -4 -7 -9 59240.4 2466.94 1
 4 -7 9 54372.8 1894.67 2
 -4 -7 -8 501.567 273.036 1
 -4 -7 -7 41166.2 1881.52 1
 -4 -7 -6 1621.46 383.997 1
 -4 -7 -5 78310.2 2300.36 1
 4 7 -4 5153.54 586.719 3
 -4 -7 -4 4840.04 565.269 1
 4 7 -3 91101.4 2289.26 3
 -4 -7 -3 92346.4 2239.37 1
 4 7 -2 9840.84 768.42 3
 -4 -7 -2 9384.17 681.586 1
 4 7 -1 168345 2981.86 3
 4 7 0 3463.18 478.451 3
 4 7 1 150076 2802.86 3
 4 7 2 8542.59 684.295 3
 4 7 3 74950.1 1982.94 3
 4 7 4 4329.71 491.512 3
 4 7 5 76895.1 2054.06 3
 4 7 6 1615.41 330.985 3
 4 7 7 40210.3 1608.74 3
 4 -7 -8 527.595 200.298 6
 4 7 8 340.201 200.661 3
 4 7 9 60479.8 1471.45 4
 4 7 9 62148.1 2122.51 3
 4 -7 -9 57083.6 1514.47 6
 4 7 10 6656.8 540.424 4
 4 7 10 5300.62 646.786 3
 4 -7 -10 5235.82 502.077 6
 4 -7 -11 55844.5 1613.4 6
 4 -7 -12 1165.92 280.579 6
 4 -7 -13 6758.15 587.892 6
 4 -7 -14 2605.83 371.238 6
 4 -7 -15 11888.6 714.737 6
 4 -7 -16 844.141 220.294 6
 4 -7 -17 10531.2 581.844 6
 4 -7 -18 377.205 132.055 6
 4 -7 -19 4963.06 297.696 6
 -4 -8 -9 693.372 347.359 1
 -4 -8 -8 10221.4 1017 1
 -4 -8 -7 1533.69 412.597 1
 -4 -8 -6 22245.1 1383.72 1
 -4 -8 -5 46.2851 241.119 1
 4 8 -4 45075 1772.44 3
 -4 -8 -4 44443.6 1721.02 1
 4 8 -3 1349.34 338.225 3
 4 8 -2 22987.6 1221.11 3
 4 8 -1 706.482 249.305 3
 4 8 0 27861 1268.86 3
 4 8 1 1079.24 291.898 3
 4 8 2 21179.1 1130.08 3
 4 8 3 1667.64 339.633 3
 4 8 4 42965.6 1627.86 3
 4 8 5 319.63 165.539 3
 4 8 6 23732.9 1245.12 3
 4 8 7 1731.99 261.958 4
 4 -8 -7 1641.42 297.055 6
 4 8 7 1856.23 373.024 3
 4 8 8 11067.5 919.164 3
 4 8 8 10029.9 607.641 4
 4 -8 -8 10240.2 662.699 6
 4 8 9 367.469 168.993 4
 4 -8 -9 360.974 179.847 6
 4 8 9 538.375 276.332 3
 4 -8 -10 25988.9 1075.81 6
 4 8 10 28160.8 1081.58 4
 4 8 11 293.238 241.552 4
 4 -8 -11 -21.9751 216.174 6
 4 -8 -12 8039.07 628.554 6
 4 -8 -13 2363.62 369.186 6
 4 -8 -14 444.204 191.804 6
 4 -8 -15 814.399 222.461 6
 4 -8 -16 5512.71 452.101 6
 4 -8 -17 1162.15 208.616 6
 4 -8 -18 1692.37 198.115 6
 4 -8 -19 1114.44 134.824 6
 -4 9 9 2790.73 368.224 4
 -4 -9 -8 1542.5 453.442 1
 -4 9 8 2984.67 367.961 4
 -4 -9 -7 3386.31 567.09 1
 -4 9 7 2978.41 367.373 4
 -4 9 6 538.952 213.994 4
 -4 -9 -6 643.792 301.411 1
 4 9 -5 1067.3 276.812 5
 -4 9 5 1225.75 233.521 4
 4 9 -4 2013.77 415.651 3
 4 9 -3 23983.1 1330.32 3
 4 9 -2 218.938 180.574 3
 4 9 -1 2452.36 424.455 3
 4 9 0 -302.035 196.131 3
 4 9 1 2814.04 463.834 3
 4 9 2 218.174 210.035 3
 4 9 3 26123.1 1342.8 3
 4 9 4 1822.18 379.402 3
 4 9 5 1526.64 351.789 3
 4 9 6 155.07 126.391 4
 4 9 6 679.296 247.425 3
 4 9 7 3187.04 519.24 3
 4 9 7 3310.47 353.251 4
 4 -9 -7 3340.48 394.975 6
 4 9 8 2057.44 291.745 4
 4 -9 -8 2036.99 331.386 6
 4 9 8 2222.16 425.635 3
 4 -9 -9 2864.22 389.239 6
 4 9 9 2971.49 374.071 4
 4 9 10 2610.83 384.817 4
 4 -9 -10 2216.3 355.246 6
 4 -9 -11 5395.92 523.182 6
 4 9 11 5081.39 499.246 4
 4 -9 -12 5771.99 539.566 6
 4 -9 -13 724.021 228.907 6
 4 -9 -14 2229.29 334.239 6
 4 -9 -15 1112.61 237.139 6
 4 -9 -16 681.121 179.139 6
 4 -9 -17 1209.7 187.452 6
 4 -9 -18 1857.59 186.216 6
 -4 10 11 1523.62 288.658 4
 -4 10 10 10142.3 675.921 4
 -4 10 9 1540.62 308.669 4
 -4 10 8 1836.69 328.425 4
 -4 10 7 159.856 152.452 4
 -4 10 6 1119.49 272.069 4
 -4 10 5 408.199 198.555 4
 4 10 -4 585.052 246.797 3
 -4 10 4 114.457 155.016 4
 4 10 -3 1170.44 285.368 5
 4 10 -3 1436.37 367.462 3
 4 10 -2 8329.92 829.669 3
 4 10 -2 6498.63 571.255 5
 4 10 -1 200.163 181.296 5
 4 10 -1 -439.206 264.592 3
 4 10 0 17641.3 1157.37 3
 4 10 0 15079 778.515 5
 4 10 1 -208.159 239.186 3
 4 10 2 6789.16 743.033 3
 4 10 3 1933.3 406.397 3
 4 10 4 1250.41 346.932 3
 4 10 4 969.831 197.172 4
 4 10 5 313.307 143.802 4
 4 10 5 350.399 204.207 3
 4 10 6 1048.8 303.856 3
 4 10 6 1256.1 249.059 4
 4 10 7 275.891 169.602 4
 4 -10 -7 224.17 186.573 6
 4 10 8 750.687 225.148 4
 4 -10 -8 1410.74 297.859 6
 4 10 9 1438.9 291.705 4
 4 -10 -9 906.492 253.036 6
 4 10 10 5828.36 537.965 4
 4 -10 -10 7591 621.701 6
 4 10 11 2277.66 375.453 4
 4 -10 -11 1929.95 333.922 6
 4 -10 -12 4622.54 486.252 6
 4 -10 -13 884.992 227.615 6
 4 -10 -14 4424.82 415.5 6
 4 -10 -15 1806.62 263.143 6
 4 -10 -16 510.715 145.719 6
 4 -10 -17 2141.25 206.76 6
 -4 11 11 23751.7 968.71 4
 -4 11 10 893.974 246.206 4
 -4 11 9 15580.4 846.095 4
 -4 11 8 -19.4851 178.956 4
 -4 11 7 26599.1 1102.01 4
 -4 11 6 793.015 243.583 4
 -4 11 5 14076.1 806.555 4
 -4 11 4 44.7277 192.765 4
 4 11 -3 20982.2 1357.63 3
 -4 11 3 19189.7 919.894 4
 4 11 -2 805.161 309.149 3
 4 11 -2 1037.27 280.36 5
 4 11 -1 22012.6 1375.24 3
 4 11 -1 18404.7 899.431 5
 4 11 0 1056.7 268.397 5
 4 11 0 1669.44 403.849 3
 4 11 1 18815.8 1246.76 3
 4 11 1 17860.5 842.408 5
 4 11 2 777.894 276.936 3
 4 11 3 19576.1 1302.73 3
 4 11 4 31.8142 166 4
 4 11 5 11374.9 634.754 4
 4 11 6 309.771 164.158 4
 4 -11 -6 1133.38 270.681 6
 4 11 7 19952.6 871.734 4
 4 -11 -7 21955 1034.68 6
 4 -11 -8 -96.9272 184.541 6
 4 11 8 -304.306 172.073 4
 4 11 9 15531.7 802.229 4
 4 -11 -9 16970.1 876.805 6
 4 -11 -10 1025.44 259.919 6
 4 11 10 1032.03 257.503 4
 4 11 11 14967.9 818.821 4
 4 -11 -11 17503.3 875.231 6
 4 -11 -12 3298.37 396.847 6
 4 -11 -13 19192.1 832.561 6
 4 -11 -14 411.344 152.94 6
 4 -11 -15 6002.88 401.393 6
 4 -11 -16 253.28 108.948 6
 -4 12 12 12651 627.019 4
 -4 12 11 -396.609 231.688 4
 -4 12 10 12212.4 697.008 4
 -4 12 9 228.781 205.256 4
 -4 12 8 18010.4 912.643 4
 -4 12 7 855.557 246.239 4
 -4 12 6 33583 1247.2 4
 -4 12 5 470.097 233.544 4
 -4 12 4 37417.9 1347.66 4
 -4 12 3 -71.4656 215.775 4
 -4 12 2 15905.7 874.958 4
 4 12 1 125.604 185.367 5
 4 12 4 43111.5 1201.37 4
 4 12 5 316.08 165.639 4
 4 12 6 32720 1091.6 4
 4 -12 -6 34937.5 1248.17 6
 4 12 7 856.062 230.368 4
 4 -12 -7 892.224 252.215 6
 4 12 8 19230.7 866.332 4
 4 -12 -8 19896.3 957.379 6
 4 -12 -9 111.95 158.544 6
 4 12 9 80.8955 161.193 4
 4 12 10 10555.3 673.781 4
 4 -12 -10 10900 682.226 6
 4 -12 -11 -136.583 186.937 6
 4 -12 -12 11563.3 637.067 6
 4 -12 -13 455.97 161.045 6
 4 -12 -14 9902.95 490.876 6
 4 -12 -15 93.1088 90.0564 6
 -4 13 12 474.624 149.486 4
 -4 13 11 12999.7 635.85 4
 -4 13 10 72.1541 166.999 4
 -4 13 9 13668 749.56 4
 -4 13 8 757.548 240.176 4
 -4 13 7 27141.9 1087.83 4
 -4 13 6 276.7 201.011 4
 -4 13 5 47398.1 1465.45 4
 -4 13 4 452.858 226.593 4
 -4 13 3 27056.9 1138.02 4
 -4 13 2 16.3016 202.206 4
 -4 13 1 24172.3 1080.26 4
 4 13 4 311.908 150.922 4
 4 -13 -5 46858.2 1453.99 6
 4 13 5 46833.2 1253.58 4
 4 13 6 175.846 170.828 4
 4 -13 -6 412.74 210.398 6
 4 13 7 24460.1 935.855 4
 4 -13 -7 24591.7 1040.08 6
 4 13 8 712.588 211.354 4
 4 -13 -8 552.457 215.729 6
 4 -13 -9 9412.48 625.08 6
 4 13 9 10368.8 635.576 4
 4 13 10 271.944 171.055 4
 4 -13 -10 344.064 170.522 6
 4 -13 -11 12630.8 655.248 6
 4 -13 -12 227.998 126.554 6
 4 -13 -13 6389.4 391.912 6
 4 -13 -14 30.822 71.066 6
 -4 14 11 227.836 126.546 4
 -4 14 10 6768.64 452.639 4
 -4 14 9 -38.6552 150.185 4
 -4 14 8 7011.58 530.376 4
 -4 14 7 -28.7187 173.477 4
 -4 14 6 12098.1 723.226 4
 -4 14 5 384.828 196.625 4
 -4 14 4 8536.48 650.977 4
 -4 14 3 355.201 215.78 4
 -4 14 2 12214.5 799.746 4
 -4 14 1 -178.137 259.012 4
 -4 14 0 4922.19 527.815 4
 -4 14 -1 -170.76 219.887 4
 4 -14 -4 9186.84 628.938 6
 4 14 5 226.459 138.986 4
 4 -14 -5 711.284 231.015 6
 4 14 6 12655.2 641.214 4
 4 -14 -6 12478.5 710.581 6
 4 14 7 -113.724 180.091 4
 4 -14 -7 77.5285 153.327 6
 4 14 8 6946.3 486.393 4
 4 -14 -8 6329.93 480.279 6
 4 14 9 197.425 154.437 4
 4 -14 -9 -50.7649 149.145 6
 4 -14 -10 5862.62 420.66 6
 4 -14 -11 337.682 136.259 6
 4 -14 -12 7535.09 389.495 6
 4 -14 -13 399.677 97.0741 6
 -4 15 10 1092.47 183.848 4
 -4 15 9 2829.02 293.786 4
 -4 15 8 639.867 189.395 4
 -4 15 7 1893.77 278.903 4
 -4 15 6 78.993 156.039 4
 -4 15 5 693.863 220.685 4
 -4 15 4 608.529 228.451 4
 -4 15 3 5899.45 522.869 4
 -4 15 2 46.9498 180.928 4
 -4 15 1 3459.89 420.082 4
 -4 15 0 915.073 256.87 4
 -4 15 -1 3257.31 397.609 4
 -4 15 -2 73.6712 177.974 4
 4 -15 -3 6906.08 510.342 6
 -4 15 -3 6845.88 555.264 4
 4 -15 -4 942.285 227.489 6
 -4 15 -4 832.658 238.273 4
 4 -15 -5 1017.97 227.045 6
 4 -15 -6 -11.709 130.637 6
 4 15 7 1752.32 240.868 4
 4 -15 -7 1545.79 234.688 6
 4 -15 -8 359.353 137.102 6
 4 -15 -9 3189.64 293.375 6
 -4 15 -9 2982.57 290.866 4
 4 -15 -10 835.853 154.279 6
 -4 15 -10 1013.71 166.538 4
 4 -15 -11 1865.57 181.16 6
 -4 16 9 591.033 125.118 4
 -4 16 8 -21.3167 112.312 4
 -4 16 7 547.23 164.198 4
 -4 16 6 33.3895 136.02 4
 -4 16 5 184.108 152.246 4
 -4 16 4 1813.54 284.816 4
 -4 16 3 287.022 161.901 4
 -4 16 2 3993.14 406.305 4
 -4 16 1 -51.5281 165.846 4
 -4 16 0 299.552 191.454 4
 -4 16 -1 -149.709 187.794 4
 4 -16 -2 2823.36 303.664 6
 -4 16 -2 2640.05 335.938 4
 4 -16 -3 414.423 146.189 6
 -4 16 -3 469.97 188.234 4
 4 -16 -4 2246.74 263.587 6
 -4 16 -4 2335.55 322.864 4
 4 -16 -5 94.6416 109.674 6
 -4 16 -5 6.27913 153.353 4
 4 -16 -6 469.258 140.02 6
 -4 16 -6 784.124 204.798 4
 4 -16 -7 391.416 125.122 6
 -4 16 -7 463.444 162.099 4
 4 -16 -8 94.34 90.836 6
 -4 16 -8 468.303 150.752 4
 4 -16 -9 600.526 108.881 6
 -4 17 7 306.816 95.5259 4
 -4 17 6 818.907 152.092 4
 -4 17 5 3467.52 303.008 4
 -4 17 4 47.2245 126.256 4
 -4 17 3 4150.68 352.086 4
 -4 17 2 148.216 135.235 4
 4 -17 1 7576.65 378.623 6
 -4 17 1 9239.81 514.49 4
 4 -17 0 97.511 92.3982 6
 -4 17 0 56.2776 140.63 4
 4 -17 -1 6634.48 359.5 6
 -4 17 -1 6611.82 450.2 4
 4 -17 -2 -157.674 118.781 6
 -4 17 -2 -79.0824 147.9 4
 4 -17 -3 3975.54 273.473 6
 -4 17 -3 4815.43 369.561 4
 4 -17 -4 -77.5424 91.4729 6
 -4 17 -4 19.0783 115.572 4
 4 -17 -5 2986.81 220.375 6
 -4 17 -5 3743.8 297.562 4
 -4 17 -6 895.721 150.295 4
 -4 18 2 6460.44 342.772 4
 -4 18 1 -43.1473 109.043 4
 -4 18 0 10174 426.131 4
 -4 18 -1 110.667 102.694 4
 5 0 0 371.561 155.895 2
 5 0 -1 709.414 184.351 2
 5 0 1 402.981 163.182 2
 5 0 2 38880.7 898.571 3
 5 0 2 37537.9 1212.91 2
 5 0 -3 187.152 105.44 2
 5 0 3 180.384 88.9271 3
 5 0 3 -45.791 180.374 2
 5 0 -4 670.127 143.177 2
 5 0 4 96.4137 162.472 2
 5 0 5 4206.21 482.673 2
 5 0 6 36025.1 1372.28 2
 5 0 7 132.345 169.717 2
 5 0 8 4579.72 547.753 2
 5 0 9 1926.05 374.642 2
 5 0 10 2410.32 434.262 2
 5 0 11 612.744 277.297 2
 -5 0 -12 90.3406 146.344 6
 -5 0 -13 5486.56 427.802 6
 5 0 -13 5683.54 456.489 6
 -5 0 -14 199.722 116.828 6
 5 0 -14 395.981 166.276 6
 5 0 15 2128.3 297.732 5
 -5 0 -15 2437.61 305.078 6
 5 0 -15 2934.41 334.568 6
 5 0 -16 220.672 139.65 6
 5 0 -17 1828.71 243.796 6
 5 0 -18 1455.82 195.697 6
 5 -1 16 3669 381.054 5
 -5 -1 -15 9252.07 556.638 6
 -5 -1 -14 -149.877 133.121 6
 5 -1 12 2051.47 415.966 2
 -5 -1 -12 1240.93 424.633 1
 5 -1 11 9028.04 824.295 2
 5 -1 10 812.669 275.967 2
 5 -1 9 3771.7 514.573 2
 5 -1 8 7877.79 698.352 2
 5 -1 7 11333.6 795.956 2
 5 -1 6 30044.4 1264.47 2
 5 -1 5 47290.6 1534.64 2
 5 -1 4 1114.5 265.44 2
 5 1 -3 47989.3 1049.61 2
 5 -1 3 57941 1580.83 2
 5 1 -2 3412.98 314.863 2
 5 -1 2 2948.49 347.666 2
 5 1 -1 75140.7 1521.04 2
 5 1 0 842.962 218.037 3
 5 1 0 1111.35 273.983 2
 5 1 1 73695.9 1408.03 3
 5 1 1 78893.8 1703.6 2
 5 1 2 3009.3 363.37 2
 5 1 2 3222.24 299.537 3
 5 1 3 61987.1 1617.47 2
 5 1 3 62566.8 1216.63 3
 5 1 4 977.218 167.807 3
 5 1 4 844.833 242.706 2
 5 1 5 38442.2 1424.01 2
 5 1 5 42472.3 1005.07 3
 5 1 6 27721.3 1225.88 2
 5 1 7 6481.8 625.128 2
 5 1 8 7960.71 732.981 2
 5 1 9 4863.28 598.102 2
 5 1 10 1474.01 366.104 2
 -5 1 -11 9153.63 521.261 6
 -5 1 -12 1737.66 255.465 6
 5 -1 -12 1417.22 245.273 6
 5 1 13 8791.67 569.317 5
 -5 1 -13 10251.8 592.549 6
 5 -1 -13 10565.8 626.774 6
 5 1 14 255.179 163.369 5
 5 -1 -14 105.522 126.154 6
 5 -1 -15 9503.24 588.551 6
 5 -1 -16 4403.96 393.637 6
 5 -1 -17 6376.22 437.455 6
 5 -1 -18 2989.09 278.545 6
 5 -1 -19 3018.62 233.909 6
 5 -2 17 300.387 139.163 5
 5 -2 12 23344.3 1325.54 2
 -5 -2 -12 24152.3 1603.56 1
 5 -2 11 668.285 239.372 2
 5 -2 10 31021 1455.94 2
 5 -2 9 1632.91 339.598 2
 5 -2 8 33953.7 1421.86 2
 5 -2 7 51.988 152.439 2
 5 -2 6 47038.2 1576.14 2
 5 -2 5 8495.51 668.603 2
 5 -2 4 67510.1 1739.55 2
 5 2 -3 6799.17 406.763 2
 5 2 -2 172410 2158.55 2
 5 2 -1 4329.47 414.814 3
 5 2 -1 4414.9 393.058 2
 5 2 0 50097.1 1275.91 3
 5 2 0 52558.4 1361.27 2
 5 2 1 3927.89 367.106 3
 5 2 1 3834.54 410.692 2
 5 2 2 154416 2143.33 3
 5 2 2 156422 2548.87 2
 5 2 3 7378.19 474.287 3
 5 2 3 6405 547.447 2
 5 2 4 64956.6 1380.59 3
 5 2 4 56663.1 1627.08 2
 5 2 5 8140.52 498.358 3
 5 2 5 6962.59 619.732 2
 5 2 6 41481.1 1117.94 3
 5 2 6 41062.9 1537.86 2
 5 2 7 5.89229 155.484 2
 5 2 8 34011.8 1552.5 2
 5 2 11 1252.86 255.815 5
 5 -2 -11 1244.99 241.472 6
 5 -2 -12 24623.4 941.655 6
 5 2 12 23469.2 889.969 5
 5 2 13 665.805 194.355 5
 5 -2 -13 874.276 194.942 6
 5 -2 -14 20635.3 884.129 6
 5 -2 -15 3658.57 389.467 6
 5 -2 -16 1393.13 243.893 6
 5 -2 -17 259.253 140.959 6
 5 -2 -18 12184.8 547.684 6
 5 -2 -19 994.654 151.44 6
 5 -3 18 368.811 131.293 5
 -5 -3 -12 1668.57 461.262 1
 5 -3 11 25155.8 1326.42 2
 -5 -3 -11 24430.6 1632.34 1
 5 -3 10 -117.562 160.773 2
 5 -3 9 57358.8 1903.34 2
 5 -3 8 695.362 259.502 2
 5 -3 7 34495.1 1408.99 2
 5 -3 6 1668.16 338.867 2
 5 -3 5 152429 2749.1 2
 5 3 -2 845.722 223.978 3
 5 3 -1 70509.2 1669.6 3
 5 3 -1 72444.6 1611.47 2
 5 3 0 4409.83 451.111 3
 5 3 0 5427.95 511.73 2
 5 3 1 80850.2 1678.16 3
 5 3 1 84246.6 1921.46 2
 5 3 2 1335.01 284.879 2
 5 3 2 680.516 177.549 3
 5 3 3 177293 2477.26 3
 5 3 3 166970 2919.86 2
 5 3 4 7747.22 536.065 3
 5 3 4 7793.04 666.459 2
 5 3 5 149319 2310.09 3
 5 3 5 141496 2926.58 2
 5 3 6 1681.92 283.12 3
 5 3 6 1623.99 348.679 2
 5 3 7 30164.7 1075.87 3
 5 3 8 785.103 206.475 3
 5 -3 -11 29552.1 1034.46 6
 5 3 11 26038.5 902.858 5
 5 -3 -12 1450 274.867 6
 5 -3 -13 35669.4 1186.51 6
 5 -3 -14 497.319 170.052 6
 5 -3 -15 32903.8 1105.85 6
 5 -3 -16 1183.18 227.624 6
 5 -3 -17 18158.7 731.99 6
 5 -3 -18 546.996 145.476 6
 5 -3 -19 13163.3 486.518 6
 5 -4 18 9490.12 456.822 5
 5 -4 11 1581.62 363.551 2
 -5 -4 -11 1294.28 422.403 1
 5 -4 10 28291.1 1372.28 2
 -5 -4 -10 30830.3 1791.51 1
 5 -4 9 946.154 274.155 2
 5 -4 8 52543.2 1822.6 2
 5 -4 7 753.249 243.332 2
 5 -4 6 43920.9 1547.37 2
 5 4 -2 71878.6 1828.33 3
 5 4 -1 2409.67 366.392 3
 5 4 0 98572.1 2053.33 3
 5 4 1 2286.21 351.249 3
 5 4 2 77566.4 1788.17 3
 5 4 3 192.815 146.949 3
 5 4 4 146813 2449.57 3
 5 4 5 7735.52 578.51 3
 5 4 6 41648.6 1341.45 3
 5 4 7 837.275 220.476 3
 5 4 8 47526.5 1524.57 3
 5 4 9 308.457 159.997 3
 5 -4 -10 23965.8 929.378 6
 5 -4 -11 1605.35 287.239 6
 5 -4 -12 24620.4 998.11 6
 5 -4 -13 372.491 188.869 6
 5 -4 -14 23993.7 979.296 6
 5 -4 -15 3164.59 362.207 6
 5 -4 -16 22320.9 878.045 6
 5 -4 -17 206.924 113.357 6
 5 -4 -18 12522.7 547.652 6
 5 -4 -19 -12.3958 94.5769 6
 5 -5 19 1315.63 146.159 5
 -5 -5 -11 24735.5 1688.41 1
 5 -5 10 2524.19 442.528 2
 -5 -5 -10 2565.76 616.616 1
 -5 -5 -9 47236.5 2170.53 1
 5 -5 9 44884.3 1743 2
 5 -5 8 566.736 250.424 2
 5 -5 7 13798.8 920.408 2
 5 5 -3 17999.5 984.246 3
 5 5 -2 4790.06 506.818 3
 5 5 -1 52379 1617.53 3
 5 5 0 1212.69 308.823 3
 5 5 1 49432.5 1504.58 3
 5 5 2 4397.5 475.478 3
 5 5 3 24731.9 1084.08 3
 5 5 4 2788.55 379.652 3
 5 5 5 63105.4 1742.76 3
 5 5 6 7560.94 624.298 3
 5 5 7 12256.5 795.807 3
 5 5 8 828.059 227.552 3
 5 5 9 44655.1 1606.58 3
 5 -5 -9 42626.3 1216.21 6
 5 -5 -10 2797.15 346.99 6
 5 -5 -11 25839 1022.73 6
 5 -5 -12 3019.3 378.22 6
 5 -5 -13 7549.65 564.612 6
 5 -5 -14 300.731 168.998 6
 5 -5 -15 16330.9 782.883 6
 5 -5 -16 3905.57 381.913 6
 5 -5 -17 3365.84 322.993 6
 5 -5 -18 1942.32 221.232 6
 5 -5 -19 1764.94 177.351 6
 5 -6 10 16282 1074.85 2
 -5 -6 -10 16834.6 1374.09 1
 -5 -6 -9 2818.3 603.23 1
 5 -6 9 2697.48 455.36 2
 5 -6 8 5663.19 632.189 2
 -5 -6 -8 5299.91 753.592 1
 5 6 -3 7580.44 676.176 3
 5 6 -2 1567.11 328.648 3
 5 6 -1 2275.74 382.669 3
 5 6 0 3661.09 454.09 3
 5 6 1 2158.71 344.265 3
 5 6 2 535.796 215.363 3
 5 6 3 7561.79 647.156 3
 5 6 4 8736.9 701.806 3
 5 6 5 1185.23 287.781 3
 5 6 6 2389.82 385.765 3
 5 6 7 2231.43 370.141 3
 5 6 8 6425.4 486.512 4
 5 6 8 6621.58 644.078 3
 5 -6 -8 5087.01 454.621 6
 5 6 9 3306.06 461.983 3
 5 -6 -9 3136.54 370.631 6
 5 6 10 16970.1 1052.33 3
 5 -6 -10 16208.3 811.707 6
 5 -6 -11 -58.493 202.036 6
 5 -6 -12 3696.17 426.902 6
 5 -6 -13 1172.26 266.995 6
 5 -6 -14 6397.93 526.273 6
 5 -6 -15 1436.57 278.958 6
 5 -6 -16 816.112 198.944 6
 5 -6 -17 1726.75 238.713 6
 5 -6 -18 298.035 108.25 6
 5 -6 -19 2142.96 181.82 6
 -5 -7 -9 5385.03 796.792 1
 5 -7 9 4545.33 599.188 2
 -5 -7 -8 -238.065 240.875 1
 5 -7 8 -441.938 233.408 2
 -5 -7 -7 14453.4 1143.74 1
 5 7 -7 17897.9 917.28 5
 -5 -7 -6 652.074 285.173 1
 -5 -7 -5 27748.5 1463.87 1
 5 7 -3 31662.3 1445.83 3
 5 7 -2 1384.34 332.587 3
 5 7 -1 14195.9 951.908 3
 5 7 0 690.063 234.852 3
 5 7 1 7730.64 661.915 3
 5 7 2 1090.81 292.854 3
 5 7 3 20985.4 1148.87 3
 5 7 4 2393.99 406.873 3
 5 7 5 24889 1256.39 3
 5 7 6 1031.42 276.45 3
 5 7 7 15961.6 1046.52 3
 5 7 7 15836.4 721.385 4
 5 -7 -7 16754.5 805.193 6
 5 7 8 116.454 139.806 4
 5 -7 -8 220.179 167.513 6
 5 7 9 8179.21 766.143 3
 5 -7 -9 6802.55 545.4 6
 5 7 10 3876.79 534.788 3
 5 -7 -10 3242.99 396.782 6
 5 -7 -11 6316.05 540.226 6
 5 -7 -12 4919.57 489.695 6
 5 -7 -13 7949.32 598.04 6
 5 -7 -14 2101.37 328.395 6
 5 -7 -15 3951.01 404.917 6
 5 -7 -16 3238.26 328.578 6
 5 -7 -17 696.497 161.315 6
 5 -7 -18 1200.51 164.249 6
 -5 -8 -8 28143.3 1724.84 1
 5 -8 8 28884.1 1424.62 2
 -5 -8 -7 923.744 340.362 1
 -5 -8 -6 16688.2 1232.18 1
 5 8 -6 18337 945.131 5
 5 8 -5 422.136 183.2 5
 -5 -8 -5 263.962 208.54 1
 5 8 -3 1910.03 386.312 3
 5 8 -2 39495.7 1654.18 3
 5 8 -1 799.254 275.978 3
 5 8 0 63790.5 2038.75 3
 5 8 1 1221.91 339.662 3
 5 8 2 34660.3 1517.82 3
 5 8 3 1440.35 349.813 3
 5 8 4 54396.7 1932.4 3
 5 8 5 561.628 234.079 3
 5 8 6 18061.9 1154.82 3
 5 8 6 16496.9 714.633 4
 5 8 7 1283.47 243.84 4
 5 8 7 1127.59 316.015 3
 5 -8 -7 1240.11 261.492 6
 5 -8 -8 22193.8 981.985 6
 5 8 8 22844.5 1311.69 3
 5 8 8 21590.6 900.771 4
 5 8 9 8390.56 592.352 4
 5 -8 -9 7926.82 594.696 6
 5 -8 -10 4390.96 469.931 6
 5 -8 -11 1699.1 320.036 6
 5 -8 -12 23342.7 1022.57 6
 5 -8 -13 899.656 256.83 6
 5 -8 -14 12518.8 687.924 6
 5 -8 -15 1436.69 240.675 6
 5 -8 -16 5291.98 389.019 6
 5 -8 -17 633.282 141.96 6
 5 -8 -18 4274.73 256.448 6
 -5 9 6 2395.85 339.351 4
 -5 9 5 23236.6 945.302 4
 5 9 -5 24516.7 1148.03 5
 5 9 -4 927.52 264.134 5
 -5 9 4 1504.49 261.104 4
 5 9 -3 65919.3 2257.75 3
 5 9 -3 61339.5 1731.49 5
 5 9 -2 2774.55 463.748 3
 5 9 -2 3082.21 422.85 5
 5 9 -1 52681.7 1989.75 3
 5 9 -1 54534.8 1574.61 5
 5 9 0 958.593 306.693 5
 5 9 0 1009.77 312.035 3
 5 9 1 53001 1966.83 3
 5 9 2 2804.43 473.212 3
 5 9 3 53048 1996.78 3
 5 9 3 50266.8 1417.19 5
 5 9 4 722.121 230.702 5
 5 9 4 871.451 280.013 3
 5 9 5 23853.2 1363.54 3
 5 9 6 2596.2 317.999 4
 5 9 6 2223.14 449.239 3
 5 9 7 29179.5 1536.06 3
 5 9 7 29617.5 1027.38 4
 5 -9 -7 27754.9 1062.11 6
 5 9 8 367.877 174.386 4
 5 -9 -8 382.085 173.922 6
 5 9 9 57794.1 1526 4
 5 -9 -9 56497.1 1561.71 6
 5 -9 -10 1744.94 309.741 6
 5 -9 -11 45873.2 1430.01 6
 5 -9 -12 924.468 251.511 6
 5 -9 -13 18333 847.679 6
 5 -9 -14 -21.9359 128.557 6
 5 -9 -15 9723.22 548.062 6
 5 -9 -16 107.557 114.361 6
 5 -9 -17 9573.4 407.295 6
 -5 10 8 25778.7 1031.65 4
 -5 10 7 810.335 228.507 4
 -5 10 6 54896.6 1498.44 4
 -5 10 5 250.081 190.811 4
 -5 10 4 21328.9 949.312 4
 5 10 -4 22730.8 1111.86 5
 5 10 -3 128.866 193.342 5
 5 10 -3 -693.32 277.309 3
 5 10 -2 24088.5 1414.02 3
 5 10 -2 26703.1 1171.34 5
 5 10 -1 5007.88 668.193 3
 5 10 -1 4671.63 526.52 5
 5 10 0 38497.5 1778.58 3
 5 10 0 38975.3 1359.36 5
 5 10 1 5765.38 685.931 3
 5 10 1 5358.83 536.64 5
 5 10 2 23202 1344.14 3
 5 10 2 24937.2 1045.03 5
 5 10 3 15.1449 146.951 5
 5 10 3 -230.202 183.793 3
 5 10 4 19115.9 1273.22 3
 5 10 6 53390.8 1330.85 4
 5 10 7 1145.72 245.776 4
 5 -10 -7 1169.78 278.06 6
 5 10 8 24362.4 965.992 4
 5 -10 -8 22149.5 1019.88 6
 5 10 9 323.478 184.428 4
 5 -10 -9 210.9 192.767 6
 5 -10 -10 30201.2 1169.06 6
 5 -10 -11 2097.78 341.617 6
 5 -10 -12 10486.1 673.522 6
 5 -10 -13 681.821 206.361 6
 5 -10 -14 13455.6 641.105 6
 5 -10 -15 -99.4596 134.456 6
 5 -10 -16 10071.8 438.628 6
 5 -10 -17 -48.4526 71.7191 6
 -5 11 9 17522.9 845.065 4
 -5 11 8 1003.7 243.403 4
 -5 11 7 16655.3 868.007 4
 -5 11 6 -197.098 231.487 4
 -5 11 5 27734.2 1131.73 4
 -5 11 4 -26.0992 188.713 4
 5 11 -3 2051.32 371.928 5
 -5 11 3 1551.51 297.727 4
 5 11 -2 936.884 302.893 5
 5 11 -1 36336.6 1371.06 5
 5 11 0 692.159 284.353 5
 5 11 1 35889.9 1312.94 5
 5 11 2 793.077 257.12 5
 5 11 3 1496.87 297.219 5
 5 11 6 -16.4316 141.518 4
 5 -11 -6 186.647 191.59 6
 5 11 7 15286.1 754.106 4
 5 -11 -7 14951.2 835.719 6
 5 11 8 497.962 188.321 4
 5 -11 -8 542.86 218.093 6
 5 11 9 16242.3 826.877 4
 5 -11 -9 18800.6 895.367 6
 5 -11 -10 386.484 211.339 6
 5 -11 -11 3010.07 374.587 6
 5 -11 -12 3021.4 366.221 6
 5 -11 -13 2986.39 324.332 6
 5 -11 -14 276.891 132.336 6
 5 -11 -15 12173.7 496.281 6
 5 -11 -16 450.924 99.9548 6
 -5 12 10 531.527 175.509 4
 -5 12 9 2357.04 338.389 4
 -5 12 8 9767.85 653.703 4
 -5 12 7 581.171 217.501 4
 -5 12 6 7562 590.809 4
 -5 12 5 -209.551 238.529 4
 -5 12 4 2532.48 380.884 4
 -5 12 3 10.6621 188.792 4
 -5 12 2 284.394 208.307 4
 5 12 0 2712.06 403.323 5
 5 12 1 330.51 188.727 5
 5 12 2 390.729 171.516 5
 5 12 6 6417.19 495.167 4
 5 -12 -6 7525.96 585.531 6
 5 12 7 666.81 201.898 4
 5 -12 -7 652.206 232.161 6
 5 12 8 8179.97 570.298 4
 5 -12 -8 10097.1 654.925 6
 5 -12 -9 1863.48 318.33 6
 5 -12 -10 1016.01 233.589 6
 5 -12 -11 707.587 220.226 6
 5 -12 -12 944.621 209.417 6
 5 -12 -13 1600.37 229.999 6
 5 -12 -14 7103.79 381.942 6
 5 -12 -15 717.06 118.361 6
 -5 13 10 636.542 171.787 4
 -5 13 9 2492.02 317.177 4
 -5 13 8 2.37586 159.318 4
 -5 13 7 2836.24 372.716 4
 -5 13 6 154.875 178.771 4
 -5 13 5 1289.64 289.439 4
 -5 13 4 1104.67 283.043 4
 -5 13 3 2920.94 421.719 4
 -5 13 2 -104.867 232.141 4
 -5 13 1 1287.84 298.682 4
 5 -13 -5 670.159 240.395 6
 5 -13 -6 387.761 197.05 6
 5 13 7 1383.62 271.291 4
 5 -13 -7 2427.12 357.292 6
 5 -13 -8 -14.1517 159.397 6
 5 -13 -9 2645.12 343.556 6
 5 -13 -10 571.186 177.495 6
 5 -13 -11 2352.7 287.788 6
 5 -13 -12 440.313 141.223 6
 5 -13 -13 1344.32 178.158 6
 5 -13 -14 288.738 86.8423 6
 -5 14 10 4771.19 336.715 4
 -5 14 9 137.161 131.593 4
 -5 14 8 11111.3 614.171 4
 -5 14 7 808.824 217.415 4
 -5 14 6 11825.8 668.628 4
 -5 14 5 570.808 193.914 4
 -5 14 4 11686.2 703.7 4
 -5 14 3 213.97 206.326 4
 -5 14 2 5056.88 508.912 4
 -5 14 1 -97.2671 212.173 4
 -5 14 0 1930.9 355.046 4
 -5 14 -1 26.971 176.513 4
 5 -14 -4 7832.64 558.897 6
 5 -14 -5 988.109 236.374 6
 5 -14 -6 12289.2 675.542 6
 5 -14 -7 672.804 209.209 6
 5 -14 -8 10438.9 574.178 6
 5 -14 -9 429.26 161.249 6
 5 -14 -10 5385.35 381.068 6
 5 -14 -11 -46.6365 102.471 6
 5 -14 -12 3255.29 237.866 6
 -5 15 9 9853.47 438.07 4
 -5 15 8 206.584 115.679 4
 -5 15 7 9040.17 523.942 4
 -5 15 6 366.391 165.658 4
 -5 15 5 9607.48 570.694 4
 -5 15 4 698.972 212.16 4
 -5 15 3 14657.4 743.599 4
 -5 15 2 -30.5287 167.302 4
 -5 15 1 14361 778.802 4
 -5 15 0 95.1703 189.545 4
 -5 15 -1 13429.1 757.728 4
 -5 15 -2 -144.997 202.367 4
 5 -15 -3 14677.4 701.121 6
 -5 15 -3 13950.3 754.104 4
 5 -15 -4 1152.29 234.023 6
 -5 15 -4 647.159 216.819 4
 5 -15 -5 9008.69 534.235 6
 5 -15 -6 116.161 129.11 6
 5 -15 -7 10827.8 536.164 6
 5 -15 -8 191.078 115.309 6
 5 -15 -9 10771.3 477.231 6
 -5 15 -9 12379.3 541.589 4
 5 -15 -10 188.419 89.1093 6
 -5 15 -10 170.352 99.612 4
 -5 16 7 217.805 98.2231 4
 -5 16 6 2007.59 245.934 4
 -5 16 5 276.885 143.42 4
 -5 16 4 12420.8 589.235 4
 -5 16 3 660.54 191.487 4
 -5 16 2 8942.46 534.092 4
 -5 16 1 193.168 162.956 4
 -5 16 0 15350.2 712.876 4
 5 -16 -1 152.685 133.406 6
 -5 16 -1 42.8231 166.227 4
 -5 16 -2 8157.18 527.496 4
 5 -16 -2 7936.85 460.01 6
 5 -16 -3 520.144 156.165 6
 -5 16 -3 511.061 185.013 4
 5 -16 -4 12314.4 539.667 6
 -5 16 -4 11503.1 597.377 4
 5 -16 -5 333.547 126.456 6
 -5 16 -5 170.376 153.564 4
 5 -16 -6 1813.23 210.405 6
 -5 16 -6 1855.36 246.61 4
 5 -16 -7 374.484 111.572 6
 -5 16 -7 518.024 144.441 4
 5 -16 -8 5894.77 304.425 6
 -5 16 -8 6116.67 334.797 4
 -5 17 5 3618.11 248.902 4
 -5 17 4 -5.0097 100.821 4
 -5 17 3 6858.23 386.682 4
 -5 17 2 -118.049 123.442 4
 -5 17 1 5709.72 369.395 4
 5 -17 1 4692.78 286.955 6
 5 -17 0 -40.7917 92.9508 6
 -5 17 0 -83.357 121.767 4
 5 -17 -1 5169.71 305.019 6
 -5 17 -1 5344.96 360.129 4
 5 -17 -2 -87.59 104.302 6
 -5 17 -2 -146.565 131.035 4
 5 -17 -3 6324.91 317.124 6
 -5 17 -3 6415.48 377.467 4
 5 -17 -4 -88.8937 88.7901 6
 -5 17 -4 -7.35875 111.654 4
 -5 17 -5 4123.92 278.55 4
 6 0 0 452434 4267.42 2
 6 0 1 233.253 217.732 2
 6 0 -1 5836.25 571.969 2
 6 0 -2 171547 2405.15 2
 6 0 2 163398 2824.45 2
 6 0 -3 98.5115 92.709 2
 6 0 3 67.8674 177.474 2
 6 0 4 38913.2 1466.45 2
 6 0 5 195.683 146.702 2
 6 0 6 83421.5 2309.72 2
 6 0 7 2196.91 407.78 2
 6 0 8 61514.8 2051.37 2
 6 0 9 -110.33 206.579 2
 6 0 10 22795.7 1362.12 2
 6 0 11 1988.6 441.594 2
 6 0 13 -7.62892 165.854 5
 6 0 14 22011.7 894.703 5
 6 0 16 20376.2 748.743 5
 6 -1 17 10955 503.205 5
 6 -1 16 558.527 171.518 5
 6 -1 15 11850.4 650.083 5
 6 -1 11 14702.6 1105.05 2
 6 -1 10 2038.6 421.261 2
 6 -1 9 9049.14 835.956 2
 6 -1 8 283.839 194.554 2
 6 -1 7 56073 1897.89 2
 6 -1 6 4027.11 509.645 2
 6 -1 5 63414.8 1936.22 2
 6 -1 4 6294.41 603.103 2
 6 1 -3 64734.5 1376.16 2
 6 -1 3 65308.2 1838.7 2
 6 -1 2 -7.5257 164.493 2
 6 1 -2 415.507 176.984 2
 6 1 -1 219869 2841.65 2
 6 -1 1 218979 3156.8 2
 6 1 0 6382.83 577.888 2
 6 -1 0 2936.59 480.435 2
 6 1 1 228866 3164.41 2
 6 -1 -1 227046 2917.11 2
 6 1 2 103.668 100.222 3
 6 1 2 165.13 159.36 2
 6 -1 -2 122.136 139.286 2
 6 1 3 56166.4 1247.28 3
 6 1 3 56901.8 1715.24 2
 6 -1 -3 57073.7 1350.2 2
 6 1 4 5694.91 588.159 2
 6 1 5 55782.1 1826.95 2
 6 1 6 2983.82 459.143 2
 6 1 7 49915.5 1813.97 2
 6 1 8 84.348 169.781 2
 6 1 9 14036.8 1060.75 2
 6 1 10 2109.25 319.455 5
 6 1 10 1686.3 407.199 2
 6 1 11 14868.7 759.498 5
 6 1 12 979.101 254.952 5
 6 1 13 5749.95 474.061 5
 6 1 14 151.386 142.649 5
 6 1 15 11283.1 593.232 5
 6 -2 18 8831.69 385.235 5
 6 -2 17 1124.6 203.941 5
 6 -2 16 6982.49 466.739 5
 6 -2 11 476.242 251.389 2
 6 -2 10 193.144 176.952 2
 6 -2 9 3398.43 532.683 2
 6 -2 8 7397.85 723.911 2
 6 -2 7 1009.4 276.73 2
 6 -2 6 64796.5 2015.84 2
 6 -2 5 589.521 241.169 2
 6 -2 4 62609.1 1868.71 2
 6 -2 3 3942.62 463.31 2
 6 2 -2 67764.8 1530.74 2
 6 -2 2 67033.6 1777.61 2
 6 2 -1 6002.73 481.448 2
 6 2 0 4087.19 431.777 2
 6 2 0 4766.8 441.096 3
 6 2 1 6904.67 528.638 3
 6 2 1 6501.09 564.926 2
 6 2 2 70020.9 1565.48 3
 6 2 2 69937.3 1864.52 2
 6 2 3 4221.22 399.786 3
 6 2 3 4010.8 475.226 2
 6 2 4 53857.9 1330.69 3
 6 2 4 54231.8 1753.93 2
 6 2 5 574.256 251.41 2
 6 2 6 57548.3 1997.25 2
 6 2 7 750.569 289.693 2
 6 2 8 6346.74 756.813 2
 6 2 9 3750.19 379.774 5
 6 2 10 1558.09 264.125 5
 6 2 11 330.973 168.054 5
 6 -2 -12 14656.6 678.417 6
 6 2 12 14809.9 726.698 5
 6 -2 -13 4739.86 413.479 6
 6 2 13 5584.32 455.006 5
 6 -2 -14 10949.4 593.626 6
 6 2 14 11232.6 602.323 5
 6 -2 -15 1854.89 248.037 6
 6 -2 -16 8543.3 470.69 6
 6 -2 -17 842.24 153.776 6
 6 -3 18 1633.06 194.211 5
 6 -3 17 601.802 166.231 5
 6 -3 11 1367.67 377.502 2
 6 -3 10 3087.73 497.305 2
 6 -3 9 1094.8 301.02 2
 6 -3 8 3756.33 531.457 2
 6 -3 7 13948.2 966.541 2
 6 -3 6 1410.2 326.544 2
 6 -3 5 6814.74 658.753 2
 6 -3 4 1117.07 275.211 2
 6 3 -1 14903.8 823.428 3
 6 3 -1 14109.7 781.946 2
 6 3 0 1041.45 249.127 3
 6 3 0 904.674 277.86 2
 6 3 1 14169.7 774.104 3
 6 3 1 15619.5 919.443 2
 6 3 2 445.602 186.621 3
 6 3 2 364.72 190.621 2
 6 3 3 653.789 192.274 3
 6 3 3 740.601 256.711 2
 6 3 4 943.585 216.15 3
 6 3 4 1152.55 305.548 2
 6 3 5 6785.71 539.679 3
 6 3 5 6398.93 694.058 2
 6 3 6 1552.64 378.84 2
 6 3 9 1258.47 247.046 5
 6 -3 -10 3090.81 326.174 6
 6 3 10 2753.69 336.17 5
 6 -3 -11 2845.73 316.424 6
 6 3 11 2180.48 307.555 5
 6 -3 -12 4182.76 385.344 6
 6 3 12 4351.49 399.828 5
 6 -3 -13 2619.37 316.443 6
 6 3 13 2892.44 326.728 5
 6 -3 -14 2661.29 318.304 6
 6 -3 -15 438.322 158.746 6
 6 -3 -16 1323.14 209.551 6
 6 -3 -17 860.135 156.679 6
 6 -3 -18 1603.63 173.578 6
 6 -4 18 2871.92 235.785 5
 6 -4 17 -46.4221 113.216 5
 6 -4 10 23788.8 1324.07 2
 6 -4 9 5803.84 667.881 2
 6 -4 8 1873.59 404.884 2
 6 -4 7 3818.78 531.696 2
 6 -4 6 2118.85 412.988 2
 6 -4 5 333.192 175.622 2
 6 4 -1 1831.62 369.499 3
 6 4 0 63559.9 1749.59 3
 6 4 1 1594.56 341.617 3
 6 4 2 39584.8 1370.07 3
 6 4 3 2283.52 339.095 3
 6 4 4 21605 1002.01 3
 6 4 5 172.933 131.167 3
 6 4 6 2378.72 366.549 3
 6 -4 -9 5305.29 437.806 6
 6 4 9 5733.52 463.134 5
 6 -4 -10 26259.3 951.38 6
 6 4 10 23850.4 902.565 5
 6 4 11 96.5389 154.417 5
 6 -4 -11 0.87926 148.971 6
 6 -4 -12 4429.66 417.526 6
 6 4 12 3689.72 365.305 5
 6 -4 -13 75.16 143.11 6
 6 -4 -14 182.084 120.425 6
 6 -4 -15 3571.11 353.761 6
 6 -4 -16 1329.09 204.555 6
 6 -4 -17 85.4125 94.6464 6
 6 -4 -18 3288.58 233.286 6
 6 -5 18 641.783 129.772 5
 6 -5 10 4132.64 588.687 2
 6 -5 9 11372.8 937.135 2
 6 -5 8 513.619 209.427 2
 6 5 -8 323.77 149.56 5
 6 -5 7 7225.39 752.735 2
 6 -5 6 223.943 183.88 2
 6 5 -2 2236.8 384.337 3
 6 5 -1 47108.1 1632.25 3
 6 5 0 2570.41 432.034 3
 6 5 1 46080.1 1592.42 3
 6 5 2 2292.84 379.616 3
 6 5 3 86359.3 2083.56 3
 6 5 4 153.698 138.335 3
 6 5 5 91760.6 2250.61 3
 6 5 6 47.1725 127.172 3
 6 5 7 2724.36 413.132 3
 6 5 8 858.982 207.897 5
 6 -5 -8 714.569 182.137 6
 6 -5 -9 14106 693.556 6
 6 5 9 13302.9 686.711 5
 6 -5 -10 3526.69 378.094 6
 6 5 10 3425.46 369.722 5
 6 -5 -11 21635 897.061 6
 6 -5 -12 3369.62 369.496 6
 6 -5 -13 1106.49 234.4 6
 6 -5 -14 2168.5 297.169 6
 6 -5 -15 18401.1 757.022 6
 6 -5 -16 1268.79 199.225 6
 6 -5 -17 10044 450.499 6
 6 -5 -18 382.087 97.4746 6
 6 -6 18 7598.82 347.733 5
 6 -6 9 1315.43 333.613 2
 -6 -6 -9 713.641 360.779 1
 -6 -6 -8 35518.6 1946.2 1
 6 -6 8 38909.7 1721.79 2
 6 6 -7 -191.422 165.383 5
 6 -6 7 360.494 202.73 2
 6 6 -6 50784.6 1502.82 5
 6 6 -2 119112 2745.64 3
 6 6 -1 5925.77 634.554 3
 6 6 0 79779 2205.55 3
 6 6 1 8454.42 775.551 3
 6 6 2 111949 2574.1 3
 6 6 3 3139.96 439.63 3
 6 6 4 59036.9 1929.9 3
 6 6 5 310.226 174.313 3
 6 6 6 49640.5 1784.37 3
 6 6 7 404.195 159.334 5
 6 6 7 345.387 177.367 3
 6 -6 -7 102.121 130.404 6
 6 6 8 37224.8 1562.43 3
 6 -6 -8 39610.8 1159.02 6
 6 6 9 986.345 232.351 5
 6 -6 -9 907.845 213.789 6
 6 -6 -10 24692.6 967.392 6
 6 -6 -11 365.975 187.693 6
 6 -6 -12 31943.7 1098.87 6
 6 -6 -13 1005.74 234.895 6
 6 -6 -14 22871.6 881.13 6
 6 -6 -15 217.799 127.926 6
 6 -6 -16 23161.9 762.491 6
 6 -6 -17 985.007 156.05 6
 6 -6 -18 9621.49 353.741 6
 6 -7 18 1165.48 137.112 5
 -6 -7 -8 1184.99 399.091 1
 6 -7 8 23.583 191.967 2
 6 7 -7 34791.3 1307.27 5
 6 -7 7 36511.4 1619.75 2
 -6 -7 -7 34901 1863.71 1
 6 7 -6 381.303 193.05 5
 -6 -7 -6 234.691 219.747 1
 6 7 -5 13635.7 817.05 5
 6 7 -4 747.186 253.425 5
 6 7 -3 47267.6 1815.08 3
 6 7 -2 2323.71 425.147 3
 6 7 -1 53196.8 1877.89 3
 6 7 0 1790.23 426.961 3
 6 7 1 53331.5 1908.68 3
 6 7 2 2101.16 408.117 3
 6 7 3 51797.1 1810.14 3
 6 7 4 1256.27 305.707 3
 6 7 5 8563.35 795.223 3
 6 7 5 7447.79 556.082 5
 6 7 6 316.169 176.863 5
 6 7 6 33.024 149.651 3
 6 7 7 41420.9 1723.06 3
 6 -7 -7 36132.6 1147.76 6
 6 7 7 39575.5 1236.62 5
 6 7 8 156.394 161.317 5
 6 7 8 133.74 168.442 3
 6 -7 -8 310.137 170.512 6
 6 -7 -9 30593.3 1076.62 6
 6 -7 -10 836.641 222.297 6
 6 -7 -11 45139 1323.09 6
 6 -7 -12 384.529 180.784 6
 6 -7 -13 34176.3 1096.8 6
 6 -7 -14 -7.23723 135.559 6
 6 -7 -15 14803.5 645.362 6
 6 -7 -16 823.395 170.88 6
 6 -7 -17 7055.05 348.143 6
 -6 -8 -7 2089.78 385.588 1
 6 8 -6 2054.06 369.329 5
 6 8 -5 675.886 251.684 5
 6 8 -4 7263.44 637.375 5
 6 8 -3 4667.99 525.83 5
 6 8 -3 4885.99 626.252 3
 6 8 -2 44375.6 1816.93 3
 6 8 -2 44597.3 1468.84 5
 6 8 -1 125.364 201.27 5
 6 8 -1 290.59 195.628 3
 6 8 0 14996.6 1067.44 3
 6 8 0 13721.6 857.729 5
 6 8 1 661.4 283.868 5
 6 8 1 1110.71 349.848 3
 6 8 2 42952.3 1755.99 3
 6 8 2 41902.5 1382.17 5
 6 8 3 4995.18 615.596 3
 6 8 3 4407.27 462.258 5
 6 8 4 8761.45 814.885 3
 6 8 4 8042.47 593.764 5
 6 8 5 602.481 215.855 5
 6 8 5 1686.15 379.473 3
 6 8 6 1383.63 291.082 5
 6 8 6 1699.44 380.093 3
 6 8 7 1974.86 323.117 5
 6 -8 -7 2778.97 354.158 6
 6 8 7 2297.09 446.053 3
 6 -8 -8 28872.9 1073.37 6
 6 -8 -9 2947.78 372.996 6
 6 -8 -10 16086.2 821.368 6
 6 -8 -11 312.088 201.071 6
 6 -8 -12 42411 1280.47 6
 6 -8 -13 510.256 199.358 6
 6 -8 -14 7734.68 491.612 6
 6 -8 -15 -100.45 143.956 6
 6 -8 -16 6520.33 370.646 6
 6 -8 -17 516.471 108.633 6
 6 -9 17 815.746 125.308 5
 6 9 -6 4404.3 533.178 5
 6 9 -5 1286.36 320.523 5
 6 9 -4 1237.27 313.399 5
 -6 9 4 1417.25 265.439 4
 6 9 -3 16053.8 959.19 5
 6 9 -2 1248.52 331.466 5
 6 9 -2 596.63 261.417 3
 6 9 -1 3428.48 548.156 3
 6 9 -1 3438.3 471.341 5
 6 9 0 12.955 176.125 5
 6 9 0 237.504 230.008 3
 6 9 1 3975.25 582.028 3
 6 9 1 3290.21 455.11 5
 6 9 2 528.983 259.167 5
 6 9 2 1243.14 344.239 3
 6 9 3 17707.4 1191.48 3
 6 9 3 18029 939.18 5
 6 9 4 942.921 265.415 5
 6 9 4 970.215 306.082 3
 6 9 5 790.697 237.024 5
 6 9 5 452.682 251.511 3
 6 -9 -6 4600.09 445.188 6
 6 9 6 3990.53 442.757 5
 6 -9 -7 251.031 173.124 6
 6 -9 -8 446.16 216.05 6
 6 -9 -9 2295.14 332.922 6
 6 -9 -10 1404.64 279.542 6
 6 -9 -11 13220.9 728.854 6
 6 -9 -12 827.521 238.028 6
 6 -9 -13 1838.67 268.411 6
 6 -9 -14 1489.13 228.609 6
 6 -9 -15 1015.39 172.798 6
 6 -9 -16 1050.87 154.779 6
 -6 10 6 5939.94 507.722 4
 6 10 -5 -49.9432 185.32 5
 -6 10 5 194.158 191.683 4
 -6 10 4 6310.2 535.588 4
 6 10 -4 6069.38 631.181 5
 6 10 -3 -134.297 245.925 5
 -6 10 3 -247.296 224.249 4
 6 10 -2 6090.47 638.538 5
 6 10 -1 838.56 301.023 5
 6 10 0 29682.7 1277.91 5
 6 10 1 818.467 295.65 5
 6 10 2 10124 730.847 5
 6 10 3 7.67512 161.402 5
 6 10 4 5690.05 533.959 5
 6 10 5 333.993 192.517 5
 6 -10 -6 5836.42 511.991 6
 6 -10 -7 81.9254 164.797 6
 6 -10 -8 1648.55 323.068 6
 6 -10 -9 1484.59 286.165 6
 6 -10 -10 1466.98 278.842 6
 6 -10 -11 25.0654 149.46 6
 6 -10 -12 1540.18 263.849 6
 6 -10 -13 1130.79 221.477 6
 6 -10 -14 946.889 174.395 6
 6 -10 -15 2264.72 224.653 6
 6 -10 -16 1390.97 143.212 6
 -6 11 7 6110.44 507.631 4
 -6 11 6 2293.32 336.324 4
 -6 11 5 6699.33 552.588 4
 -6 11 4 339.91 200.196 4
 -6 11 3 23482.5 1016.08 4
 6 11 -3 23641.9 1203.25 5
 6 11 -2 784.49 276.496 5
 6 11 -1 8109.05 707.555 5
 6 11 0 142.65 243.17 5
 6 11 1 8426.29 698.155 5
 6 11 2 1356.68 359.182 5
 6 11 3 31243.4 1228.49 5
 6 11 4 293.77 194.688 5
 6 -11 -6 2448.3 345.71 6
 6 -11 -7 4012.72 444.419 6
 6 -11 -8 1480.95 282.277 6
 6 -11 -9 13647.3 746.198 6
 6 -11 -10 715.978 214.685 6
 6 -11 -11 14751.5 715.709 6
 6 -11 -12 119.779 127.992 6
 6 -11 -13 8306.01 453.061 6
 6 -11 -14 150.142 109.885 6
 6 -11 -15 6262.58 297.789 6
 -6 12 7 307.967 174.158 4
 -6 12 6 30105.6 1080.42 4
 -6 12 5 298.9 203.824 4
 -6 12 4 21197.8 956.663 4
 -6 12 3 253.874 193.339 4
 -6 12 2 25497.9 1069.16 4
 6 12 -1 -34.5302 210.544 5
 6 12 0 1228.36 312.885 5
 6 12 1 364.553 269.674 5
 6 12 2 22875.5 1046.04 5
 6 12 3 346.992 232.338 5
 6 -12 -5 406.866 184.423 6
 6 -12 -6 27725.7 1048.58 6
 6 -12 -7 481.819 209.074 6
 6 -12 -8 27715.6 1001.79 6
 6 -12 -9 134.377 153.209 6
 6 -12 -10 11514.2 617.126 6
 6 -12 -11 913.25 196.015 6
 6 -12 -12 20147.6 690.988 6
 6 -12 -13 106.206 91.5235 6
 6 -12 -14 14619.9 446.613 6
 -6 13 8 -15.6004 148.7 4
 -6 13 7 27784.5 958.556 4
 -6 13 6 325.656 162.717 4
 -6 13 5 11847.3 684.172 4
 -6 13 4 1238.71 270.118 4
 -6 13 3 18028.5 882.886 4
 -6 13 2 866.81 255.637 4
 -6 13 1 9993.33 673.395 4
 -6 13 0 3417.72 410.845 4
 6 -13 -5 13736.2 736.345 6
 6 -13 -6 385.636 180.659 6
 6 -13 -7 29223.9 989.732 6
 6 -13 -8 7.61863 161.658 6
 6 -13 -9 7819.07 493.608 6
 6 -13 -10 0.40241 117.536 6
 6 -13 -11 4268.78 322.204 6
 6 -13 -12 854.084 147.479 6
 6 -13 -13 16344.7 454.085 6
 -6 14 8 9400.77 462.658 4
 -6 14 7 370.41 152.202 4
 -6 14 6 12582 631.772 4
 -6 14 5 -32.1241 172.615 4
 -6 14 4 3025.9 346.348 4
 -6 14 3 409.829 186.444 4
 -6 14 2 8642.34 588.801 4
 -6 14 1 130.184 173.856 4
 -6 14 0 8462.35 598.448 4
 -6 14 -1 327.962 201.216 4
 6 -14 -4 3182.1 353.773 6
 6 -14 -5 -56.2479 145.537 6
 6 -14 -6 12915.6 630.835 6
 6 -14 -7 385.157 153.837 6
 6 -14 -8 10648.6 529.144 6
 6 -14 -9 230.665 124.49 6
 6 -14 -10 2133.4 220.65 6
 6 -14 -11 -23.9395 81.0316 6
 -6 15 7 846.188 159.814 4
 -6 15 6 181.691 120.581 4
 -6 15 5 503.25 164.514 4
 -6 15 4 1041.76 209.581 4
 -6 15 3 3623.43 346.42 4
 -6 15 2 121.085 147.993 4
 -6 15 1 3979.87 378.076 4
 -6 15 0 337.243 180.953 4
 -6 15 -1 3668.14 375.925 4
 6 -15 -2 395.979 161.125 6
 -6 15 -2 147.745 157.346 4
 6 -15 -3 4065.56 354.511 6
 -6 15 -3 3312.81 353.684 4
 6 -15 -4 1053.52 210.167 6
 -6 15 -4 874.873 208.613 4
 6 -15 -5 357.637 136.286 6
 -6 15 -5 344.668 158.481 4
 6 -15 -6 47.3544 108.383 6
 -6 15 -6 9.06885 155.483 4
 6 -15 -7 1364.78 194.12 6
 -6 15 -7 1052.41 188.216 4
 6 -15 -8 204.835 101.637 6
 -6 15 -8 134.509 122.84 4
 6 -15 -9 282.463 92.83 6
 -6 15 -9 375.896 118.467 4
 -6 16 5 191.767 107.373 4
 -6 16 4 976.006 177.116 4
 -6 16 3 45.2004 120.264 4
 -6 16 2 884.987 181.607 4
 -6 16 1 -207.849 156.349 4
 6 -16 0 -7.33251 100.278 6
 -6 16 0 2.96917 140.796 4
 6 -16 -1 10.6809 101.662 6
 -6 16 -1 -264.213 152.701 4
 6 -16 -2 673.906 153.743 6
 -6 16 -2 479.307 160.545 4
 6 -16 -3 56.4898 102.985 6
 -6 16 -3 -40.0221 120.431 4
 6 -16 -4 596.249 142.789 6
 -6 16 -4 364.616 156.537 4
 6 -16 -5 215.508 101.369 6
 -6 16 -5 47.7247 114.073 4
 6 -16 -6 3758.29 254.491 6
 -6 16 -6 3368.47 271.107 4
 6 -16 -7 -7.5172 70.5516 6
 -6 16 -7 -75.2897 95.775 4
 -6 17 1 1681.78 180.542 4
 6 -17 1 1766.75 167.81 6
 6 -17 0 -73.9687 83.5366 6
 -6 17 0 150.069 91.9631 4
 6 -17 -1 678.48 110.872 6
 -6 17 -1 633.977 130.455 4
 -6 17 -2 420.135 118.287 4
 7 0 0 165.312 160.909 2
 7 0 -1 2903.56 366.455 2
 7 0 1 2954.68 400.291 2
 7 0 -2 2649.56 343.979 2
 7 0 2 3951.8 488.286 2
 7 0 3 394.155 215.535 2
 7 0 4 2275.38 424.915 2
 7 0 5 4024.44 540.156 2
 7 0 6 -273.793 177.767 2
 7 0 7 993.019 329.123 2
 7 0 8 2709.23 340.998 5
 7 0 8 2832.16 492.39 2
 7 0 9 213.573 178.662 5
 7 0 9 71.8679 210.837 2
 7 0 10 4390.04 474.383 5
 7 0 10 4536.32 650.867 2
 7 0 11 2761.12 382.661 5
 7 0 12 7613.74 568.972 5
 7 0 13 3831.31 408.996 5
 7 0 14 5138.98 437.332 5
 7 0 15 3538.36 341.823 5
 7 0 16 455.867 142.112 5
 7 0 17 2601.33 225.45 5
 7 -1 17 1742.64 200.754 5
 7 -1 16 680.657 164.228 5
 7 -1 15 2259.05 298.483 5
 7 -1 14 1160.78 244.785 5
 7 -1 13 739.47 226.415 5
 7 -1 12 1841.27 314.278 5
 7 -1 10 1520.24 392.08 2
 7 -1 9 26763.4 1445.13 2
 7 -1 8 1236.94 336.794 2
 7 -1 7 4024.76 564.667 2
 7 -1 6 3267.14 495.433 2
 7 -1 5 4738.45 578.959 2
 7 -1 4 3689.82 498.684 2
 7 -1 3 15224.2 975.383 2
 7 -1 2 -65.3836 172.237 2
 7 1 -2 -109.211 111.031 2
 7 1 -1 59972.4 1613.13 2
 7 -1 1 61602 1798.06 2
 7 1 0 1897.92 378.462 2
 7 -1 0 1107.08 342.108 2
 7 1 1 62183.2 1799.46 2
 7 -1 -1 66818.1 1755.72 2
 7 -1 -2 67.3755 118.523 2
 7 1 2 2.23186 118.941 2
 7 1 3 13105.8 901.619 2
 7 1 4 3846.89 524.675 2
 7 1 5 3766.21 524.956 2
 7 1 6 2873.71 479.446 2
 7 1 7 2858.64 513.938 2
 7 1 7 2757.65 334.399 5
 7 1 8 2032.7 437.754 2
 7 1 8 1546.04 265.644 5
 7 1 9 22008.1 1438.35 2
 7 1 9 22006.6 897.961 5
 7 1 10 1003.37 242.886 5
 7 1 11 20879 899.459 5
 7 1 12 2595.19 342.048 5
 7 1 13 1603.01 271.159 5
 7 1 14 1252.54 243.78 5
 7 1 15 3379.75 327.302 5
 7 1 16 812.711 161.466 5
 7 -2 18 5675.38 271.08 5
 7 -2 17 575.54 144.788 5
 7 -2 16 2629.88 283.726 5
 7 -2 15 2258.24 298.445 5
 7 -2 14 5603.59 483.026 5
 7 -2 9 1048.47 315.892 2
 7 -2 8 71108 2322.18 2
 7 -2 7 1183.18 329.918 2
 7 -2 6 13569.7 1000.41 2
 7 -2 5 1081.88 298.85 2
 7 -2 4 64451.7 2023.83 2
 7 -2 3 1881.86 373.29 2
 7 -2 2 59625.9 1869.25 2
 7 2 -1 2867.97 476.491 2
 7 -2 1 459.657 232.991 2
 7 2 0 160975 2816.64 2
 7 -2 0 164396 2897.11 2
 7 2 1 872.625 294.793 2
 7 -2 -1 2840.35 447.775 2
 7 2 2 63089.3 1896.91 2
 7 -2 -2 66917.8 1706.88 2
 7 2 2 64928.7 1580.51 3
 7 2 3 1341.43 325.737 2
 7 -2 -3 1283.87 243.768 2
 7 2 4 56218.3 1957.21 2
 7 2 5 918.372 288.5 2
 7 2 6 5903.53 701.24 2
 7 2 7 1002.06 222.898 5
 7 2 7 1307.78 387.886 2
 7 2 8 75291.4 2605.92 2
 7 2 8 80328.7 1656.02 5
 7 2 9 881.698 225.705 5
 7 2 10 19296.8 851.245 5
 7 2 11 1277.65 265.145 5
 7 2 12 15807.8 762.124 5
 7 2 13 44.0106 152.853 5
 7 2 14 6260.57 455.323 5
 7 2 15 2102.82 259.553 5
 7 -3 18 417.562 99.316 5
 7 -3 17 10114.2 451.856 5
 7 -3 16 1243.57 218.156 5
 7 -3 15 13171.5 666.74 5
 7 -3 9 53674.1 2047.34 2
 7 -3 8 4992.69 634.827 2
 7 -3 7 77332.5 2406.63 2
 7 -3 6 188.17 181.748 2
 7 -3 5 74888.3 2264.75 2
 7 -3 4 1818.99 371.236 2
 7 -3 3 67701.5 2042.17 2
 7 -3 2 2067.65 370.952 2
 7 3 0 4815.3 577.408 2
 7 3 1 93846.5 2102.47 3
 7 3 1 102843 2525.44 2
 7 3 2 2249.95 351.069 3
 7 3 2 2028.03 418.656 2
 7 3 3 70940.9 1768.28 3
 7 3 3 77031.5 2364.44 2
 7 3 4 1952.07 411.603 2
 7 3 5 68230.8 2341.76 2
 7 3 6 412.033 228.343 2
 7 3 7 75269.3 1617.74 5
 7 3 8 4608.44 418.315 5
 7 3 9 58200.8 1434.04 5
 7 3 10 7458.31 542.965 5
 7 3 11 12588.2 694.06 5
 7 3 12 91.0527 137.451 5
 7 3 13 17908.6 764.351 5
 7 3 14 985.973 200.168 5
 7 -4 18 7889.09 314.461 5
 7 -4 17 23.5947 100.199 5
 7 -4 16 7548.79 457.722 5
 7 -4 8 21423.9 1292.35 2
 7 4 -7 1333.49 273.876 5
 7 -4 7 1623.96 397.467 2
 7 -4 6 115530 2909.71 2
 7 -4 5 342.478 223.385 2
 7 -4 4 51757 1858.33 2
 7 4 0 16309.5 952.566 3
 7 4 1 1772.84 329.961 3
 7 4 2 37303.5 1387.56 3
 7 4 3 390.659 181.462 3
 7 4 4 59421.1 1759.88 3
 7 4 6 119726 2004.79 5
 7 4 7 1163.17 246.43 5
 7 4 8 26656.6 996.246 5
 7 4 9 665.818 216.224 5
 7 -4 -10 43606.4 1146.86 6
 7 4 10 43844.6 1265.94 5
 7 4 11 162.716 154.493 5
 7 -4 -11 439.953 162.823 6
 7 4 12 587.48 200.492 5
 7 -4 -12 72.7495 105.431 6
 7 4 13 595.988 168.897 5
 7 -4 -13 178.366 103.126 6
 7 -4 -14 24765.8 793.911 6
 7 -4 -15 2362.07 238.154 6
 7 -5 18 -58.8728 67.8502 5
 7 -5 17 6185.57 345.539 5
 7 -5 16 1870.54 237.395 5
 7 -5 8 581.393 266.562 2
 7 5 -8 336.891 156.731 5
 7 5 -7 6244.04 529.21 5
 7 -5 7 6566.34 718.64 2
 7 5 -6 53.7754 170.603 5
 7 -5 6 35.0134 173.188 2
 7 5 -5 65395.8 1644.88 5
 7 -5 5 69435.9 2224.53 2
 7 5 -1 4018.69 508.156 3
 7 5 0 1630.59 338.204 3
 7 5 1 4172.3 513.182 3
 7 5 2 1302.07 288.767 3
 7 5 3 12293.9 866.692 3
 7 5 4 664.576 234.426 3
 7 5 5 72982.8 2042.29 3
 7 5 5 77272.9 1643.26 5
 7 5 6 462.455 196.262 5
 7 -5 -6 -179.936 124.872 6
 7 -5 -7 7800.85 482.981 6
 7 5 7 9037.8 596.173 5
 7 5 8 382.611 204.766 5
 7 -5 -8 410.238 147.127 6
 7 -5 -9 17520.8 748.421 6
 7 5 9 17733.9 826.822 5
 7 -5 -10 1287.92 223.217 6
 7 5 10 1483.26 267.84 5
 7 -5 -11 19761.8 795.075 6
 7 5 11 20289.8 846.691 5
 7 -5 -12 4864.16 398.074 6
 7 5 12 4134.14 380.125 5
 7 -5 -13 8218.58 498.25 6
 7 -5 -14 1161.29 193.668 6
 7 -5 -15 5756.08 364.324 6
 7 -5 -16 2147.46 204.319 6
 7 -6 17 634.886 131.687 5
 7 -6 16 1219.95 198.942 5
 7 6 -7 1272.47 282.744 5
 7 -6 7 2000.16 399.293 2
 7 6 -6 8644.84 652.679 5
 7 -6 6 10578.9 907.398 2
 7 6 -5 5078.64 511.686 5
 7 -6 5 5934.11 661.644 2
 7 6 -4 6591.16 565.029 5
 7 6 -3 252.696 162.054 5
 7 6 -2 2746.23 381.694 5
 7 6 -1 1239.94 262.549 5
 7 6 -1 1170.64 312.821 3
 7 6 0 2218.51 397.952 3
 7 6 1 770.96 227.427 5
 7 6 1 1166.39 297.53 3
 7 6 2 2282.95 409.361 3
 7 6 2 2402.09 336.895 5
 7 6 3 33.4797 164.388 5
 7 6 3 320.538 178.178 3
 7 6 4 5143.28 591.325 3
 7 6 4 4994.4 485.488 5
 7 6 5 5268.79 595.273 3
 7 6 5 6523.78 532.439 5
 7 6 6 8212.54 734.295 3
 7 -6 -6 8676.53 530.673 6
 7 6 6 9672.53 645.457 5
 7 -6 -7 1240.39 238.8 6
 7 6 7 1599.54 298.133 5
 7 -6 -8 2638.36 323.769 6
 7 6 8 3748.07 407.031 5
 7 6 9 1586.65 284.155 5
 7 -6 -9 1011.46 217.138 6
 7 -6 -10 11555.4 634.776 6
 7 6 10 12081.8 686.186 5
 7 -6 -11 5421.96 442.672 6
 7 6 11 5012.11 432.192 5
 7 -6 -12 9297.85 551.937 6
 7 -6 -13 2369.14 286.054 6
 7 -6 -14 584.877 147.208 6
 7 -6 -15 3447.6 285.546 6
 7 -6 -16 1336.2 156.763 6
 7 -6 -17 753.867 103.05 6
 7 -7 17 4371.48 260.379 5
 7 -7 16 2420.03 244.672 5
 7 7 -7 12139.8 801.494 5
 7 7 -6 2058.97 371.242 5
 7 7 -5 22332.2 1095.3 5
 7 7 -4 -489.313 233.968 5
 7 7 -3 17442.9 937.36 5
 7 7 -2 1071.89 277.646 5
 7 7 -1 8687.32 808.978 3
 7 7 -1 9352.45 691.82 5
 7 7 0 1693.68 327.452 5
 7 7 0 1613.52 368.373 3
 7 7 1 5404.61 626.963 3
 7 7 1 5241.89 514.022 5
 7 7 2 1372.36 301.6 5
 7 7 2 2327.73 421.298 3
 7 7 3 16839.3 1124.84 3
 7 7 3 18001.8 906.939 5
 7 7 4 -251.368 187.591 5
 7 7 4 -511.695 235.769 3
 7 7 5 28288.2 1439.49 3
 7 7 5 30940.1 1166.32 5
 7 -7 -6 2643.19 324.294 6
 7 7 6 2173.9 410.777 3
 7 7 6 2481.1 370.785 5
 7 -7 -7 11841.1 641.462 6
 7 7 7 10688.5 690.851 5
 7 7 8 990.828 250.069 5
 7 -7 -8 1164.93 234.786 6
 7 7 9 1628.5 305.02 5
 7 -7 -9 2788.19 332.761 6
 7 7 10 -18.8726 152.971 5
 7 -7 -10 296.328 159.882 6
 7 -7 -11 2337.15 309.247 6
 7 -7 -12 2256.29 288.633 6
 7 -7 -13 1157.29 214.497 6
 7 -7 -14 907.54 169.211 6
 7 -7 -15 1308.21 178.85 6
 7 -7 -16 2730.84 211.323 6
 7 -8 16 3354.97 248.312 5
 7 8 -6 28916.5 1265.47 5
 7 8 -5 303.711 228.68 5
 7 8 -4 19798.9 1060.42 5
 7 8 -3 832.635 286.082 5
 7 8 -2 42237.3 1494.63 5
 7 8 -1 533.788 244.047 5
 7 8 -1 180.932 175.078 3
 7 8 0 3298.32 526.014 3
 7 8 0 2474.53 404.688 5
 7 8 1 2281.82 442.768 3
 7 8 1 1969.79 410.178 5
 7 8 2 35733.6 1689.99 3
 7 8 2 37388.4 1377.12 5
 7 8 3 1094.59 274.23 5
 7 8 3 420.319 224.908 3
 7 8 4 25172.3 1418.66 3
 7 8 4 23913.3 1065.72 5
 7 8 5 291.262 198.237 5
 7 -8 -6 30595.3 1072.24 6
 7 8 6 31648 1184.74 5
 7 8 7 128.219 161.479 5
 7 -8 -7 125.045 165.861 6
 7 -8 -8 26792.8 981.438 6
 7 8 8 25893.1 1019.27 5
 7 -8 -9 581.477 201.204 6
 7 -8 -10 5642.38 466.969 6
 7 -8 -11 705.662 182.222 6
 7 -8 -12 5482.22 426.639 6
 7 -8 -13 1979.61 256.107 6
 7 -8 -14 5935.88 377.307 6
 7 -8 -15 359.117 113.323 6
 7 -8 -16 3358.46 206.021 6
 7 -9 16 111.56 71.5401 5
 7 9 -6 521.352 218.125 5
 7 9 -5 38263.4 1499.71 5
 7 9 -4 1857.53 387.595 5
 7 9 -3 16295.8 1025.87 5
 7 9 -2 1759.75 399.172 5
 7 9 -1 36828.4 1500.32 5
 7 9 0 1452.04 394.531 5
 7 9 1 37041.2 1431 5
 7 9 2 1392.79 351.834 5
 7 9 3 20629 1056.69 5
 7 9 4 1658.87 334.323 5
 7 9 5 36475.6 1339.33 5
 7 9 6 540.448 210.332 5
 7 -9 -6 795.107 218.73 6
 7 -9 -7 27852.9 1030.35 6
 7 9 7 29750.1 1124.1 5
 7 -9 -8 2499.73 334.516 6
 7 -9 -9 30718.3 1039.43 6
 7 -9 -10 274.992 156.636 6
 7 -9 -11 27492.3 934.794 6
 7 -9 -12 -62.7048 144.668 6
 7 -9 -13 11431.1 526.66 6
 7 -9 -14 606.534 133.27 6
 7 -9 -15 8817.67 362.616 6
 7 -10 15 -99.7043 88.3818 5
 7 10 -5 1703.58 371.694 5
 7 10 -4 29278.8 1354.41 5
 7 10 -3 668.502 278.623 5
 -7 10 3 792.006 208.491 4
 7 10 -2 1023.56 337.229 5
 7 10 -1 929.93 416.974 5
 7 10 0 63216.3 1890.05 5
 7 10 1 189.332 220.546 5
 7 10 2 623.887 273.309 5
 7 10 3 1035.14 296.537 5
 7 10 4 30597 1212.76 5
 7 10 5 1564.26 311.159 5
 7 -10 -6 23285.4 926.918 6
 7 10 6 23569.8 999.82 5
 7 -10 -7 569.622 196.098 6
 7 -10 -8 27498.1 987.257 6
 7 -10 -9 894.618 213.316 6
 7 -10 -10 24915 890.721 6
 7 -10 -11 54.7603 113.996 6
 7 -10 -12 18170.7 682.149 6
 7 -10 -13 570.81 137.397 6
 7 -10 -14 7914.52 361.903 6
 7 -11 14 443.549 102.188 5
 -7 11 4 1219.8 268.896 4
 -7 11 3 8302.95 587.149 4
 7 11 -3 8366.45 733.998 5
 7 11 -2 9.87565 202.019 5
 -7 11 2 148.914 172.848 4
 7 11 -1 2760.47 444.383 5
 7 11 0 -138.768 240.113 5
 7 11 1 1840.35 376.733 5
 7 11 2 -133.056 200.902 5
 7 11 3 6335.01 590.092 5
 7 11 4 943.226 264.82 5
 7 -11 -5 29222.2 1043.09 6
 7 11 5 27755.7 1078.24 5
 7 -11 -6 1232.84 254.321 6
 7 -11 -7 14883.9 721.956 6
 7 -11 -8 108.13 150.993 6
 7 -11 -9 9766.41 574.202 6
 7 -11 -10 1976.96 257.798 6
 7 -11 -11 8211.49 475.82 6
 7 -11 -12 288.253 113.84 6
 7 -11 -13 6531.12 334.228 6
 7 -11 -14 498.329 93.2911 6
 -7 12 5 192.906 151.658 4
 -7 12 4 6955.27 520.957 4
 -7 12 3 129.423 175.49 4
 -7 12 2 4370.22 441.782 4
 7 12 -1 -44.2026 236.295 5
 -7 12 1 946.728 267.541 4
 7 12 0 6229.78 610.998 5
 7 12 1 89.0399 208.363 5
 7 12 2 4043.55 472.102 5
 7 12 3 281.757 186.533 5
 7 12 4 5312.06 482.108 5
 7 -12 -5 194.128 179.553 6
 7 -12 -6 13670.2 691.415 6
 7 -12 -7 1361.84 254.476 6
 7 -12 -8 2321.13 289.768 6
 7 -12 -9 211.616 131.029 6
 7 -12 -10 1751.15 231.993 6
 7 -12 -11 1402.39 192.796 6
 7 -12 -12 720.883 135.017 6
 7 -12 -13 274.121 83.9035 6
 -7 13 5 2566.71 304.754 4
 -7 13 4 281.984 156.502 4
 -7 13 3 5889.85 471.439 4
 -7 13 2 986.764 255.895 4
 -7 13 1 5674.88 482.468 4
 -7 13 0 585.021 226.524 4
 7 -13 -4 407.985 191.398 6
 7 -13 -5 2970.98 332.614 6
 7 -13 -6 499.144 171.509 6
 7 -13 -7 963.303 204.65 6
 7 -13 -8 316.683 139.888 6
 7 -13 -9 169.766 117.034 6
 7 -13 -10 679.887 147.485 6
 7 -13 -11 3564.39 243.278 6
 -7 14 5 235.305 134.588 4
 -7 14 4 6842.91 447.507 4
 -7 14 3 -46.9663 131.726 4
 -7 14 2 7555.39 497.209 4
 -7 14 1 3.26706 144.836 4
 -7 14 0 551.451 200.34 4
 -7 14 -1 211 236.568 4
 -7 14 -2 7423.88 504.19 4
 7 -14 -3 62.5992 133.242 6
 7 -14 -4 9215.59 524.889 6
 7 -14 -5 30.247 124.612 6
 7 -14 -6 2114.15 252.044 6
 7 -14 -7 -58.381 110.761 6
 7 -14 -8 832.741 155 6
 7 -14 -9 258.673 100.697 6
 7 -14 -10 6632.6 295.088 6
 -7 15 5 20842.4 597.707 4
 -7 15 4 352.006 131.194 4
 -7 15 3 8947.49 451.931 4
 -7 15 2 361.198 139.471 4
 -7 15 1 3093.69 299.361 4
 -7 15 0 763.833 195.955 4
 7 -15 -1 5828.81 385.168 6
 -7 15 -1 4222.38 350.17 4
 7 -15 -2 425.134 151.364 6
 -7 15 -2 648.606 210.412 4
 7 -15 -3 7474.25 422.853 6
 -7 15 -3 7502.76 449.585 4
 7 -15 -4 237.636 121.869 6
 -7 15 -4 232.898 151.137 4
 7 -15 -5 21341 643.91 6
 -7 15 -5 18643.9 655.576 4
 7 -15 -6 355.008 118.206 6
 -7 15 -6 302.602 128.91 4
 7 -15 -7 4741.16 281.785 6
 -7 15 -7 4258.99 297.522 4
 7 -15 -8 -49.5358 77.4092 6
 -7 15 -8 3.2171 84.9576 4
 -7 16 2 8709.29 370.903 4
 7 -16 1 828.021 154.361 6
 -7 16 1 891.353 150.908 4
 -7 16 0 3299.07 254.186 4
 7 -16 0 4067.49 269.854 6
 7 -16 -1 890.987 145.475 6
 -7 16 -1 1010.04 173.839 4
 7 -16 -2 11830.8 435.657 6
 -7 16 -2 9433.99 414.096 4
 7 -16 -3 115.76 89.492 6
 -7 16 -3 354.264 117.687 4
 7 -16 -4 3901.2 235.867 6
 -7 16 -4 3743.67 250.844 4
 8 0 0 3253.73 434.394 2
 8 0 1 2665.12 407.928 2
 8 0 -1 1252.69 265.668 2
 8 0 2 64452.3 2014.54 2
 8 0 3 2119.19 415.751 2
 8 0 4 64375.6 2136.84 2
 8 0 5 720.781 186.197 5
 8 0 5 425.873 236.417 2
 8 0 6 31985.1 1567.8 2
 8 0 6 31499.7 1046.14 5
 8 0 7 -9.11942 179.454 5
 8 0 7 11.9282 306.158 2
 8 0 8 22827.6 1423.05 2
 8 0 8 25999.2 1000.08 5
 8 0 9 3219.52 387.6 5
 8 0 10 40910.2 1284.89 5
 8 0 11 76.7645 182.59 5
 8 0 12 35445.1 1165.24 5
 8 0 13 4283.15 414.257 5
 8 0 14 7783.82 502.345 5
 8 0 15 72.6318 113.399 5
 8 0 16 8500.21 417.023 5
 8 0 17 -94.4951 82.6024 5
 8 -1 17 8627.17 358.09 5
 8 -1 16 422.422 131.578 5
 8 -1 15 5344.11 395.397 5
 8 -1 14 2000.24 289.828 5
 8 -1 13 20926.8 866.419 5
 8 -1 12 -296.345 246.763 5
 8 -1 11 30771.7 1121.01 5
 8 -1 10 315.823 203.404 5
 8 -1 9 38183.5 1266.72 5
 8 -1 8 1073.77 272.069 5
 8 -1 7 56321.8 2143.43 2
 8 -1 7 62284.7 1503.25 5
 8 -1 6 3000.72 498.213 2
 8 -1 6 3356.73 360.876 5
 8 -1 5 32319.4 1550.3 2
 8 -1 5 30014.1 979.546 5
 8 -1 4 1151.99 319.605 2
 8 -1 3 60451 1992.02 2
 8 -1 2 1196.9 332.526 2
 8 -1 1 60329.8 1898.71 2
 8 1 0 3899.05 529.39 2
 8 -1 0 3563.57 501.073 2
 8 1 1 60054.1 1887.03 2
 8 -1 -1 64808.3 1827.87 2
 8 1 2 1340.2 328.222 2
 8 1 3 67808.4 2128.53 2
 8 1 4 1088.17 217.432 5
 8 1 4 618.853 267.683 2
 8 1 5 30502.9 1533.23 2
 8 1 5 33008.3 1022.83 5
 8 1 6 1908.79 436.224 2
 8 1 6 2642.99 319.668 5
 8 1 7 65981.5 2402.91 2
 8 1 7 63707.3 1503.84 5
 8 1 8 1318.32 272.964 5
 8 1 9 30620.2 1093.63 5
 8 1 10 625.935 230.664 5
 8 1 11 33472.4 1123.91 5
 8 1 12 51.1173 166.64 5
 8 1 13 21075.6 847.335 5
 8 1 14 2687.94 305.796 5
 8 1 15 5068.5 361.913 5
 8 1 16 423.029 125.573 5
 8 -2 17 1313.37 155.412 5
 8 -2 16 10226.7 468.73 5
 8 -2 15 2572.73 294.774 5
 8 -2 14 7843.47 519.694 5
 8 -2 13 -152.002 190.967 5
 8 -2 12 488.445 216.899 5
 8 -2 11 5697.47 512.295 5
 8 -2 10 5237.37 513.501 5
 8 -2 9 2745.05 381.464 5
 8 -2 8 44477.6 1355.37 5
 8 -2 7 6938.08 533.013 5
 8 -2 7 6159.98 728.563 2
 8 -2 6 50924.7 1331.26 5
 8 -2 6 48781 1932.01 2
 8 -2 5 576.925 179.319 5
 8 -2 5 708.3 274.412 2
 8 -2 4 16096.5 1092.89 2
 8 -2 4 13997.3 642.961 5
 8 -2 3 634.053 274.073 2
 8 -2 2 15878.8 1031.76 2
 8 -2 1 3296.56 465.626 2
 8 -2 0 526.01 213.925 2
 8 2 0 292.383 159.958 2
 8 2 1 3253.61 470.52 2
 8 -2 -1 3192.5 429.563 2
 8 2 2 18153 1119.02 2
 8 -2 -2 18863 975.439 2
 8 2 3 -14.2105 170.819 2
 8 2 4 18674.8 1216.05 2
 8 2 4 19620.1 787.173 5
 8 2 5 736.704 198.684 5
 8 2 5 560.546 266.082 2
 8 2 6 53605.9 2214.07 2
 8 2 6 50417.5 1324.57 5
 8 2 7 5486.77 743.619 2
 8 2 7 5823.99 496.011 5
 8 2 8 46690.4 1307.67 5
 8 2 9 2743.05 351.055 5
 8 2 10 4493.9 451.056 5
 8 2 11 5481.33 486.229 5
 8 2 12 446.359 201.485 5
 8 2 13 -0.51505 156.531 5
 8 2 14 8120.35 496.342 5
 8 2 15 2693.29 263.477 5
 8 -3 17 1792.98 171.8 5
 8 -3 16 1745.01 206.47 5
 8 -3 15 2084.46 262.041 5
 8 -3 14 683.114 197.918 5
 8 -3 13 1583.57 282.632 5
 8 -3 12 2274.63 343.083 5
 8 -3 7 16728.5 1156.11 2
 8 -3 6 2703.95 501.173 2
 8 -3 5 19363.7 806.767 5
 8 3 -5 20905.3 858.149 5
 8 -3 5 19725.3 1233.9 2
 8 3 -4 -263.919 143.221 5
 8 -3 4 255.113 154.036 5
 8 -3 4 -62.4427 185.7 2
 8 -3 3 3935.14 546.383 2
 8 -3 2 3143.02 477.097 2
 8 -3 1 6077.28 648.606 2
 8 -3 0 469.053 203.205 2
 8 3 1 4778.83 565.127 2
 8 -3 -1 5804.83 586.233 2
 8 3 2 4035.07 536.977 2
 8 -3 -2 3491.29 447.208 2
 8 3 2 3807.09 369.978 5
 8 3 3 3983.73 579.618 2
 8 3 3 3945.56 383.256 5
 8 3 4 252.257 149.412 5
 8 3 4 167.466 167.933 2
 8 3 5 19476.9 833.509 5
 8 3 6 1942.54 296.387 5
 8 3 7 17763.9 815.455 5
 8 3 8 43.9185 167.574 5
 8 3 9 1554.89 293.034 5
 8 3 10 245.344 176.554 5
 8 3 11 18579.5 836.485 5
 8 3 12 2093.37 306.483 5
 8 3 13 1684.97 261.619 5
 8 3 14 1111.25 205.796 5
 8 3 15 2415.91 240.619 5
 8 -4 17 1089.24 144.428 5
 8 -4 16 899.54 162.977 5
 8 -4 15 366.348 154.789 5
 8 -4 14 9932 579.099 5
 8 -4 13 1213.69 261.9 5
 8 4 -6 1114.95 254.854 5
 8 -4 6 3007.17 544.122 2
 8 4 -5 9234.83 608.876 5
 8 -4 5 8977.97 848.422 2
 8 -4 4 2740.59 320.689 5
 8 4 -4 1845.68 284.633 5
 8 -4 4 2060.94 424.445 2
 8 -4 3 1514.03 226.914 5
 8 4 -3 1274.45 250.597 5
 8 -4 3 1724.71 395.063 2
 8 4 -2 16577.2 784.084 5
 8 -4 2 14125.7 999.242 2
 8 4 -1 61.1501 135.244 5
 8 -4 1 345.885 228.904 2
 8 -4 0 1755.78 352.017 2
 8 4 0 2274.19 311.777 5
 8 4 1 328.559 198.874 5
 8 4 2 13009.4 698.611 5
 8 4 3 1930.59 300.901 5
 8 4 4 1961.74 311.162 5
 8 4 5 8967.89 587.083 5
 8 4 6 896.749 238.832 5
 8 4 7 -54.2836 156.608 5
 8 4 8 14019.3 770.546 5
 8 4 9 4402.96 435.055 5
 8 4 10 5551.24 488.52 5
 8 4 11 1638.44 284.101 5
 8 4 12 12193.8 640.47 5
 8 4 13 1529.03 239.142 5
 8 4 14 11531.4 536.26 5
 8 -5 17 8956.14 334.652 5
 8 -5 16 492.867 126.519 5
 8 -5 15 12221.2 552.489 5
 8 -5 14 1808.51 271.015 5
 8 5 -8 3515.45 391.851 5
 8 5 -7 46859.3 1408.96 5
 8 5 -6 2068.77 342.275 5
 8 5 -5 37540.5 1280.91 5
 8 -5 5 45399.4 1884.67 2
 8 5 -4 12.0043 164.537 5
 8 -5 4 181.988 188.909 2
 8 5 -3 27436 1099.16 5
 8 -5 3 30118.7 1488.31 2
 8 5 -2 2207.56 344.453 5
 8 -5 2 1936.32 401.854 2
 8 5 -1 50817.5 1432.12 5
 8 5 0 2256.61 389.918 5
 8 5 1 41612.9 1304.03 5
 8 5 1 36595.8 1519.56 3
 8 5 2 1353.21 281.932 5
 8 5 2 1795.72 353.805 3
 8 5 3 30542.5 1113.79 5
 8 5 4 201.628 180.264 5
 8 5 5 37112 1224.29 5
 8 5 6 2467.93 343.625 5
 8 5 7 44502.2 1345.66 5
 8 5 8 3175.79 385.973 5
 8 5 9 11092.7 678.515 5
 8 5 10 2282.17 318.985 5
 8 5 11 12273.8 664.454 5
 8 5 12 337.165 175.094 5
 8 5 13 14220 629.449 5
 8 -6 16 16389.8 512.522 5
 8 -6 15 1654.59 213.998 5
 8 -6 14 12856.7 598.377 5
 8 6 -7 835.78 246.576 5
 8 6 -6 36342 1315.79 5
 8 6 -5 71.6919 162.089 5
 8 6 -4 61098 1703.53 5
 8 -6 4 61631.2 2163.66 2
 8 6 -3 2043.89 354.379 5
 8 -6 3 1916.43 409.27 2
 8 6 -2 54430.9 1628.77 5
 8 6 -1 3109.71 419.689 5
 8 6 0 18574.6 941.604 5
 8 6 1 3957.14 541.403 3
 8 6 1 4179.33 523.916 5
 8 6 2 53832.2 1930.23 3
 8 6 2 58793.2 1607.19 5
 8 6 3 1646.13 321.622 5
 8 6 3 1831.04 382.538 3
 8 6 4 62137.1 1641.26 5
 8 6 5 150.934 181.234 5
 8 -6 -6 40181.6 1056.34 6
 8 6 6 42538.3 1374.83 5
 8 6 7 1016.87 251.524 5
 8 -6 -7 741.162 183.768 6
 8 -6 -8 11654.1 586.97 6
 8 6 8 12563.5 747.449 5
 8 6 9 70.0025 154.389 5
 8 -6 -9 230.715 119.698 6
 8 -6 -10 16663.9 688.79 6
 8 6 10 17218.1 821.644 5
 8 6 11 1276.21 246.061 5
 8 -6 -11 1115.68 190.752 6
 8 -6 -12 17994.8 647.049 6
 8 6 12 17882 730.575 5
 8 -6 -13 283.744 106.284 6
 8 -7 16 1001.53 135.681 5
 8 -7 15 8389.53 401.165 5
 8 -7 14 98.0472 115.769 5
 8 7 -7 14060.1 853.683 5
 8 7 -6 -73.7007 208.535 5
 8 7 -5 24950.9 1159.06 5
 8 7 -4 328.481 226.979 5
 8 7 -3 81138.4 2034.01 5
 8 7 -2 707.763 319.71 5
 8 7 -1 42135.6 1476.55 5
 8 7 0 6343.99 615.549 5
 8 7 1 42482.7 1786.82 3
 8 7 1 44568.7 1511.73 5
 8 7 2 832.028 415.387 3
 8 7 2 933.605 350.164 5
 8 7 3 78824.1 1914.49 5
 8 7 4 -267.212 278.022 5
 8 -7 -5 30988.8 959.331 6
 8 7 5 32044.8 1217.24 5
 8 7 6 118.766 161.42 5
 8 -7 -6 143.385 116.76 6
 8 -7 -7 15605.9 683.328 6
 8 7 7 16364.9 869.48 5
 8 7 8 277.559 200.732 5
 8 -7 -8 255.654 134.13 6
 8 -7 -9 17273.1 715.778 6
 8 7 9 17440.6 841.387 5
 8 7 10 -88.7596 170.77 5
 8 -7 -10 -66.2152 135.166 6
 8 -7 -11 31432.7 902.864 6
 8 7 11 31343.3 981.671 5
 8 -7 -12 875.804 160.496 6
 8 -7 -13 10031.6 445.053 6
 8 -7 -14 173.263 71.3281 6
 8 -8 15 1482.86 167.442 5
 8 -8 14 1538.69 200.694 5
 8 8 -6 -490.033 239.38 5
 8 8 -5 1604.61 343.883 5
 8 8 -4 10635.5 789.462 5
 8 8 -3 1098.92 325.476 5
 8 8 -2 68279.7 1929.35 5
 8 8 -1 2581.35 475.959 5
 8 8 0 44932.5 1549.54 5
 8 8 1 4129.77 601.584 5
 8 8 2 60495.7 1780.54 5
 8 8 3 843.47 272.599 5
 8 8 4 12436.2 796.538 5
 8 8 5 1467.68 308.659 5
 8 -8 -5 1495.29 244.909 6
 8 8 6 82.334 151.493 5
 8 -8 -6 813.29 201.451 6
 8 8 7 69.8291 187.323 5
 8 -8 -7 338.969 146.228 6
 8 -8 -8 7667.18 506.462 6
 8 8 8 8757.66 603.621 5
 8 8 9 -395.365 182.051 5
 8 -8 -9 60.7699 138.798 6
 8 -8 -10 15445.8 669.757 6
 8 -8 -11 94.375 105.495 6
 8 -8 -12 10817.2 490.165 6
 8 -8 -13 1490.67 177.809 6
 8 -8 -14 1839.86 171.605 6
 8 -9 14 -26.7173 80.4802 5
 8 -9 13 900.635 164.045 5
 8 9 -5 4259.53 531.106 5
 8 9 -4 27.2055 207.889 5
 8 9 -3 2854.67 444.57 5
 8 9 -2 1712.68 383.212 5
 8 9 -1 24424.6 1201.58 5
 8 9 0 1211.66 380.234 5
 8 9 1 23708.8 1164.13 5
 8 9 2 1862.96 394.983 5
 8 9 3 2383.54 391.473 5
 8 9 4 7.60009 186.884 5
 8 -9 -5 4350.89 400.497 6
 8 9 5 4304.27 485.637 5
 8 9 6 690.893 252.415 5
 8 -9 -6 865.465 206.896 6
 8 9 7 1031.58 263.807 5
 8 -9 -7 742.5 192.879 6
 8 -9 -8 1662.48 248.038 6
 8 9 8 1580.64 287.455 5
 8 -9 -9 1442.38 229.672 6
 8 -9 -10 759.118 174.535 6
 8 -9 -11 3337.14 291.812 6
 8 -9 -12 339.387 113.853 6
 8 -9 -13 909.081 133.571 6
 8 -9 -14 6.97486 59.0112 6
 8 -10 13 860.683 129.269 5
 8 -10 12 602.814 131.589 5
 8 10 -4 -50.4022 248.347 5
 8 10 -3 3551.7 499.549 5
 8 10 -2 4830.61 573.582 5
 8 10 -1 134.63 248.021 5
 8 10 0 268.809 235.339 5
 8 10 1 167.708 230.855 5
 8 10 2 2211.07 420.044 5
 8 10 3 3715.49 463.273 5
 8 10 4 392.23 219.56 5
 8 -10 -5 3365.65 356.166 6
 8 10 5 3312.25 420.602 5
 8 -10 -6 1976.72 292.614 6
 8 10 6 2056.83 333.643 5
 8 10 7 417.774 193.68 5
 8 -10 -7 432.411 149.275 6
 8 -10 -8 3255.77 330.491 6
 8 -10 -9 32.9304 132.562 6
 8 -10 -10 2753.93 278.943 6
 8 -10 -11 514.098 134.331 6
 8 -10 -12 744.188 133.257 6
 8 -10 -13 863.054 119.552 6
 8 -11 12 151.087 66.6389 5
 8 -11 11 5086.43 283.569 5
 8 -11 10 127.021 89.2149 5
 8 11 -3 2720 455.209 5
 8 11 -2 788.827 305.439 5
 -8 11 2 2381.63 350.681 4
 -8 11 1 34359 1125.08 4
 8 11 -1 32842.5 1382.85 5
 8 11 0 1675.26 425.287 5
 8 11 1 36828.1 1415.32 5
 8 11 2 168.824 208.439 5
 8 11 3 1936.72 351.391 5
 8 11 4 1615.34 317.054 5
 8 -11 -4 1852.5 280.635 6
 8 -11 -5 8151.98 531.067 6
 8 11 5 7085.64 553.078 5
 8 11 6 510.95 199.029 5
 8 -11 -6 293.939 144.793 6
 8 -11 -7 14716.9 650.684 6
 8 -11 -8 162.11 115.628 6
 8 -11 -9 8218.98 454.887 6
 8 -11 -10 402.072 125.335 6
 8 -11 -11 5050.21 303.604 6
 8 -11 -12 132.627 73.8149 6
 -8 12 3 304.166 148.707 4
 -8 12 2 15269.2 715.446 4
 -8 12 1 4678.93 432.446 4
 8 12 -1 478.807 270.653 5
 -8 12 0 43738 1229.35 4
 8 12 0 43440.7 1431.34 5
 8 12 1 710.744 294.492 5
 8 12 2 16322.2 861.71 5
 8 12 3 155.731 180.174 5
 8 -12 -4 8270.69 511.416 6
 8 12 4 5699.42 475.547 5
 8 -12 -5 2827.03 308.637 6
 8 12 5 2743.81 318.642 5
 8 -12 -6 11454.1 556.055 6
 8 -12 -7 553.219 151.212 6
 8 -12 -8 16401.2 613.424 6
 8 -12 -9 318.147 114.226 6
 8 -12 -10 9016.1 392.971 6
 8 -12 -11 451.231 94.8976 6
 -8 13 3 17495.7 675.875 4
 -8 13 2 787.841 187.123 4
 -8 13 1 8480.58 510.564 4
 -8 13 0 1861.99 273.725 4
 -8 13 -1 8113.86 504.14 4
 -8 13 -2 2221.19 323.186 4
 8 -13 -3 21002.7 746.625 6
 8 -13 -4 229.657 134.127 6
 8 -13 -5 21179.2 710.435 6
 8 -13 -6 327.248 123.746 6
 8 -13 -7 11784.4 492.965 6
 8 -13 -8 -88.9486 108 6
 8 -13 -9 5814.38 299.218 6
 -8 14 3 356.586 132.933 4
 -8 14 2 7314.44 402.753 4
 -8 14 1 -16.0729 124.606 4
 -8 14 0 33.3324 120.019 4
 8 -14 -1 71.2981 109.832 6
 -8 14 -1 534.576 185.344 4
 8 -14 -2 6947.92 401.526 6
 -8 14 -2 7256.72 427.701 4
 8 -14 -3 34.0946 123.669 6
 -8 14 -3 651.235 178.608 4
 8 -14 -4 13144.6 517.068 6
 -8 14 -4 11865.9 521.982 4
 8 -14 -5 172.499 105.336 6
 -8 14 -5 274.811 124.72 4
 8 -14 -6 8511.44 384.999 6
 -8 14 -6 7285.72 382.598 4
 8 -14 -7 707.989 120.769 6
 8 -14 -8 2707.86 189.169 6
 -8 14 -8 2273.57 195.775 4
 -8 15 1 1672.77 176.055 4
 8 -15 1 1242.25 172.78 6
 8 -15 0 1113.31 159.49 6
 -8 15 0 1050.01 157.95 4
 8 -15 -1 2373.79 216.382 6
 -8 15 -1 1237.01 167.45 4
 8 -15 -2 106.211 90.3047 6
 -8 15 -2 399.152 119.194 4
 8 -15 -3 1120.32 150.06 6
 -8 15 -3 1220 162.487 4
 8 -15 -4 518.43 111.105 6
 -8 15 -4 274.246 101.537 4
 8 -15 -5 1020.23 132.015 6
 -8 15 -5 1052 139.475 4
 9 0 0 -275.349 140.351 5
 9 0 1 196.219 135.937 5
 9 0 1 -595.08 255.858 2
 9 0 2 7933.41 752.087 2
 9 0 2 8312.37 504.117 5
 9 0 3 723.167 186.202 5
 9 0 3 701.541 295.678 2
 9 0 4 430.983 165.61 5
 9 0 4 880.489 297.261 2
 9 0 5 -20.9778 138.476 5
 9 0 5 -13.9876 164.888 2
 9 0 6 6989.9 518.641 5
 9 0 7 903.066 246.195 5
 9 0 8 32141.6 1120.78 5
 9 0 9 512.49 210.592 5
 9 0 10 87.41 178.114 5
 9 0 11 2324.09 336.7 5
 9 0 12 8467.16 550.446 5
 9 0 13 -105.875 161.392 5
 9 0 14 104.73 119.731 5
 9 0 15 1174.93 177.848 5
 9 0 16 1939.02 178.758 5
 9 -1 16 1750.11 178.6 5
 9 -1 15 982.551 168.804 5
 9 -1 14 13.8662 122.288 5
 9 -1 13 14234.6 664.503 5
 9 -1 12 3028.76 355.437 5
 9 -1 11 16172.7 791.893 5
 9 -1 10 2973.63 382.21 5
 9 -1 9 17996.7 847.591 5
 9 -1 8 8940.52 610.997 5
 9 -1 7 9468.94 656.362 5
 9 -1 6 2867.18 366.74 5
 9 -1 5 643.481 204.945 5
 9 -1 5 410.073 234.886 2
 9 -1 4 406.685 162.173 5
 9 -1 4 505.551 266.665 2
 9 -1 3 5467.42 650.925 2
 9 -1 3 4624.56 390.121 5
 9 1 -2 378.719 159.04 5
 9 -1 2 -65.5856 133.757 5
 9 -1 2 283.331 192.663 2
 9 -1 1 19620.4 1122.84 2
 9 1 -1 18841.8 768.344 5
 9 -1 1 19929.5 729.718 5
 9 -1 0 2539.9 420.331 2
 9 1 0 2465.74 317.383 5
 9 1 1 20381.3 1151.18 2
 9 1 1 19534.9 783.009 5
 9 1 2 278.534 150.642 5
 9 1 2 -344.752 209.622 2
 9 1 3 5993.04 675.747 2
 9 1 3 6425.01 487.866 5
 9 1 4 439.185 176.116 5
 9 1 4 412.314 211.408 2
 9 1 5 -33.2377 167.666 5
 9 1 5 -60.8873 174.843 2
 9 1 6 2759.72 343.858 5
 9 1 7 12672.8 705.176 5
 9 1 8 7622.95 576.812 5
 9 1 9 17541.8 846.219 5
 9 1 10 3196.82 382.581 5
 9 1 11 13073.3 696.177 5
 9 1 12 2374.69 314.093 5
 9 1 13 12823.7 631.288 5
 9 1 14 293.073 134.928 5
 9 1 15 1133.45 178.159 5
 9 1 16 1933.2 172.544 5
 9 -2 16 3521.36 239.265 5
 9 -2 15 39.6184 103.212 5
 9 -2 14 17939.3 687.888 5
 9 -2 13 2784.5 315.975 5
 9 -2 12 18779.9 819.278 5
 9 -2 11 311.653 192.047 5
 9 -2 10 83096.6 1785.4 5
 9 -2 9 310.787 190.196 5
 9 -2 8 9185.89 631.659 5
 9 -2 7 969.563 245.006 5
 9 -2 6 29067.8 1037.92 5
 9 -2 5 5335.52 448.112 5
 9 -2 4 11625.4 955.348 2
 9 -2 4 11176.6 605.108 5
 9 -2 3 4373.4 576.306 2
 9 2 -3 4446.32 396.293 5
 9 -2 3 4667.3 382.146 5
 9 -2 2 46415.7 1821.68 2
 9 2 -2 44529.3 1211.93 5
 9 -2 2 42822 1064.8 5
 9 -2 1 454.353 322.103 2
 9 2 -1 2474.32 366.782 5
 9 -2 0 57752.2 1896.96 2
 9 2 0 52589.8 1333.73 5
 9 2 1 938.776 276.547 5
 9 2 2 44826 1842.29 2
 9 2 2 42991.9 1200.16 5
 9 2 3 4827.61 630.925 2
 9 2 3 4908.31 430.468 5
 9 2 4 10896.9 1007.55 2
 9 2 4 13971.6 716.349 5
 9 2 5 5225.62 460.119 5
 9 2 6 30942.6 1086.69 5
 9 2 7 1068.3 238.564 5
 9 2 8 6959.18 551.587 5
 9 2 9 406.943 203.522 5
 9 2 10 79867.4 1730.8 5
 9 2 11 127.098 166.153 5
 9 2 12 19443.7 812.332 5
 9 2 13 3035.68 321.803 5
 9 2 14 18199.2 658.638 5
 9 2 15 396.94 114.522 5
 9 -3 16 58.6804 81.8625 5
 9 -3 15 16370 573.663 5
 9 -3 14 373.091 140.332 5
 9 -3 13 11428.2 591.695 5
 9 -3 12 1120.18 243.849 5
 9 -3 11 47757.5 1325.59 5
 9 -3 10 471.829 205.372 5
 9 -3 9 24389.3 1016.07 5
 9 -3 8 111.608 190.569 5
 9 -3 7 14316.1 755.261 5
 9 -3 6 1047.43 238.318 5
 9 -3 5 97922.6 1818.26 5
 9 3 -4 461.422 180.175 5
 9 -3 4 380.698 166.379 5
 9 -3 3 12299.1 975.479 2
 9 3 -3 10541.2 647.26 5
 9 -3 3 12366.9 598.585 5
 9 -3 2 1776.26 390.733 2
 9 3 -2 1911.81 312.252 5
 9 3 -1 31605.7 1091.05 5
 9 -3 1 31005.7 1476.23 2
 9 3 0 9172.03 603.145 5
 9 -3 0 8389.24 752.224 2
 9 3 1 29879 1064.51 5
 9 3 2 1958.6 309.274 5
 9 3 3 16655.1 790.162 5
 9 3 4 545.07 207.68 5
 9 3 5 95125.1 1879.62 5
 9 3 6 1009.43 243.614 5
 9 3 7 9554.1 631.501 5
 9 3 8 523.033 217.627 5
 9 3 9 23264.2 965.942 5
 9 3 10 578.604 224.215 5
 9 3 11 43346.5 1238.38 5
 9 3 12 1668.52 262.543 5
 9 3 13 14244.5 623.081 5
 9 3 14 479.341 136.596 5
 9 3 15 15857.9 504.813 5
 9 -4 16 14920.1 447.613 5
 9 -4 15 36.0476 92.2316 5
 9 -4 14 10801.3 508.831 5
 9 -4 13 1584.38 254.14 5
 9 -4 12 22202.1 855.677 5
 9 -4 11 -92.3897 180.602 5
 9 -4 10 7363.62 568.176 5
 9 -4 9 686.411 217.031 5
 9 -4 8 41227.6 1270.71 5
 9 -4 7 191.981 162.404 5
 9 4 -6 17161.5 826.082 5
 9 -4 6 17360.3 802.848 5
 9 4 -5 488.713 192.649 5
 9 -4 5 84.2187 139.463 5
 9 4 -4 95385.7 1931.1 5
 9 -4 4 87868.9 1638.13 5
 9 4 -3 3502.83 402.363 5
 9 -4 3 2695.14 298.239 5
 9 4 -2 27486.9 1057.46 5
 9 -4 2 30523.4 1502.09 2
 9 4 -1 4564.94 464.821 5
 9 -4 1 3466.14 539.572 2
 9 4 0 33815.2 1182.75 5
 9 -4 0 36479.1 1604.55 2
 9 4 1 4506.49 475.795 5
 9 -4 -1 3543.39 540.64 2
 9 4 2 35806.9 1222.77 5
 9 4 3 2979.93 379.221 5
 9 4 4 92969.4 1902.55 5
 9 4 5 45.0969 161.887 5
 9 4 6 12328.2 726.59 5
 9 4 7 286.323 197.621 5
 9 4 8 38963.7 1256.86 5
 9 4 9 818.708 240.951 5
 9 4 10 9995.64 617.019 5
 9 4 11 199.156 151.039 5
 9 4 12 21532.4 812.746 5
 9 4 13 1552.54 224.666 5
 9 4 14 12107.3 495.711 5
 9 -5 16 151.329 71.858 5
 9 -5 15 4996.38 304.709 5
 9 -5 14 3689.13 294.786 5
 9 -5 13 9874.53 527.729 5
 9 -5 12 1303.67 246.63 5
 9 -5 11 208.156 185.523 5
 9 -5 10 2179.67 327.057 5
 9 -5 9 6132.54 505.961 5
 9 -5 8 275.941 188.798 5
 9 -5 7 15031.3 764.2 5
 9 5 -7 20210.4 888.087 5
 9 5 -6 137.382 154.93 5
 9 -5 6 86.5889 147.661 5
 9 5 -5 23886.3 1024.78 5
 9 -5 5 23477.6 888.38 5
 9 5 -4 760.912 244.589 5
 9 -5 4 935.234 207.98 5
 9 5 -3 29725.4 1144.26 5
 9 5 -2 2742.99 401.804 5
 9 5 -1 17433.6 900.614 5
 9 5 0 6110.9 542.63 5
 9 5 1 19561.3 933.002 5
 9 5 2 2579.21 390.51 5
 9 5 3 27077.2 1113.13 5
 9 5 4 811.487 241.604 5
 9 5 5 20382.2 936.423 5
 9 5 6 120.24 170.48 5
 9 5 7 16555.8 850.791 5
 9 5 8 419.9 212.277 5
 9 5 9 8182.27 593.321 5
 9 5 10 2640.87 341.039 5
 9 5 11 -13.5129 151.83 5
 9 5 12 1281.49 228.482 5
 9 5 13 8231 444.825 5
 9 -6 15 1146.56 146.455 5
 9 -6 14 1065.36 165.634 5
 9 -6 13 357.981 140.818 5
 9 -6 12 19.2967 125.968 5
 9 -6 11 1912.56 275.427 5
 9 -6 10 1544.8 268.227 5
 9 -6 9 2780.68 346.795 5
 9 -6 8 1285.09 264.774 5
 9 6 -7 -77.1938 153.508 5
 9 -6 7 98.6468 148.486 5
 9 -6 6 1893.59 280.672 5
 9 6 -6 2394.14 359.853 5
 9 6 -5 921.981 249.473 5
 9 -6 5 1327.4 234.376 5
 9 6 -4 17188.4 910.756 5
 9 6 -3 653.74 235.359 5
 9 6 -2 15803.5 876.503 5
 9 6 -1 930.29 310.856 5
 9 6 0 19656.2 983.551 5
 9 6 1 435.752 264.838 5
 9 6 2 13053.5 783.055 5
 9 6 3 523.81 236.658 5
 9 6 4 15766.9 865.581 5
 9 6 5 1380.43 294.126 5
 9 6 6 1515.29 294.075 5
 9 6 7 76.8644 170.776 5
 9 6 8 703.35 235.617 5
 9 6 9 2346.55 333.218 5
 9 6 10 2169 309.327 5
 9 6 11 1883.75 277.467 5
 9 6 12 222.834 121.762 5
 9 -7 15 4051.46 220.968 5
 9 -7 14 486.192 118.852 5
 9 -7 13 1889.6 222.45 5
 9 -7 12 1226.98 203.541 5
 9 -7 11 1302.86 214.092 5
 9 -7 10 1237.92 229.655 5
 9 -7 9 1204.47 239.193 5
 9 -7 8 1105.87 235.198 5
 9 -7 7 14832.6 703.068 5
 9 7 -6 230.279 167.189 5
 9 -7 6 414.968 152.233 5
 9 7 -5 10381.5 719.779 5
 9 7 -4 1126.82 279.619 5
 9 7 -3 1245.25 300.785 5
 9 7 -2 3008.33 428.938 5
 9 7 -1 3479.23 463.494 5
 9 7 0 872.962 299.487 5
 9 7 1 3618.45 460.897 5
 9 7 2 2728.19 401.604 5
 9 7 3 1743.32 337.808 5
 9 7 4 946.111 267.249 5
 9 7 5 8081.57 628.405 5
 9 7 6 161.518 198.842 5
 9 7 7 13289.1 763.458 5
 9 7 8 1498.05 288.119 5
 9 7 9 1391.43 268.868 5
 9 7 10 1093.82 212.729 5
 9 7 11 1092.04 190.861 5
 9 -8 14 6627.07 288.491 5
 9 -8 13 515.003 121.046 5
 9 -8 12 2373.38 239.661 5
 9 -8 11 470.474 148.602 5
 9 -8 10 6079.95 410.731 5
 9 -8 9 511.047 163.17 5
 9 -8 8 15465.2 662.559 5
 9 -8 7 328.144 142.243 5
 9 8 -6 39137.7 1351.09 5
 9 8 -5 -0.74936 207.208 5
 9 8 -4 33517.2 1311.18 5
 9 8 -3 1700.36 344.067 5
 9 8 -2 5940.73 601.089 5
 9 8 -1 3985.15 512.785 5
 9 8 0 19053.5 997.637 5
 9 8 1 3834.97 494.627 5
 9 8 2 4388.58 506.729 5
 9 8 3 1677.63 347.176 5
 9 -8 -4 31000.7 927.511 6
 9 8 4 36198.5 1367.64 5
 9 8 5 137.208 192.007 5
 9 -8 -5 75.3754 117.836 6
 9 -8 -6 30583.5 891.503 6
 9 8 6 34074.7 1223.47 5
 9 8 7 262.737 180.67 5
 9 -8 -7 155.253 118.337 6
 9 -8 -8 14472.9 592.38 6
 9 8 8 15028.9 764.371 5
 9 8 9 375.977 168.772 5
 9 -8 -9 203.131 104.516 6
 9 -8 -10 6306.18 348.581 6
 9 8 10 6100.79 427.365 5
 9 -9 13 7271.74 294.024 5
 9 -9 12 249.932 91.4943 5
 9 -9 11 12751.4 485.854 5
 9 -9 10 111.257 100.726 5
 9 -9 9 15230 582.073 5
 9 -9 8 120.773 117.789 5
 9 9 -5 19867.8 983.598 5
 9 9 -4 603.231 256.163 5
 9 9 -3 16718.3 947.922 5
 9 9 -2 1809.52 384.005 5
 9 9 -1 45923.8 1566.97 5
 9 9 0 3536.98 531.817 5
 9 9 1 38406.3 1411.13 5
 9 9 2 1813.92 371.838 5
 9 9 3 14732.2 864.719 5
 9 9 4 309.899 210.038 5
 9 -9 -4 698.663 179.438 6
 9 -9 -5 21216.3 765.49 6
 9 9 5 22578.7 1011.41 5
 9 9 6 927.79 239.775 5
 9 -9 -6 1021.91 192.767 6
 9 -9 -7 10828.5 518.381 6
 9 9 7 11589.2 668.633 5
 9 9 8 88.341 126.657 5
 9 -9 -8 69.2022 99.1805 6
 9 -9 -9 12543.2 512.299 6
 9 9 9 11952 580.527 5
 9 -9 -10 32.489 70.1065 6
 9 -9 -11 10432.6 384.353 6
 9 -10 11 25.0092 63.4454 5
 9 -10 10 12706.8 433.317 5
 9 10 -4 13671.2 820.09 5
 9 10 -3 404.173 250.74 5
 9 10 -2 54447.2 1670.22 5
 9 10 -1 1373.2 343.663 5
 9 10 0 9215.65 709.04 5
 9 10 1 3824.45 521.013 5
 9 10 2 50843.6 1557.6 5
 9 10 3 842.343 278.051 5
 9 -10 -3 586.849 177.319 6
 9 -10 -4 15424.2 659.864 6
 9 10 4 12950 755.147 5
 9 10 5 129.81 175.597 5
 9 -10 -5 107.622 120.123 6
 9 -10 -6 11823.8 541.203 6
 9 10 6 11203.9 652.11 5
 9 10 7 231.652 151.554 5
 9 -10 -7 332.415 132.655 6
 9 -10 -8 12780.3 525.338 6
 9 10 8 13058.9 592.237 5
 9 -10 -9 646.358 131.045 6
 9 -10 -10 11598.9 417.745 6
 9 -10 -11 -96.5822 62.5276 6
 9 11 -2 765.142 272.45 5
 9 11 -1 19051.3 955.877 5
 9 11 0 838.697 285.921 5
 -9 11 0 2356.65 294.138 4
 9 11 1 19746.9 958.673 5
 9 11 2 919.691 284.868 5
 9 -11 -3 13161.2 590.58 6
 9 11 3 12019.6 710.945 5
 9 11 4 1134.55 266.693 5
 9 -11 -4 780.963 169.595 6
 9 -11 -5 7144.3 418.947 6
 9 11 5 6771.79 497.03 5
 9 11 6 491.776 165.7 5
 9 -11 -6 414.555 133.426 6
 9 -11 -7 6408.94 370.149 6
 9 11 7 5462.66 369.689 5
 9 -11 -8 531.993 121.979 6
 9 -11 -9 4427.17 266.076 6
 9 -11 -10 -12.9855 64.5023 6
 9 12 0 1982.76 314.559 5
 -9 12 0 1557.58 220.27 4
 9 12 1 13.4408 169.413 5
 -9 12 -1 117.473 128.83 4
 9 12 2 892.754 230.005 5
 9 -12 -2 1480.32 216.126 6
 -9 12 -2 1323.96 218.295 4
 9 12 3 1016.8 226.221 5
 9 -12 -3 1135.45 189.883 6
 9 -12 -4 3698.43 296.889 6
 9 12 4 4248.14 368.244 5
 9 12 5 822.722 180.988 5
 9 -12 -5 826.002 155.489 6
 9 -12 -6 4231.02 287.187 6
 9 -12 -7 117.324 83.1425 6
 9 -12 -8 3067.35 214.663 6
 -9 13 0 461.982 142.099 4
 9 -13 -1 4770.17 321.168 6
 -9 13 -1 4435.02 314.491 4
 9 -13 -2 374.267 127.695 6
 -9 13 -2 978.276 173.319 4
 9 -13 -3 3694.62 276.331 6
 -9 13 -3 3490.69 287.136 4
 9 -13 -4 488.915 124 6
 -9 13 -4 491.412 133.811 4
 9 -13 -5 232.657 100.551 6
 -9 13 -5 399.765 122.449 4
 9 -13 -6 296.879 97.5612 6
 9 -13 -7 266.907 78.0097 6
 9 -14 1 678.677 131.795 6
 9 -14 0 8685.02 366.38 6
 -9 14 -1 1309.63 158.771 4
 9 -14 -1 601.175 123.021 6
 9 -14 -2 11200.9 400.24 6
 -9 14 -2 9864.47 373.076 4
 9 -14 -3 -113.486 94.8646 6
 -9 14 -3 212.926 95.1304 4
 9 -14 -4 4820.51 245.564 6
 10 0 0 32967.6 1023.6 5
 10 0 1 3348.09 375.622 5
 10 0 2 31784 1014.74 5
 10 0 3 1933.71 288.342 5
 10 0 4 9864.5 608.29 5
 10 0 5 78.6536 160.299 5
 10 0 6 47339.6 1318.65 5
 10 0 7 3449.29 404.429 5
 10 0 8 76167.1 1694.46 5
 10 0 9 -189.01 226.496 5
 10 0 10 17811 814.058 5
 10 0 11 329.119 168.395 5
 10 0 12 13754.3 641.11 5
 10 0 13 57.2494 126.139 5
 10 0 14 9568.58 438.71 5
 10 0 15 133.09 85.7174 5
 10 -1 15 3721.12 238.262 5
 10 -1 14 35.9678 111.959 5
 10 -1 13 11402 535.484 5
 10 -1 12 612.224 174.784 5
 10 -1 11 13016.8 663.735 5
 10 -1 10 1138.47 247.171 5
 10 -1 9 40184.7 1213.5 5
 10 -1 8 749.564 228.958 5
 10 -1 7 61736.2 1515.07 5
 10 -1 6 3684.37 400.244 5
 10 -1 5 15858.6 755.939 5
 10 -1 4 272.097 169.168 5
 10 -1 3 15352.4 710.427 5
 10 -1 2 699.858 185.373 5
 10 1 -1 16918.6 753.615 5
 10 -1 1 15211.1 680.123 5
 10 1 0 4776.96 432.974 5
 10 1 1 16911.8 762.256 5
 10 1 2 683.666 213.471 5
 10 1 3 15333.1 753.701 5
 10 1 4 328.973 180.311 5
 10 1 5 15091.8 775.863 5
 10 1 6 3711.5 403.653 5
 10 1 7 50896.8 1420.25 5
 10 1 8 821.646 249.519 5
 10 1 9 44211.3 1283.83 5
 10 1 10 711.99 226.427 5
 10 1 11 11083.2 615.789 5
 10 1 12 696.941 181.842 5
 10 1 13 13689.6 575.134 5
 10 1 14 149.055 99.9325 5
 10 1 15 3947.26 238.215 5
 10 -2 15 245.757 86.0244 5
 10 -2 14 573.467 134.44 5
 10 -2 13 406.384 140.939 5
 10 -2 12 405.065 157.311 5
 10 -2 11 490.415 183.514 5
 10 -2 10 9392.89 592.497 5
 10 -2 9 1696 286.243 5
 10 -2 8 11980.1 679.73 5
 10 -2 7 625.407 210.408 5
 10 -2 6 34301.6 1122.59 5
 10 -2 5 1947.5 295.399 5
 10 -2 4 34708.6 1069.31 5
 10 2 -3 662.654 180.612 5
 10 -2 3 669.549 191.474 5
 10 2 -2 1853.86 276.168 5
 10 -2 2 1521.28 243.929 5
 10 2 -1 -32.4241 148.667 5
 10 2 0 561.513 185.269 5
 10 2 1 -45.8209 160.054 5
 10 2 2 2940.11 357.751 5
 10 2 3 269.882 181.736 5
 10 2 4 35094.9 1165.12 5
 10 2 5 2140.79 322.217 5
 10 2 6 32062.4 1127.3 5
 10 2 7 425.571 202.704 5
 10 2 8 10061.3 646.29 5
 10 2 9 1545.69 285.507 5
 10 2 10 8645.06 558.185 5
 10 2 11 1167.12 225.741 5
 10 2 12 379.321 164.55 5
 10 2 13 603.922 152.789 5
 10 2 14 1133.72 170.428 5
 10 -3 15 724.147 117.599 5
 10 -3 14 3077.1 248.774 5
 10 -3 13 922.324 182.016 5
 10 -3 12 324.358 134.421 5
 10 -3 11 1304.91 233.704 5
 10 -3 10 753.708 217.226 5
 10 -3 9 1051.71 227.289 5
 10 -3 8 889.708 227.116 5
 10 -3 7 651.571 197.697 5
 10 -3 6 316.265 165.768 5
 10 -3 5 2371.2 305.122 5
 10 3 -4 2087.49 300.197 5
 10 -3 4 2627.94 310.475 5
 10 3 -3 5266.37 462.688 5
 10 -3 3 3393.21 327.816 5
 10 3 -2 1051.01 235.125 5
 10 3 -1 6731.55 517.518 5
 10 3 0 352.592 194.419 5
 10 3 1 8625.1 590.074 5
 10 3 2 1292.27 261.083 5
 10 3 3 4667.46 451.42 5
 10 3 4 2230.1 335.202 5
 10 3 5 2622.13 353.869 5
 10 3 6 171.592 165.531 5
 10 3 7 1026.37 250.859 5
 10 3 8 853.772 235.458 5
 10 3 9 942.363 236.447 5
 10 3 10 607.656 196.353 5
 10 3 11 1247.33 231.455 5
 10 3 12 273.213 137.838 5
 10 3 13 669.565 161.981 5
 10 3 14 3378.05 246.619 5
 10 -4 15 1813.37 157.287 5
 10 -4 14 1596.98 177.224 5
 10 -4 13 1205.36 188.018 5
 10 -4 12 5809.64 396.702 5
 10 -4 11 1674.32 248.909 5
 10 -4 10 14926.9 690.549 5
 10 -4 9 1416.54 257.672 5
 10 -4 8 10976 626.183 5
 10 -4 7 1542.86 268.587 5
 10 -4 6 349.722 166.386 5
 10 4 -5 1296.98 243.797 5
 10 -4 5 1802.86 260.618 5
 10 4 -4 4342.49 425.398 5
 10 -4 4 4324.87 372.925 5
 10 4 -3 686.82 208.985 5
 10 4 -2 11605.1 712.954 5
 10 4 -1 710.403 253.368 5
 10 4 0 10991.7 697.818 5
 10 4 1 131.465 214.455 5
 10 4 2 15561.2 818.59 5
 10 4 3 171.75 178.565 5
 10 4 4 5297.2 499.11 5
 10 4 5 1239.7 276.611 5
 10 4 6 699.794 226.253 5
 10 4 7 1739.88 316.084 5
 10 4 8 6475.22 527.67 5
 10 4 9 1558.63 300.498 5
 10 4 10 16348.1 757.266 5
 10 4 11 1280.76 235.294 5
 10 4 12 6554.33 425.147 5
 10 4 13 1093.06 169.468 5
 10 4 14 1805.31 165.82 5
 10 -5 14 676.066 120.378 5
 10 -5 13 8137.85 395.368 5
 10 -5 12 368.256 135.746 5
 10 -5 11 12005.2 566.22 5
 10 -5 10 353.824 160.65 5
 10 -5 9 15455.6 691.486 5
 10 -5 8 940.256 216.901 5
 10 -5 7 25602.2 910.919 5
 10 5 -6 589.574 193.165 5
 10 -5 6 291.996 135.655 5
 10 5 -5 13445.8 732.212 5
 10 -5 5 13388.8 634.192 5
 10 5 -4 1130.15 250.423 5
 10 5 -3 31650.3 1142.42 5
 10 5 -2 2772.93 382.179 5
 10 5 -1 7160.65 588.938 5
 10 5 0 11049.6 703.916 5
 10 5 1 12007.3 737.778 5
 10 5 2 2468.04 381.345 5
 10 5 3 29765.1 1162.16 5
 10 5 4 800.825 246.824 5
 10 5 5 12898.3 771.918 5
 10 5 6 450.11 210.531 5
 10 5 7 20613 919.673 5
 10 5 8 1020.87 240.414 5
 10 5 9 12074.4 674.768 5
 10 5 10 517.733 184.335 5
 10 5 11 12852.5 608.659 5
 10 5 12 409.76 139.333 5
 10 5 13 9798.08 400.907 5
 10 -6 14 7217.79 291.012 5
 10 -6 13 174 97.5758 5
 10 -6 12 11610.5 472.548 5
 10 -6 11 155.619 107.309 5
 10 -6 10 14849.7 618.719 5
 10 -6 9 1346.44 218.627 5
 10 -6 8 33443.9 972.123 5
 10 -6 7 393.219 155.784 5
 10 6 -6 35477 1136.41 5
 10 -6 6 33884.6 970.754 5
 10 6 -5 115.556 162.458 5
 10 6 -4 23264.7 996.298 5
 10 6 -3 3901.4 448.526 5
 10 6 -2 26704.1 1078.65 5
 10 6 -1 1623.19 356.543 5
 10 6 0 26926 1128.89 5
 10 6 1 1924.79 366.077 5
 10 6 2 22062 1008.72 5
 10 6 3 3794.18 441.432 5
 10 6 4 21880.9 992.044 5
 10 6 5 493.847 212.207 5
 10 6 6 29291.7 1119.31 5
 10 6 7 495.964 198.239 5
 10 6 8 30881.7 1074.7 5
 10 6 9 1198.77 248.136 5
 10 6 10 15328.8 684.389 5
 10 6 11 -22.0149 120.476 5
 10 6 12 11012.6 460.225 5
 10 -7 13 12385 390.569 5
 10 -7 12 582.253 121.409 5
 10 -7 11 11078.1 457.725 5
 10 -7 10 1338.57 190.508 5
 10 -7 9 10734.4 505.317 5
 10 -7 8 71.3365 110.77 5
 10 -7 7 15062.8 608.205 5
 10 7 -6 2229.33 320.805 5
 10 7 -5 22795.2 969.533 5
 10 7 -4 461.978 200.278 5
 10 7 -3 13619.9 790.285 5
 10 7 -2 899.451 315.26 5
 10 7 -1 46256.2 1462.63 5
 10 7 0 2073.99 419.354 5
 10 7 1 38846.5 1381.12 5
 10 7 2 281.364 225.28 5
 10 7 3 12945.4 794.027 5
 10 7 4 709.768 243.023 5
 10 7 5 19755.2 922.078 5
 10 7 6 2166.66 335.569 5
 10 7 7 15772.3 776.216 5
 10 7 8 26.8024 161.699 5
 10 7 9 11795.4 616.677 5
 10 7 10 1575.99 233.321 5
 10 7 11 11896.9 506.282 5
 10 -8 12 6173.09 272.014 5
 10 -8 11 1123.17 145.011 5
 10 -8 10 7692.06 361.618 5
 10 -8 9 367.72 116.684 5
 10 -8 8 2793.88 243.19 5
 10 8 -5 201.309 153.733 5
 10 8 -4 9265.88 656.27 5
 10 8 -3 1344.05 297.233 5
 10 8 -2 16024.8 877.17 5
 10 8 -1 884.532 300.178 5
 10 8 0 13564 794.556 5
 10 8 1 695.193 285.543 5
 10 8 2 14306.2 818.389 5
 10 8 3 823.972 262.011 5
 10 8 4 8500.16 624.244 5
 10 8 5 -91.6792 197.855 5
 10 8 6 5862.12 503.332 5
 10 8 7 252.709 162.702 5
 10 8 8 2655.27 317.931 5
 10 8 9 193.777 121.864 5
 10 8 10 8156.72 420.939 5
 10 -9 10 726.852 106.579 5
 10 9 -4 146.075 159.485 5
 10 9 -3 7216.68 564.538 5
 10 9 -2 1495.95 306.462 5
 10 9 -1 2393.14 363.282 5
 10 9 0 533.6 226.764 5
 10 9 1 3307.22 419.879 5
 10 9 2 2386.41 371.283 5
 10 9 3 6193.75 529.54 5
 10 9 4 77.8128 156.168 5
 10 9 5 2625.81 341.04 5
 10 9 6 854.158 217.273 5
 10 9 7 2580.37 300.732 5
 10 9 8 666.973 177.55 5
 10 9 9 708.378 152.884 5
 10 10 -3 166.386 164.244 5
 10 10 -2 2311.69 343.994 5
 10 10 -1 658.935 229.834 5
 10 10 0 172.545 186.703 5
 10 10 1 656.985 227.325 5
 10 -10 -1 626.263 146.337 6
 10 -10 -2 2527.77 246.509 6
 10 10 2 1987.05 329.327 5
 10 10 3 101.597 181.461 5
 10 -10 -3 153.696 109.34 6
 10 -10 -4 2255.35 220.26 6
 10 10 4 1539.67 275.512 5
 10 10 5 721.772 196.217 5
 10 10 6 876.413 197.206 5
 10 10 7 216.462 122.904 5
 10 10 8 4273.44 298.794 5
 10 11 -1 5987.39 480.552 5
 10 11 0 351.939 177.901 5
 10 -11 0 824.136 154.602 6
 10 -11 -1 8331.94 394.507 6
 10 11 1 8169.96 543.986 5
 10 11 2 276.197 189.563 5
 10 -11 -2 -200.712 123.503 6
 10 -11 -3 8502.9 380.272 6
 10 11 3 8012.54 514.923 5
 10 11 4 162.961 140.945 5
 10 -11 -4 179.488 94.8578 6
 10 -11 -5 6553.44 309.848 6
 10 11 5 5198.06 378.632 5
 10 11 6 1063.19 181.685 5
 10 -12 1 291.63 103.799 6
 10 -12 0 11687 419.932 6
 10 -12 -1 61.5025 84.7016 6
 10 -12 -2 10591.6 387.473 6
 10 -12 -3 1972.88 172.269 6
 10 -12 -4 16250.2 438.205 6
 -10 12 -4 15432.8 482.597 4
 -10 12 -5 42.196 97.9854 4
 11 0 0 -137.896 164.41 5
 11 0 1 1591.64 247.969 5
 11 0 2 1200.82 225.233 5
 11 0 3 -205.288 180.234 5
 11 0 4 710.378 208.988 5
 11 0 5 5213.96 453.706 5
 11 0 6 -205.929 164.915 5
 11 0 7 4567.54 425.178 5
 11 0 8 7163.7 510.177 5
 11 0 9 -32.3633 153.505 5
 11 0 10 5508.31 418.817 5
 11 0 11 207.039 125.117 5
 11 0 12 176.094 108.292 5
 11 0 13 79.2558 83.7183 5
 11 0 14 228.307 80.8164 5
 11 -1 14 256.834 85.0886 5
 11 -1 13 5206.54 307.84 5
 11 -1 12 123.37 107.113 5
 11 -1 11 3269.55 306.275 5
 11 -1 10 625.637 170.443 5
 11 -1 9 14165 680.381 5
 11 -1 8 459.757 176.908 5
 11 -1 7 7677.92 528.997 5
 11 -1 6 1837.9 286.851 5
 11 -1 5 5354.07 442.1 5
 11 -1 4 1165.78 226.238 5
 11 -1 3 14527.9 692.797 5
 11 -1 2 806.686 195.462 5
 11 1 -1 7999.1 509.219 5
 11 -1 1 8168.31 508.924 5
 11 1 0 164.474 151.261 5
 11 1 1 6374.52 486.08 5
 11 1 2 617.023 205.024 5
 11 1 3 13873.4 724.058 5
 11 1 4 765.776 214.835 5
 11 1 5 2585.85 347.042 5
 11 1 6 1340.73 265.686 5
 11 1 7 9486.99 592.628 5
 11 1 8 258.219 155.68 5
 11 1 9 17794.7 761.317 5
 11 1 10 616.245 177.283 5
 11 1 11 2792.68 292.675 5
 11 1 12 148.866 107.88 5
 11 1 13 4719.43 295.332 5
 11 -2 14 3607.69 209.827 5
 11 -2 13 522.998 115.04 5
 11 -2 12 13681.6 530.491 5
 11 -2 11 170.566 120.207 5
 11 -2 10 5493.94 401.814 5
 11 -2 9 455.703 162.055 5
 11 -2 8 9566.28 573.268 5
 11 -2 7 154.605 146.906 5
 11 -2 6 14789.1 702.905 5
 11 -2 5 416.883 185.007 5
 11 -2 4 19129.8 778.979 5
 11 -2 3 2823.35 312.992 5
 11 2 -2 21892.5 857.304 5
 11 -2 2 21065.4 776.196 5
 11 2 -1 4440.16 434.845 5
 11 2 0 42690 1215.47 5
 11 2 1 2380.14 343.839 5
 11 2 2 23491.3 939.012 5
 11 2 3 2469.92 340.639 5
 11 2 4 16257.6 802.042 5
 11 2 5 235.888 167.253 5
 11 2 6 9003.94 607.567 5
 11 2 7 144.662 166.581 5
 11 2 8 12550 674.712 5
 11 2 9 595.063 195.428 5
 11 2 10 6070.29 442.729 5
 11 2 11 195.554 133.837 5
 11 2 12 13717.7 545.578 5
 11 2 13 836.397 140.726 5
 11 -3 13 7909.92 344.869 5
 11 -3 12 1017.92 165.309 5
 11 -3 11 11582.6 516.774 5
 11 -3 10 -55.1346 142.008 5
 11 -3 9 10185.5 548.554 5
 11 -3 8 573.78 181.93 5
 11 -3 7 25437.8 891.944 5
 11 -3 6 443.766 168.646 5
 11 -3 5 25626.3 890.195 5
 11 -3 4 2106.62 270.733 5
 11 3 -3 35121.2 1072.97 5
 11 -3 3 37480 1005.02 5
 11 3 -2 2161.3 321.78 5
 11 3 -1 30779.5 1060.65 5
 11 3 0 1883.99 342.539 5
 11 3 1 30293.8 1077.8 5
 11 3 2 1305.86 283.223 5
 11 3 3 36886.4 1203.4 5
 11 3 4 1585.36 283.98 5
 11 3 5 20719 900.469 5
 11 3 6 545.276 206.856 5
 11 3 7 24468.7 972.945 5
 11 3 8 660.912 214.537 5
 11 3 9 10753.2 605.683 5
 11 3 10 146.215 141.903 5
 11 3 11 11127.5 533.441 5
 11 3 12 993.773 167.441 5
 11 3 13 9657.39 382.554 5
 11 -4 13 569.582 102.611 5
 11 -4 12 6801.53 343.657 5
 11 -4 11 188.627 106.873 5
 11 -4 10 10937 510.24 5
 11 -4 9 713.455 164.993 5
 11 -4 8 7395.73 462.502 5
 11 -4 7 1267.18 217.483 5
 11 -4 6 19862.2 748.568 5
 11 -4 5 -19.1913 117.468 5
 11 4 -4 16133.1 731.091 5
 11 -4 4 16881.5 668.161 5
 11 4 -3 1445.61 270.419 5
 11 4 -2 31514.9 1073.7 5
 11 4 -1 1959.88 328.482 5
 11 4 0 19021.5 876.331 5
 11 4 1 2409.67 382.635 5
 11 4 2 30030.9 1082.27 5
 11 4 3 949.757 242.591 5
 11 4 4 12612.7 716.255 5
 11 4 5 24.5721 165.085 5
 11 4 6 21757.5 914.659 5
 11 4 7 1865.84 304.787 5
 11 4 8 7402.32 525.637 5
 11 4 9 1136.29 228.744 5
 11 4 10 9411.84 520.425 5
 11 4 11 290.076 120.473 5
 11 4 12 6934.69 356.787 5
 11 -5 12 363.03 94.3792 5
 11 -5 11 4625.05 292.54 5
 11 -5 10 129.931 102.49 5
 11 -5 9 4262.16 321.651 5
 11 -5 8 22.9462 126.735 5
 11 -5 7 6573.97 413.096 5
 11 -5 6 1186.65 197.146 5
 11 5 -5 5058.86 405.946 5
 11 -5 5 5294.6 367.906 5
 11 5 -4 61.1637 136.098 5
 11 5 -3 23298.4 918.871 5
 11 5 -2 1255.95 266.563 5
 11 5 -1 10159.5 639.359 5
 11 5 0 1357.72 299.903 5
 11 5 1 10853.6 675.208 5
 11 5 2 1066.19 273.546 5
 11 5 3 18576.9 888.333 5
 11 5 4 -124.084 189.057 5
 11 5 5 3788.35 407.192 5
 11 5 6 1173.65 260.602 5
 11 5 7 9114.56 593.519 5
 11 5 8 602.181 196.591 5
 11 5 9 4631.35 385.09 5
 11 5 10 257.023 128.192 5
 11 5 11 4449.72 311.73 5
 11 5 12 419.337 108.102 5
 11 -6 12 3658.93 206.742 5
 11 -6 11 622.01 116.087 5
 11 -6 10 1682.12 181.855 5
 11 -6 9 -142.293 111.586 5
 11 -6 8 1474.42 190.619 5
 11 -6 7 313.578 103.472 5
 11 6 -5 104.141 134.217 5
 11 6 -4 8753.32 558.405 5
 11 6 -3 -94.6957 146.914 5
 11 6 -2 302.317 173.205 5
 11 6 -1 1084.01 259.967 5
 11 6 0 7840.25 573.851 5
 11 6 1 652.609 224.583 5
 11 6 2 155.513 180.007 5
 11 6 3 245.07 203.357 5
 11 6 4 10034.8 642.378 5
 11 6 5 152.648 162.609 5
 11 6 6 616.318 204.317 5
 11 6 7 516.929 192.4 5
 11 6 8 1591.56 254.462 5
 11 6 9 96.9497 130.596 5
 11 6 10 2168.08 241.501 5
 11 6 11 658.96 132.865 5
 11 -7 10 871.994 118.56 5
 11 -7 9 1317.37 153.386 5
 11 -7 8 722.37 125.514 5
 11 7 -5 4065.91 360.185 5
 11 7 -4 756.663 193.414 5
 11 7 -3 2399.06 323.527 5
 11 7 -2 178.191 145.118 5
 11 7 -1 5829.6 495.624 5
 11 7 0 144.709 175.789 5
 11 7 1 3309.41 391.071 5
 11 7 2 396.527 213.863 5
 11 7 3 3463.94 403.32 5
 11 7 4 950.721 243.076 5
 11 7 5 4151.53 416.056 5
 11 7 6 155.145 161.53 5
 11 7 7 2967.73 330.158 5
 11 7 8 664.262 171.408 5
 11 7 9 609.647 149.184 5
 11 7 10 902.632 152.345 5
 11 8 -4 11907.6 618.264 5
 11 8 -3 233.898 154.602 5
 11 8 -2 9971.62 608.866 5
 11 8 -1 948.052 246.201 5
 11 8 0 6923.01 531.931 5
 11 8 1 1135.94 273.63 5
 11 8 2 6629.8 521.7 5
 11 8 3 602.989 221.234 5
 11 8 4 8874.39 563.864 5
 11 8 5 601.081 194.766 5
 11 8 6 15386.8 679.393 5
 11 8 7 442.62 161.123 5
 11 8 8 4532.01 331.387 5
 11 8 9 754.101 145.831 5
 11 9 -3 18235.2 748.321 5
 11 9 -2 559.838 179.601 5
 11 9 -1 18979.4 799.698 5
 11 9 0 2690.98 337.263 5
 11 9 1 19674.6 823.521 5
 11 9 2 790.06 247.775 5
 11 9 3 16678.2 739.819 5
 11 9 4 246.184 161.058 5
 11 9 5 7387.46 471 5
 11 9 6 689.085 164.062 5
 11 9 7 8651.02 436.897 5
 11 9 8 130.808 102.802 5
 11 10 -2 11387.8 567.209 5
 11 10 -1 46.8972 125.804 5
 11 10 0 14060.7 644.207 5
 11 10 1 410.521 185.424 5
 11 10 2 10451.8 550.233 5
 11 10 3 1221.56 224.769 5
 11 10 4 13469.8 588.21 5
 11 10 5 462.882 148.775 5
 11 10 6 6773.89 361.535 5
 11 11 1 5339.62 361.617 5
 11 11 2 480.151 146.574 5
 11 11 3 5613.82 342.874 5
 11 11 4 268.063 112.559 5
 12 0 1 932.978 215.22 5
 12 0 2 15234.9 681.878 5
 12 0 3 87.1216 149.016 5
 12 0 4 31308.5 990.199 5
 12 0 5 3110.78 329.4 5
 12 0 6 21013.7 801.192 5
 12 0 7 351.563 151.689 5
 12 0 8 7377.36 461.476 5
 12 0 9 -145.822 130.862 5
 12 0 10 14014.6 554.075 5
 12 0 11 736.552 138.744 5
 12 0 12 6666.4 305.722 5
 12 -1 12 305.295 87.5357 5
 12 -1 11 5874.17 324.033 5
 12 -1 10 361.542 121.515 5
 12 -1 9 12265.7 538.886 5
 12 -1 8 121.909 122.938 5
 12 -1 7 10450.5 543.586 5
 12 -1 6 681.933 181.678 5
 12 -1 5 21298.9 799.137 5
 12 -1 4 1779.31 249.435 5
 12 -1 3 18164.6 732.892 5
 12 -1 2 655.991 195.669 5
 12 1 0 986.527 227.368 5
 12 1 1 15845.7 695.339 5
 12 1 2 712.271 216.858 5
 12 1 3 21320.1 831.6 5
 12 1 4 1466.7 258.561 5
 12 1 5 20889.2 827.845 5
 12 1 6 783.424 203.978 5
 12 1 7 6864.65 465.597 5
 12 1 8 311.417 152.831 5
 12 1 9 13792.2 599.591 5
 12 1 10 396.358 140.033 5
 12 1 11 6107.46 341.785 5
 12 1 12 363.74 92.7323 5
 12 -2 11 158.806 80.3099 5
 12 -2 10 4240.63 295.32 5
 12 -2 9 1968.48 229.481 5
 12 -2 8 5015.47 360.461 5
 12 -2 7 824.326 173.824 5
 12 -2 6 10707.5 538.602 5
 12 -2 5 1341.89 214.564 5
 12 -2 4 6016.9 409.597 5
 12 -2 3 220.567 128.549 5
 12 2 -1 186.485 142.97 5
 12 2 0 8038.7 513.26 5
 12 2 1 86.9615 121.533 5
 12 2 2 2204.39 293.605 5
 12 2 3 122.355 138.448 5
 12 2 4 6035.25 470.267 5
 12 2 5 1085.66 225.233 5
 12 2 6 10450.3 588.895 5
 12 2 7 1180.06 229.788 5
 12 2 8 4673.4 378.474 5
 12 2 9 1978.53 253.135 5
 12 2 10 4268.12 318.336 5
 12 2 11 469.334 116.199 5
 12 -3 11 186.475 79.4771 5
 12 -3 10 964.259 142.328 5
 12 -3 9 1323.23 181.591 5
 12 -3 8 682.88 151.186 5
 12 -3 7 168.059 105.112 5
 12 -3 6 277.758 124.701 5
 12 -3 5 2407.71 257.93 5
 12 -3 4 811.239 162.596 5
 12 3 -2 552.141 155.154 5
 12 3 -1 133.585 130.515 5
 12 3 0 -33.8634 118.16 5
 12 3 1 91.6795 138.503 5
 12 3 2 187.685 137.238 5
 12 3 3 1441 251.998 5
 12 3 4 717.183 198.009 5
 12 3 5 2634.64 322.358 5
 12 3 6 323.816 159.921 5
 12 3 7 312.319 159.05 5
 12 3 8 643.516 184.906 5
 12 3 9 1706.46 233.947 5
 12 3 10 1072.32 174.292 5
 12 3 11 181.187 96.6647 5
 12 -4 10 1960.8 178.957 5
 12 -4 9 920.412 149.027 5
 12 -4 8 2136.24 215.632 5
 12 -4 7 926.872 157.694 5
 12 -4 6 7110.34 388.299 5
 12 4 -3 -21.6436 104.703 5
 12 4 -2 5158.2 397.722 5
 12 4 -1 402.857 174.363 5
 12 4 0 10128.4 582.474 5
 12 4 1 525.809 205.718 5
 12 4 2 7278.99 509.631 5
 12 4 3 -174.981 151.224 5
 12 4 4 5673.5 454.775 5
 12 4 5 97.2163 127.962 5
 12 4 6 7696.13 494.609 5
 12 4 7 580.457 171.875 5
 12 4 8 1181.76 206.418 5
 12 4 9 897.969 172.217 5
 12 4 10 1515.24 191.396 5
 12 4 11 1004.46 136.208 5
 12 -5 9 9365.63 351.869 5
 12 -5 8 -78.1856 90.0253 5
 12 -5 7 3685.58 248.754 5
 12 5 -4 260.061 117.648 5
 12 5 -3 9775.92 522.44 5
 12 5 -2 323.017 150.752 5
 12 5 -1 15572.7 701.683 5
 12 5 0 978.596 241.298 5
 12 5 1 18790.7 793.37 5
 12 5 2 391.713 202.532 5
 12 5 3 12114.7 654.111 5
 12 5 4 493.276 187.691 5
 12 5 5 21364.4 820.173 5
 12 5 6 928.379 209.627 5
 12 5 7 3542.26 334.803 5
 12 5 8 26.8893 115.017 5
 12 5 9 6897.76 386.955 5
 12 5 10 737.91 134.022 5
 12 6 -4 16836.4 623.765 5
 12 6 -3 161.062 116.056 5
 12 6 -2 15748.3 677.005 5
 12 6 -1 1598.88 262.389 5
 12 6 0 20822.2 810.489 5
 12 6 1 2043.79 294.325 5
 12 6 2 14149.4 672.08 5
 12 6 3 349.436 169.541 5
 12 6 4 18777.2 765.117 5
 12 6 5 552.537 184.948 5
 12 6 6 12005.7 587.641 5
 12 6 7 311.981 138.627 5
 12 6 8 8054.95 428.609 5
 12 6 9 561.346 131.212 5
 12 7 -3 10848.5 517.629 5
 12 7 -2 812.515 181.312 5
 12 7 -1 12998.9 618.575 5
 12 7 0 2136.14 291.311 5
 12 7 1 13784.2 642.797 5
 12 7 2 1309.8 254.395 5
 12 7 3 11570.4 583.64 5
 12 7 4 270.455 148.55 5
 12 7 5 6959.35 432.871 5
 12 7 6 106.755 116.976 5
 12 7 7 7161.87 395.117 5
 12 7 8 747.374 137.907 5
 12 8 -2 2637.44 267.435 5
 12 8 -1 448.601 163.279 5
 12 8 0 10997.9 542.855 5
 12 8 1 609.086 169.888 5
 12 8 2 2756.19 289.581 5
 12 8 3 790.232 180.859 5
 12 8 4 4199.86 341.057 5
 12 8 5 453.977 136.236 5
 12 8 6 4355.13 306.884 5
 12 8 7 110.179 88.7573 5
 12 9 -1 379.173 125.686 5
 12 9 0 257.679 114.286 5
 12 9 1 424.558 135.541 5
 12 9 2 263.398 120.345 5
 12 9 3 -39.9992 112.764 5
 12 9 4 220.814 110.413 5
 12 9 5 182.362 97.5748 5
 12 10 1 -15.4157 86.914 5
 12 10 2 643.83 126.647 5
 12 10 3 14.3319 75.9392 5
 13 0 2 58.8372 105.062 5
 13 0 3 577.037 132.717 5
 13 0 4 4235.05 313.196 5
 13 0 5 747.348 152.678 5
 13 0 6 41.7005 98.8171 5
 13 0 7 -72.6369 111.18 5
 13 0 8 859.754 144.85 5
 13 0 9 285.469 98.5141 5
 13 -1 9 3234.54 215.087 5
 13 -1 8 1126.84 152.894 5
 13 -1 7 3223.1 252.997 5
 13 -1 6 -134.996 106.75 5
 13 -1 5 6373.22 363.638 5
 13 -1 4 1381.93 182.817 5
 13 -1 3 4490.81 300.912 5
 13 1 1 5111.05 338.022 5
 13 1 2 359.027 129.349 5
 13 1 3 3101.98 285.683 5
 13 1 4 1334.18 207.172 5
 13 1 5 5156.58 348.521 5
 13 1 6 -80.5568 102.81 5
 13 1 7 4278.69 306.761 5
 13 1 8 1497.6 181.014 5
 13 1 9 3839.69 241.368 5
 13 -2 8 12482.3 413.848 5
 13 -2 7 1157.38 151.866 5
 13 -2 6 9704.29 408.311 5
 13 -2 5 289.865 104.781 5
 13 2 0 6860.85 384.726 5
 13 2 1 1023.64 190.156 5
 13 2 2 16056.4 627.757 5
 13 2 3 475.862 154.773 5
 13 2 4 7933.88 450.627 5
 13 2 5 206.932 122.229 5
 13 2 6 7937.79 431.742 5
 13 2 7 1513.98 192.993 5
 13 2 8 15033.2 516.494 5
 13 2 9 198.81 84.0265 5
 13 -3 7 22933.5 529.309 5
 13 -3 6 1644.4 160.718 5
 13 3 -1 12579.8 503.443 5
 13 3 0 713.99 166.689 5
 13 3 1 14246 574.629 5
 13 3 2 719.501 189.054 5
 13 3 3 29841.2 863.27 5
 13 3 4 511.691 149.785 5
 13 3 5 4105.71 323.968 5
 13 3 6 1732.45 218.704 5
 13 3 7 24613.5 699.52 5
 13 3 8 1190.22 162.251 5
 13 4 -2 10068.5 425.958 5
 13 4 -1 162.277 109.051 5
 13 4 0 7525.1 416.222 5
 13 4 1 335.904 148.81 5
 13 4 2 10351.7 498.942 5
 13 4 3 518.318 148.408 5
 13 4 4 8947.99 469.386 5
 13 4 5 67.6761 111.535 5
 13 4 6 17931 621.407 5
 13 4 7 1532.48 192.492 5
 13 4 8 9884.12 394.492 5
 13 5 -2 502.608 114.443 5
 13 5 -1 2974.95 255.521 5
 13 5 0 60.7833 108.474 5
 13 5 1 2788.67 267.97 5
 13 5 2 595.257 150.549 5
 13 5 3 3540.8 295.235 5
 13 5 4 331.976 128.921 5
 13 5 5 9480.1 442.87 5
 13 5 6 351.544 115.695 5
 13 5 7 3284.23 240.33 5
 13 6 -2 135.934 80.3334 5
 13 6 -1 -109.198 88.6476 5
 13 6 0 142.089 99.1032 5
 13 6 1 -11.531 91.7349 5
 13 6 2 56.5226 102.706 5
 13 6 3 -152.707 138.467 5
 13 6 4 152.625 96.1467 5
 13 6 5 137.11 92.6033 5
 13 6 6 36.5067 92.4087 5
 13 7 -1 3992.93 263.072 5
 13 7 0 166.15 97.6446 5
 13 7 1 3686.09 265.964 5
 13 7 2 1.87556 106.095 5
 13 7 3 1488.81 178.001 5
 13 7 4 38.3159 89.2216 5
 13 8 1 300.066 97.6614 5

_iucr_refine_instructions_details
;

    ZnCd112K.res created by SHELXL-2014/7

TITL ZnCd-100-9 in P2(1)2(1)2(1)
CELL 1.54184 11.582071 15.174124 17.709128 90 90 90
ZERR 4 0.000395 0.000496 0.000508 0 0 0
LATT -1
SYMM 0.5-X,-Y,0.5+Z
SYMM -X,0.5+Y,0.5-Z
SYMM 0.5+X,0.5-Y,-Z
SFAC C H Cd N O Zn
UNIT 128 136 1 16 24 3
EADP Zn1 Cd1
EXYZ Zn1 Cd1
 
L.S. 10
PLAN  20
TEMP -161(2)
BOND
fmap 2
acta
REM <olex2.extras>
REM <HklSrc "%.\\1.hkl">
REM </olex2.extras>
 
WGHT    0.071000    1.918600
FVAR       3.52056   0.64638
ZN1   6    0.502159    0.670453    0.496582    10.75000    0.01875    0.02570 =
         0.02359   -0.00041   -0.00290    0.00056
CD1   3    0.502159    0.670453    0.496582    10.25000    0.01875    0.02570 =
         0.02359   -0.00041   -0.00290    0.00056
N1    4    0.552567    0.267516    0.920626    11.00000    0.03133    0.02640 =
         0.03347   -0.00082   -0.00686    0.00001
N2    4    0.436197    0.262290    0.088145    11.00000    0.02901    0.03079 =
         0.03426    0.00024   -0.00707   -0.00056
N3    4    0.188571    0.380022    0.598047    11.00000    0.05328    0.06440 =
         0.05431   -0.00349    0.01271   -0.01931
O1    5    0.507206    0.563018    0.593979    11.00000    0.03215    0.03265 =
         0.03520    0.00436   -0.00059   -0.00031
O2    5    0.660264    0.628037    0.543938    11.00000    0.04220    0.04182 =
         0.03194    0.00810    0.00088   -0.01142
O3    5    0.485434    0.563638    0.405894    11.00000    0.03883    0.03033 =
         0.03825   -0.00187    0.00311    0.00247
O4    5    0.335929    0.633004    0.454865    11.00000    0.04629    0.04131 =
         0.03112   -0.00590    0.00370    0.01262
O5    5    0.078867    0.311905    0.683265    11.00000    0.04817    0.13631 =
         0.09290    0.05569    0.00923   -0.01614
O6    5    0.550585    0.281579    0.589403    11.00000    0.04901    0.06931 =
         0.07595    0.00580    0.00987   -0.00833
C1    1    0.614857    0.573962    0.590589    11.00000    0.04307    0.02389 =
         0.02937   -0.00457    0.00152   -0.00148
C2    1    0.692396    0.525949    0.644430    11.00000    0.03188    0.03056 =
         0.03428   -0.00159   -0.00170   -0.00502
C3    1    0.644620    0.469902    0.697502    11.00000    0.02600    0.03060 =
         0.03297    0.00089   -0.00194    0.00171
AFIX  43
H3    2    0.564038    0.458289    0.696418    11.00000   -1.20000
AFIX   0
C4    1    0.713325    0.430124    0.752708    11.00000    0.03048    0.03222 =
         0.04051    0.00263   -0.00408   -0.00135
C5    1    0.833187    0.445433    0.751807    11.00000    0.03409    0.04443 =
         0.04802    0.00504   -0.01211   -0.00305
AFIX  43
H5    2    0.881414    0.418789    0.788709    11.00000   -1.20000
AFIX   0
C6    1    0.879894    0.498730    0.697686    11.00000    0.03103    0.05810 =
         0.05657    0.00920   -0.00798   -0.00937
AFIX  43
H6    2    0.961025    0.507910    0.697027    11.00000   -1.20000
AFIX   0
C7    1    0.811718    0.539910    0.643513    11.00000    0.03923    0.04497 =
         0.04406    0.00692   -0.00178   -0.00777
AFIX  43
H7    2    0.845716    0.576975    0.606437    11.00000   -1.20000
AFIX   0
C8    1    0.569169    0.315803    0.791873    11.00000    0.02913    0.02933 =
         0.03528    0.00206   -0.00882    0.00181
AFIX  43
H8    2    0.542287    0.312060    0.741293    11.00000   -1.20000
AFIX   0
C9    1    0.519911    0.264857    0.847182    11.00000    0.02884    0.02995 =
         0.03380    0.00074   -0.01048   -0.00078
AFIX  43
H9    2    0.459670    0.225605    0.833240    11.00000   -1.20000
AFIX   0
C10   1    0.658890    0.373080    0.810362    11.00000    0.02724    0.02737 =
         0.03921    0.00071   -0.00420    0.00242
C11   1    0.693394    0.376085    0.886446    11.00000    0.03423    0.02999 =
         0.04175    0.00191   -0.00906   -0.00783
AFIX  43
H11   2    0.754027    0.414258    0.901788    11.00000   -1.20000
AFIX   0
C12   1    0.638786    0.323434    0.938376    11.00000    0.02894    0.03387 =
         0.03706   -0.00237   -0.00922    0.00113
AFIX  43
H12   2    0.663061    0.326581    0.989547    11.00000   -1.20000
AFIX   0
C13   1    0.377173    0.574979    0.410789    11.00000    0.03985    0.02919 =
         0.02767    0.00288    0.00296    0.00746
C14   1    0.297656    0.521877    0.362656    11.00000    0.03560    0.02998 =
         0.03394    0.00478    0.00399    0.00280
C15   1    0.345239    0.466252    0.308712    11.00000    0.02939    0.02692 =
         0.03665    0.00041    0.00119    0.00226
AFIX  43
H15   2    0.426657    0.459312    0.306064    11.00000   -1.20000
AFIX   0
C16   1    0.274299    0.420260    0.258146    11.00000    0.03039    0.03300 =
         0.03741    0.00222   -0.00330    0.00409
C17   1    0.154943    0.430062    0.263602    11.00000    0.03392    0.04129 =
         0.04515   -0.00253   -0.00619    0.00819
AFIX  43
H17   2    0.106263    0.400838    0.228430    11.00000   -1.20000
AFIX   0
C18   1    0.106334    0.481880    0.319662    11.00000    0.03323    0.04968 =
         0.05376    0.00004    0.00236    0.00872
AFIX  43
H18   2    0.024803    0.485171    0.324805    11.00000   -1.20000
AFIX   0
C19   1    0.178455    0.529700    0.369037    11.00000    0.03774    0.04016 =
         0.04244   -0.00150    0.00245    0.00796
AFIX  43
H19   2    0.145787    0.567031    0.406428    11.00000   -1.20000
AFIX   0
C20   1    0.473508    0.260762    0.160386    11.00000    0.03181    0.03274 =
         0.03470   -0.00164   -0.01000    0.00620
AFIX  43
H20   2    0.536644    0.223684    0.173167    11.00000   -1.20000
AFIX   0
C21   1    0.423184    0.311147    0.216310    11.00000    0.03072    0.03251 =
         0.03717    0.00036   -0.00623    0.00230
AFIX  43
H21   2    0.452997    0.309573    0.266268    11.00000   -1.20000
AFIX   0
C22   1    0.328271    0.364502    0.199319    11.00000    0.03157    0.02685 =
         0.03941   -0.00006   -0.00201    0.00292
C23   1    0.289558    0.364533    0.124898    11.00000    0.03169    0.03192 =
         0.04374    0.00468   -0.00714    0.00321
AFIX  43
H23   2    0.224495    0.399049    0.111026    11.00000   -1.20000
AFIX   0
C24   1    0.345724    0.314430    0.071347    11.00000    0.03509    0.02928 =
         0.03531    0.00275   -0.01037   -0.00157
AFIX  43
H24   2    0.319534    0.316791    0.020551    11.00000   -1.20000
AFIX   0
 
C25   1    0.174400    0.333567    0.660659    11.00000    0.05229    0.08333 =
         0.05192    0.00121    0.00327   -0.00968
C26   1    0.281289    0.309195    0.705374    11.00000    0.05728    0.11838 =
         0.06545   -0.01582   -0.01219    0.00738
AFIX 137
H26A  2    0.337306    0.280557    0.671937    11.00000   -1.50000
H26B  2    0.260058    0.268676    0.746168    11.00000   -1.50000
H26C  2    0.315627    0.362590    0.726932    11.00000   -1.50000
AFIX   0
C27   1    0.088014    0.404906    0.553653    11.00000    0.06559    0.06479 =
         0.05741    0.00855   -0.00135   -0.00900
AFIX 137
H27A  2    0.094258    0.379411    0.502973    11.00000   -1.50000
H27B  2    0.084074    0.469264    0.549817    11.00000   -1.50000
H27C  2    0.017983    0.382803    0.578268    11.00000   -1.50000
AFIX   0
C28   1    0.300992    0.405067    0.568997    11.00000    0.07400    0.06202 =
         0.16496    0.00582    0.06590   -0.01130
AFIX 137
H28A  2    0.349211    0.426730    0.610509    11.00000   -1.50000
H28B  2    0.291738    0.451657    0.531154    11.00000   -1.50000
H28C  2    0.337972    0.353733    0.545702    11.00000   -1.50000
AFIX   0
 
C30   1    0.762080    0.266024    0.609414    11.00000    0.06894    0.07820 =
         0.06639    0.00342   -0.01809    0.01807
PART 1
AFIX  33
H30A  2    0.830100    0.283364    0.580044    21.00000   -1.50000
H30B  2    0.764279    0.294932    0.658879    21.00000   -1.50000
H30C  2    0.761963    0.201939    0.616277    21.00000   -1.50000
AFIX  33
PART 0
PART 2
H30D  2    0.846333    0.260070    0.609456   -21.00000   -1.50000
H30E  2    0.738331    0.304157    0.651290   -21.00000   -1.50000
H30F  2    0.726682    0.207780    0.615391   -21.00000   -1.50000
AFIX   0
PART 0
C31   1    0.567300    0.363598    0.459941    11.00000    0.07434    0.10713 =
         0.07821    0.02519   -0.01065    0.03123
PART 1
AFIX  33
H31A  2    0.588275    0.391986    0.412165    21.00000   -1.50000
H31B  2    0.518162    0.312387    0.449738    21.00000   -1.50000
H31C  2    0.525279    0.405607    0.491743    21.00000   -1.50000
AFIX  33
PART 0
PART 2
H31D  2    0.635633    0.380229    0.430580   -21.00000   -1.50000
H31E  2    0.518618    0.324149    0.429839   -21.00000   -1.50000
H31F  2    0.523463    0.416650    0.473132   -21.00000   -1.50000
AFIX   0
PART 0
C32   1    0.792419    0.353309    0.475806    11.00000    0.06438    0.07983 =
         0.07370   -0.01344    0.01786   -0.01648
PART 1
AFIX  33
H32A  2    0.792291    0.382477    0.426432    21.00000   -1.50000
H32B  2    0.829183    0.391834    0.513150    21.00000   -1.50000
H32C  2    0.835434    0.297838    0.472373    21.00000   -1.50000
AFIX  33
PART 0
PART 2
H32D  2    0.875057    0.342244    0.482978   -21.00000   -1.50000
H32E  2    0.768667    0.331671    0.426033   -21.00000   -1.50000
H32F  2    0.777449    0.416756    0.479119   -21.00000   -1.50000
AFIX   0
PART 0
PART 1
N4    4    0.672338    0.334882    0.499117    21.00000    0.04070    0.05041 =
         0.05831    0.00194   -0.00644    0.00872
C29A  1    0.653502    0.293652    0.567661    21.00000    0.04656    0.03891 =
         0.05618   -0.00299   -0.00835    0.00456
PART 0
PART 2
N5    4    0.724085    0.305470    0.536936   -21.00000    0.04429    0.05757 =
         0.05708   -0.00887    0.02128   -0.01087
C29B  1    0.605687    0.315610    0.533381   -21.00000    0.05303    0.03992 =
         0.07562   -0.01254    0.00198    0.00468
HKLF 4
 
REM  ZnCd-100-9 in P2(1)2(1)2(1)
REM R1 =  0.0456 for    4292 Fo > 4sig(Fo)  and  0.0560 for all    5144 data
REM    410 parameters refined using      0 restraints
 
END  
     
WGHT      0.0710      1.9185 

REM Highest difference peak  0.988,  deepest hole -1.077,  1-sigma level  0.074
Q1    1   0.5065  0.7105  0.4572  11.00000  0.05    0.99
Q2    1   0.5110  0.6315  0.4580  11.00000  0.05    0.89
Q3    1   0.4983  0.7063  0.5363  11.00000  0.05    0.80
Q4    1   0.4897  0.6250  0.5408  11.00000  0.05    0.73
Q5    1   0.4142  0.6733  0.4975  11.00000  0.05    0.35
Q6    1   0.3982  0.6681  0.5200  11.00000  0.05    0.34
Q7    1   0.6120  0.6675  0.4755  11.00000  0.05    0.33
Q8    1   0.6010  0.6711  0.4956  11.00000  0.05    0.32
Q9    1   0.0033  0.5075  0.5079  11.00000  0.05    0.31
Q10   1   0.4933  0.6008  0.6357  11.00000  0.05    0.30
Q11   1   0.4804  0.5766  0.5029  11.00000  0.05    0.27
Q12   1   0.6659  0.5806  0.5021  11.00000  0.05    0.26
Q13   1   0.7435  0.3212  0.9552  11.00000  0.05    0.26
Q14   1   0.5177  0.3082  0.9617  11.00000  0.05    0.25
Q15   1   0.6950  0.6673  0.4944  11.00000  0.05    0.24
Q16   1   0.3449  0.3367  0.0098  11.00000  0.05    0.23
Q17   1   0.5390  0.2654  1.0001  11.00000  0.05    0.23
Q18   1   0.5002  0.5342  0.5496  11.00000  0.05    0.22
Q19   1   0.3967  0.1749  0.1122  11.00000  0.05    0.22
Q20   1   0.6799  0.2796  1.0415  11.00000  0.05    0.22

  REM The information below was added by Olex2.
  REM
  REM R1 = 0.0456 for 4292 Fo > 4sig(Fo) and 0.0560 for all 6932 data
  REM n/a parameters refined using n/a restraints
  REM Highest difference peak 0.99, deepest hole -1.08
  REM Mean Shift 0, Max Shift -0.001.

  REM +++ Tabular Listing of Refinement Information +++
  REM R1_all = 0.0560
  REM R1_gt = 0.0456
  REM wR_ref = 0.1312
  REM GOOF = 1.033
  REM Shift_max = -0.001
  REM Shift_mean = 0
  REM Reflections_all = 6932
  REM Reflections_gt = 4292
  REM Parameters = n/a
  REM Hole = -1.08
  REM Peak = 0.99
  REM Flack = -0.073(12)

  
;
_olex2_submission_special_instructions 'No special instructions were received'
