# Supplementary material for: Controlling Thermal Expansion Behaviors of Fence-Like Metal-Organic Frameworks by Varying/Mixing Metal Ions
Source: Front Chem. 2018 Jul 24;6:306. doi: 10.3389/fchem.2018.00306 (PMC6066979; doi:10.3389/fchem.2018.00306)
Supplement: Supplementary file 2 [file Data_Sheet_1.ZIP › ZnCd112K.res]

    1.res created by SHELXL-2014/7

TITL ZnCd-100-9 in P2(1)2(1)2(1)
CELL 1.54184 11.582071 15.174124 17.709128 90 90 90
ZERR 4 0.000395 0.000496 0.000508 0 0 0
LATT -1
SYMM 0.5-X,-Y,0.5+Z
SYMM -X,0.5+Y,0.5-Z
SYMM 0.5+X,0.5-Y,-Z
SFAC C H Cd N O Zn
UNIT 128 136 1 16 24 3
EADP Zn1 Cd1
EXYZ Zn1 Cd1
 
L.S. 10
PLAN  20
TEMP -161(2)
BOND
fmap 2
acta
REM <olex2.extras>
REM <HklSrc "%.\\1.hkl">
REM </olex2.extras>
 
WGHT    0.071000    1.918600
FVAR       3.52056   0.64638
ZN1   6    0.502159    0.670453    0.496582    10.75000    0.01875    0.02570 =
         0.02359   -0.00041   -0.00290    0.00056
CD1   3    0.502159    0.670453    0.496582    10.25000    0.01875    0.02570 =
         0.02359   -0.00041   -0.00290    0.00056
N1    4    0.552567    0.267516    0.920626    11.00000    0.03133    0.02640 =
         0.03347   -0.00082   -0.00686    0.00001
N2    4    0.436197    0.262290    0.088145    11.00000    0.02901    0.03079 =
         0.03426    0.00024   -0.00707   -0.00056
N3    4    0.188571    0.380022    0.598047    11.00000    0.05328    0.06440 =
         0.05431   -0.00349    0.01271   -0.01931
O1    5    0.507206    0.563018    0.593979    11.00000    0.03215    0.03265 =
         0.03520    0.00436   -0.00059   -0.00031
O2    5    0.660264    0.628037    0.543938    11.00000    0.04220    0.04182 =
         0.03194    0.00810    0.00088   -0.01142
O3    5    0.485434    0.563638    0.405894    11.00000    0.03883    0.03033 =
         0.03825   -0.00187    0.00311    0.00247
O4    5    0.335929    0.633004    0.454865    11.00000    0.04629    0.04131 =
         0.03112   -0.00590    0.00370    0.01262
O5    5    0.078867    0.311905    0.683265    11.00000    0.04817    0.13631 =
         0.09290    0.05569    0.00923   -0.01614
O6    5    0.550585    0.281579    0.589403    11.00000    0.04901    0.06931 =
         0.07595    0.00580    0.00987   -0.00833
C1    1    0.614857    0.573962    0.590589    11.00000    0.04307    0.02389 =
         0.02937   -0.00457    0.00152   -0.00148
C2    1    0.692396    0.525949    0.644430    11.00000    0.03188    0.03056 =
         0.03428   -0.00159   -0.00170   -0.00502
C3    1    0.644620    0.469902    0.697502    11.00000    0.02600    0.03060 =
         0.03297    0.00089   -0.00194    0.00171
AFIX  43
H3    2    0.564038    0.458289    0.696418    11.00000   -1.20000
AFIX   0
C4    1    0.713325    0.430124    0.752708    11.00000    0.03048    0.03222 =
         0.04051    0.00263   -0.00408   -0.00135
C5    1    0.833187    0.445433    0.751807    11.00000    0.03409    0.04443 =
         0.04802    0.00504   -0.01211   -0.00305
AFIX  43
H5    2    0.881414    0.418789    0.788709    11.00000   -1.20000
AFIX   0
C6    1    0.879894    0.498730    0.697686    11.00000    0.03103    0.05810 =
         0.05657    0.00920   -0.00798   -0.00937
AFIX  43
H6    2    0.961025    0.507910    0.697027    11.00000   -1.20000
AFIX   0
C7    1    0.811718    0.539910    0.643513    11.00000    0.03923    0.04497 =
         0.04406    0.00692   -0.00178   -0.00777
AFIX  43
H7    2    0.845716    0.576975    0.606437    11.00000   -1.20000
AFIX   0
C8    1    0.569169    0.315803    0.791873    11.00000    0.02913    0.02933 =
         0.03528    0.00206   -0.00882    0.00181
AFIX  43
H8    2    0.542287    0.312060    0.741293    11.00000   -1.20000
AFIX   0
C9    1    0.519911    0.264857    0.847182    11.00000    0.02884    0.02995 =
         0.03380    0.00074   -0.01048   -0.00078
AFIX  43
H9    2    0.459670    0.225605    0.833240    11.00000   -1.20000
AFIX   0
C10   1    0.658890    0.373080    0.810362    11.00000    0.02724    0.02737 =
         0.03921    0.00071   -0.00420    0.00242
C11   1    0.693394    0.376085    0.886446    11.00000    0.03423    0.02999 =
         0.04175    0.00191   -0.00906   -0.00783
AFIX  43
H11   2    0.754027    0.414258    0.901788    11.00000   -1.20000
AFIX   0
C12   1    0.638786    0.323434    0.938376    11.00000    0.02894    0.03387 =
         0.03706   -0.00237   -0.00922    0.00113
AFIX  43
H12   2    0.663061    0.326581    0.989547    11.00000   -1.20000
AFIX   0
C13   1    0.377173    0.574979    0.410789    11.00000    0.03985    0.02919 =
         0.02767    0.00288    0.00296    0.00746
C14   1    0.297656    0.521877    0.362656    11.00000    0.03560    0.02998 =
         0.03394    0.00478    0.00399    0.00280
C15   1    0.345239    0.466252    0.308712    11.00000    0.02939    0.02692 =
         0.03665    0.00041    0.00119    0.00226
AFIX  43
H15   2    0.426657    0.459312    0.306064    11.00000   -1.20000
AFIX   0
C16   1    0.274299    0.420260    0.258146    11.00000    0.03039    0.03300 =
         0.03741    0.00222   -0.00330    0.00409
C17   1    0.154943    0.430062    0.263602    11.00000    0.03392    0.04129 =
         0.04515   -0.00253   -0.00619    0.00819
AFIX  43
H17   2    0.106263    0.400838    0.228430    11.00000   -1.20000
AFIX   0
C18   1    0.106334    0.481880    0.319662    11.00000    0.03323    0.04968 =
         0.05376    0.00004    0.00236    0.00872
AFIX  43
H18   2    0.024803    0.485171    0.324805    11.00000   -1.20000
AFIX   0
C19   1    0.178455    0.529700    0.369037    11.00000    0.03774    0.04016 =
         0.04244   -0.00150    0.00245    0.00796
AFIX  43
H19   2    0.145787    0.567031    0.406428    11.00000   -1.20000
AFIX   0
C20   1    0.473508    0.260762    0.160386    11.00000    0.03181    0.03274 =
         0.03470   -0.00164   -0.01000    0.00620
AFIX  43
H20   2    0.536644    0.223684    0.173167    11.00000   -1.20000
AFIX   0
C21   1    0.423184    0.311147    0.216310    11.00000    0.03072    0.03251 =
         0.03717    0.00036   -0.00623    0.00230
AFIX  43
H21   2    0.452997    0.309573    0.266268    11.00000   -1.20000
AFIX   0
C22   1    0.328271    0.364502    0.199319    11.00000    0.03157    0.02685 =
         0.03941   -0.00006   -0.00201    0.00292
C23   1    0.289558    0.364533    0.124898    11.00000    0.03169    0.03192 =
         0.04374    0.00468   -0.00714    0.00321
AFIX  43
H23   2    0.224495    0.399049    0.111026    11.00000   -1.20000
AFIX   0
C24   1    0.345724    0.314430    0.071347    11.00000    0.03509    0.02928 =
         0.03531    0.00275   -0.01037   -0.00157
AFIX  43
H24   2    0.319534    0.316791    0.020551    11.00000   -1.20000
AFIX   0
 
C25   1    0.174400    0.333567    0.660659    11.00000    0.05229    0.08333 =
         0.05192    0.00121    0.00327   -0.00968
C26   1    0.281289    0.309195    0.705374    11.00000    0.05728    0.11838 =
         0.06545   -0.01582   -0.01219    0.00738
AFIX 137
H26A  2    0.337306    0.280557    0.671937    11.00000   -1.50000
H26B  2    0.260058    0.268676    0.746168    11.00000   -1.50000
H26C  2    0.315627    0.362590    0.726932    11.00000   -1.50000
AFIX   0
C27   1    0.088014    0.404906    0.553653    11.00000    0.06559    0.06479 =
         0.05741    0.00855   -0.00135   -0.00900
AFIX 137
H27A  2    0.094258    0.379411    0.502973    11.00000   -1.50000
H27B  2    0.084074    0.469264    0.549817    11.00000   -1.50000
H27C  2    0.017983    0.382803    0.578268    11.00000   -1.50000
AFIX   0
C28   1    0.300992    0.405067    0.568997    11.00000    0.07400    0.06202 =
         0.16496    0.00582    0.06590   -0.01130
AFIX 137
H28A  2    0.349211    0.426730    0.610509    11.00000   -1.50000
H28B  2    0.291738    0.451657    0.531154    11.00000   -1.50000
H28C  2    0.337972    0.353733    0.545702    11.00000   -1.50000
AFIX   0
 
C30   1    0.762080    0.266024    0.609414    11.00000    0.06894    0.07820 =
         0.06639    0.00342   -0.01809    0.01807
PART 1
AFIX  33
H30A  2    0.830100    0.283364    0.580044    21.00000   -1.50000
H30B  2    0.764279    0.294932    0.658879    21.00000   -1.50000
H30C  2    0.761963    0.201939    0.616277    21.00000   -1.50000
AFIX  33
PART 0
PART 2
H30D  2    0.846333    0.260070    0.609456   -21.00000   -1.50000
H30E  2    0.738331    0.304157    0.651290   -21.00000   -1.50000
H30F  2    0.726682    0.207780    0.615391   -21.00000   -1.50000
AFIX   0
PART 0
C31   1    0.567300    0.363598    0.459941    11.00000    0.07434    0.10713 =
         0.07821    0.02519   -0.01065    0.03123
PART 1
AFIX  33
H31A  2    0.588275    0.391986    0.412165    21.00000   -1.50000
H31B  2    0.518162    0.312387    0.449738    21.00000   -1.50000
H31C  2    0.525279    0.405607    0.491743    21.00000   -1.50000
AFIX  33
PART 0
PART 2
H31D  2    0.635633    0.380229    0.430580   -21.00000   -1.50000
H31E  2    0.518618    0.324149    0.429839   -21.00000   -1.50000
H31F  2    0.523463    0.416650    0.473132   -21.00000   -1.50000
AFIX   0
PART 0
C32   1    0.792419    0.353309    0.475806    11.00000    0.06438    0.07983 =
         0.07370   -0.01344    0.01786   -0.01648
PART 1
AFIX  33
H32A  2    0.792291    0.382477    0.426432    21.00000   -1.50000
H32B  2    0.829183    0.391834    0.513150    21.00000   -1.50000
H32C  2    0.835434    0.297838    0.472373    21.00000   -1.50000
AFIX  33
PART 0
PART 2
H32D  2    0.875057    0.342244    0.482978   -21.00000   -1.50000
H32E  2    0.768667    0.331671    0.426033   -21.00000   -1.50000
H32F  2    0.777449    0.416756    0.479119   -21.00000   -1.50000
AFIX   0
PART 0
PART 1
N4    4    0.672338    0.334882    0.499117    21.00000    0.04070    0.05041 =
         0.05831    0.00194   -0.00644    0.00872
C29A  1    0.653502    0.293652    0.567661    21.00000    0.04656    0.03891 =
         0.05618   -0.00299   -0.00835    0.00456
PART 0
PART 2
N5    4    0.724085    0.305470    0.536936   -21.00000    0.04429    0.05757 =
         0.05708   -0.00887    0.02128   -0.01087
C29B  1    0.605687    0.315610    0.533381   -21.00000    0.05303    0.03992 =
         0.07562   -0.01254    0.00198    0.00468
HKLF 4
 
REM  ZnCd-100-9 in P2(1)2(1)2(1)
REM R1 =  0.0456 for    4292 Fo > 4sig(Fo)  and  0.0560 for all    5144 data
REM    410 parameters refined using      0 restraints
 
END  
     
WGHT      0.0710      1.9185 

REM Highest difference peak  0.988,  deepest hole -1.077,  1-sigma level  0.074
Q1    1   0.5065  0.7105  0.4572  11.00000  0.05    0.99
Q2    1   0.5110  0.6315  0.4580  11.00000  0.05    0.89
Q3    1   0.4983  0.7063  0.5363  11.00000  0.05    0.80
Q4    1   0.4897  0.6250  0.5408  11.00000  0.05    0.73
Q5    1   0.4142  0.6733  0.4975  11.00000  0.05    0.35
Q6    1   0.3982  0.6681  0.5200  11.00000  0.05    0.34
Q7    1   0.6120  0.6675  0.4755  11.00000  0.05    0.33
Q8    1   0.6010  0.6711  0.4956  11.00000  0.05    0.32
Q9    1   0.0033  0.5075  0.5079  11.00000  0.05    0.31
Q10   1   0.4933  0.6008  0.6357  11.00000  0.05    0.30
Q11   1   0.4804  0.5766  0.5029  11.00000  0.05    0.27
Q12   1   0.6659  0.5806  0.5021  11.00000  0.05    0.26
Q13   1   0.7435  0.3212  0.9552  11.00000  0.05    0.26
Q14   1   0.5177  0.3082  0.9617  11.00000  0.05    0.25
Q15   1   0.6950  0.6673  0.4944  11.00000  0.05    0.24
Q16   1   0.3449  0.3367  0.0098  11.00000  0.05    0.23
Q17   1   0.5390  0.2654  1.0001  11.00000  0.05    0.23
Q18   1   0.5002  0.5342  0.5496  11.00000  0.05    0.22
Q19   1   0.3967  0.1749  0.1122  11.00000  0.05    0.22
Q20   1   0.6799  0.2796  1.0415  11.00000  0.05    0.22

  REM The information below was added by Olex2.
  REM
  REM R1 = 0.0456 for 4292 Fo > 4sig(Fo) and 0.0560 for all 6932 data
  REM n/a parameters refined using n/a restraints
  REM Highest difference peak 0.99, deepest hole -1.08
  REM Mean Shift 0, Max Shift -0.001.

  REM +++ Tabular Listing of Refinement Information +++
  REM R1_all = 0.0560
  REM R1_gt = 0.0456
  REM wR_ref = 0.1312
  REM GOOF = 1.033
  REM Shift_max = -0.001
  REM Shift_mean = 0
  REM Reflections_all = 6932
  REM Reflections_gt = 4292
  REM Parameters = n/a
  REM Hole = -1.08
  REM Peak = 0.99
  REM Flack = -0.073(12)

  
