# Supplementary material for: Controlling Thermal Expansion Behaviors of Fence-Like Metal-Organic Frameworks by Varying/Mixing Metal Ions
Source: Front Chem. 2018 Jul 24;6:306. doi: 10.3389/fchem.2018.00306 (PMC6066979; doi:10.3389/fchem.2018.00306)
Supplement: Supplementary file 2 [file Data_Sheet_1.ZIP › ZnCd300K.cif]

data_ZnCd300K
_audit_creation_date              2017-04-15
_audit_creation_method
;
Olex2 1.2
(compiled 2017.03.28 svn.r3405 for OlexSys, GUI svn.r5335)
;
_shelx_SHELXL_version_number      '2014/7'
_publ_contact_author_address      ?
_publ_contact_author_email        ?
_publ_contact_author_id_orcid     ?
_publ_contact_author_name         ''
_publ_contact_author_phone        ?
_publ_section_references
;
Dolomanov, O.V., Bourhis, L.J., Gildea, R.J, Howard, J.A.K. & Puschmann, H.
 (2009), J. Appl. Cryst. 42, 339-341.

Sheldrick, G.M. (2015). Acta Cryst. C71, 3-8.
;
_chemical_name_common             ?
_chemical_name_systematic         ?
_chemical_formula_moiety          'C24 H16 Cd0.25 N2 O4 Zn0.75, 2(C4 H9 N O)'
_chemical_formula_sum             'C32 H34 Cd0.25 N4 O6 Zn0.75'
_chemical_formula_weight          647.76
_chemical_absolute_configuration  syn
_chemical_melting_point           ?
_chemical_oxdiff_formula          ZNCdCHNO
loop_
  _atom_type_symbol
  _atom_type_description
  _atom_type_scat_dispersion_real
  _atom_type_scat_dispersion_imag
  _atom_type_scat_source
 'C' 'C' 0.0181 0.0091 'International Tables Vol C Tables 4.2.6.8 and 6.1.1.4'
 'H' 'H' 0.0000 0.0000 'International Tables Vol C Tables 4.2.6.8 and 6.1.1.4'
 'Cd' 'Cd' 0.1185 4.6533 'International Tables Vol C Tables 4.2.6.8 and 6.1.1.4'
 'N' 'N' 0.0311 0.0180 'International Tables Vol C Tables 4.2.6.8 and 6.1.1.4'
 'O' 'O' 0.0492 0.0322 'International Tables Vol C Tables 4.2.6.8 and 6.1.1.4'
 'Zn' 'Zn' -1.5491 0.6778
 'International Tables Vol C Tables 4.2.6.8 and 6.1.1.4'

_shelx_space_group_comment
;
The symmetry employed for this shelxl refinement is uniquely defined
by the following loop, which should always be used as a source of
symmetry information in preference to the above space-group names.
They are only intended as comments.
;
_space_group_crystal_system       'orthorhombic'
_space_group_IT_number            19
_space_group_name_H-M_alt         'P 21 21 21'
_space_group_name_Hall            'P 2ac 2ab'
loop_
  _space_group_symop_operation_xyz
 'x, y, z'
 '-x+1/2, -y, z+1/2'
 '-x, y+1/2, -z+1/2'
 'x+1/2, -y+1/2, -z'

_cell_length_a                    11.9844(3)
_cell_length_b                    15.5676(4)
_cell_length_c                    17.2670(5)
_cell_angle_alpha                 90
_cell_angle_beta                  90
_cell_angle_gamma                 90
_cell_volume                      3221.47(15)
_cell_formula_units_Z             4
_cell_measurement_reflns_used     3292
_cell_measurement_temperature     300(2)
_cell_measurement_theta_max       73.6230
_cell_measurement_theta_min       4.4760
_shelx_estimated_absorpt_T_max    0.630
_shelx_estimated_absorpt_T_min    0.630
_exptl_absorpt_coefficient_mu     2.546
_exptl_absorpt_correction_T_max   1.00000
_exptl_absorpt_correction_T_min   0.61692
_exptl_absorpt_correction_type    multi-scan
_exptl_absorpt_process_details
;
CrysAlisPro, Agilent Technologies,
Version 1.171.36.32 (release 02-08-2013 CrysAlis171 .NET)
(compiled Aug  2 2013,16:46:58)
Empirical absorption correction using spherical harmonics,
 implemented in SCALE3 ABSPACK scaling algorithm.
;
_exptl_absorpt_special_details    ?
_exptl_crystal_colour             colourless
_exptl_crystal_colour_primary     colourless
_exptl_crystal_density_diffrn     1.336
_exptl_crystal_density_meas       ?
_exptl_crystal_density_method     ?
_exptl_crystal_description        block
_exptl_crystal_F_000              1346
_exptl_crystal_size_max           0.2
_exptl_crystal_size_mid           0.2
_exptl_crystal_size_min           0.2
_exptl_transmission_factor_max    ?
_exptl_transmission_factor_min    ?
_diffrn_reflns_av_R_equivalents   0.0246
_diffrn_reflns_av_unetI/netI      0.0301
_diffrn_reflns_Laue_measured_fraction_full 0.990
_diffrn_reflns_Laue_measured_fraction_max 0.958
_diffrn_reflns_limit_h_max        14
_diffrn_reflns_limit_h_min        -13
_diffrn_reflns_limit_k_max        19
_diffrn_reflns_limit_k_min        -13
_diffrn_reflns_limit_l_max        14
_diffrn_reflns_limit_l_min        -20
_diffrn_reflns_number             7036
_diffrn_reflns_point_group_measured_fraction_full 0.769
_diffrn_reflns_point_group_measured_fraction_max 0.737
_diffrn_reflns_theta_full         67.684
_diffrn_reflns_theta_max          73.802
_diffrn_reflns_theta_min          3.823
_diffrn_ambient_temperature       300(2)
_diffrn_detector_area_resol_mean  10.6525
_diffrn_measured_fraction_theta_full 0.990
_diffrn_measured_fraction_theta_max 0.958
_diffrn_measurement_details
;
#__ type_ start__ end____ width___ exp.time_
  1 omega  -82.00  -13.00   1.0000    1.0000
omega____ theta____ kappa____ phi______ frames
    -      -39.6498  -57.0000   30.0000 69

#__ type_ start__ end____ width___ exp.time_
  2 omega  -13.00   24.00   1.0000    1.0000
omega____ theta____ kappa____ phi______ frames
    -      -39.6498   38.0000 -180.0000 37

#__ type_ start__ end____ width___ exp.time_
  3 omega   11.00   38.00   1.0000    1.0000
omega____ theta____ kappa____ phi______ frames
    -       39.6498   57.0000   60.0000 27

#__ type_ start__ end____ width___ exp.time_
  4 omega   86.00  114.00   1.0000    1.0000
omega____ theta____ kappa____ phi______ frames
    -       39.6498   57.0000   60.0000 28

#__ type_ start__ end____ width___ exp.time_
  5 omega   46.00   89.00   1.0000    2.0000
omega____ theta____ kappa____ phi______ frames
    -      107.7866  -45.0000  -90.0000 43

#__ type_ start__ end____ width___ exp.time_
  6 omega   87.00  178.00   1.0000    2.0000
omega____ theta____ kappa____ phi______ frames
    -      107.7866   30.0000 -180.0000 91

#__ type_ start__ end____ width___ exp.time_
  7 omega   77.00  173.00   1.0000    2.0000
omega____ theta____ kappa____ phi______ frames
    -      107.7866   61.0000  -90.0000 96
;
_diffrn_measurement_device_type   'SuperNova, Dual, Cu at zero, Atlas'
_diffrn_measurement_method        '\w scans'
_diffrn_orient_matrix_UB_11       0.0823524000
_diffrn_orient_matrix_UB_12       0.0659847000
_diffrn_orient_matrix_UB_13       -0.0339822000
_diffrn_orient_matrix_UB_21       -0.0557289000
_diffrn_orient_matrix_UB_22       -0.0094290000
_diffrn_orient_matrix_UB_23       -0.0799657000
_diffrn_orient_matrix_UB_31       -0.0814498000
_diffrn_orient_matrix_UB_32       0.0731027000
_diffrn_orient_matrix_UB_33       0.0204257000
_diffrn_radiation_monochromator   mirror
_diffrn_radiation_type            CuK\a
_diffrn_radiation_wavelength      1.54184
_diffrn_source                    'SuperNova (Cu) X-ray Source'
_reflns_Friedel_coverage          0.375
_reflns_Friedel_fraction_full     0.486
_reflns_Friedel_fraction_max      0.456
_reflns_number_gt                 4229
_reflns_number_total              4805
_reflns_odcompleteness_completeness 98.93
_reflns_odcompleteness_iscentric  1
_reflns_odcompleteness_theta      66.97
_reflns_special_details
;
 Reflections were merged by SHELXL according to the crystal
 class for the calculation of statistics and refinement.
 
 _reflns_Friedel_fraction is defined as the number of unique
 Friedel pairs measured divided by the number that would be
 possible theoretically, ignoring centric projections and
 systematic absences.
;
_reflns_threshold_expression      'I > 2\s(I)'
_computing_cell_refinement
;
CrysAlisPro, Agilent Technologies,
Version 1.171.36.32 (release 02-08-2013 CrysAlis171 .NET)
(compiled Aug  2 2013,16:46:58)
;
_computing_data_collection
;
CrysAlisPro, Agilent Technologies,
Version 1.171.36.32 (release 02-08-2013 CrysAlis171 .NET)
(compiled Aug  2 2013,16:46:58)
;
_computing_data_reduction
;
CrysAlisPro, Agilent Technologies,
Version 1.171.36.32 (release 02-08-2013 CrysAlis171 .NET)
(compiled Aug  2 2013,16:46:58)
;
_computing_molecular_graphics     'Olex2 (Dolomanov et al., 2009)'
_computing_publication_material   'Olex2 (Dolomanov et al., 2009)'
_computing_structure_refinement   'ShelXL (Sheldrick, 2015)'
_computing_structure_solution     ?
_refine_diff_density_max          0.449
_refine_diff_density_min          -0.529
_refine_diff_density_rms          0.054
_refine_ls_abs_structure_details
;
 Flack x determined using 1029 quotients [(I+)-(I-)]/[(I+)+(I-)]
 (Parsons, Flack and Wagner, Acta Cryst. B69 (2013) 249-259).
;
_refine_ls_abs_structure_Flack    -0.036(13)
_refine_ls_extinction_coef        .
_refine_ls_extinction_method      none
_refine_ls_goodness_of_fit_ref    1.033
_refine_ls_hydrogen_treatment     constr
_refine_ls_matrix_type            full
_refine_ls_number_parameters      410
_refine_ls_number_reflns          4805
_refine_ls_number_restraints      4
_refine_ls_R_factor_all           0.0449
_refine_ls_R_factor_gt            0.0388
_refine_ls_restrained_S_all       1.034
_refine_ls_shift/su_max           0.000
_refine_ls_shift/su_mean          0.000
_refine_ls_structure_factor_coef  Fsqd
_refine_ls_weighting_details
'w=1/[\s^2^(Fo^2^)+(0.0619P)^2^+0.3703P] where P=(Fo^2^+2Fc^2^)/3'
_refine_ls_weighting_scheme       calc
_refine_ls_wR_factor_gt           0.1029
_refine_ls_wR_factor_ref          0.1116
_refine_special_details           ?
_olex2_refinement_description
;
1. Fixed Uiso
 At 1.2 times of:
  All C(H) groups
 At 1.5 times of:
  All C(H,H,H) groups, All C(H,H,H,H,H,H) groups
2. Shared sites
{Zn1, Cd1}
3. Restrained distances
 C32-N4
 1.45 with sigma of 0.02
 N5-C32
 1.45 with sigma of 0.02
 O6-C29B
 1.26 with sigma of 0.02
 O6-C29A
 1.26 with sigma of 0.02
4. Uiso/Uaniso restraints and constraints
Uanis(Zn1) = Uanis(Cd1)
5. Others
 Sof(H30D)=Sof(H30E)=Sof(H30F)=Sof(H31D)=Sof(H31E)=Sof(H31F)=Sof(H32D)=
 Sof(H32E)=Sof(H32F)=Sof(N5)=Sof(C29B)=1-FVAR(1)
 Sof(H30A)=Sof(H30B)=Sof(H30C)=Sof(H31A)=Sof(H31B)=Sof(H31C)=Sof(H32A)=
 Sof(H32B)=Sof(H32C)=Sof(N4)=Sof(C29A)=FVAR(1)
 Fixed Sof: Zn1(0.75) Cd1(0.25)
6.a Me refined with riding coordinates:
 C30(H30A,H30B,H30C), C30(H30D,H30E,H30F), C31(H31A,H31B,H31C), C31(H31D,H31E,
 H31F), C32(H32A,H32B,H32C), C32(H32D,H32E,H32F)
6.b Aromatic/amide H refined with riding coordinates:
 C3(H3), C5(H5), C6(H6), C7(H7), C8(H8), C9(H9), C11(H11), C12(H12), C15(H15),
 C17(H17), C18(H18), C19(H19), C20(H20), C21(H21), C23(H23), C24(H24)
6.c Idealised Me refined as rotating group:
 C26(H26A,H26B,H26C), C27(H27A,H27B,H27C), C28(H28A,H28B,H28C)
;
_atom_sites_solution_hydrogens    geom
_atom_sites_solution_primary      ?
_atom_sites_solution_secondary    ?
loop_
  _atom_site_label
  _atom_site_type_symbol
  _atom_site_fract_x
  _atom_site_fract_y
  _atom_site_fract_z
  _atom_site_U_iso_or_equiv
  _atom_site_adp_type
  _atom_site_occupancy
  _atom_site_site_symmetry_order
  _atom_site_calc_flag
  _atom_site_refinement_flags_posn
  _atom_site_refinement_flags_adp
  _atom_site_refinement_flags_occupancy
  _atom_site_disorder_assembly
  _atom_site_disorder_group
 Zn1 Zn 0.50361(3) 0.67090(2) 0.49562(2) 0.04364(14) Uani 0.75 1 d . . P . .
 Cd1 Cd 0.50361(3) 0.67090(2) 0.49562(2) 0.04364(14) Uani 0.25 1 d . . P . .
 N1 N 0.5552(3) 0.2674(2) 0.9224(2) 0.0530(8) Uani 1 1 d . . . . .
 N2 N 0.4298(3) 0.2599(2) 0.0895(2) 0.0517(8) Uani 1 1 d . . . . .
 N3 N 0.2035(9) 0.3680(7) 0.6114(8) 0.195(6) Uani 1 1 d . . . . .
 O1 O 0.5090(3) 0.56777(19) 0.59673(17) 0.0610(7) Uani 1 1 d . . . . .
 O2 O 0.6549(3) 0.6330(2) 0.54758(18) 0.0668(9) Uani 1 1 d . . . . .
 O3 O 0.4825(3) 0.5669(2) 0.40482(18) 0.0620(8) Uani 1 1 d . . . . .
 O4 O 0.3408(3) 0.6372(2) 0.45221(19) 0.0702(9) Uani 1 1 d . . . . .
 O5 O 0.0813(7) 0.3017(7) 0.6792(5) 0.228(5) Uani 1 1 d . . . . .
 O6 O 0.5583(7) 0.2816(6) 0.5845(6) 0.179(3) Uani 1 1 d D . . . .
 C1 C 0.6113(4) 0.5805(3) 0.5951(2) 0.0547(10) Uani 1 1 d . . . . .
 C2 C 0.6856(4) 0.5348(3) 0.6509(3) 0.0584(11) Uani 1 1 d . . . . .
 C3 C 0.6418(4) 0.4757(3) 0.7021(3) 0.0549(10) Uani 1 1 d . . . . .
 H3 H 0.5664 0.4620 0.6990 0.066 Uiso 1 1 calc R . . . .
 C4 C 0.7068(4) 0.4362(3) 0.7581(3) 0.0613(11) Uani 1 1 d . . . . .
 C5 C 0.8204(5) 0.4549(4) 0.7597(4) 0.089(2) Uani 1 1 d . . . . .
 H5 H 0.8655 0.4303 0.7974 0.107 Uiso 1 1 calc R . . . .
 C6 C 0.8663(5) 0.5097(5) 0.7058(4) 0.112(3) Uani 1 1 d . . . . .
 H6 H 0.9431 0.5186 0.7052 0.134 Uiso 1 1 calc R . . . .
 C7 C 0.7994(5) 0.5518(4) 0.6526(4) 0.0879(19) Uani 1 1 d . . . . .
 H7 H 0.8304 0.5911 0.6182 0.105 Uiso 1 1 calc R . . . .
 C8 C 0.5721(4) 0.3201(3) 0.7933(3) 0.0584(10) Uani 1 1 d . . . . .
 H8 H 0.5485 0.3175 0.7421 0.070 Uiso 1 1 calc R . . . .
 C9 C 0.5251(4) 0.2678(3) 0.8476(3) 0.0599(11) Uani 1 1 d . . . . .
 H9 H 0.4691 0.2304 0.8318 0.072 Uiso 1 1 calc R . . . .
 C10 C 0.6554(4) 0.3773(3) 0.8148(3) 0.0565(10) Uani 1 1 d . . . . .
 C11 C 0.6882(4) 0.3765(3) 0.8919(3) 0.0666(13) Uani 1 1 d . . . . .
 H11 H 0.7447 0.4129 0.9088 0.080 Uiso 1 1 calc R . . . .
 C12 C 0.6365(4) 0.3217(3) 0.9431(3) 0.0610(11) Uani 1 1 d . . . . .
 H12 H 0.6591 0.3225 0.9947 0.073 Uiso 1 1 calc R . . . .
 C13 C 0.3795(4) 0.5796(3) 0.4090(2) 0.0548(10) Uani 1 1 d . . . . .
 C14 C 0.3016(4) 0.5265(3) 0.3612(3) 0.0548(10) Uani 1 1 d . . . . .
 C15 C 0.3454(4) 0.4687(3) 0.3085(3) 0.0548(10) Uani 1 1 d . . . . .
 H15 H 0.4222 0.4612 0.3058 0.066 Uiso 1 1 calc R . . . .
 C16 C 0.2770(4) 0.4219(3) 0.2595(3) 0.0587(11) Uani 1 1 d . . . . .
 C17 C 0.1621(5) 0.4323(4) 0.2655(4) 0.0783(16) Uani 1 1 d . . . . .
 H17 H 0.1150 0.4025 0.2322 0.094 Uiso 1 1 calc R . . . .
 C18 C 0.1179(4) 0.4865(5) 0.3205(4) 0.0872(19) Uani 1 1 d . . . . .
 H18 H 0.0409 0.4908 0.3258 0.105 Uiso 1 1 calc R . . . .
 C19 C 0.1873(4) 0.5348(4) 0.3681(3) 0.0742(14) Uani 1 1 d . . . . .
 H19 H 0.1570 0.5723 0.4043 0.089 Uiso 1 1 calc R . . . .
 C20 C 0.4649(4) 0.2611(3) 0.1634(2) 0.0567(10) Uani 1 1 d . . . . .
 H20 H 0.5238 0.2255 0.1775 0.068 Uiso 1 1 calc R . . . .
 C21 C 0.4181(4) 0.3123(3) 0.2187(3) 0.0575(10) Uani 1 1 d . . . . .
 H21 H 0.4469 0.3122 0.2687 0.069 Uiso 1 1 calc R . . . .
 C22 C 0.3276(4) 0.3647(3) 0.2008(3) 0.0548(10) Uani 1 1 d . . . . .
 C23 C 0.2893(4) 0.3607(3) 0.1249(3) 0.0609(11) Uani 1 1 d . . . . .
 H23 H 0.2275 0.3930 0.1103 0.073 Uiso 1 1 calc R . . . .
 C24 C 0.3417(4) 0.3098(3) 0.0717(3) 0.0600(11) Uani 1 1 d . . . . .
 H24 H 0.3153 0.3096 0.0210 0.072 Uiso 1 1 calc R . . . .
 C25 C 0.1736(13) 0.3240(10) 0.6594(8) 0.204(8) Uani 1 1 d . . . . .
 C26 C 0.2760(10) 0.2858(11) 0.7098(8) 0.228(8) Uani 1 1 d . . . . .
 H26A H 0.2906 0.2277 0.6941 0.341 Uiso 1 1 calc GR . . . .
 H26B H 0.2568 0.2869 0.7637 0.341 Uiso 1 1 calc GR . . . .
 H26C H 0.3414 0.3202 0.7013 0.341 Uiso 1 1 calc GR . . . .
 C27 C 0.0956(10) 0.4036(9) 0.5626(8) 0.203(6) Uani 1 1 d . . . . .
 H27A H 0.1042 0.3892 0.5088 0.305 Uiso 1 1 calc GR . . . .
 H27B H 0.0908 0.4649 0.5680 0.305 Uiso 1 1 calc GR . . . .
 H27C H 0.0287 0.3776 0.5823 0.305 Uiso 1 1 calc GR . . . .
 C28 C 0.3076(9) 0.3998(7) 0.5813(9) 0.232(8) Uani 1 1 d . . . . .
 H28A H 0.3635 0.3975 0.6211 0.349 Uiso 1 1 calc GR . . . .
 H28B H 0.2982 0.4582 0.5645 0.349 Uiso 1 1 calc GR . . . .
 H28C H 0.3304 0.3651 0.5382 0.349 Uiso 1 1 calc GR . . . .
 C30 C 0.7616(9) 0.2645(7) 0.6050(8) 0.181(6) Uani 1 1 d . . . . .
 H30A H 0.8270 0.2856 0.5792 0.271 Uiso 0.41(6) 1 calc R . P A 1
 H30B H 0.7617 0.2838 0.6578 0.271 Uiso 0.41(6) 1 calc R . P A 1
 H30C H 0.7615 0.2028 0.6039 0.271 Uiso 0.41(6) 1 calc R . P A 1
 H30D H 0.8416 0.2657 0.6065 0.271 Uiso 0.59(6) 1 calc R . P A 2
 H30E H 0.7324 0.2880 0.6523 0.271 Uiso 0.59(6) 1 calc R . P A 2
 H30F H 0.7365 0.2063 0.5993 0.271 Uiso 0.59(6) 1 calc R . P A 2
 C31 C 0.5727(11) 0.3756(7) 0.4615(7) 0.180(5) Uani 1 1 d . . . . .
 H31A H 0.5898 0.4085 0.4159 0.270 Uiso 0.41(6) 1 calc R . P A 1
 H31B H 0.5281 0.3268 0.4475 0.270 Uiso 0.41(6) 1 calc R . P A 1
 H31C H 0.5321 0.4109 0.4974 0.270 Uiso 0.41(6) 1 calc R . P A 1
 H31D H 0.6363 0.3939 0.4320 0.270 Uiso 0.59(6) 1 calc R . P A 2
 H31E H 0.5238 0.3426 0.4290 0.270 Uiso 0.59(6) 1 calc R . P A 2
 H31F H 0.5336 0.4250 0.4808 0.270 Uiso 0.59(6) 1 calc R . P A 2
 C32 C 0.7907(10) 0.3665(8) 0.4790(8) 0.192(5) Uani 1 1 d D . . . .
 H32A H 0.7946 0.4000 0.4324 0.288 Uiso 0.41(6) 1 calc R . P A 1
 H32B H 0.8228 0.3983 0.5210 0.288 Uiso 0.41(6) 1 calc R . P A 1
 H32C H 0.8312 0.3139 0.4719 0.288 Uiso 0.41(6) 1 calc R . P A 1
 H32D H 0.8680 0.3586 0.4915 0.288 Uiso 0.59(6) 1 calc R . P A 2
 H32E H 0.7767 0.3451 0.4277 0.288 Uiso 0.59(6) 1 calc R . P A 2
 H32F H 0.7725 0.4265 0.4811 0.288 Uiso 0.59(6) 1 calc R . P A 2
 N4 N 0.6738(15) 0.3471(15) 0.497(2) 0.113(10) Uani 0.41(6) 1 d D . P A 1
 C29A C 0.6609(19) 0.297(2) 0.5654(19) 0.110(12) Uani 0.41(6) 1 d D . P A 1
 N5 N 0.720(3) 0.3183(18) 0.5360(16) 0.157(14) Uani 0.59(6) 1 d D . P A 2
 C29B C 0.613(3) 0.3182(14) 0.5321(17) 0.142(12) Uani 0.59(6) 1 d D . P A 2

loop_
  _atom_site_aniso_label
  _atom_site_aniso_U_11
  _atom_site_aniso_U_22
  _atom_site_aniso_U_33
  _atom_site_aniso_U_23
  _atom_site_aniso_U_13
  _atom_site_aniso_U_12
 Zn1 0.0435(2) 0.0494(2) 0.0381(2) -0.00060(14) -0.00520(19) -0.00020(17)
 Cd1 0.0435(2) 0.0494(2) 0.0381(2) -0.00060(14) -0.00520(19) -0.00020(17)
 N1 0.058(2) 0.0519(18) 0.0493(18) 0.0043(15) -0.0096(16) -0.0014(16)
 N2 0.0550(19) 0.0517(17) 0.0484(18) -0.0041(15) -0.0114(16) 0.0025(16)
 N3 0.169(9) 0.199(10) 0.218(11) -0.089(9) 0.099(9) -0.096(8)
 O1 0.0575(18) 0.0639(16) 0.0615(16) 0.0150(13) -0.0035(17) -0.0029(16)
 O2 0.071(2) 0.076(2) 0.0537(17) 0.0223(16) 0.0010(15) -0.0118(17)
 O3 0.059(2) 0.0632(16) 0.0636(17) -0.0134(14) 0.0022(16) 0.0049(16)
 O4 0.074(2) 0.079(2) 0.0578(18) -0.0274(17) 0.0020(16) 0.0120(18)
 O5 0.143(6) 0.352(13) 0.188(7) 0.074(8) 0.043(5) -0.090(8)
 O6 0.141(7) 0.205(7) 0.191(7) 0.040(7) 0.023(6) 0.000(6)
 C1 0.067(3) 0.053(2) 0.043(2) 0.0021(18) 0.002(2) -0.003(2)
 C2 0.058(2) 0.062(2) 0.056(2) 0.013(2) -0.004(2) -0.007(2)
 C3 0.051(2) 0.060(2) 0.054(2) 0.010(2) -0.0043(19) -0.0030(19)
 C4 0.058(3) 0.064(2) 0.062(3) 0.015(2) -0.016(2) -0.008(2)
 C5 0.061(3) 0.109(5) 0.099(4) 0.044(4) -0.026(3) -0.017(3)
 C6 0.060(3) 0.148(6) 0.128(6) 0.063(5) -0.024(4) -0.032(4)
 C7 0.065(3) 0.106(4) 0.092(4) 0.041(4) -0.015(3) -0.027(3)
 C8 0.066(2) 0.058(2) 0.051(2) 0.013(2) -0.016(2) -0.004(2)
 C9 0.066(3) 0.059(2) 0.055(2) 0.0122(18) -0.018(2) -0.011(2)
 C10 0.053(2) 0.054(2) 0.063(3) 0.010(2) -0.011(2) -0.0007(18)
 C11 0.074(3) 0.061(3) 0.065(3) 0.009(2) -0.024(2) -0.016(2)
 C12 0.076(3) 0.055(2) 0.052(2) 0.004(2) -0.018(2) -0.008(2)
 C13 0.069(3) 0.056(2) 0.0397(19) -0.0034(18) 0.0000(19) 0.003(2)
 C14 0.058(2) 0.059(2) 0.048(2) -0.0071(19) 0.0005(19) 0.004(2)
 C15 0.052(2) 0.059(2) 0.054(2) -0.0074(19) 0.0012(19) 0.0053(19)
 C16 0.055(2) 0.062(3) 0.059(3) -0.010(2) -0.007(2) 0.008(2)
 C17 0.056(3) 0.093(4) 0.085(3) -0.026(3) -0.014(3) 0.011(3)
 C18 0.050(3) 0.119(5) 0.092(4) -0.035(4) -0.009(3) 0.018(3)
 C19 0.060(3) 0.089(3) 0.074(3) -0.023(3) 0.000(3) 0.015(3)
 C20 0.061(2) 0.058(2) 0.051(2) -0.0081(18) -0.0136(19) 0.0116(19)
 C21 0.058(2) 0.062(2) 0.053(2) -0.0096(19) -0.011(2) 0.008(2)
 C22 0.054(2) 0.056(2) 0.055(2) -0.0099(19) -0.0098(19) 0.0036(19)
 C23 0.061(3) 0.062(2) 0.060(3) -0.007(2) -0.015(2) 0.012(2)
 C24 0.066(3) 0.058(2) 0.055(2) -0.0057(19) -0.017(2) 0.009(2)
 C25 0.224(15) 0.222(14) 0.165(11) -0.055(11) 0.116(12) -0.108(13)
 C26 0.171(12) 0.343(19) 0.168(12) -0.025(14) -0.078(10) 0.035(13)
 C27 0.145(10) 0.241(14) 0.224(15) 0.005(13) -0.011(11) -0.011(11)
 C28 0.162(10) 0.153(9) 0.38(2) -0.020(12) 0.135(13) -0.056(8)
 C30 0.186(13) 0.213(12) 0.143(10) 0.000(8) -0.055(8) 0.081(11)
 C31 0.200(12) 0.167(9) 0.173(9) 0.035(8) -0.046(9) 0.069(9)
 C32 0.159(10) 0.199(11) 0.216(13) -0.003(12) 0.026(11) -0.034(10)
 N4 0.118(18) 0.105(13) 0.116(19) 0.010(11) -0.020(13) 0.025(11)
 C29A 0.13(3) 0.098(16) 0.106(19) -0.001(13) -0.035(17) 0.020(16)
 N5 0.15(2) 0.17(2) 0.15(2) -0.034(17) 0.036(16) -0.032(16)
 C29B 0.14(2) 0.115(15) 0.17(3) -0.011(17) 0.021(19) 0.006(14)

_geom_special_details
;
 All esds (except the esd in the dihedral angle between two l.s. planes)
 are estimated using the full covariance matrix.  The cell esds are taken
 into account individually in the estimation of esds in distances, angles
 and torsion angles; correlations between esds in cell parameters are only
 used when they are defined by crystal symmetry.  An approximate (isotropic)
 treatment of cell esds is used for estimating esds involving l.s. planes.
;
loop_
  _geom_bond_atom_site_label_1
  _geom_bond_atom_site_label_2
  _geom_bond_distance
  _geom_bond_site_symmetry_2
  _geom_bond_publ_flag
 Zn1 N1 2.181(4) 3_656 ?
 Zn1 N2 2.171(4) 3_655 ?
 Zn1 O1 2.373(3) . ?
 Zn1 O2 2.108(4) . ?
 Zn1 O3 2.268(3) . ?
 Zn1 O4 2.155(4) . ?
 Zn1 C1 2.568(5) . ?
 Zn1 C13 2.544(5) . ?
 N1 Zn1 2.181(4) 3_646 ?
 N1 Cd1 2.181(4) 3_646 ?
 N1 C9 1.342(5) . ?
 N1 C12 1.338(6) . ?
 N2 Zn1 2.171(4) 3_645 ?
 N2 Cd1 2.171(4) 3_645 ?
 N2 C20 1.344(5) . ?
 N2 C24 1.347(5) . ?
 N3 C25 1.134(16) . ?
 N3 C27 1.640(16) . ?
 N3 C28 1.439(12) . ?
 O1 C1 1.242(6) . ?
 O2 C1 1.270(5) . ?
 O3 C13 1.252(6) . ?
 O4 C13 1.257(5) . ?
 O5 C25 1.208(13) . ?
 O6 C29A 1.30(2) . ?
 O6 C29B 1.255(18) . ?
 C1 C2 1.493(6) . ?
 C2 C3 1.380(6) . ?
 C2 C7 1.389(7) . ?
 C3 C4 1.386(6) . ?
 C4 C5 1.392(7) . ?
 C4 C10 1.475(6) . ?
 C5 C6 1.377(8) . ?
 C6 C7 1.384(8) . ?
 C8 C9 1.363(6) . ?
 C8 C10 1.388(6) . ?
 C10 C11 1.388(6) . ?
 C11 C12 1.377(7) . ?
 C13 C14 1.494(6) . ?
 C14 C15 1.383(6) . ?
 C14 C19 1.381(7) . ?
 C15 C16 1.385(6) . ?
 C16 C17 1.390(7) . ?
 C16 C22 1.480(6) . ?
 C17 C18 1.376(8) . ?
 C18 C19 1.391(8) . ?
 C20 C21 1.364(6) . ?
 C21 C22 1.391(6) . ?
 C22 C23 1.390(6) . ?
 C23 C24 1.366(7) . ?
 C25 C26 1.62(2) . ?
 C30 C29A 1.48(3) . ?
 C30 N5 1.54(4) . ?
 C31 N4 1.43(3) . ?
 C31 C29B 1.59(4) . ?
 C32 N4 1.465(19) . ?
 C32 N5 1.499(17) . ?
 N4 C29A 1.43(6) . ?
 N5 C29B 1.28(7) . ?

loop_
  _geom_angle_atom_site_label_1
  _geom_angle_atom_site_label_2
  _geom_angle_atom_site_label_3
  _geom_angle
  _geom_angle_site_symmetry_1
  _geom_angle_site_symmetry_3
  _geom_angle_publ_flag
 N1 Zn1 O1 89.87(13) 3_656 . ?
 N1 Zn1 O3 154.73(13) 3_656 . ?
 N1 Zn1 C1 96.09(14) 3_656 . ?
 N1 Zn1 C13 125.29(14) 3_656 . ?
 N2 Zn1 N1 96.80(15) 3_655 3_656 ?
 N2 Zn1 O1 156.85(13) 3_655 . ?
 N2 Zn1 O3 91.63(13) 3_655 . ?
 N2 Zn1 C1 128.11(14) 3_655 . ?
 N2 Zn1 C13 99.98(14) 3_655 . ?
 O1 Zn1 C1 28.78(13) . . ?
 O1 Zn1 C13 94.05(13) . . ?
 O2 Zn1 N1 101.23(14) . 3_656 ?
 O2 Zn1 N2 98.64(13) . 3_655 ?
 O2 Zn1 O1 58.26(12) . . ?
 O2 Zn1 O3 100.99(13) . . ?
 O2 Zn1 O4 149.22(16) . . ?
 O2 Zn1 C1 29.48(13) . . ?
 O2 Zn1 C13 126.66(14) . . ?
 O3 Zn1 O1 91.65(13) . . ?
 O3 Zn1 C1 97.32(13) . . ?
 O3 Zn1 C13 29.45(13) . . ?
 O4 Zn1 N1 95.78(13) . 3_656 ?
 O4 Zn1 N2 104.63(14) . 3_655 ?
 O4 Zn1 O1 96.67(13) . . ?
 O4 Zn1 O3 58.99(12) . . ?
 O4 Zn1 C1 123.68(15) . . ?
 O4 Zn1 C13 29.56(13) . . ?
 C13 Zn1 C1 112.40(16) . . ?
 Cd1 N1 Zn1 0.0 3_646 3_646 ?
 C9 N1 Zn1 122.8(3) . 3_646 ?
 C9 N1 Cd1 122.8(3) . 3_646 ?
 C12 N1 Zn1 119.8(3) . 3_646 ?
 C12 N1 Cd1 119.8(3) . 3_646 ?
 C12 N1 C9 116.7(4) . . ?
 Cd1 N2 Zn1 0.0 3_645 3_645 ?
 C20 N2 Zn1 122.5(3) . 3_645 ?
 C20 N2 Cd1 122.5(3) . 3_645 ?
 C20 N2 C24 116.9(4) . . ?
 C24 N2 Zn1 120.2(3) . 3_645 ?
 C24 N2 Cd1 120.2(3) . 3_645 ?
 C25 N3 C27 109.3(13) . . ?
 C25 N3 C28 138.3(19) . . ?
 C28 N3 C27 112.4(13) . . ?
 C1 O1 Zn1 84.4(3) . . ?
 C1 O2 Zn1 95.8(3) . . ?
 C13 O3 Zn1 87.6(3) . . ?
 C13 O4 Zn1 92.7(3) . . ?
 O1 C1 Zn1 66.9(2) . . ?
 O1 C1 O2 121.6(4) . . ?
 O1 C1 C2 119.8(4) . . ?
 O2 C1 Zn1 54.7(2) . . ?
 O2 C1 C2 118.6(4) . . ?
 C2 C1 Zn1 173.1(3) . . ?
 C3 C2 C1 120.3(4) . . ?
 C3 C2 C7 119.1(5) . . ?
 C7 C2 C1 120.6(4) . . ?
 C2 C3 C4 121.9(4) . . ?
 C3 C4 C5 118.1(5) . . ?
 C3 C4 C10 120.3(4) . . ?
 C5 C4 C10 121.7(4) . . ?
 C6 C5 C4 120.5(5) . . ?
 C5 C6 C7 120.6(5) . . ?
 C6 C7 C2 119.6(5) . . ?
 C9 C8 C10 119.9(4) . . ?
 N1 C9 C8 123.6(4) . . ?
 C8 C10 C4 121.5(4) . . ?
 C11 C10 C4 121.6(4) . . ?
 C11 C10 C8 117.0(4) . . ?
 C12 C11 C10 119.7(4) . . ?
 N1 C12 C11 123.2(4) . . ?
 O3 C13 Zn1 62.9(2) . . ?
 O3 C13 O4 120.7(4) . . ?
 O3 C13 C14 119.8(4) . . ?
 O4 C13 Zn1 57.8(2) . . ?
 O4 C13 C14 119.5(4) . . ?
 C14 C13 Zn1 176.9(3) . . ?
 C15 C14 C13 119.1(4) . . ?
 C19 C14 C13 121.3(4) . . ?
 C19 C14 C15 119.6(5) . . ?
 C14 C15 C16 121.3(4) . . ?
 C15 C16 C17 118.7(5) . . ?
 C15 C16 C22 119.5(4) . . ?
 C17 C16 C22 121.8(5) . . ?
 C18 C17 C16 120.2(5) . . ?
 C17 C18 C19 120.6(5) . . ?
 C14 C19 C18 119.4(5) . . ?
 N2 C20 C21 123.0(4) . . ?
 C20 C21 C22 120.5(4) . . ?
 C21 C22 C16 121.4(4) . . ?
 C23 C22 C16 122.4(4) . . ?
 C23 C22 C21 116.2(4) . . ?
 C24 C23 C22 120.5(4) . . ?
 N2 C24 C23 122.9(4) . . ?
 N3 C25 O5 132(2) . . ?
 N3 C25 C26 112.0(16) . . ?
 O5 C25 C26 116.0(14) . . ?
 C31 N4 C32 131(3) . . ?
 C29A N4 C31 115.6(17) . . ?
 C29A N4 C32 113(2) . . ?
 O6 C29A C30 126(3) . . ?
 O6 C29A N4 115(3) . . ?
 N4 C29A C30 119.0(18) . . ?
 C32 N5 C30 127(3) . . ?
 C29B N5 C30 111(2) . . ?
 C29B N5 C32 122(4) . . ?
 O6 C29B C31 131(3) . . ?
 O6 C29B N5 119(4) . . ?
 N5 C29B C31 110(2) . . ?

loop_
  _refln_index_h
  _refln_index_k
  _refln_index_l
  _refln_F_squared_meas
  _refln_F_squared_sigma
  _refln_scale_group_code
 0 0 2 183261 865.158 1
 0 0 3 22.7608 26.8364 1
 0 0 4 12598.5 333.037 1
 0 0 5 -12.1818 33.8815 1
 0 0 6 1427.68 142.455 1
 0 0 6 1969.87 212.219 4
 0 0 7 -3.06806 57.745 4
 0 0 7 -36.4054 40.3745 1
 0 0 8 15156.3 657.87 4
 0 0 8 16470.9 549.942 1
 0 0 9 66.3214 57.8515 1
 0 0 9 -36.2301 88.345 4
 0 0 10 109609 1524.05 1
 0 0 10 111841 2098.94 4
 0 0 11 -104.759 131.884 4
 0 0 12 66350 1819.94 4
 0 0 13 -344.14 159.395 4
 0 0 14 23725.1 1171.8 4
 0 0 -17 19.4102 91.1904 7
 0 0 -18 4120.09 305.514 7
 0 0 -19 26.6053 52.5154 7
 0 0 -20 15941.7 445.311 7
 0 -1 1 385619 1319.71 1
 0 -1 2 12823.6 291.061 1
 0 1 2 12625.1 150.314 1
 0 1 3 29700.4 335.925 1
 0 -1 3 28200.2 500.128 1
 0 1 4 590.387 61.6805 1
 0 -1 4 598.126 86.8695 1
 0 -1 5 29968.4 637.724 1
 0 1 5 28840.7 682.305 4
 0 1 5 30748 492.397 1
 0 -1 6 4779.22 276.377 1
 0 1 6 4419.07 303.954 4
 0 1 6 4722.16 221.35 1
 0 -1 7 18979.8 590.437 1
 0 1 7 18460.8 486.286 1
 0 1 7 18081 663.25 4
 0 1 8 1528.93 150.145 1
 0 1 8 1473.82 209.948 4
 0 -1 8 1796.22 203.051 1
 0 -1 9 44054.1 1018.35 1
 0 1 9 42086.6 1190.95 4
 0 1 9 41538.2 793.114 1
 0 -1 9 39892 1202.96 4
 0 -1 10 4327.73 338 1
 0 -1 10 3894.77 393.926 4
 0 1 10 4010.59 397.857 4
 0 -1 11 42382.2 1388.07 4
 0 1 11 43983.1 1387.26 4
 0 -1 11 40779.4 1059.27 1
 0 -1 12 907.524 234.297 4
 0 1 12 1106.84 230.521 4
 0 -1 13 39136.7 1490.38 4
 0 -1 14 2201.93 370.077 4
 0 -1 -17 4653.32 356.621 7
 0 1 -17 4360.28 323.482 7
 0 1 -18 5549.3 334.253 7
 0 -1 -18 5170.19 352.005 7
 0 -1 -19 9772.66 438.647 7
 0 -1 -20 133.094 58.1167 7
 0 -2 0 92535.9 666.177 1
 0 -2 -1 44253.9 348.605 1
 0 -2 1 44884.3 558.377 1
 0 -2 2 484197 2102.1 1
 0 -2 3 87601.1 1004.82 1
 0 2 4 32760.3 296.489 1
 0 -2 4 39392.2 734.122 1
 0 -2 5 1665.64 170.335 1
 0 2 5 1507.95 82.1947 1
 0 2 5 1643.88 171.11 4
 0 -2 6 39913.7 857.328 1
 0 2 6 39043.2 894.353 4
 0 2 7 2575.34 146.326 1
 0 2 7 2971.29 278.496 4
 0 -2 7 3208.26 266.272 1
 0 2 8 484.595 121.916 4
 0 -2 8 760.942 146.735 1
 0 2 9 260.478 96.9643 4
 0 -2 9 317.043 107.1 1
 0 -2 10 10795.7 565.237 1
 0 2 10 11329.3 657.942 4
 0 -2 11 2472.49 344.826 4
 0 -2 11 2403.63 270.656 1
 0 -2 12 19585.2 816.015 1
 0 -2 12 18985.5 1004.97 4
 0 -2 13 4885.61 540.747 4
 0 2 -13 5186.96 359.524 6
 0 2 -14 22560.8 788.188 6
 0 -2 14 20516.3 1127.25 4
 0 2 -15 886.997 169.252 6
 0 2 -16 2517.93 244.154 7
 0 -2 -17 2819.42 292.663 7
 0 -2 -18 10127.7 499.401 7
 0 -2 -19 966.744 150.164 7
 0 -2 -20 4.94827 51.799 7
 0 -3 0 97.8503 35.2418 1
 0 -3 1 34460.7 570.937 1
 0 -3 -1 35150.2 432.649 1
 0 -3 -2 89455.3 536.188 2
 0 -3 2 88306.7 1011.69 1
 0 -3 3 80222 1060.93 1
 0 -3 4 14615 495.361 1
 0 -3 5 94596.4 1329.91 1
 0 -3 6 16814.6 601.178 1
 0 -3 7 362.899 96.9292 1
 0 -3 8 11834.6 581.833 1
 0 -3 9 6973.72 470.829 1
 0 -3 10 2238.82 273.551 1
 0 -3 11 -236.945 107.984 1
 0 -3 12 6291.26 594.211 4
 0 -3 12 5406.59 450.805 1
 0 3 -13 10559.1 532.031 6
 0 -3 13 9060.31 733.582 4
 0 3 -14 3629.14 329.46 6
 0 -3 14 2886.98 432.815 4
 0 3 -15 3840.75 346.846 6
 0 -3 -17 752.181 159.285 7
 0 -3 -18 210.173 89.0639 7
 0 -3 -19 113.891 60.4872 7
 0 -3 -20 3919.4 249.406 7
 0 -4 0 66720.8 815.212 1
 0 -4 1 48226.6 759.083 1
 0 -4 -1 48645.2 617.038 1
 0 -4 2 378341 2336.07 1
 0 -4 3 539.086 105.008 1
 0 -4 4 136952 1611.85 1
 0 -4 5 158.749 78.8648 1
 0 -4 6 281.397 93.6103 1
 0 -4 7 41827.2 1083.6 1
 0 -4 8 25565.3 907.515 1
 0 -4 9 3506.08 352.009 1
 0 -4 10 9287.69 590.221 1
 0 -4 11 1946.76 286.986 1
 0 -4 12 472.474 156.073 1
 0 4 -12 1575.2 200.459 6
 0 4 -13 6734.19 443.834 6
 0 -4 13 6505.7 628.391 4
 0 -4 13 5595.47 495.529 1
 0 4 -14 1175.04 199.631 6
 0 4 -15 1731.73 247.863 6
 0 4 -16 6234.05 450.68 6
 0 -4 -17 572.784 136.319 7
 0 -4 -18 5227.99 360.574 7
 0 -4 -19 1123.4 157.637 7
 0 -4 -20 1910.07 173.479 7
 0 -5 0 -0.91657 31.5015 1
 0 -5 -1 7584.72 282.2 1
 0 -5 1 7238.07 333.699 1
 0 -5 2 2848.71 228.935 3
 0 -5 2 2972.94 229.572 1
 0 -5 -3 148914 724.603 2
 0 -5 3 152654 1722.87 1
 0 -5 4 4774.03 325.756 3
 0 -5 4 4780.97 329.33 1
 0 -5 5 315415 2818.09 1
 0 -5 6 7520.69 466.57 1
 0 -5 7 1538.78 240.596 1
 0 -5 8 8922.56 569.4 1
 0 -5 9 21048.1 903.433 1
 0 -5 10 748.142 186.683 1
 0 -5 11 4616.81 445.307 1
 0 5 -12 1115.7 184.275 6
 0 -5 12 794.578 202.743 1
 0 5 -13 1303.31 206.009 6
 0 -5 13 1153.17 243.474 1
 0 -5 13 1028.71 277.244 4
 0 5 -14 474.463 148.807 6
 0 5 -15 35376 1083.89 6
 0 5 -16 2016.63 264.062 6
 0 -5 -16 2050.64 252.847 7
 0 -5 -17 22228.6 780.711 7
 0 -5 -18 855.862 154.314 7
 0 -5 -19 5392.15 327.333 7
 0 -5 -20 774.197 112.955 7
 0 -6 0 53578.8 909.839 1
 0 -6 -1 5295.05 257.548 1
 0 -6 1 5471.27 318.745 1
 0 -6 2 94057.1 1424.25 3
 0 -6 2 87189.6 1359.84 1
 0 -6 3 1755.22 207.353 1
 0 -6 3 1510.47 193.268 3
 0 -6 4 277475 2686.55 3
 0 -6 4 288860 2756.54 1
 0 -6 5 11571.2 586.956 1
 0 -6 6 368510 3475.88 1
 0 -6 7 155.271 93.5776 1
 0 -6 8 19214.9 866.841 1
 0 -6 9 3215.32 370.592 1
 0 -6 10 27673.4 1120.55 1
 0 6 -11 1233.12 183.832 6
 0 -6 11 1168.73 233.373 1
 0 -6 12 1271.09 264.178 1
 0 6 -12 1174.22 187.933 6
 0 6 -13 2200.1 278.286 6
 0 6 -14 50232.8 1300.11 6
 0 6 -15 -23.2289 77.4152 6
 0 -6 -16 37150 1023.36 7
 0 6 -16 37019.5 1100.91 6
 0 -6 -17 1052.28 179.555 7
 0 -6 -18 10379 483.076 7
 0 -6 -19 40.3168 56.8926 7
 0 -6 -20 2436.83 178.23 7
 0 -7 0 79.5243 54.8999 1
 0 -7 -1 80542.2 1115.91 1
 0 -7 1 79085.5 1282.22 1
 0 -7 2 6664.28 402.689 1
 0 -7 2 5691.51 384.561 3
 0 -7 3 128375 1860.78 3
 0 -7 3 134268 1901.14 1
 0 -7 4 8354.95 507.094 1
 0 -7 4 8243.06 494.376 3
 0 -7 5 49928.7 1286.48 1
 0 -7 6 86.6935 73.7268 1
 0 -7 7 60911.2 1549.94 1
 0 -7 8 5217.33 471.615 1
 0 -7 9 63526.2 1711.44 1
 0 -7 10 1744.04 287.81 1
 0 7 -10 2123.7 238.714 6
 0 -7 11 1148.11 260.147 1
 0 7 -11 1221.54 194.249 6
 0 7 -12 3884.73 355.128 6
 0 -7 12 3752.97 458.505 1
 0 7 -13 46053.2 1240.83 6
 0 7 -14 286.98 127.102 6
 0 7 -15 25836.5 942.937 6
 0 -7 -15 25744.4 853.847 7
 0 7 -16 -21.0416 78.3507 6
 0 -7 -16 18.4008 83.2954 7
 0 -7 -17 8129.18 441.677 7
 0 -7 -18 32.2351 56.057 7
 0 -7 -19 3678.28 243.17 7
 0 -7 -20 292.206 60.982 7
 0 -8 0 53168.9 1069.33 1
 0 -8 1 257.11 92.6052 1
 0 -8 2 9463.19 505.461 1
 0 -8 2 9413.06 525.939 3
 0 -8 3 4042.63 375.496 3
 0 -8 3 4476.82 366.391 1
 0 -8 4 79955.4 1615.29 1
 0 -8 4 76640.6 1603.7 3
 0 -8 5 3894.96 379.197 1
 0 -8 6 385.857 137.341 1
 0 -8 7 11.4886 68.2373 1
 0 -8 8 45831.1 1462.14 1
 0 -8 9 7954.02 612.517 1
 0 8 -9 8426.41 459.939 6
 0 8 -10 13190 604.741 6
 0 -8 10 12077.7 793.423 1
 0 -8 11 3277.83 416.295 1
 0 8 -11 3890.49 344.43 6
 0 8 -12 32219.8 1013.71 6
 0 8 -13 673.195 176.547 6
 0 -8 -13 786.226 156.607 7
 0 -8 -14 11476.2 557.999 7
 0 8 -14 12198.2 651.227 6
 0 -8 -15 376.449 109.997 7
 0 8 -15 188.822 101.412 6
 0 -8 -16 1675.59 206.045 7
 0 8 -16 1820.38 248.485 6
 0 -8 -17 564.908 117.21 7
 0 -8 -18 1853.51 183.529 7
 0 -8 -19 684.426 102.313 7
 0 -9 0 -143.841 67.6114 1
 0 -9 1 293.565 147.059 3
 0 -9 1 -11.5213 68.2083 1
 0 -9 2 197.333 102.327 1
 0 -9 2 114.644 75.4089 3
 0 -9 3 13566.3 664.334 1
 0 -9 3 12921.7 690.348 3
 0 -9 4 3635.3 371.045 1
 0 -9 4 3067.72 357.503 3
 0 -9 5 2176.37 292.583 1
 0 -9 6 7240.37 562.228 1
 0 -9 7 673.534 206.174 1
 0 -9 8 631.34 186.724 1
 0 9 -8 551.009 125.938 6
 0 -9 9 14124.7 873.264 1
 0 9 -9 14378 618.934 6
 0 -9 10 3817.32 466.502 1
 0 9 -10 4011.07 348.543 6
 0 9 -11 23641 853.438 6
 0 -9 -11 24493.3 749.189 7
 0 -9 -12 1352.35 187.216 7
 0 9 -12 967.258 197.184 6
 0 -9 -13 123.469 78.0104 7
 0 9 -13 234.546 121.958 6
 0 9 -14 895.423 189.917 6
 0 -9 -14 1198.52 173.058 7
 0 -9 -15 131.553 58.5004 7
 0 9 -15 111.346 87.8195 6
 0 -9 -16 546.775 114.929 7
 0 9 -16 696.23 154.862 6
 0 -9 -17 -19.7494 58.8189 7
 0 -9 -18 1128.76 128.98 7
 0 -10 0 39034.3 1235.94 3
 0 -10 1 759.316 181.945 3
 0 -10 1 839.092 158.422 1
 0 -10 2 3449.82 387.416 3
 0 -10 2 2214.28 290.621 1
 0 -10 3 173.253 96.036 1
 0 -10 3 -116.343 99.3929 3
 0 -10 4 149.121 110.983 1
 0 -10 4 285.56 145.179 3
 0 -10 5 2029.62 304.006 1
 0 10 -6 3758.74 289.132 5
 0 -10 6 3006.16 388.606 1
 0 10 -7 14168.1 560.49 5
 0 10 -7 14344.3 581.004 6
 0 -10 7 14299 847.475 1
 0 -10 8 5764.05 555.598 1
 0 10 -8 5277.81 372.513 6
 0 10 -9 1230.53 194.319 6
 0 -10 9 1325.9 284.733 1
 0 10 -10 72.8035 85.6952 6
 0 10 -11 1679.77 238.351 6
 0 -10 -11 1715.6 203.261 7
 0 10 -12 3364.13 346.063 6
 0 -10 -12 4070.42 304.389 7
 0 -10 -13 1309.24 179.285 7
 0 10 -13 1190.24 220.179 6
 0 10 -14 309.682 110.708 6
 0 -10 -14 247.061 79.6095 7
 0 10 -15 821.951 172.766 6
 0 -10 -15 793.484 137.325 7
 0 -10 -16 271.011 74.8692 7
 0 -10 -17 799.621 109.942 7
 0 -11 0 -2.57292 79.2643 3
 0 -11 1 47257.3 1404.36 3
 0 -11 2 106.063 81.7417 3
 0 11 -3 11224.3 496.441 5
 0 -11 3 11282.7 738.813 3
 0 -11 4 -55.3198 96.248 3
 0 -11 4 -1.09623 83.5587 1
 0 11 -4 170.341 66.2953 5
 0 11 -5 4009.35 313.906 5
 0 -11 5 3214.58 393.329 1
 0 -11 6 -10.0123 74.9343 1
 0 11 -6 62.3527 56.5881 5
 0 11 -6 50.058 69.0236 6
 0 11 -7 749.409 144.465 6
 0 -11 7 652.928 198.629 1
 0 11 -8 497.867 134.635 6
 0 11 -9 7713.54 475.719 6
 0 11 -10 1168.1 196.923 6
 0 11 -11 30626.8 989.11 6
 0 11 -12 959.049 186.04 6
 0 11 -13 4584.09 382.577 6
 0 -11 -14 230.948 70.1235 7
 0 11 -14 325.382 120.599 6
 0 -11 -15 728.455 109.567 7
 0 11 -15 1064.7 182.727 6
 0 -11 -16 388.784 69.6249 7
 0 -12 0 19840.6 954.419 3
 0 12 0 21772.8 694.654 5
 0 12 -1 392.184 106.719 5
 0 12 1 416.442 102.728 5
 0 -12 -1 484.802 164.499 3
 0 -12 1 434.315 152.25 3
 0 12 -2 31947.8 857.421 5
 0 12 2 30110.1 802.018 5
 0 -12 2 32037.7 1259.06 3
 0 -12 3 -137.369 100.915 3
 0 12 -3 61.4158 63.3236 5
 0 -12 4 23552.7 1095.6 3
 0 12 -4 24532.5 769.163 5
 0 12 -5 201.425 84.1002 5
 0 12 -6 5638.77 393.568 5
 0 12 -7 535.903 129.802 6
 0 12 -8 16155 653.304 6
 0 12 -9 189.818 99.9126 6
 0 12 -10 21128.8 799.929 6
 0 12 -11 1854.18 251.693 6
 0 12 -12 19732 759.371 6
 0 12 -13 43.187 77.9627 6
 0 12 -14 5454.52 376.369 6
 0 -13 0 -9.40613 67.683 3
 0 13 0 -93.0519 79.683 5
 0 13 -1 13441.8 574.609 5
 0 13 1 13402.9 565.924 5
 0 13 -2 -42.8317 67.5485 5
 0 13 2 -80.9961 71.2939 5
 0 13 -3 23662.7 776.452 5
 0 13 3 22888.4 724.75 5
 0 13 -4 577.799 135.392 5
 0 13 4 577.769 122.96 5
 0 13 -5 11788.7 562.522 5
 0 13 -6 422.944 125.756 5
 0 13 -8 -19.7032 84.7202 6
 0 13 -9 11906.8 566.441 6
 0 13 -10 117.783 75.3858 6
 0 13 -11 7706.16 456.651 6
 0 13 -12 1670.61 216.156 6
 0 13 -13 11642.6 518.729 6
 0 14 0 7650.28 441.364 5
 0 14 1 26.6162 63.721 5
 0 14 -1 -13.3971 83.9767 5
 0 14 2 5715.84 375.732 5
 0 14 -2 5434.57 375.476 5
 0 14 -3 961.889 166.666 5
 0 14 3 885.12 148.568 5
 0 14 4 7787.86 429.046 5
 0 14 -4 7651.32 447.65 5
 0 14 5 295.043 96.1314 5
 0 14 -5 222.979 95.7442 5
 0 14 6 21636.6 691.291 5
 0 14 7 543.12 121.592 5
 0 14 8 2223.91 211.965 5
 0 14 -9 201.804 73.1709 6
 0 14 -10 2617.18 244.673 6
 0 14 10 2396.83 200.521 5
 0 14 11 -46.5557 44.1025 5
 0 14 -11 59.6563 59.0655 6
 0 14 12 1323.86 123.5 5
 0 14 -12 1680.82 185.674 6
 0 15 0 -77.007 82.0812 5
 0 15 1 3078.38 272.011 5
 0 15 -1 3226.17 285.929 5
 0 15 2 778.294 144.187 5
 0 15 -2 735.894 144.785 5
 0 15 3 149.679 80.2971 5
 0 15 -3 174.649 82.8029 5
 0 15 4 96.451 71.5983 5
 0 15 -4 186.625 86.3583 5
 0 15 5 6457.76 370.035 5
 0 15 -5 6688.7 404.513 5
 0 15 6 436.594 108.795 5
 0 15 7 140.282 83.7673 5
 0 15 8 115.468 45.1299 5
 0 15 9 440.029 90.5637 5
 0 15 10 350.707 74.2722 5
 0 16 0 1752.31 198.669 5
 0 16 -1 766.055 136.456 5
 0 16 1 914.962 144.485 5
 0 16 2 136.259 75.0078 5
 0 16 -2 61.4378 71.7919 5
 0 16 -3 49.1144 83.6952 5
 0 16 3 2.64784 60.158 5
 0 16 -4 266.576 108.424 5
 0 16 4 236.774 92.0898 5
 0 16 5 820.271 130.61 5
 0 16 6 2878.24 224.402 5
 0 16 7 66.1508 53.6386 5
 0 16 8 828.485 115.321 5
 0 16 9 224.245 54.0728 5
 0 17 0 13.9925 63.1053 5
 0 17 1 141.591 69.8545 5
 0 17 -1 142.001 71.8854 5
 0 17 -2 332.03 93.3914 5
 0 17 2 339.017 84.8087 5
 0 17 3 2569.65 208.782 5
 0 17 4 132.557 69.9666 5
 0 17 5 3674.9 227.116 5
 0 17 6 257.677 68.2566 5
 0 17 7 3929.89 199.477 5
 0 18 0 189.442 67.0715 5
 0 18 1 47.1613 43.4056 5
 0 18 2 3103.39 193.482 5
 0 18 3 62.7363 43.9606 5
 0 18 4 3575.17 184.735 5
 0 18 5 -76.0991 38.4254 5
 -1 0 0 741.304 58.8469 2
 -1 0 -1 3254.27 136.053 2
 -1 0 3 751.622 82.2639 1
 -1 0 4 368.796 70.4397 1
 1 0 4 245.428 64.2273 1
 -1 0 5 1294.63 125.222 1
 1 0 5 1154.64 119.751 1
 -1 0 6 1801.6 159.942 1
 1 0 6 3006.03 259.21 4
 1 0 6 3308.05 213.134 1
 -1 0 6 1855.24 186.494 4
 -1 0 7 8750.46 371.894 1
 1 0 7 9288.11 399.265 1
 -1 0 7 8798.25 435.903 4
 1 0 7 8405.99 473.77 4
 -1 0 8 21488.5 612.55 1
 1 0 8 17623.9 732.56 4
 1 0 8 18861.9 598.941 1
 -1 0 8 22318.5 756.151 4
 1 0 9 5675 459.341 4
 -1 0 9 5523.44 411.148 4
 1 0 9 5664.28 350.124 1
 1 0 10 543.341 119.866 1
 1 0 10 594.172 161.855 4
 1 0 11 6634.78 573.913 4
 -1 0 11 7988.68 573.334 4
 1 0 12 1663.42 305.675 4
 -1 0 12 1445.68 266.192 4
 -1 0 13 8063.41 628.536 4
 1 0 13 7810.82 688.539 4
 1 0 14 -9.42182 91.584 4
 -1 0 -15 6642.02 413.531 7
 -1 0 -16 112.292 80.3849 7
 -1 0 -17 3037.74 273.3 7
 1 0 -18 1404.27 185.718 7
 -1 0 -18 2034.73 210.319 7
 -1 0 -19 3053.65 232.56 7
 1 0 -19 3080.66 242.041 7
 1 0 -20 1129.43 122.599 7
 -1 0 -20 1620.23 140.653 7
 -1 -1 -20 1791.88 161.685 7
 -1 -1 -19 2479.22 219.361 7
 1 1 -19 2367.68 195.632 7
 -1 -1 -18 2261.19 229.381 7
 1 1 -18 2259.58 222.051 7
 -1 -1 -17 1115.79 178.422 7
 -1 -1 -16 3618.65 315.724 7
 1 -1 14 8746.13 757.882 4
 1 -1 13 5444.67 584.489 4
 1 -1 12 5497.37 555.98 4
 -1 1 12 5988.24 511.594 4
 -1 1 11 29872 1082.29 4
 1 -1 11 28124.4 1170.68 4
 1 -1 11 29458 944.187 1
 1 -1 10 6635.36 432.7 1
 1 -1 10 6148.14 513.902 4
 -1 1 10 6844.78 494.638 4
 1 -1 9 41336.5 1006.01 1
 1 -1 9 42297.4 1258.81 4
 -1 1 9 45028.5 1160.96 4
 -1 1 8 876.156 160.795 4
 1 -1 8 884.278 146.721 1
 -1 1 7 39578.4 933.364 4
 1 -1 7 38325.3 865.25 1
 1 -1 6 4559.72 275.654 1
 -1 1 6 4589.87 293.455 4
 -1 1 5 10865.5 396.995 4
 1 -1 5 13069.8 428.431 1
 1 -1 4 50494.3 780.506 1
 -1 1 4 49941 746.713 4
 1 -1 3 141056 1196.68 1
 -1 1 3 140935 1063.07 4
 -1 1 1 233558 850.926 2
 -1 -1 -1 231762 1167.46 2
 1 -1 0 3726.72 103.619 3
 -1 -1 2 5663.28 212.43 1
 -1 -1 3 137193 1144.99 1
 1 1 4 53853.4 643.464 1
 -1 -1 4 53883.8 799.92 1
 1 1 5 19216.2 434.948 1
 -1 -1 5 16763.1 485.838 1
 1 1 6 5531.06 250.893 1
 -1 -1 6 6153.57 318.059 1
 1 1 6 5244.88 345.59 4
 -1 -1 7 31918.4 762.378 1
 1 1 7 29764.5 641.791 1
 1 1 8 505.983 89.9077 1
 1 1 8 417.966 133.823 4
 -1 -1 8 507.405 119.106 1
 -1 -1 9 41332 1157.98 4
 1 1 9 38967.2 820.78 1
 -1 -1 9 39830.8 960.065 1
 1 1 10 6072.02 508.048 4
 -1 -1 10 6513.62 490.079 4
 -1 -1 10 6181.46 394.603 1
 1 1 11 25526.1 1110.46 4
 -1 -1 11 30901.7 1131.69 4
 -1 -1 12 6561.91 556.806 4
 1 1 12 5702.21 559.878 4
 -1 1 -13 6343.05 395.875 6
 1 1 13 4855.49 535.766 4
 -1 -1 13 6083.99 558.233 4
 -1 -1 14 9200.29 688.769 4
 -1 1 -15 653.763 136.302 7
 -1 1 -16 2858.19 259.97 7
 -1 1 -17 2045.18 215.045 7
 1 -1 -18 2653.84 263.85 7
 -1 1 -18 2304.71 213.239 7
 1 -1 -19 3001.8 247.365 7
 1 -1 -20 2198.77 182.291 7
 -1 -2 -20 5995.92 296.259 7
 -1 -2 -19 1395.02 171.626 7
 -1 -2 -18 7329.08 415.509 7
 -1 -2 -17 723.506 153.917 7
 -1 -2 -16 6696.59 432.601 7
 1 2 -15 3706.26 326.139 6
 1 -2 14 6102.21 643.18 4
 1 2 -14 7059.2 437.499 6
 1 2 -13 6878.68 417.518 6
 1 -2 13 5831.9 606.197 4
 1 -2 12 45363.3 1592.25 4
 1 -2 12 47423.3 1298.56 1
 1 -2 11 2465.42 365.163 4
 1 -2 11 3015.86 330.989 1
 1 -2 10 45133.4 1188.84 1
 1 -2 10 44011.6 1393.21 4
 1 -2 9 2110.74 249.118 1
 -1 2 8 88056 1510.46 4
 1 -2 8 88247.2 1486.95 1
 1 -2 7 6928.58 401.137 1
 -1 2 7 6546.4 377.975 4
 1 -2 6 39051.3 885.428 1
 -1 2 6 36407.8 823.084 4
 1 -2 5 11095 424.53 1
 1 -2 4 204345 1683.72 1
 1 -2 3 88604.3 1039.46 1
 -1 -2 -2 573122 2026.27 2
 1 -2 2 562227 2396.07 1
 1 -2 1 4553.5 189.964 1
 1 -2 1 4218.8 175.66 3
 -1 -2 1 4296.67 188.97 1
 -1 -2 2 569873 2204.22 3
 -1 -2 2 595101 2405.36 1
 -1 -2 3 89809.7 1052.38 1
 -1 -2 4 176734 1593.52 1
 1 2 5 11344.5 462.038 4
 1 2 5 12067.6 295.165 1
 -1 -2 5 12559.5 458.772 1
 -1 -2 6 40292.4 882.093 1
 1 2 6 38684.4 933.693 4
 1 2 6 39939 582.481 1
 -1 -2 7 5678.62 353.091 1
 1 2 7 6086.96 254.081 1
 1 2 7 5487.4 388.259 4
 1 2 8 84834 984.051 1
 -1 -2 8 86994.4 1434.26 1
 -1 -2 9 1650.06 209.947 1
 1 2 9 1558.57 238.729 4
 -1 -2 10 43703.9 1127.5 1
 -1 -2 10 44801.9 1308.96 4
 1 2 10 41263.5 1306.38 4
 -1 -2 11 3048.92 370.24 4
 -1 -2 11 2834.65 304.509 1
 -1 -2 12 48905.5 1537.09 4
 -1 -2 13 6999.52 611.149 4
 -1 2 -13 7061.17 427.314 6
 -1 -2 14 6117.56 585.51 4
 -1 2 -14 7304.58 458.827 6
 1 -2 -18 6711.79 421.197 7
 1 -2 -19 1644.59 190.349 7
 1 -2 -20 5663.47 295.014 7
 -1 -3 -20 47.9638 55.3518 7
 -1 -3 -19 6124.94 351.62 7
 -1 -3 -18 -88.5742 75.7308 7
 -1 -3 -17 21672.1 754.702 7
 -1 -3 -16 1422.11 206.797 7
 1 3 -16 1667.4 230.18 6
 -1 -3 -15 14157.1 633.213 7
 1 3 -15 15239.2 676.6 6
 1 3 -14 1179.43 196.162 6
 1 -3 14 1227.05 300.573 4
 1 3 -13 28050.4 863.128 6
 1 -3 13 24888.8 1245.74 4
 1 -3 12 2162.56 295.319 1
 1 -3 12 2573.4 391.721 4
 1 -3 11 32620.6 1134.73 1
 1 -3 10 96.1045 88.5546 1
 1 -3 9 46045.3 1208.72 1
 1 -3 8 482.852 127.968 1
 1 -3 7 172758 2134.65 1
 1 -3 6 2728.31 254.366 1
 1 -3 5 122408 1554.17 1
 1 -3 4 23021.6 620.44 1
 1 -3 3 997473 3811.45 1
 -1 -3 -2 123774 1012.12 2
 1 -3 2 124647 1239.27 1
 1 -3 1 136791 1159.15 3
 1 -3 1 137541 1188.52 1
 1 -3 0 986.789 92.9566 1
 1 -3 -1 138882 919.654 1
 -1 -3 1 134743 1201.95 1
 -1 -3 2 125581 1264.31 1
 1 -3 -2 130325 726.82 1
 -1 -3 3 999999 3664.06 3
 -1 -3 4 24042.9 647.169 1
 1 3 5 120282 752.845 1
 -1 -3 5 127655 1580.45 1
 1 3 6 2737.79 120.506 1
 -1 -3 6 3065.91 263.523 1
 -1 -3 7 177857 2109.04 1
 -1 -3 8 245.227 96.6318 1
 -1 -3 9 44157.7 1161.8 1
 -1 -3 10 -1.18223 51.1122 1
 -1 -3 11 28098.8 1014.65 1
 -1 -3 12 2637.92 373.383 4
 -1 3 -13 26552.5 846.885 6
 -1 -3 13 25512.3 1167.9 4
 -1 -3 14 1349.75 286.129 4
 -1 3 -14 1767.21 237.178 6
 1 -3 -18 -87.4171 95.9481 7
 1 -3 -19 5445.66 340.544 7
 1 -3 -20 63.4115 58.2368 7
 -1 -4 -20 2447.94 194.859 7
 -1 -4 -19 632.823 124.855 7
 -1 -4 -18 7597.89 424.557 7
 -1 -4 -17 1599.31 217.922 7
 -1 -4 -16 34215.2 978.241 7
 1 4 -16 32711.5 1009.51 6
 -1 -4 -15 4044.38 344.022 7
 1 4 -15 4081.07 364.113 6
 1 4 -14 17569.1 742.279 6
 1 -4 13 974.082 210.199 1
 1 4 -13 1985.22 246.551 6
 1 -4 13 1778.67 355.412 4
 1 -4 12 19430.2 1077.26 4
 1 4 -12 20085 709.879 6
 1 -4 12 19213.3 929.118 1
 1 -4 11 812.634 206.17 1
 1 -4 10 20393.1 903.177 1
 1 -4 9 2238.47 282.76 1
 1 -4 8 72911.2 1528.15 1
 1 -4 7 8754.26 503.938 1
 1 -4 6 383186 3167.66 1
 1 -4 5 4127.6 315.88 1
 1 -4 4 253453 2287.34 1
 1 -4 3 12647.7 462.62 3
 -1 -4 -3 13886.5 351.658 2
 1 -4 3 12918 470.572 1
 1 -4 2 236033 1835.16 3
 1 -4 2 233135 1826.29 1
 -1 -4 -2 231777 1498.66 2
 1 -4 1 32249.1 652.83 3
 1 -4 1 29585.9 605.034 1
 -1 -4 0 30447.5 581.504 1
 1 -4 0 30303.3 557.763 1
 1 -4 -1 29982.4 483.276 1
 -1 -4 1 31720.8 643.532 1
 -1 -4 2 198378 1799.71 3
 -1 -4 2 201719 1756.78 1
 -1 -4 3 12418.6 454.128 3
 -1 -4 3 13836 496.172 1
 -1 -4 4 250982 2155.4 3
 -1 -4 4 270817 2320.81 1
 -1 -4 5 4437.14 318.905 1
 -1 -4 6 393846 3138.92 1
 -1 -4 7 8017.15 478.657 1
 -1 -4 8 72933 1463.03 1
 -1 -4 9 2651.21 302.206 1
 -1 -4 10 17389.5 798.989 1
 -1 -4 11 641.254 167.342 1
 -1 4 -12 16905.6 663.16 6
 -1 4 -13 2536.89 278.239 6
 -1 -4 13 2228.62 360.217 4
 -1 4 -14 19322.5 778.331 6
 -1 4 -15 3582.76 346.287 6
 1 -4 -18 7218.24 432.5 7
 1 -4 -19 450.564 108.25 7
 1 -4 -20 2219.52 186.776 7
 -1 -5 -20 1395.44 143.605 7
 -1 -5 -19 980.218 141.722 7
 -1 -5 -18 2164.81 228.98 7
 1 5 -17 6978.83 458.953 6
 -1 -5 -17 6731.19 418.994 7
 -1 -5 -16 4015.93 338.243 7
 1 5 -16 3719.3 352.239 6
 -1 -5 -15 15694.4 668.159 7
 1 5 -15 15041.1 707.693 6
 1 5 -14 2430.05 292.018 6
 -1 -5 -14 2409.73 264.683 7
 1 -5 13 6563.6 675.292 4
 1 5 -13 7571.07 480.34 6
 1 5 -12 1078.51 173.84 6
 1 -5 12 659.788 200.063 1
 1 -5 11 14447.1 829.99 1
 1 -5 10 4426.28 450.01 1
 1 -5 9 21793.3 935.148 1
 1 -5 8 5926 469.529 1
 1 -5 7 65600.9 1462.22 1
 1 -5 6 10153.2 548.32 1
 1 -5 5 142270 1947.04 1
 1 -5 4 7332.02 420.187 1
 1 -5 3 110046 1511.01 1
 1 -5 3 112932 1466.04 3
 -1 -5 -3 113886 1075.47 2
 1 -5 2 7740.88 373.756 3
 1 -5 2 8886.32 404.446 1
 1 -5 1 1859.08 184.177 3
 1 -5 1 941.246 128.34 1
 1 -5 0 2024.33 167.245 1
 -1 -5 0 1783.7 158.833 1
 -1 -5 1 4051 254.48 1
 1 -5 -1 5340.3 240.078 1
 1 -5 -2 8980.05 263.069 1
 -1 -5 2 8208.58 403.744 3
 -1 -5 2 7944.34 373.569 1
 -1 -5 3 102938 1458.28 1
 -1 -5 3 100636 1415.47 3
 -1 -5 4 6645.48 393.513 1
 -1 -5 4 6686.76 394.821 3
 -1 -5 5 160299 2023.55 1
 -1 -5 6 11161 566.861 1
 -1 -5 7 66715 1449.48 1
 -1 -5 8 5037.47 408.203 1
 -1 -5 9 21571.2 896.736 1
 -1 -5 10 4371.73 428.506 1
 -1 -5 11 11113.6 696.418 1
 -1 5 -12 1207.42 186.034 6
 -1 -5 13 10068 774.427 4
 -1 5 -13 8627.48 513.838 6
 -1 5 -14 1712.41 246.997 6
 -1 5 -15 14085.9 690.571 6
 1 -5 -17 7411.9 467.073 7
 1 -5 -18 2136.35 232.72 7
 1 -5 -19 834.438 131.781 7
 1 -5 -20 1129.02 131.992 7
 -1 -6 -20 43.3995 38.276 7
 -1 -6 -19 2386.91 207.974 7
 -1 -6 -18 36.5926 58.935 7
 1 6 -17 2824.44 290.778 6
 -1 -6 -17 3174.11 286.967 7
 -1 -6 -16 151.099 77.2157 7
 1 6 -16 374.884 121.108 6
 1 6 -15 4790.12 410.321 6
 -1 -6 -15 4463.99 357.403 7
 1 6 -14 1721.24 246.992 6
 -1 -6 -14 2477.81 269.243 7
 1 6 -13 2507.19 288.883 6
 1 -6 12 4219.24 476.649 1
 1 6 -12 4885.8 384.63 6
 1 -6 11 3339.28 408.418 1
 1 6 -11 4001.27 332.626 6
 1 -6 10 8250.49 640.066 1
 1 -6 9 5635.1 500.61 1
 1 -6 8 15920.9 798.54 1
 1 -6 7 602.132 162.664 1
 1 -6 6 11589.7 619.901 1
 1 -6 5 37512.5 1059.03 1
 1 -6 4 1051.77 207.334 3
 1 -6 4 763.587 149.927 1
 1 -6 3 2058.87 226.748 1
 1 -6 3 2197.71 241.337 3
 -1 -6 -3 2236.94 158.763 2
 1 -6 2 605.169 123.568 3
 1 -6 2 547.643 115.485 1
 1 -6 1 3499.77 274.115 3
 1 -6 1 3342.36 250.635 1
 1 -6 0 8156.84 360.465 1
 1 -6 -1 3938.96 227.289 1
 -1 -6 1 3652.99 261 1
 -1 -6 2 260.419 82.1312 1
 1 -6 -2 368.158 64.8133 1
 -1 -6 2 381.093 108.298 3
 -1 -6 3 2245.2 228.371 1
 -1 -6 3 2027.87 228.408 3
 -1 -6 4 657.627 144.303 1
 -1 -6 4 956.079 191.867 3
 -1 -6 5 35506.9 1011.98 1
 -1 -6 6 10835.2 589.373 1
 -1 -6 7 230.219 90.1942 1
 -1 -6 8 17573.2 816.626 1
 -1 -6 9 5385.71 476.004 1
 -1 -6 10 7109.25 571.979 1
 -1 6 -11 4425.46 343.276 6
 -1 -6 11 4504.05 467.789 1
 -1 6 -12 5466.57 405.254 6
 -1 6 -13 1959.7 251.115 6
 -1 6 -14 2104.08 275.105 6
 -1 6 -15 4520.03 397.853 6
 1 -6 -17 2968.56 290.679 7
 1 -6 -18 -55.4213 71.886 7
 1 -6 -19 2095.68 196.931 7
 1 -6 -20 28.9686 41.2458 7
 -1 -7 -19 461.154 92.2641 7
 -1 -7 -18 2278.32 217.934 7
 -1 -7 -17 1652.02 200.417 7
 1 7 -17 1585.96 217.074 6
 1 7 -16 2455.67 287.734 6
 -1 -7 -16 2792.08 272.333 7
 1 7 -15 5150.4 425.722 6
 -1 -7 -15 4794.77 361.215 7
 -1 -7 -14 3754.51 323.965 7
 1 7 -14 3896.07 371.816 6
 1 7 -13 7537.75 505.194 6
 -1 -7 -13 8578.35 476.87 7
 -1 -7 -12 1396.78 194.541 7
 1 7 -12 1097.57 199.749 6
 1 7 -11 2907.38 294.457 6
 1 -7 11 2866.85 392.559 1
 1 -7 10 5288.49 523.01 1
 1 7 -10 6103.84 408.127 6
 1 -7 9 3571.57 419.846 1
 1 -7 8 2526.91 341.857 1
 1 -7 7 17936.6 855.948 1
 1 -7 6 4950.91 432.636 1
 1 -7 5 105073 1865.22 1
 1 -7 4 17018.4 710.762 3
 1 -7 4 18072 737.468 1
 1 -7 3 40206.8 1054.86 3
 1 -7 3 37909 1007.38 1
 1 -7 2 826.075 151.451 3
 1 -7 2 790.553 149.608 1
 1 -7 1 5395.79 376.287 3
 1 -7 1 3556.61 283.208 1
 1 -7 0 13.2839 45.356 1
 -1 -7 1 3182.35 265.972 1
 1 -7 -1 3618.64 244.618 1
 1 -7 -2 1075.24 117.577 1
 -1 -7 2 921.949 155.638 1
 -1 -7 2 1042.24 177.063 3
 -1 -7 3 33558 1015.28 3
 -1 -7 3 36121.7 977.273 1
 -1 -7 4 17819.5 716.877 1
 -1 -7 4 18834.9 761.694 3
 -1 -7 5 108718 1852.79 3
 -1 -7 5 104761 1834.02 1
 -1 -7 6 4567.14 402.136 1
 -1 -7 7 19453.5 867.915 1
 -1 -7 8 1881.37 280.739 1
 -1 -7 9 2505.34 338.61 1
 -1 7 -10 5700.97 378.415 6
 -1 -7 10 5677.04 536.134 1
 -1 7 -11 3921.96 333.957 6
 -1 -7 11 3394.59 414.08 1
 -1 7 -12 1459.46 221.475 6
 -1 7 -13 7825.16 511.621 6
 -1 7 -14 3675.46 359.895 6
 -1 7 -15 4470.71 393.258 6
 1 -7 -16 2480.6 271.76 7
 1 -7 -17 1672.31 210.69 7
 1 -7 -18 2320.3 222.54 7
 1 -7 -19 461.543 90.9333 7
 -1 -8 -19 1201.92 125.818 7
 -1 -8 -18 2846.36 224.791 7
 1 8 -17 1631.18 220.7 6
 -1 -8 -17 1540.75 182.391 7
 1 8 -16 4751.63 386.66 6
 -1 -8 -16 4067.01 311.082 7
 -1 -8 -15 1799.37 221.851 7
 1 8 -15 1870.62 267.329 6
 -1 -8 -14 14233.6 603.663 7
 1 8 -14 14656.6 723.141 6
 -1 -8 -13 1337.13 187.519 7
 1 8 -13 1508.95 234.793 6
 1 8 -12 29033.3 975.234 6
 -1 -8 -12 30377.3 859.86 7
 1 8 -11 573.206 152.998 6
 -1 -8 -11 429.92 103.735 7
 1 -8 11 416.978 133.574 1
 1 -8 10 1344.27 286.18 1
 1 8 -10 1829.18 237.06 6
 1 -8 9 1846.69 317.643 1
 1 8 -9 2235.44 244.325 6
 1 -8 8 23262.6 1074.27 1
 1 -8 7 1488.01 266.003 1
 1 -8 6 43829 1348.06 1
 1 -8 5 -99.3492 86.8156 1
 1 -8 4 25745.6 924.088 3
 1 -8 4 23730.8 903.603 1
 1 -8 3 -3.94357 63.7277 3
 1 -8 3 7.66479 56.6945 1
 1 -8 2 77715.4 1475.93 3
 1 -8 2 80568.3 1505.64 1
 1 -8 1 875.891 166.503 3
 1 -8 1 1044.89 169.177 1
 1 -8 0 48585.3 1043.97 1
 1 -8 -1 965.259 130.49 1
 -1 -8 2 76169.6 1545.01 3
 -1 -8 2 71196.9 1411.44 1
 -1 -8 3 -4.19394 69.6126 1
 -1 -8 3 -40.973 114.787 3
 -1 -8 4 25602.3 922.014 1
 -1 -8 4 28553.2 998.372 3
 -1 -8 5 118.715 113.592 3
 -1 -8 5 77.2951 67.0728 1
 -1 -8 6 49778.1 1394.33 1
 -1 -8 7 1290 232.684 1
 -1 -8 8 24879.7 1068.95 1
 -1 -8 9 2021.59 322.367 1
 -1 8 -9 1751.07 208.845 6
 -1 8 -10 2820.48 279.879 6
 -1 -8 10 1789.92 302.919 1
 -1 8 -11 865.067 174.204 6
 -1 8 -12 25525.8 910.523 6
 -1 8 -13 1574.9 240.241 6
 -1 8 -14 12838.2 667.007 6
 1 -8 -15 1605.69 220.501 7
 -1 8 -15 1604.24 247.895 6
 1 -8 -16 4097.06 325.114 7
 1 -8 -17 1326.65 174.149 7
 1 -8 -18 2602.45 214.023 7
 1 -8 -19 1284.72 130.405 7
 -1 -9 -18 458.999 81.1839 7
 -1 -9 -17 3416.44 248.018 7
 1 9 -16 194.581 97.4191 6
 -1 -9 -16 237.75 83.4646 7
 1 9 -15 4550.72 385.095 6
 -1 -9 -15 5210.05 347.781 7
 1 9 -14 183.286 108.275 6
 -1 -9 -14 189.485 77.6168 7
 -1 -9 -13 26380.5 798.56 7
 1 9 -13 26609.7 960.526 6
 -1 -9 -12 121.258 73.3662 7
 1 9 -12 272.812 133.938 6
 1 9 -11 56314.6 1349.83 6
 -1 -9 -11 59845.2 1143.35 7
 1 9 -10 454.182 132.154 6
 1 -9 10 611.691 203.48 1
 -1 -9 -10 864.371 141.73 7
 1 -9 9 41471.9 1505.91 1
 1 9 -9 42948.6 1099.82 6
 1 9 -8 577.074 130.276 6
 1 -9 8 874.753 222.362 1
 1 -9 7 36236.6 1331.41 1
 1 -9 6 34.1568 101.413 1
 1 -9 5 27125.2 1078.83 1
 1 -9 4 3395.57 361.799 3
 1 -9 4 3781.83 394.599 1
 1 -9 3 31410 1068.98 3
 1 -9 3 30847.3 1055.96 1
 1 -9 2 -26.4454 56.9214 1
 1 -9 2 -3.05873 96.8376 3
 1 -9 1 121723 1852.33 1
 1 -9 1 116889 1911.72 3
 1 -9 0 364.095 100.712 3
 1 -9 0 92.2624 59.5857 1
 -1 -9 1 128534 2137.83 3
 -1 -9 2 -127.497 93.1552 3
 -1 -9 3 34560 1124.79 3
 -1 -9 3 33316.8 1050.21 1
 -1 -9 4 4089.45 389.048 1
 -1 -9 4 3931.44 397.239 3
 -1 -9 5 35720.5 1190.63 1
 -1 -9 5 35073.4 1205.39 3
 -1 -9 6 9.16955 114.707 1
 -1 -9 7 37549.2 1321.9 1
 -1 9 -8 728.516 138.867 6
 -1 -9 8 558.506 178.397 1
 -1 9 -9 48761.1 1122.76 6
 -1 -9 9 49751 1598.98 1
 -1 9 -10 570.708 149.992 6
 -1 9 -11 51360.5 1274.59 6
 -1 9 -12 300.549 131.726 6
 -1 9 -13 22150.6 862.218 6
 1 -9 -14 302.461 99.0727 7
 -1 9 -14 181.159 88.2222 6
 1 -9 -15 4611.36 334.793 7
 -1 9 -15 5313.67 416.995 6
 1 -9 -16 158.696 71.4374 7
 1 -9 -17 2807.78 225.882 7
 1 -9 -18 442.48 84.9871 7
 -1 -10 -17 10.1154 39.2437 7
 -1 -10 -16 2196 197.436 7
 1 10 -16 2488.97 261.408 6
 1 10 -15 200.943 108.026 6
 -1 -10 -15 69.1961 45.4555 7
 -1 -10 -14 6575.25 375.254 7
 1 10 -14 7147.29 490.422 6
 -1 -10 -13 499.264 121.343 7
 1 10 -13 492.779 137.432 6
 1 10 -12 32271.3 1036.09 6
 -1 -10 -12 33279.5 851.688 7
 -1 -10 -11 1959.26 204.417 7
 1 10 -11 1493.08 233.971 6
 1 10 -10 55522.2 1324.02 6
 1 10 -9 730.88 157.391 6
 1 -10 8 24697.4 1169.49 1
 1 10 -8 25558.2 840.517 6
 1 10 -7 -21.9725 74.0752 6
 1 10 -7 114.871 77.7218 5
 1 10 -6 14810.9 574.431 5
 1 -10 6 14823.6 849.855 1
 1 -10 5 104.211 85.2608 1
 1 -10 4 5283.17 479.516 3
 1 -10 4 5409.26 479.941 1
 1 -10 3 518.132 148.695 1
 1 -10 3 445.152 149.902 3
 1 -10 2 47950 1353.61 3
 1 -10 2 48524.4 1310.86 1
 1 -10 1 448.54 122.222 1
 1 -10 1 377.426 122.463 3
 1 -10 0 139201 2273.8 3
 -1 -10 1 891.186 199.924 3
 -1 -10 2 47802.9 1356.59 3
 -1 -10 3 606.825 177.331 3
 -1 -10 4 8551.22 614.958 3
 -1 -10 5 3.69325 98.6695 3
 -1 10 -6 16875.2 580.005 5
 -1 10 -7 76.7516 58.5813 6
 -1 10 -8 27095.5 816.804 6
 -1 10 -9 542.066 137.272 6
 -1 10 -10 53648.6 1267.62 6
 -1 10 -11 1938.32 262.437 6
 1 -10 -12 32806.4 866.714 7
 -1 10 -12 30421 994.695 6
 -1 10 -13 428.168 140.889 6
 1 -10 -13 624.851 129.496 7
 1 -10 -14 5912.82 359.385 7
 -1 10 -14 7202.03 477.613 6
 1 -10 -15 135.104 72.9255 7
 1 -10 -16 1985.84 186.201 7
 1 -10 -17 -4.84751 33.2228 7
 1 11 -16 305.783 101.811 6
 -1 -11 -16 217.393 60.6376 7
 -1 -11 -15 1152.5 136.292 7
 1 11 -15 1369.69 203.37 6
 -1 -11 -14 634.814 112.443 7
 1 11 -14 756.456 163.708 6
 -1 -11 -13 7904.69 386.032 7
 1 11 -13 9281.9 549.042 6
 1 11 -12 3102.66 327.012 6
 1 11 -11 15615.2 708.328 6
 1 11 -10 1083.43 200.327 6
 1 11 -9 27041.8 907.86 6
 1 11 -8 1171.19 196.186 6
 1 11 -7 28082.6 861.897 6
 1 -11 7 26431.3 1199.78 1
 1 11 -7 27579.7 826.147 5
 1 11 -6 772.069 144.06 6
 1 11 -6 821.145 148.671 5
 1 -11 6 762.789 204.304 1
 1 11 -5 4073.98 311.13 5
 1 11 -5 4183.05 302.383 6
 1 -11 5 4233.28 445.178 1
 1 -11 4 690.091 181.94 1
 1 -11 4 469.063 166.426 3
 1 11 -4 285.778 84.6056 5
 1 11 -3 11618.2 505.041 5
 1 -11 3 9893.06 661.65 3
 1 -11 3 10301.1 659.779 1
 1 -11 2 546.674 153.068 3
 1 -11 1 22008.6 965.134 3
 1 -11 0 143.021 83.2103 3
 -1 -11 0 254.449 141.387 3
 -1 -11 1 23173.3 993.173 3
 1 -11 -1 24342.5 1018.5 3
 -1 -11 2 637.466 194.266 3
 -1 -11 3 12119.4 768.044 3
 -1 -11 4 56.483 89.8791 3
 -1 11 -4 403.221 99.9738 5
 -1 11 -5 3813.92 288.994 5
 -1 11 -6 772.033 139.821 5
 -1 11 -7 27447.9 800.89 6
 -1 11 -8 1214.11 187.614 6
 -1 11 -9 25156.1 850.164 6
 -1 11 -10 720.574 169.029 6
 -1 11 -11 16707 718.445 6
 -1 11 -12 3655.06 345.384 6
 -1 11 -13 9182.51 529.075 6
 -1 11 -14 845.72 170.398 6
 1 -11 -14 826.765 121.929 7
 1 -11 -15 1136.47 137.04 7
 1 -11 -16 206.11 57.3585 7
 1 12 -15 1164.52 168.901 6
 1 12 -14 1177.19 177.795 6
 1 12 -13 2196.69 259.038 6
 1 12 -12 4602.16 381.889 6
 1 12 -11 851.722 178.71 6
 1 12 -10 123.648 91.2622 6
 1 12 -9 319.372 121.061 6
 1 12 -8 9172.87 509.714 6
 1 12 -7 555.819 136.2 6
 1 12 -7 437.808 115.829 5
 1 12 -6 9592.52 513.592 5
 1 12 -6 10532.5 509.596 6
 1 12 -5 9.15863 70.3339 5
 1 -12 5 -165.939 109.184 1
 1 12 -4 552.417 127.544 5
 -1 12 3 930.212 132.897 5
 1 12 -3 856.394 157.931 5
 1 12 -2 2706.85 254.453 5
 -1 12 2 2243.56 211.901 5
 1 -12 2 2418.31 346.644 3
 -1 -12 -1 66.1702 91.5455 3
 1 -12 1 184.681 111.961 3
 -1 12 1 161.387 68.296 5
 1 12 -1 284.127 97.9891 5
 -1 -12 0 -117.185 102.024 3
 -1 12 0 39.7875 69.7718 5
 1 -12 0 357.681 141.629 3
 1 12 0 193.181 85.1281 5
 1 -12 -1 -49.38 76.1884 3
 -1 12 -1 221.5 87.1975 5
 -1 -12 1 260.888 128.124 3
 1 12 1 247.147 96.0142 5
 1 -12 -2 2433.97 333.651 3
 1 12 2 2545.01 241.15 5
 -1 -12 2 2259.94 339.317 3
 -1 12 -2 2501.11 237.089 5
 -1 12 -3 1303.51 171.12 5
 -1 -12 3 898.313 230.459 3
 -1 -12 4 543.613 175.952 3
 -1 12 -4 544.32 120.746 5
 -1 12 -5 79.3762 67.6936 5
 -1 12 -6 9985.61 492.828 5
 -1 12 -7 224.427 85.9642 6
 -1 12 -8 8519.85 471.284 6
 -1 12 -9 521.71 129.774 6
 -1 12 -10 43.1545 79.2759 6
 -1 12 -11 655.931 156.108 6
 -1 12 -12 4559.35 360.656 6
 -1 12 -13 2541.15 268.036 6
 1 13 -14 1563.07 181.738 6
 1 13 -13 62.5819 69.2787 6
 1 13 -12 1041.74 173.435 6
 1 13 -11 823.436 171.855 6
 1 13 -10 514.647 125.206 6
 1 13 -9 3729.93 324.551 6
 1 13 -8 704.646 154.514 6
 1 13 -7 2699.36 266.206 6
 -1 13 6 133.038 67.4737 5
 1 13 -6 219.682 93.0365 5
 1 13 -5 947.372 182.829 5
 -1 13 5 1079.24 164.831 5
 -1 13 4 132.607 70.6007 5
 1 13 -4 123.625 81.0501 5
 1 13 -3 1780.73 235.722 5
 -1 13 3 1917.46 214.057 5
 1 13 -2 419.532 109.917 5
 -1 13 2 331.423 94.7578 5
 1 13 -1 2530.66 264.908 5
 -1 13 1 2444.33 240.718 5
 1 13 0 698.929 130.358 5
 -1 13 0 1052.69 155.401 5
 -1 13 -1 1683.73 210.487 5
 1 13 1 1618.75 222.15 5
 1 13 2 579.707 129.383 5
 -1 13 -2 524.329 125.203 5
 -1 13 -3 2740.25 263.957 5
 1 13 3 2227.85 243.154 5
 -1 13 -4 61.3422 59.0421 5
 -1 13 -5 2279.21 246.436 5
 -1 13 -8 606.141 130.622 6
 -1 13 -9 3011.28 279.203 6
 -1 13 -10 643.033 136.057 6
 -1 13 -11 506.635 119.428 6
 -1 13 -12 964.396 166.01 6
 1 14 -13 1095.96 143.238 6
 1 14 -12 996.862 149.47 6
 1 14 -11 161.248 73.6083 6
 1 14 -10 4876.33 341.924 6
 1 14 -9 422.447 108.481 6
 1 14 -8 5824.77 370.094 6
 -1 14 8 7758.05 361.557 5
 -1 14 7 245.68 85.7395 5
 1 14 -6 5957.93 415.268 5
 -1 14 6 6753.36 369.771 5
 1 14 -5 79.3489 77.6164 5
 -1 14 5 170.94 72.475 5
 1 14 -4 8190.41 476.106 5
 -1 14 4 9232.23 439.464 5
 1 14 -3 249.21 102.51 5
 -1 14 3 353.902 92.841 5
 -1 14 2 4558.55 323.003 5
 1 14 -2 3937.13 336.822 5
 -1 14 1 -16.8745 73.7274 5
 1 14 -1 -11.69 73.4502 5
 1 14 0 3486.77 313.459 5
 -1 14 0 3547.83 290.071 5
 -1 14 -1 -93.4131 96.653 5
 1 14 1 0.62057 67.9135 5
 -1 14 -2 4041.81 311.697 5
 1 14 2 3929.09 326.189 5
 1 14 3 351.483 115.966 5
 -1 14 -3 314.185 106.863 5
 1 14 4 11524.1 540.014 5
 -1 14 -4 11420.7 528.224 5
 -1 14 -5 185.86 80.179 5
 1 14 5 154.067 84.0869 5
 1 14 6 8854.58 462.989 5
 -1 14 -10 3653.96 275.44 6
 1 14 13 806.546 93.9488 5
 1 15 -11 2390.04 194.919 6
 1 15 -10 78.2357 59.2555 6
 -1 15 7 10030.9 394.147 5
 -1 15 6 20.504 55.1962 5
 1 15 -5 19845.9 714.717 5
 -1 15 5 20741.9 613.901 5
 1 15 -4 470.077 130.857 5
 -1 15 4 296.696 85.2312 5
 -1 15 3 7981.98 404.752 5
 1 15 -3 7466.99 447.175 5
 1 15 -2 -119.549 87.1783 5
 -1 15 2 -36.2897 71.0969 5
 1 15 -1 2127.1 245.605 5
 -1 15 1 2140.05 219.404 5
 -1 15 0 110.106 69.3639 5
 1 15 0 73.4908 76.0453 5
 1 15 1 2898.86 281.086 5
 -1 15 -1 3020.73 262.031 5
 -1 15 -2 -64.6205 69.3871 5
 1 15 2 -54.8719 70.0901 5
 -1 15 -3 9435.63 465.935 5
 1 15 3 9219.44 480.301 5
 -1 15 -4 356.253 112.643 5
 1 15 4 256.097 98.8866 5
 1 15 5 21064.7 705.264 5
 1 15 6 -14.3588 68.3898 5
 1 15 7 9223.96 436.636 5
 1 15 8 -33.0677 77.7942 5
 1 15 9 8373.34 379.956 5
 1 15 10 -72.2368 64.2312 5
 1 15 11 2428.72 174.595 5
 1 15 12 -13.4727 33.5353 5
 -1 16 6 8483.96 336.844 5
 -1 16 5 25.3627 43.6162 5
 1 16 -4 14603.3 575.235 5
 -1 16 4 14231.3 481.758 5
 -1 16 3 156.148 76.226 5
 1 16 -3 211.018 98.5742 5
 1 16 -2 5422.46 360.452 5
 -1 16 2 5084.48 310.812 5
 1 16 -1 432.618 110.552 5
 -1 16 1 441.435 101.434 5
 -1 16 0 450.784 108.063 5
 1 16 0 566.561 121.395 5
 1 16 1 440.79 110.326 5
 -1 16 -1 467.432 109.409 5
 1 16 2 6631.58 393.256 5
 -1 16 -2 7335.91 384.609 5
 1 16 3 170.327 79.8975 5
 -1 16 -3 247.563 91.5789 5
 1 16 4 13537.4 539.763 5
 1 16 5 42.9613 62.4639 5
 1 16 6 8382.37 400.048 5
 1 16 7 11.6083 54.8699 5
 1 16 8 7304.95 335.041 5
 1 16 9 80.6794 50.7509 5
 1 16 10 3748.82 195.144 5
 -1 17 4 -85.4243 50.1846 5
 1 17 -3 7279.07 371.964 5
 -1 17 3 6910.32 300.896 5
 -1 17 2 179.011 58.764 5
 1 17 -2 217.312 81.6245 5
 1 17 -1 1278.59 165.112 5
 -1 17 1 1159.93 133.256 5
 1 17 0 1237.99 159.314 5
 -1 17 0 1336.51 145.025 5
 -1 17 -1 1843.61 171.194 5
 1 17 1 1643.67 178.681 5
 1 17 2 282.843 90.484 5
 1 17 3 6878.24 353.616 5
 1 17 4 33.1071 50.5554 5
 1 17 5 2099.63 186.407 5
 1 17 6 24.6719 52.5998 5
 1 17 7 3956.61 220.841 5
 1 17 8 130.704 46.3232 5
 -1 18 2 1201.82 105.375 5
 1 18 -1 235.421 74.6779 5
 1 18 0 -28.5147 53.7324 5
 1 18 1 207.746 67.3363 5
 1 18 2 1356.13 138.551 5
 1 18 3 63.6261 38.4921 5
 1 18 4 341.414 68.7381 5
 1 18 5 17.9968 37.0652 5
 1 18 6 249.719 49.989 5
 2 0 0 3636.04 95.5754 4
 -2 0 0 1765.83 130.332 2
 2 0 1 106216 747.479 4
 -2 0 -1 100917 1013.72 2
 -2 0 2 418158 1080.4 4
 2 0 2 427898 1893.45 4
 2 0 4 74338 1057.74 4
 -2 0 4 74856 817.554 4
 2 0 5 362.344 95.2436 4
 -2 0 5 412.105 72.0971 4
 2 0 6 88061.4 1451.28 4
 -2 0 6 91078.6 1172.37 4
 2 0 7 -4.95371 39.5113 1
 2 0 7 3.04899 58.9801 4
 -2 0 7 30.0206 48.1333 4
 2 0 8 13667.2 541.929 1
 2 0 8 13624.2 664.751 4
 -2 0 8 14419.2 574.606 4
 2 0 9 165.154 82.9481 4
 -2 0 9 341.94 96.3327 4
 2 0 9 328.011 99.9432 1
 2 0 10 159943 2063.67 1
 2 0 10 161771 2674.43 4
 -2 0 11 -247.505 118.161 4
 2 0 11 -101.336 129.634 4
 -2 0 12 105907 2010.07 4
 2 0 12 94306.4 2305.09 4
 -2 0 -13 1022.24 142.269 7
 2 0 13 950.715 242.452 4
 -2 0 13 724.501 189.009 4
 -2 0 -14 30869 840.41 7
 2 0 14 28756.6 1374.1 4
 -2 0 -15 160.861 72.1639 7
 -2 0 -16 1420.92 192.912 7
 -2 0 -17 117.323 72.278 7
 -2 0 -18 10802.7 467.014 7
 -2 0 -19 86.3375 53.4418 7
 2 0 -19 5.58551 61.914 7
 2 0 -20 4135.86 226.174 7
 -2 -1 -20 1383.79 134.689 7
 2 1 -19 9006.59 376.996 7
 -2 -1 -19 9277.74 402.266 7
 -2 -1 -18 -25.6962 73.4029 7
 -2 -1 -17 4338.25 326.214 7
 -2 -1 -16 2746.41 273.058 7
 -2 -1 -15 8006.32 449.959 7
 2 -1 14 765.08 244.355 4
 -2 -1 -14 618.004 133.145 7
 2 -1 13 49243.8 1754.32 4
 -2 -1 -13 50674.7 1071.31 7
 2 -1 12 1822.8 319.364 4
 2 -1 11 68821.7 1493.42 1
 2 -1 11 69607.8 1874.71 4
 2 -1 10 2193.38 265.086 1
 -2 1 10 2324.82 265.848 4
 2 -1 10 2126.46 309.667 4
 -2 1 9 106227 1663.61 4
 2 -1 9 103815 1712.06 1
 2 -1 8 15861.4 725.812 4
 2 -1 8 16447.9 635.672 1
 -2 1 8 17991.8 635.25 4
 -2 1 7 70332 1141.16 4
 2 -1 7 65276.4 1204.06 1
 -2 1 6 298.828 71.3794 4
 2 -1 6 427.944 103.754 1
 2 -1 5 121940 1481.07 1
 -2 1 5 127351 1235.34 4
 -2 1 4 1480.68 117.732 4
 -2 -1 -2 13557.9 405.12 2
 -2 -1 -1 460085 2299.14 2
 -2 1 1 477484 1924.12 2
 -2 1 0 92906.4 899.727 2
 2 1 2 14238.7 367.419 4
 2 1 3 184370 1505.95 4
 2 1 4 1419.54 156.215 4
 2 1 5 134259 1610.41 4
 2 1 6 570.04 126.08 4
 2 1 6 732.007 111.324 1
 2 1 7 71638.3 1110.95 1
 2 1 7 73906.9 1440.25 4
 -2 -1 8 17234.8 641.036 4
 2 1 8 15965.5 537.057 1
 2 1 8 15530.5 719.776 4
 -2 -1 9 95696.1 1624.31 4
 2 1 9 93864.9 1403.6 1
 2 1 9 91820.5 1870.06 4
 -2 -1 10 1528.56 227.374 4
 2 1 10 1321.54 249.552 4
 2 1 11 70181.9 1868.72 4
 -2 -1 11 77611.1 1696.87 4
 2 1 12 1876.72 334.364 4
 -2 -1 12 2051.87 285.13 4
 -2 1 -13 49873.4 998.337 7
 -2 -1 13 52637.6 1502.96 4
 -2 1 -14 463.267 110.002 7
 -2 1 -15 7631.57 415.558 7
 -2 1 -16 2818.58 254.651 7
 -2 1 -17 3563.8 278.588 7
 -2 1 -18 46.7373 50.7783 7
 2 -1 -19 7692.43 397.687 7
 2 -1 -20 1615.61 154.163 7
 -2 -2 -20 1761.21 159.223 7
 -2 -2 -19 1184.72 155.243 7
 -2 -2 -18 2389.49 236.321 7
 -2 -2 -17 3866.86 318.852 7
 -2 -2 -16 4663.67 353.715 7
 -2 -2 -15 4127.12 333.76 7
 -2 -2 -14 18399.4 679.827 7
 2 -2 13 1130.74 278.93 4
 -2 -2 -13 1901 216.712 7
 2 -2 12 22882.7 1142.95 4
 2 -2 12 22918 965.594 1
 2 -2 11 3835.25 375.979 1
 2 -2 11 3372.3 421.128 4
 2 -2 10 1135.76 247.826 4
 2 -2 10 710.173 163.73 1
 2 -2 9 3124.01 320.884 1
 2 -2 8 49850.5 1190.19 1
 2 -2 7 8544.98 456.504 1
 2 -2 6 92602.5 1432.97 1
 2 -2 5 879.97 145.715 1
 2 -2 4 74518.5 1155.01 1
 -2 -2 -3 3516.99 221.609 2
 -2 2 3 3194.55 141.259 2
 -2 -2 -2 120778 1267.37 2
 -2 2 2 132322 923.907 2
 -2 -2 -1 13592.3 412.428 2
 -2 2 1 14499.9 321.961 2
 2 -2 0 397085 1462.08 3
 -2 -2 2 136246 1025.36 3
 2 2 4 87408.8 1202.26 4
 2 2 5 1404.6 172.052 4
 2 2 6 107191 1178.55 1
 2 2 6 102720 1580.72 4
 2 2 7 8584.65 495.148 4
 2 2 7 9117.68 358.898 1
 2 2 8 45745.1 829.236 1
 2 2 8 46725.5 1248.69 4
 2 2 9 2353.05 307.215 4
 2 2 10 37.509 103.052 4
 -2 -2 10 101.014 97.502 4
 -2 -2 11 3308.16 355.49 4
 -2 -2 12 24497.7 1015.28 4
 -2 -2 13 1703.86 276.025 4
 2 -2 -19 1504.27 184.939 7
 2 -2 -20 1382.54 143.923 7
 -2 -3 -20 877.188 115.031 7
 -2 -3 -19 96.898 69.4931 7
 -2 -3 -18 4233.99 314.099 7
 -2 -3 -17 857.732 144.675 7
 2 3 -16 6433.37 427.816 6
 -2 -3 -16 6124.64 405.244 7
 -2 -3 -15 2650.75 267.345 7
 2 3 -15 2234.88 260.929 6
 2 3 -14 989.731 180.305 6
 -2 -3 -14 1135.55 179.946 7
 2 -3 13 4196.76 527.024 4
 2 3 -13 3622.52 308.953 6
 -2 -3 -13 4333.07 325.622 7
 2 -3 12 2841.18 420.975 4
 2 -3 12 3157.67 391.659 1
 2 -3 11 3114.89 424.419 4
 2 -3 11 3636.89 394.058 1
 2 -3 10 16003.5 784.414 1
 2 -3 9 10210.1 603.472 1
 2 -3 8 2384.5 283.642 1
 2 -3 7 26415.3 850.129 1
 2 -3 6 4969.58 356.716 1
 -2 3 5 55394.5 490.12 2
 2 -3 5 55930.6 1119.75 1
 -2 3 4 1737.99 72.209 2
 2 -3 4 2345.95 225.583 1
 -2 -3 -3 78020.1 1047.68 2
 2 -3 3 79304.7 1203.2 1
 -2 -3 -2 31705.9 662.071 2
 2 -3 2 31707 694.462 1
 2 -3 1 216435 1458.21 3
 2 -3 0 13587.8 341.919 3
 -2 -3 2 30831.8 602.469 3
 -2 -3 3 75514.1 1012 3
 -2 -3 5 61803.2 1143.2 1
 -2 -3 6 5669.28 370.214 1
 2 3 6 6575.72 267.416 1
 -2 -3 7 30833.3 888.347 1
 2 3 7 28180.3 560.923 1
 -2 -3 11 3415.82 386.689 4
 -2 -3 12 2370.28 333.38 4
 -2 3 -12 3025.1 281.339 6
 -2 3 -13 5040.5 383.143 6
 -2 -3 13 3535.35 410.701 4
 2 -3 -19 265.73 84.9423 7
 2 -3 -20 1118.44 134.664 7
 -2 -4 -20 1438.97 143.623 7
 -2 -4 -19 1179.21 155.283 7
 -2 -4 -18 619.764 123.57 7
 -2 -4 -17 5402.89 373.993 7
 2 4 -17 4759.41 360.345 6
 -2 -4 -16 3263.4 298.367 7
 2 4 -16 3130.76 306.69 6
 -2 -4 -15 3352.59 306.456 7
 2 4 -15 3374.12 331.838 6
 -2 -4 -14 12338.6 571.78 7
 2 4 -14 11912.9 600.3 6
 2 -4 13 2284.43 336.244 1
 2 4 -13 2694.41 286.038 6
 -2 -4 -13 2426.78 250.507 7
 2 -4 13 2269.55 397.116 4
 2 -4 12 4653.43 542.38 4
 2 4 -12 3776.4 315.844 6
 2 -4 12 4712.52 487.661 1
 -2 -4 -12 4659.46 326.613 7
 2 -4 11 7611.49 594.704 1
 2 -4 10 9421.63 629.46 1
 2 -4 9 1722.57 265.313 1
 2 -4 8 29995.8 1033.48 1
 2 -4 7 78.3835 73.1248 1
 2 -4 6 60608.3 1299.44 1
 2 -4 5 3552.04 300.477 1
 2 -4 4 50516 1058.93 1
 -2 -4 -4 54490.3 921.496 2
 2 -4 3 18075.1 605.643 1
 -2 -4 -3 18445.6 525.486 2
 2 -4 2 4492.73 291.71 1
 -2 -4 -2 4551.87 264.776 2
 2 -4 2 5079.21 288.663 3
 2 -4 1 749.835 117.542 1
 2 -4 1 918.596 112.369 3
 2 -4 0 37201.5 705.569 1
 -2 -4 3 16291 523.291 3
 -2 -4 4 49829.4 963.963 3
 -2 -4 4 49329.5 1039.12 1
 -2 -4 5 4037.77 316.373 1
 -2 -4 6 54923.1 1219.92 1
 -2 -4 7 80.6988 91.7172 1
 -2 -4 8 29817.8 971.322 1
 -2 -4 12 6148.69 554.359 4
 -2 4 -12 6899.17 429.559 6
 -2 4 -13 2522.09 275.414 6
 -2 -4 13 2589.51 367.935 4
 -2 4 -14 15437 697.864 6
 2 -4 -19 1068.9 150.932 7
 2 -4 -20 1028.73 128.47 7
 -2 -5 -20 828.706 108.79 7
 -2 -5 -19 3433.94 248.803 7
 -2 -5 -18 925.28 153.796 7
 2 5 -17 6239.77 416.957 6
 -2 -5 -17 7350.06 429.678 7
 2 5 -16 900.2 179.257 6
 -2 -5 -16 1008.65 171.85 7
 -2 -5 -15 19831.2 731.243 7
 2 5 -15 20369.8 820.391 6
 -2 -5 -14 4074.11 335.504 7
 2 5 -14 4587.19 389.189 6
 -2 -5 -13 23006.6 759.753 7
 2 5 -13 22708 833.064 6
 2 -5 13 22648.5 1231.06 4
 2 -5 13 21468.1 1060.9 1
 2 5 -12 905.496 169.663 6
 -2 -5 -12 927.965 157.062 7
 2 -5 12 916.88 239.766 1
 -2 -5 -11 6926.18 381.116 7
 2 -5 11 6355.69 571.336 1
 2 5 -11 6210.44 406.975 6
 2 -5 10 1337.15 257.401 1
 2 -5 9 32107.7 1176.13 1
 2 -5 8 893.107 200.419 1
 2 -5 7 138779 2230.95 1
 2 -5 6 8130.76 519.461 1
 2 -5 5 176530 2233.7 1
 2 -5 4 2244.71 240.573 1
 -2 -5 -4 3061.3 225.368 2
 -2 -5 -3 114062 1377.96 2
 2 -5 3 111171 1591.55 1
 2 -5 3 112853 1445.19 3
 2 -5 2 3316.82 246.945 3
 2 -5 2 3203.51 253.432 1
 -2 -5 -2 3321.16 238.354 2
 2 -5 1 17104.9 516.525 3
 2 -5 1 16170.4 536.426 1
 2 -5 0 2887.64 213.958 1
 2 -5 -1 11667 399.162 1
 2 -5 -2 3220.61 186.404 1
 -2 -5 3 118641 1502.15 3
 2 -5 -3 111376 922.215 1
 -2 -5 4 2630.3 245.554 3
 -2 -5 4 2725.46 262.219 1
 -2 -5 5 170878 2168.59 1
 -2 -5 6 7016.73 463.304 1
 -2 -5 7 132450 2085.54 1
 -2 -5 8 729.866 178.572 1
 -2 5 -11 9985.87 498.264 6
 -2 5 -12 777.719 157.311 6
 -2 -5 13 28699.3 1205.32 4
 -2 5 -13 27203.8 915.295 6
 -2 5 -14 4648.43 391.229 6
 2 -5 -18 629.166 136.786 7
 2 -5 -19 2694.65 234.403 7
 2 -5 -20 503.53 89.5071 7
 -2 -6 -20 3091.28 188.408 7
 -2 -6 -19 74.3542 50.7432 7
 -2 -6 -18 7014.46 380.773 7
 -2 -6 -17 80.7571 83.2289 7
 2 6 -17 -32.9276 63.9625 6
 -2 -6 -16 19201.8 703.097 7
 2 6 -16 18599.4 766.323 6
 2 6 -15 491.593 160.984 6
 -2 -6 -15 463.714 128.375 7
 -2 -6 -14 20835.6 737.997 7
 2 6 -14 21306.4 838.385 6
 2 6 -13 2132.48 271.517 6
 -2 -6 -13 1538.9 195.492 7
 2 6 -12 20744.8 805.402 6
 2 -6 12 19367.7 1051.68 1
 -2 -6 -12 22369.2 729.392 7
 2 -6 11 576.113 191.828 1
 2 6 -11 625.562 153.617 6
 -2 -6 -11 430.531 99.3136 7
 2 -6 10 27158.8 1168.55 1
 2 -6 9 813.414 205.984 1
 2 -6 8 74524.3 1799.17 1
 2 -6 7 2461.53 324.551 1
 2 -6 6 92289.4 1837.16 1
 2 -6 5 1433.9 224.23 1
 -2 -6 -4 335858 2355.54 2
 2 -6 4 329057 3146.92 1
 -2 -6 -3 10580.9 433.166 2
 2 -6 3 9794.29 468.944 3
 2 -6 3 10536.5 525.047 1
 -2 -6 -2 24388.9 669.328 2
 2 -6 2 24428 743.032 1
 2 -6 1 1003.44 149.784 1
 2 -6 1 1065.84 142.061 3
 2 -6 0 16980.5 543.366 1
 2 -6 -1 1082.09 136.025 1
 2 -6 -2 39383.9 713.422 1
 -2 -6 3 9858.9 475.633 3
 -2 -6 4 330832 2961.46 3
 -2 -6 5 1131.24 175.231 1
 -2 -6 5 1240.64 200.636 3
 -2 -6 6 101973 1822.53 1
 -2 -6 7 2451.84 301.245 1
 -2 6 -11 626.646 142.642 6
 -2 6 -12 25414.6 866.212 6
 -2 6 -13 1773.87 247.693 6
 -2 6 -14 17377.5 762.909 6
 2 -6 -18 6291.68 383.724 7
 2 -6 -19 27.2478 52.5314 7
 2 -6 -20 2568.83 173.38 7
 -2 -7 -19 5034.16 269.396 7
 -2 -7 -18 382.407 99.4485 7
 2 7 -17 6904.54 432.973 6
 -2 -7 -17 6816.95 389.458 7
 2 7 -16 92.4876 62.6054 6
 -2 -7 -16 100.908 86.0818 7
 -2 -7 -15 17726.4 676.803 7
 2 7 -15 17747.4 779.896 6
 2 7 -14 442.996 142.659 6
 -2 -7 -14 465.388 121.805 7
 -2 -7 -13 10729.7 522.536 7
 2 7 -13 9741.18 579.676 6
 2 7 -12 759.494 172.898 6
 -2 -7 -12 897.317 160.337 7
 2 -7 11 34564.8 1436.25 1
 2 7 -11 34863.7 1039.51 6
 -2 -7 -11 33479.4 855.501 7
 2 -7 10 2587.89 385.616 1
 2 7 -10 2618.98 277.159 6
 -2 -7 -10 2594.56 230.723 7
 2 -7 9 53131.6 1649.09 1
 2 -7 8 1464.52 264.524 1
 2 -7 7 31351.5 1161.93 1
 2 -7 6 478.304 150.022 1
 2 -7 5 119488 2106.47 1
 2 -7 4 361.499 134.142 1
 -2 -7 -3 159210 1734.14 2
 2 -7 3 162114 2049.4 3
 2 -7 2 106.262 61.7967 1
 2 -7 2 117.686 67.2854 3
 -2 -7 -2 55.1118 47.584 2
 2 -7 1 47221.3 1021.17 3
 2 -7 1 44455.5 1041.47 1
 2 -7 0 290.034 103.929 3
 2 -7 0 226.345 84.4161 1
 2 -7 -1 46014.2 916.466 1
 2 -7 -2 237.364 67.2734 1
 -2 -7 2 273.135 108.239 3
 -2 -7 3 151719 2021.81 3
 -2 -7 4 365.482 128.235 3
 -2 -7 5 117788 1938.04 3
 -2 7 -10 2507.86 260.053 6
 -2 7 -11 35347.4 1001.81 6
 -2 7 -12 626.425 154.393 6
 -2 7 -13 6822.97 476.222 6
 -2 7 -14 491.837 156.524 6
 2 -7 -17 6988.97 420.356 7
 2 -7 -18 301.733 93.8966 7
 2 -7 -19 4194.8 249.441 7
 -2 -8 -19 434.808 74.5805 7
 -2 -8 -18 2763.11 214.08 7
 2 8 -17 497.331 124.796 6
 -2 -8 -17 465.018 105.296 7
 -2 -8 -16 3451.75 283.672 7
 2 8 -16 3111.05 320.784 6
 2 8 -15 749.426 168.554 6
 -2 -8 -15 1111.16 177.607 7
 -2 -8 -14 6070.56 392.305 7
 2 8 -14 6206.2 466.426 6
 2 8 -13 2722.67 311.547 6
 -2 -8 -13 2704.89 263.937 7
 -2 -8 -12 4501.79 326.271 7
 2 8 -12 3794.81 363.43 6
 -2 -8 -11 4521.33 319.069 7
 2 8 -11 4222.99 379.392 6
 -2 -8 -10 59508.5 1085.29 7
 2 -8 10 58162.7 1875.46 1
 2 8 -10 59611.2 1347.79 6
 2 8 -9 164.136 88.039 6
 -2 -8 -9 222.133 78.9012 7
 2 -8 9 436.836 175.479 1
 2 -8 8 22961.9 1096.88 1
 2 -8 7 2983.51 382.78 1
 2 -8 6 14043.2 780.588 1
 2 -8 5 183.994 104.052 1
 2 -8 4 8790.56 572.283 1
 2 -8 3 41.8272 64.9369 3
 2 -8 3 183.126 94.1572 1
 2 -8 2 68603.7 1400.65 3
 2 -8 2 70294.2 1462.63 1
 2 -8 1 385.339 108.116 1
 2 -8 1 196.964 81.0651 3
 2 -8 0 64928.4 1323.92 3
 2 -8 0 63408.4 1220.09 1
 2 -8 -1 322.05 84.4067 1
 -2 -8 2 67666.2 1471 3
 -2 -8 3 -12.6938 67.2116 3
 -2 -8 4 12223 656.136 3
 -2 -8 5 126.999 101.614 3
 -2 8 -9 31.0406 53.3016 6
 -2 8 -10 58435.5 1271.82 6
 -2 8 -11 4366.43 365.189 6
 -2 8 -12 2635.99 297.13 6
 -2 8 -13 2186.85 283.417 6
 -2 8 -14 5035.95 417.371 6
 2 -8 -16 2755.46 269.928 7
 2 -8 -17 368.07 104.874 7
 2 -8 -18 2483.86 205.191 7
 2 -8 -19 499.897 77.5603 7
 -2 -9 -18 393.475 79.2716 7
 2 9 -17 236.755 96.29 6
 -2 -9 -17 287.567 80.5248 7
 -2 -9 -16 1350.03 170.322 7
 2 9 -16 1438.89 211.744 6
 2 9 -15 510.72 144.061 6
 -2 -9 -15 548.759 117.478 7
 2 9 -14 1851.49 262.799 6
 -2 -9 -14 1899.85 219.936 7
 2 9 -13 846.178 181.233 6
 -2 -9 -13 1085.4 169.306 7
 -2 -9 -12 4250.76 318.964 7
 2 9 -12 4612.97 405.247 6
 2 9 -11 1013.04 199.366 6
 -2 -9 -11 1277.48 178.638 7
 2 9 -10 997.051 196.68 6
 -2 -9 -10 930.591 148.343 7
 2 -9 9 11266.6 826.848 1
 -2 -9 -9 9719.53 424.598 7
 2 9 -9 11066.6 579.041 6
 2 9 -8 3748.61 289.832 5
 2 9 -8 3978.61 334.749 6
 2 -9 8 4213.72 501.293 1
 2 -9 7 2203.41 338.155 1
 2 -9 6 244.154 129.845 1
 2 -9 5 1723.93 281.511 1
 2 -9 4 -77.0008 86.6829 1
 2 -9 3 1487.49 234.409 3
 2 -9 3 1568.79 247.599 1
 2 -9 2 397.237 129.96 1
 2 -9 2 550.113 160.26 3
 2 -9 1 18354.1 749.052 1
 2 -9 1 16840.7 722.438 3
 2 -9 0 1001.46 167.045 1
 2 -9 0 761.133 164.01 3
 2 -9 -1 17724.1 744.299 3
 -2 -9 2 521.801 149.654 3
 -2 -9 3 718.811 189.438 3
 -2 -9 4 117.749 97.7067 3
 -2 -9 5 1896.14 280.096 3
 -2 9 -8 3791.52 302.475 6
 -2 9 -9 10432.2 528.887 6
 -2 9 -10 791.922 157.546 6
 -2 9 -11 820.257 171.394 6
 -2 9 -12 4466.67 380.188 6
 -2 9 -13 839.088 182.336 6
 -2 9 -14 1644.23 243.186 6
 2 -9 -15 598.273 131.601 7
 2 -9 -16 1283.35 171.51 7
 2 -9 -17 271.694 78.248 7
 2 -9 -18 345.303 73.1261 7
 -2 -10 -17 768.948 105.975 7
 2 10 -17 915.857 140.916 6
 2 10 -16 324.898 101.04 6
 -2 -10 -16 200.616 73.3632 7
 2 10 -15 499.675 137.344 6
 -2 -10 -15 603.792 116.861 7
 2 10 -14 404.666 134.181 6
 -2 -10 -14 425.764 103.944 7
 -2 -10 -13 3047.71 264.679 7
 2 10 -13 2788.19 315.875 6
 -2 -10 -12 4980.13 334.172 7
 2 10 -12 4544.1 398.909 6
 -2 -10 -11 3259.95 268.377 7
 2 10 -11 3290.13 342.89 6
 2 10 -10 4365.41 384.42 6
 2 10 -9 1776.6 242.539 6
 2 -10 8 11768.6 832.729 1
 2 10 -8 10964.3 570.11 6
 2 10 -7 808.931 147.593 5
 2 10 -7 655.593 136.973 6
 2 -10 7 997.896 248.076 1
 2 -10 6 749.964 210.496 1
 2 10 -6 1214.27 179.139 5
 2 10 -6 929.166 158.119 6
 2 -10 5 555.849 177.934 1
 2 -10 4 373.378 168.217 1
 2 -10 3 631.063 164.459 3
 2 -10 3 602 167.347 1
 2 -10 2 13585.5 730.447 1
 2 -10 2 14638.4 753.403 3
 2 -10 1 790.954 178.677 3
 2 -10 0 2454.98 319.693 3
 2 -10 -1 726.006 167.236 3
 -2 -10 1 977.151 216.088 3
 -2 -10 2 13483.1 741.66 3
 -2 -10 3 236.431 108.011 3
 -2 -10 4 678.959 204.097 3
 -2 -10 5 156.474 90.1101 3
 -2 10 -7 1294.14 180.682 6
 -2 10 -8 14946.5 613.172 6
 -2 10 -9 2273.8 260.589 6
 -2 10 -10 3823.99 341.447 6
 -2 10 -11 3239.46 323.525 6
 -2 10 -12 4382.67 378.464 6
 2 -10 -13 2681.49 253.406 7
 -2 10 -13 2586.26 296.39 6
 2 -10 -14 293.132 88.8789 7
 2 -10 -15 536.555 108.893 7
 2 -10 -16 128.043 56.1379 7
 2 -10 -17 570.326 87.8064 7
 -2 -11 -16 341.285 71.7547 7
 2 11 -16 403.316 107.199 6
 -2 -11 -15 1248.48 140.025 7
 2 11 -15 1528.06 205.543 6
 2 11 -14 832.073 165.922 6
 -2 -11 -14 878.784 127.915 7
 -2 -11 -13 5215.64 311.179 7
 2 11 -13 5751.85 432.331 6
 2 11 -12 2075.35 272.755 6
 2 11 -11 10506 596.737 6
 2 11 -10 994.055 195.985 6
 2 11 -9 14881.3 693.86 6
 2 11 -8 464.434 106.773 6
 2 11 -7 13738.6 588.501 5
 2 -11 7 13308.7 872.278 1
 2 11 -7 12770.8 606.356 6
 2 11 -6 1453.34 193.147 6
 2 -11 6 1546.89 294.82 1
 2 11 -6 1638.46 208.472 5
 2 -11 5 4466.26 480.173 1
 2 11 -5 3921.67 308.352 6
 2 -11 4 1142.06 240.428 1
 2 11 -4 1175.44 173.607 6
 2 11 -4 968.65 161.466 5
 2 11 -3 7006.97 408.717 5
 2 -11 3 5943.41 523.655 3
 2 -11 3 5314.49 482.305 1
 2 11 -2 51.5663 72.3613 5
 2 -11 2 156.171 105.864 3
 2 -11 1 55662.2 1547.03 3
 2 11 -1 58388.4 1124.25 5
 2 -11 0 169.943 109.941 3
 2 11 0 168.2 76.5537 5
 -2 -11 0 231.978 136.625 3
 -2 -11 1 59981.6 1619.47 3
 2 -11 -1 61496.1 1553.29 3
 2 -11 -2 13.7352 78.8195 3
 -2 -11 2 -42.9269 107.901 3
 -2 -11 3 7878.46 617.505 3
 -2 11 -3 7695.49 376.266 5
 -2 -11 4 935.052 222.383 3
 -2 11 -4 1047.99 148.261 5
 -2 11 -5 2976.75 253.712 5
 -2 11 -7 14717.9 586.383 6
 -2 11 -8 518.696 120.21 6
 -2 11 -9 12263.4 582.367 6
 -2 11 -10 1169.48 194.413 6
 -2 11 -11 11078.6 580.518 6
 -2 11 -12 1640.7 237.123 6
 2 12 -15 239.691 85.3205 6
 2 12 -14 4536.48 343.265 6
 2 12 -13 846.566 168.575 6
 2 12 -12 5995.77 429.633 6
 2 12 -11 870.665 181.476 6
 2 12 -10 13861.6 664.347 6
 2 12 -9 173.327 92.3507 6
 2 12 -8 14915.1 675.871 6
 2 12 -7 489.728 112.858 6
 2 12 -7 234.621 86.7466 5
 2 12 -6 20256.3 739.222 6
 2 12 -6 20205 755.748 5
 2 12 -5 579.357 143.72 5
 2 12 -5 632.282 120.957 6
 2 -12 5 769.829 211.217 1
 2 12 -4 7924.26 460.465 5
 -2 12 3 299.487 74.4456 5
 2 12 -3 260.59 101.495 5
 2 -12 2 27267.4 1118.94 3
 2 12 -2 27119.5 827.231 5
 -2 12 2 26927.4 688.583 5
 -2 -12 -1 521.533 169.655 3
 2 -12 1 529.737 172.306 3
 -2 12 1 551.106 107.247 5
 2 12 -1 347.635 97.7063 5
 -2 -12 0 73753.2 1905.52 3
 2 -12 0 70779.3 1770.63 3
 -2 12 0 71679 1142.12 5
 2 -12 -1 526.484 166.411 3
 -2 12 -1 479.78 102.035 5
 2 12 1 650.791 127.525 5
 -2 -12 1 543.623 173.785 3
 -2 -12 2 29040.1 1202.35 3
 -2 12 -2 28773.2 743.941 5
 2 -12 -2 29707.6 1125.55 3
 -2 -12 3 357.697 162.912 3
 2 -12 -3 461.722 165.58 3
 -2 12 -3 231.327 79.247 5
 -2 -12 4 7575.99 634.206 3
 -2 12 -4 8104.84 412.908 5
 -2 12 -5 535.103 117.879 5
 -2 12 -8 12479.1 555.879 6
 -2 12 -9 137.866 82.2928 6
 -2 12 -10 14203.9 625.017 6
 -2 12 -11 964.246 180.415 6
 2 13 -15 3161.91 223.409 6
 2 13 -14 109.379 61.595 6
 2 13 -13 4084.17 315.914 6
 2 13 -12 840.49 158.869 6
 2 13 -11 7099.29 442.297 6
 2 13 -10 68.2536 76.7941 6
 2 13 -9 8257.66 493.69 6
 2 13 -8 595.137 148.072 6
 2 13 -7 14523.4 629.806 6
 2 13 -7 14241.9 633.289 5
 2 13 -6 98.0064 74.4289 5
 2 13 -6 106.793 52.678 6
 2 13 -5 26552.6 847.87 5
 2 13 -4 223.611 117.57 5
 -2 13 3 14123.8 510.947 5
 2 13 -3 14709.1 637.756 5
 -2 13 2 124.196 69.4931 5
 2 13 -2 346.521 119.57 5
 2 13 -1 25241 821.153 5
 -2 13 1 25621.2 700.835 5
 2 13 0 -7.80869 88.5088 5
 -2 13 0 63.4283 59.8885 5
 -2 13 -1 24785.3 706.052 5
 2 13 1 23787.9 791.816 5
 -2 13 -2 374.66 91.8706 5
 2 13 2 280.486 87.3375 5
 -2 13 -3 16294.2 588.173 5
 2 13 3 16082.7 642.59 5
 -2 13 -4 40.6067 60.6635 5
 -2 13 -9 8779.02 452.33 6
 2 14 -13 573.015 106.845 6
 2 14 -12 2459.48 228.091 6
 2 14 -11 116.174 74.9858 6
 2 14 -10 3308.67 285.754 6
 2 14 -9 178.685 74.5603 6
 2 14 -8 4300.44 324.198 6
 2 14 -7 188.232 80.1926 6
 2 14 -6 10400.5 526.74 5
 2 14 -5 724.886 152.105 5
 2 14 -4 19334.2 733.101 5
 2 14 -3 165.629 80.0687 5
 -2 14 3 -59.6643 56.8758 5
 2 14 -2 3500.35 318.075 5
 -2 14 2 3309.97 251.517 5
 -2 14 1 64.384 49.2573 5
 2 14 -1 -10.567 82.4034 5
 -2 14 0 8671.57 416.122 5
 2 14 0 8456.39 480.49 5
 -2 14 -1 140.394 60.9817 5
 2 14 1 147.193 89.668 5
 -2 14 -2 3918.53 285.017 5
 2 14 2 3518.91 311.184 5
 2 14 3 293.954 106.161 5
 -2 14 -3 176.961 86.3485 5
 -2 14 -4 18668.6 630.806 5
 2 14 4 17526.3 674.639 5
 2 14 5 801.595 159.553 5
 2 15 -12 180.978 68.1067 6
 2 15 -11 634.855 105.551 6
 2 15 -10 275.986 78.5987 6
 2 15 -9 724.613 119.918 6
 2 15 -5 2389.79 249.669 5
 2 15 -4 154.292 102.055 5
 2 15 -3 1396.79 200.061 5
 2 15 -2 -41.6806 80.3398 5
 -2 15 2 -97.4829 60.873 5
 -2 15 1 1192.52 146.086 5
 2 15 -1 1173.64 183.228 5
 2 15 0 -25.7466 85.2361 5
 -2 15 0 -77.9128 64.5541 5
 -2 15 -1 1297.44 156.262 5
 2 15 1 1031.78 168.749 5
 -2 15 -2 40.6824 62.212 5
 2 15 2 -52.7014 87.599 5
 2 15 3 1325.98 192.628 5
 -2 15 -3 1256.95 165.996 5
 2 15 4 7.75895 64.0579 5
 2 15 5 1902.74 225.419 5
 2 15 6 204.408 86.878 5
 2 15 7 920.782 147.367 5
 2 15 8 194.631 75.7576 5
 2 15 9 588.402 105.751 5
 2 15 10 263.3 72.8357 5
 2 15 11 632.693 97.7718 5
 2 15 12 115.685 43.3787 5
 2 16 -4 963.415 165.001 5
 2 16 -3 316.225 121.912 5
 2 16 -2 4.07055 70.3783 5
 -2 16 1 99.2923 52.7162 5
 2 16 -1 51.9808 73.1226 5
 2 16 0 87.4705 79.5543 5
 -2 16 0 175.446 75.8468 5
 -2 16 -1 -37.8577 67.291 5
 2 16 1 17.0945 81.8398 5
 2 16 2 328.164 112.296 5
 2 16 3 291.291 105.519 5
 2 16 4 1284.47 178.317 5
 2 16 5 32.0884 63.8902 5
 2 16 6 220.602 88.4343 5
 2 16 7 591.613 113.467 5
 2 16 8 288.904 86.2542 5
 2 16 9 217.944 66.713 5
 2 16 10 355.695 72.0947 5
 2 16 11 248.219 50.0469 5
 2 17 -3 2210.2 209.779 5
 2 17 -2 -62.428 63.9069 5
 2 17 -1 1630.31 189.789 5
 2 17 0 -6.13553 67.6816 5
 2 17 1 1766.75 195.93 5
 2 17 2 8.50724 59.704 5
 2 17 3 2023.31 202.636 5
 2 17 4 101.737 63.172 5
 2 17 5 1868.41 179.26 5
 2 17 6 195.86 67.7829 5
 2 17 7 1757.17 156.142 5
 2 17 8 164.918 57.2842 5
 2 17 9 771.044 88.3411 5
 2 18 -2 4036.54 242.443 5
 2 18 -1 158.668 67.2372 5
 2 18 0 5485.85 283.643 5
 2 18 1 207.643 73.6364 5
 2 18 2 3095.6 210.077 5
 2 18 3 94.6049 45.0083 5
 2 18 4 1510.75 136.24 5
 2 18 5 94.0802 47.9747 5
 2 18 6 1820.05 132.479 5
 2 19 1 3674.77 175.509 5
 -3 0 0 28.7876 43.977 2
 -3 0 1 780.132 111.175 2
 -3 0 -1 615.986 105.487 2
 3 0 1 727.189 70.5815 4
 3 0 2 8128.01 277.879 4
 -3 0 -2 8343.03 381.915 2
 3 0 3 807.773 104.1 4
 -3 0 3 674.062 45.9344 4
 3 0 4 465.089 94.0154 4
 -3 0 4 973.345 78.9722 4
 3 0 5 11945.1 483.2 4
 -3 0 5 12675 344.921 4
 3 0 6 3126.58 279.868 4
 -3 0 6 1582.5 145.298 4
 3 0 7 15920.9 672.825 4
 3 0 7 17266.6 659.24 1
 -3 0 7 17059.8 518.848 4
 3 0 8 13699.3 677.78 4
 3 0 8 14364.2 623.678 1
 3 0 9 10454.3 642.951 4
 3 0 9 10178.6 542.773 1
 -3 0 9 9864.84 468.885 4
 -3 0 10 409.951 110.493 4
 3 0 10 255.106 104.339 1
 3 0 11 5332.64 517.703 4
 3 0 12 7380.09 649.727 4
 -3 0 -13 7792.66 409.224 7
 3 0 13 7778.14 695.999 4
 -3 0 -14 663.172 131.866 7
 -3 0 -15 782.392 142.255 7
 -3 0 -16 1312.53 186.008 7
 -3 0 -17 331.17 96.286 7
 -3 0 -18 110.826 59.5659 7
 -3 0 -19 3155.89 216.063 7
 3 0 -19 3045.18 236.853 7
 3 0 -20 168.695 47.0233 7
 -3 -1 -20 1267.69 119.519 7
 -3 -1 -19 905.59 125.869 7
 3 1 -19 564.558 95.3712 7
 -3 -1 -18 1650.55 189.225 7
 -3 -1 -17 4741.59 336.163 7
 -3 -1 -16 76.4277 76.8606 7
 -3 -1 -15 5335.34 367.33 7
 -3 -1 -14 4149.26 317.69 7
 -3 -1 -13 8329.2 431.013 7
 3 -1 13 7953.92 707.224 4
 -3 -1 -12 11657.9 485.14 7
 3 -1 12 11865.4 823.048 4
 3 -1 11 32057.9 1106.91 1
 3 -1 11 31034.3 1269.31 4
 3 -1 10 873.881 216.182 4
 3 -1 10 1106.74 206.525 1
 3 -1 9 66398.1 1605.73 4
 3 -1 9 67470 1445.24 1
 3 -1 8 5620.43 444.127 4
 3 -1 8 5158.49 389.612 1
 3 -1 7 23182.1 828.429 4
 3 -1 7 23428.8 799.695 1
 3 -1 6 1707.53 207.584 1
 -3 -1 -2 223.367 69.3553 2
 -3 1 2 276.817 64.9881 2
 -3 1 1 128035 1310.71 2
 -3 -1 -1 130803 1470.87 2
 -3 1 0 1784.85 160.165 2
 -3 -1 0 1769.17 170.311 2
 -3 1 -1 140974 1469.52 2
 3 1 3 3708.17 232.637 4
 3 1 4 194.469 69.7797 4
 3 1 5 9047.63 436.754 4
 3 1 6 1514.9 198.346 4
 -3 -1 7 24297.3 650.968 4
 3 1 7 23675.5 831.422 4
 -3 -1 8 5668.6 337.637 4
 3 1 8 5885.1 380.584 1
 3 1 8 5922.13 451.507 4
 3 1 9 65751.2 1608.88 4
 3 1 9 64115.8 1274.99 1
 3 1 10 1364.86 251.49 4
 -3 -1 10 1542.71 206.815 4
 3 1 11 30116 1234.96 4
 3 1 12 9941.12 750.64 4
 -3 1 -13 6852.15 373.807 7
 -3 1 -14 4361.68 306.606 7
 -3 1 -15 7238.81 399.357 7
 -3 1 -16 363.242 100.191 7
 -3 1 -17 4724.04 306.004 7
 3 -1 -19 1152.67 160.025 7
 3 -1 -20 1368.09 135.896 7
 -3 -2 -20 2167.46 162.16 7
 -3 -2 -19 403.302 91.726 7
 -3 -2 -18 4522.36 309.208 7
 -3 -2 -17 370.83 106.4 7
 -3 -2 -16 18540.1 685.93 7
 -3 -2 -15 1493.31 205.005 7
 -3 -2 -14 15956.2 627.099 7
 -3 -2 -13 2876.85 262.759 7
 3 -2 13 3205.73 456.092 4
 -3 -2 -12 33845.1 841.023 7
 3 -2 12 33970.5 1208.13 1
 3 -2 12 34846.1 1411.39 4
 3 -2 11 3384.82 419.114 4
 3 -2 11 3773.15 404.228 1
 3 -2 10 133809 2457.69 4
 3 -2 10 137654 2351.57 1
 3 -2 9 2579.95 329.533 4
 3 -2 9 2595.12 306.695 1
 3 -2 8 86608.2 1674.21 1
 3 -2 7 9177.58 526.969 1
 3 -2 6 80386 1492.78 1
 3 -2 5 6436.26 396.311 1
 -3 2 4 35565.2 620.796 2
 -3 -2 -3 5067.97 317.586 2
 -3 2 3 4951.79 231.459 2
 -3 -2 -2 128556 1531.11 2
 -3 2 2 122554 1184.7 2
 -3 -2 -1 6488.48 341.314 2
 -3 2 1 6884.9 292.762 2
 3 -2 -1 7240.18 167.661 3
 -3 -2 2 156672 1064.96 3
 3 2 6 89883.7 1510.93 4
 3 2 7 10302.6 452.265 1
 3 2 7 9125.19 524.805 4
 3 2 8 78231.9 1294.99 1
 3 2 8 76014.6 1617.9 4
 -3 -2 9 2273.37 246.403 4
 3 2 9 1740.54 274.686 4
 -3 -2 10 139552 1988.22 4
 3 -2 -19 391.64 91.9715 7
 3 -2 -20 2369.52 182.045 7
 -3 -3 -20 108.802 49.3548 7
 -3 -3 -19 4683.53 285.103 7
 -3 -3 -18 71.2657 64.3623 7
 -3 -3 -17 9323.16 476.428 7
 -3 -3 -16 37.8909 76.4698 7
 -3 -3 -15 26995 838.27 7
 3 3 -14 216.129 109.558 6
 -3 -3 -14 135.94 88.6515 7
 -3 -3 -13 25902.1 783.558 7
 3 3 -13 26542.1 845.598 6
 3 -3 13 26886.2 1300.98 4
 3 -3 12 488.078 183.134 4
 3 3 -12 750.052 150.987 6
 -3 -3 -12 463.528 107.365 7
 3 -3 12 741.79 208.974 1
 3 -3 11 66707.5 1884.22 4
 3 -3 11 65606.5 1738.4 1
 3 -3 10 873.867 197.926 1
 3 -3 9 99284.9 1995.74 1
 3 -3 8 313.187 107.368 1
 3 -3 7 137364 2099.79 1
 3 -3 6 911.108 181.482 1
 3 -3 5 206955 2392.58 1
 -3 3 5 205292 1293.58 2
 3 -3 4 1116.77 176.352 1
 -3 -3 -4 1116.51 160.19 2
 -3 3 4 927.246 85.1745 2
 -3 -3 -3 65044.9 1140.6 2
 -3 3 3 65136.9 762.888 2
 -3 -3 -2 3961.43 281.43 2
 -3 -3 -1 245992 2162.7 2
 3 -3 0 18002.2 377.928 3
 3 -3 -1 267231 1338.35 3
 -3 -3 2 4452.41 229.069 3
 -3 -3 3 90863.3 1061.01 3
 3 -3 -19 3937.8 288.759 7
 3 -3 -20 111.127 46.3792 7
 -3 -4 -20 1672.85 146.601 7
 -3 -4 -19 291.283 87.4464 7
 -3 -4 -18 7201.18 388.568 7
 -3 -4 -17 407.086 109.37 7
 3 4 -16 12608 596.874 6
 -3 -4 -16 13307.2 586.987 7
 3 4 -15 452.459 132.963 6
 -3 -4 -15 426.606 127.442 7
 -3 -4 -14 25430.6 809.178 7
 3 4 -14 26235.6 887.083 6
 3 -4 13 1496.23 323.991 4
 3 4 -13 1436.14 207.237 6
 -3 -4 -13 1254.03 183.852 7
 3 -4 13 2013.54 358.871 1
 3 -4 12 24959.5 1223.48 4
 -3 -4 -12 25282.8 749.912 7
 3 4 -12 26073.6 854.67 6
 3 -4 12 24330.6 1121.9 1
 3 -4 11 49.4102 99.1875 1
 -3 -4 -11 81.7394 67.8018 7
 3 -4 10 22339.8 1036.25 1
 3 -4 9 177.395 95.6754 1
 3 -4 8 59718.5 1523.29 1
 3 -4 7 979.159 192.928 1
 3 -4 6 156645 2247.47 1
 3 -4 5 12463 613.168 1
 -3 -4 -4 251364 2370.64 2
 3 -4 4 247633 2605.48 1
 3 -4 3 4076.35 323.208 1
 -3 -4 -3 3923.67 289.928 2
 -3 -4 -2 191622 1973.01 2
 3 -4 1 3972.22 219.41 3
 -3 -4 -1 3959.34 284.129 2
 3 -4 0 53443 775.731 3
 3 -4 -1 4881.4 228.966 3
 -3 -4 3 4451.64 265.378 3
 -3 -4 4 265601 2112.42 3
 -3 4 -11 133.771 84.6674 6
 -3 4 -12 25663.4 843.199 6
 3 -4 -19 82.3146 59.0104 7
 3 -4 -20 1350.38 137.771 7
 -3 -5 -20 1079.84 114.336 7
 -3 -5 -19 1346.35 152.849 7
 -3 -5 -18 881.258 143.476 7
 -3 -5 -17 5033.36 348.049 7
 3 5 -17 3995.47 318.348 6
 -3 -5 -16 966.175 169.648 7
 3 5 -16 1204.77 203.677 6
 -3 -5 -15 4543.64 351.758 7
 3 5 -15 5034.01 402.69 6
 -3 -5 -14 4090.08 333.586 7
 3 5 -14 4150.46 367.48 6
 -3 -5 -13 11915.7 545.547 7
 3 5 -13 11962.3 618.096 6
 3 -5 12 707.399 213.411 4
 3 -5 12 669.367 206.28 1
 -3 -5 -12 540.445 117.438 7
 3 5 -12 513.19 142.728 6
 -3 -5 -11 8753.1 429.021 7
 3 5 -11 8886.11 502.576 6
 3 -5 11 8243.79 666.442 1
 3 -5 10 2308.57 343.159 1
 3 -5 9 5306.71 509.466 1
 3 -5 8 321.503 137.033 1
 3 -5 7 19933.7 885.137 1
 3 -5 6 525.521 145.881 1
 3 -5 5 44740.2 1191.55 1
 -3 -5 -4 565.582 122.293 2
 3 -5 4 621.757 152.977 1
 3 -5 3 167977 2143.93 1
 -3 -5 -3 167748 1988.23 2
 3 -5 2 5100.2 291.958 3
 3 -5 2 5545.45 375.693 1
 -3 -5 -2 5052.73 341.756 2
 3 -5 1 43165.2 810.246 3
 3 -5 1 43897.5 1000.58 1
 3 -5 0 1645.49 150.924 3
 3 -5 0 1675.29 185.742 1
 3 -5 -1 51881.4 845.801 3
 -3 -5 3 173182 1807.32 3
 -3 -5 4 675.359 127.215 3
 -3 5 -11 7998.84 462.014 6
 -3 5 -12 700.23 161.412 6
 3 -5 -19 1257.61 156.038 7
 3 -5 -20 833.866 103.937 7
 -3 -6 -19 1276.76 143.948 7
 -3 -6 -18 147.126 55.088 7
 3 6 -17 1543.68 208.398 6
 -3 -6 -17 1620.5 195.962 7
 3 6 -16 200.923 85.3352 6
 -3 -6 -16 401.601 104.968 7
 -3 -6 -15 2718.97 274.527 7
 3 6 -15 2281.77 277.895 6
 3 6 -14 165.259 78.6577 6
 -3 -6 -14 126.828 78.2865 7
 -3 -6 -13 2525.47 258.693 7
 3 6 -13 2926.43 319.126 6
 3 6 -12 307.522 116.099 6
 3 -6 12 632.594 209.913 1
 -3 -6 -12 621.239 130.933 7
 3 -6 11 2203.47 366.074 1
 3 6 -11 2303.94 275.267 6
 -3 -6 -11 1844.56 201.868 7
 3 -6 10 2068.12 338.767 1
 3 6 -10 1636.42 219.595 6
 -3 -6 -10 2094.73 207.839 7
 3 -6 9 4728.63 494.561 1
 3 -6 8 3578.38 417.792 1
 3 -6 7 7665.93 587.16 1
 3 -6 6 1363.97 244.504 1
 3 -6 5 4682.93 404.981 1
 3 -6 4 20620.5 823.123 1
 -3 -6 -4 20013.8 686.156 2
 3 -6 3 5785.57 412.506 1
 -3 -6 -3 5736.52 379.593 2
 -3 -6 -2 59974.8 1216.24 2
 3 -6 2 59985.3 1282.01 1
 3 -6 1 2086.32 234.218 1
 3 -6 1 2033.66 200.402 3
 3 -6 0 18706.5 558.444 3
 3 -6 0 20534.8 678.101 1
 3 -6 -1 2224.63 214.581 1
 3 -6 -1 2325.18 207.408 3
 3 -6 -2 68076.9 1069.38 1
 -3 -6 3 6152.48 374.037 3
 -3 -6 4 19669.6 708.066 3
 -3 6 -10 1997.28 228.988 6
 -3 6 -11 1640.36 222.408 6
 -3 6 -12 441.774 136.884 6
 3 -6 -18 368.517 96.6981 7
 3 -6 -19 951.871 128.664 7
 -3 -7 -19 157.387 61.2416 7
 -3 -7 -18 1209.99 150.261 7
 3 7 -17 151.574 72.2044 6
 -3 -7 -17 240.782 86.3755 7
 -3 -7 -16 2680.11 254.132 7
 3 7 -16 2331.99 267.149 6
 -3 -7 -15 3303.11 295.162 7
 3 7 -15 3051.6 319.049 6
 3 7 -14 1204.56 210.239 6
 -3 -7 -14 1174.13 183.747 7
 -3 -7 -13 3295.57 293.259 7
 3 7 -13 4079.25 378.773 6
 3 7 -12 1800.04 255.179 6
 -3 -7 -12 1786.32 211.63 7
 -3 -7 -11 9861.37 474.081 7
 3 -7 11 9652.92 777.773 1
 3 7 -11 9201.76 550.891 6
 -3 -7 -10 2967.67 249.13 7
 3 7 -10 2651.37 285.997 6
 3 -7 10 2884.94 423.044 1
 3 -7 9 6746.15 620.25 1
 3 7 -9 6690.13 435.305 6
 3 -7 8 6312.24 577.805 1
 3 -7 7 18259.3 945.741 1
 3 -7 6 227.508 128.902 1
 3 -7 5 18575.6 882.949 1
 -3 -7 -4 852.883 151.027 2
 3 -7 4 1020.5 184.357 1
 3 -7 3 2041.47 259.655 1
 -3 -7 -3 1767.73 224.112 2
 3 -7 2 717.619 142.791 3
 3 -7 2 929.529 164.91 1
 -3 -7 -2 705.127 150.223 2
 3 -7 1 11165.8 512.707 3
 3 -7 1 10035.4 526.877 1
 3 -7 0 3105.86 258.087 3
 3 -7 0 3004.96 276.669 1
 3 -7 -1 12090.4 504.075 1
 3 -7 -1 15428.7 583.553 3
 -3 -7 2 897.963 171.292 3
 -3 -7 3 1513.46 211.549 3
 -3 -7 4 902.749 179.164 3
 -3 -7 5 19221.6 763.572 3
 -3 7 -9 7083.68 411.834 6
 -3 7 -10 2607.62 268.957 6
 -3 7 -11 10072.5 545.993 6
 -3 7 -12 1223.05 190.925 6
 3 -7 -18 1012.64 142.143 7
 3 -7 -19 82.3505 44.3571 7
 -3 -8 -19 359.806 65.6577 7
 -3 -8 -18 946.078 120.709 7
 3 8 -17 794.399 137.088 6
 -3 -8 -17 755.321 123.377 7
 -3 -8 -16 3364 271.936 7
 3 8 -16 3339.53 310.494 6
 3 8 -15 833.579 168.37 6
 -3 -8 -15 1042.98 164.712 7
 -3 -8 -14 14756.3 603.515 7
 3 8 -14 14938.2 711.525 6
 3 8 -13 -28.8643 91.2657 6
 -3 -8 -13 89.9637 68.8459 7
 -3 -8 -12 9811.41 487.742 7
 3 8 -12 9464.92 585.905 6
 3 8 -11 1485.37 228.275 6
 -3 -8 -11 1344.49 178.864 7
 -3 -8 -10 40347.9 912.806 7
 3 8 -10 41573.9 1161.94 6
 -3 -8 -9 4376.12 291.394 7
 3 8 -9 4127.54 358.157 6
 3 -8 9 4247.02 505.367 1
 3 8 -8 14555.4 638.875 6
 3 -8 8 14619.2 909.948 1
 3 -8 7 115.345 99.3811 1
 3 -8 6 40806.3 1410.04 1
 3 -8 5 4269.92 446.069 1
 3 -8 4 47062.8 1398.4 1
 3 -8 3 79.6491 84.8466 1
 -3 -8 -2 28078.3 903.97 2
 3 -8 2 29149.8 1014.44 1
 3 -8 1 1797.71 242.367 1
 -3 -8 -1 1784.45 227.918 2
 3 -8 1 1480.09 202.623 3
 3 -8 0 65308.5 1357.61 1
 3 -8 0 67204 1303.62 3
 3 -8 -1 2013.23 233.52 3
 -3 -8 2 30845.5 992.029 3
 -3 -8 3 40.3464 77.634 3
 -3 -8 4 43589.9 1236.59 3
 -3 -8 5 3872.66 371.888 3
 -3 8 -9 4389.42 333.356 6
 -3 8 -10 40376.4 1068.19 6
 -3 8 -11 1302.98 195.561 6
 -3 8 -12 7493.1 493.56 6
 3 -8 -17 778.504 129.636 7
 3 -8 -18 716.793 106.753 7
 -3 -9 -18 -72.5343 57.5967 7
 3 9 -17 2625.45 236.827 6
 -3 -9 -17 2817.51 211.836 7
 3 9 -16 525.982 129.386 6
 -3 -9 -16 336.944 91.8111 7
 -3 -9 -15 5203.15 332.274 7
 3 9 -15 5086.31 400.018 6
 3 9 -14 -21.5691 87.2484 6
 -3 -9 -14 43.1916 63.2404 7
 -3 -9 -13 28410.9 812.277 7
 3 9 -13 29454.5 1019.4 6
 3 9 -12 -24.3442 89.3932 6
 -3 -9 -12 45.3026 65.7318 7
 3 9 -11 10560.3 615.649 6
 -3 -9 -11 10445.3 483.537 7
 -3 -9 -10 2771.48 243.571 7
 3 9 -10 2325.22 284.081 6
 3 -9 9 19564.7 1109.95 1
 -3 -9 -9 21846.4 654.368 7
 3 9 -9 21082.6 824.334 6
 3 9 -8 291.826 113.225 6
 3 -9 8 -206.029 132.38 1
 3 9 -7 28458.2 771.396 5
 3 -9 7 29535.5 1283.46 1
 3 9 -7 30317.5 925.178 6
 3 -9 6 1922.2 329.585 1
 3 -9 5 20907.9 1008.14 1
 3 -9 4 262.939 121.739 1
 3 -9 3 63147.7 1622.32 1
 3 -9 2 774.377 168.74 3
 3 -9 2 625.067 168.065 1
 3 -9 1 105087 1835.55 3
 3 -9 1 102011 1873.64 1
 3 -9 0 104.211 65.2154 3
 3 -9 -1 99184.3 1697.18 3
 -3 -9 2 1071.58 202.736 3
 3 -9 -2 1328.16 218.368 3
 -3 -9 3 60181.8 1483.05 3
 -3 -9 4 273.713 119.329 3
 -3 -9 5 25550.9 992.119 3
 -3 9 -7 30158.4 801.213 6
 -3 9 -8 322.168 96.1146 6
 -3 9 -9 21669.9 762.255 6
 -3 9 -10 2673.27 281.297 6
 -3 9 -11 11925.7 605.232 6
 -3 9 -12 -111.121 116.352 6
 3 -9 -16 145.964 73.8047 7
 3 -9 -17 1485.49 153.272 7
 3 -9 -18 -6.52881 37.3344 7
 3 10 -17 31.6822 44.7403 6
 -3 -10 -17 -84.7027 52.5664 7
 -3 -10 -16 2246.69 191.101 7
 3 10 -16 2392.41 240.426 6
 3 10 -15 350.788 120.334 6
 -3 -10 -15 219.174 63.7435 7
 -3 -10 -14 8746.97 418.867 7
 3 10 -14 9093.57 533.773 6
 3 10 -13 271.032 120.39 6
 -3 -10 -13 561.285 119.509 7
 3 10 -12 21708.6 876.791 6
 -3 -10 -12 21439.8 677.358 7
 3 10 -11 430.068 134.847 6
 -3 -10 -11 424.831 101.718 7
 -3 -10 -10 1806.08 198.704 7
 3 10 -10 2049.61 268.774 6
 3 10 -9 105.124 115.925 6
 3 -10 8 28562.6 1341.29 1
 3 10 -8 28375.7 949.726 6
 3 10 -7 134.764 91.7505 6
 3 10 -7 138.032 83.7204 5
 3 10 -6 16664.2 612.055 5
 3 10 -6 17475.8 700.293 6
 3 -10 6 16752.7 969.243 1
 3 10 -5 292.324 103.536 5
 3 10 -5 300.346 100.963 6
 3 -10 4 26707.7 1141.89 1
 3 -10 3 1225.08 249.488 1
 3 -10 2 109659 2010.86 3
 3 -10 2 113745 2139.07 1
 3 -10 1 251.003 123.031 3
 3 -10 0 87364.3 1752.9 3
 3 -10 -1 286.77 111.846 3
 -3 -10 1 263.12 126.494 3
 -3 -10 2 105957 2038.65 3
 3 -10 -2 117830 2042.34 3
 3 -10 -3 1655.83 262.08 3
 -3 -10 3 1275.32 241.255 3
 -3 -10 4 28917.3 1109.85 3
 -3 10 -7 -3.76357 47.9255 6
 -3 10 -8 25978.4 804.317 6
 -3 10 -9 169.58 72.3503 6
 -3 10 -10 3642.96 330.894 6
 -3 10 -11 253.653 99.585 6
 3 -10 -14 7065.98 390.533 7
 3 -10 -15 185.81 60.949 7
 3 -10 -16 1050.67 124.361 7
 3 -10 -17 128.528 43.312 7
 3 11 -16 861.681 136.96 6
 -3 -11 -16 789.346 98.2189 7
 3 11 -15 3003.58 273.915 6
 -3 -11 -15 2794.57 200.756 7
 3 11 -14 684.994 154.503 6
 -3 -11 -14 798.404 126.833 7
 3 11 -13 7516.43 483.396 6
 -3 -11 -13 6628.68 345.349 7
 3 11 -12 -41.4361 78.6358 6
 -3 -11 -12 61.962 52.9767 7
 3 11 -11 2936.28 325.866 6
 3 11 -10 542.526 138.99 6
 3 11 -9 251.805 109.788 6
 3 11 -8 181.981 105.747 6
 3 11 -7 11116.3 522.335 5
 3 11 -7 11718.3 603.818 6
 3 11 -6 1051.92 181.134 6
 3 11 -6 1102.33 172.6 5
 3 -11 6 800.35 234.093 1
 3 -11 5 18399.3 1025.91 1
 3 11 -5 16293.1 629.429 5
 3 11 -5 17574.8 691.668 6
 3 11 -4 888.83 151.069 6
 3 -11 4 757.234 213.695 1
 3 11 -4 892.906 151.545 5
 3 11 -3 25630.9 770.57 5
 3 11 -3 26928.7 791.057 6
 3 -11 2 287.82 125.297 3
 3 11 -2 176.711 81.8043 5
 3 -11 1 33191.3 1158.21 3
 3 11 -1 33634.3 866.592 5
 -3 -11 0 116.847 109.896 3
 3 11 0 209.072 92.2099 5
 -3 -11 1 35553.8 1241.46 3
 3 -11 -1 36049.1 1187.71 3
 3 -11 -2 -14.6121 66.7162 3
 -3 -11 2 85.9644 91.8483 3
 -3 -11 3 26421.8 1108.79 3
 -3 11 -3 24474.3 626.175 5
 -3 -11 4 836.937 207.555 3
 3 -11 -4 839.066 200.718 3
 -3 11 -4 733.445 115.328 5
 -3 11 -8 320.853 105.866 6
 -3 11 -9 331.691 94.3059 6
 -3 11 -10 577.479 141.725 6
 3 12 -16 900.986 120.595 6
 3 12 -15 596.272 120.242 6
 3 12 -14 1320.87 188.167 6
 3 12 -13 573.442 137.169 6
 3 12 -12 555.268 144.164 6
 3 12 -11 851.051 173.18 6
 3 12 -10 194.125 109.414 6
 3 12 -9 416.704 133.831 6
 3 12 -8 410.971 127.851 6
 3 12 -7 343.535 106.16 6
 3 12 -7 367.724 98.0924 5
 3 12 -6 1863.07 223.285 5
 3 12 -6 1947.34 245.561 6
 3 12 -5 962.932 170.796 6
 3 12 -5 1005.41 173.756 5
 3 12 -4 4685.96 351.284 5
 3 12 -4 4738.8 348.172 6
 3 12 -3 36.5145 80.8528 5
 3 12 -2 5726.91 382.572 5
 3 -12 1 275.156 140.448 3
 -3 -12 -1 93.1624 115.396 3
 3 12 -1 52.2446 73.5447 5
 -3 -12 0 9930.02 691.397 3
 3 -12 0 9992.84 652.534 3
 3 12 0 9666.99 491.252 5
 -3 -12 1 -122.089 111.814 3
 3 -12 -1 -13.4854 66.7748 3
 3 12 1 91.1435 80.6923 5
 -3 -12 2 6145.43 550.332 3
 -3 12 -2 5923.64 310.412 5
 3 -12 -2 5752.13 494.383 3
 -3 12 -3 142.616 65.2887 5
 3 -12 -3 168.229 107.989 3
 -3 -12 3 168.519 127.853 3
 -3 -12 4 3946.27 432.646 3
 -3 12 -4 4719.31 294.109 5
 3 13 -15 -62.8884 52.6218 6
 3 13 -14 457.03 103.595 6
 3 13 -13 251.793 93.8218 6
 3 13 -12 410.645 112.734 6
 3 13 -11 102.729 79.7373 6
 3 13 -10 664.38 145.566 6
 3 13 -9 1438.58 218.204 6
 3 13 -8 1192.59 193.343 6
 3 13 -7 500.514 129.086 6
 3 13 -7 567.776 126.42 5
 3 13 -6 393.931 118.031 6
 3 13 -6 484.954 129.077 5
 3 13 -5 3332.03 308.682 5
 3 13 -5 2169.52 239.097 6
 3 13 -4 285.535 117.677 5
 3 13 -3 425.961 148.678 5
 3 13 -2 170.646 103.175 5
 3 13 -1 2545.99 271.297 5
 3 13 0 155.008 91.3431 5
 3 13 1 4307.65 346.989 5
 -3 13 -2 311.364 95.3379 5
 3 13 2 131.186 70.1679 5
 -3 13 -3 805.622 141.259 5
 3 13 3 1017.24 189.794 5
 3 14 -14 322.325 71.1255 6
 3 14 -13 31.0911 42.0549 6
 3 14 -12 44.3657 51.634 6
 3 14 -11 480.199 116.109 6
 3 14 -10 1662.96 203.578 6
 3 14 -9 135.146 52.5201 6
 3 14 -8 4739.09 349.953 6
 3 14 -7 415.463 119.665 6
 3 14 -6 4528.58 334.437 6
 3 14 -6 5625.61 388.125 5
 3 14 -5 -204.421 98.1468 5
 3 14 -4 17246.5 679.643 5
 3 14 -3 859.138 162.048 5
 3 14 -2 8087.73 480.269 5
 3 14 -1 676.469 145.447 5
 3 14 0 188.193 112.473 5
 3 14 1 500.981 135.648 5
 -3 14 -2 10422.2 424.331 5
 3 14 2 10753 540.474 5
 3 14 3 793.995 161.034 5
 3 14 4 17480.1 676.501 5
 3 14 5 -99.16 119.714 5
 3 15 -12 160.918 56.5898 6
 3 15 -11 810.907 114.84 6
 3 15 -10 -60.7847 48.1316 6
 3 15 -9 2260.89 208.627 6
 3 15 -8 -32.3511 56.9053 6
 3 15 -5 6108.84 387.119 5
 3 15 -4 72.5198 84.5837 5
 3 15 -3 24419.6 787.76 5
 3 15 -2 1070.69 181.161 5
 3 15 -1 2997.15 288.704 5
 3 15 0 226.183 88.3842 5
 3 15 1 4281.8 339.42 5
 3 15 2 1000.32 175.583 5
 3 15 3 23511.1 776.017 5
 3 15 4 169.684 91.8925 5
 3 15 5 6454.26 394.971 5
 3 15 6 129.006 67.6989 5
 3 15 7 7830.38 418.147 5
 3 15 8 -35.9305 77.9364 5
 3 15 9 2822.76 237.24 5
 3 15 10 -15.896 63.7864 5
 3 15 11 1466.13 147.27 5
 3 15 12 34.8273 34.9192 5
 3 16 -4 6803.19 380.997 5
 3 16 -3 22.8939 72.3555 5
 3 16 -2 11358.2 512.885 5
 3 16 -1 191.964 98.8944 5
 3 16 0 3381.2 291.011 5
 3 16 1 182.744 86.3398 5
 3 16 2 11455.7 515.245 5
 3 16 3 118.365 72.1646 5
 3 16 4 6295.83 376.19 5
 3 16 5 36.1746 66.7725 5
 3 16 6 5664.46 333.591 5
 3 16 7 33.2872 52.3837 5
 3 16 8 3104.91 229.905 5
 3 16 9 -71.9687 57.7634 5
 3 16 10 2434.45 172.358 5
 3 16 11 47.2535 40.3377 5
 3 17 -3 2056.92 190.618 5
 3 17 -2 176.132 77.4494 5
 3 17 -1 5911.69 336.303 5
 3 17 0 -36.4262 72.8081 5
 3 17 1 5755.6 330.843 5
 3 17 2 234.777 91.7637 5
 3 17 3 1973.1 192.053 5
 3 17 4 76.2285 66.5692 5
 3 17 5 2442.07 200.148 5
 3 17 6 197.349 67.0373 5
 3 17 7 982.845 117.518 5
 3 17 8 164.707 48.5726 5
 3 17 9 1724.61 121.347 5
 3 18 -2 419.639 80.8671 5
 3 18 -1 130.724 59.3009 5
 3 18 0 1250.87 134.643 5
 3 18 1 91.0878 59.8959 5
 3 18 2 340.168 74.7375 5
 3 18 3 -63.1752 56.1951 5
 3 18 4 504.025 80.9227 5
 3 18 5 115.936 41.4979 5
 3 18 6 -64.1708 38.7533 5
 -4 0 0 26469.3 746.372 2
 -4 0 1 44459.4 926.488 2
 -4 0 -1 41820.2 946.897 2
 -4 0 -2 174867 2031.19 2
 4 0 2 175973 1369.32 4
 -4 0 2 170954 1785.72 2
 4 0 3 418.202 84.201 4
 4 0 4 24175.2 646.582 4
 4 0 5 1024.37 152.392 4
 4 0 6 98756.4 1571.96 4
 4 0 7 -136.903 109.267 4
 4 0 8 300704 3213.18 1
 4 0 8 290526 3173.13 4
 4 0 9 -35.3959 129.689 4
 4 0 9 68.2475 86.0674 1
 4 0 10 32434.9 1205.13 4
 4 0 10 32043.8 1097.75 1
 4 0 11 3489.98 420.418 4
 -4 0 -12 62632.4 1133.17 7
 4 0 12 64613.9 1893.88 4
 -4 0 -13 29.4219 58.5178 7
 4 0 13 116.509 111.057 4
 -4 0 -14 18558.3 656.017 7
 -4 0 -15 1678.54 205.07 7
 -4 0 -16 7101.13 399.679 7
 -4 0 -17 259.661 85.2228 7
 -4 0 -18 6904.03 344.044 7
 -4 -1 -19 3114.28 212.018 7
 4 1 -19 3076.48 209.789 7
 -4 -1 -18 985.091 141.27 7
 -4 -1 -17 6156.98 364.218 7
 -4 -1 -16 1966.6 216.526 7
 -4 -1 -15 11175 525.662 7
 -4 -1 -14 1322.47 185.56 7
 -4 -1 -13 27638.6 796.278 7
 4 -1 13 26828 1268.2 4
 4 -1 12 1091.26 250.493 4
 -4 -1 -12 1065.47 160.918 7
 4 -1 11 45873.3 1438.2 1
 4 -1 11 45238.1 1521.6 4
 4 -1 10 5004.48 447.493 1
 4 -1 10 5626.13 512.783 4
 4 -1 9 50162.5 1388.76 1
 4 -1 9 50789.8 1410.41 4
 4 -1 8 8543.38 538.545 4
 4 -1 8 8791.36 570.772 1
 4 -1 7 201740 2589.72 1
 4 -1 7 185327 2306.27 4
 4 -1 6 7085.74 419.799 4
 4 -1 5 84019.4 1332.94 4
 4 -1 4 2287.67 203.143 4
 4 -1 3 45482.1 788.419 4
 -4 -1 -3 43813.1 1076.33 2
 -4 1 3 45686.3 894.267 2
 -4 -1 -2 699.044 137.639 2
 4 -1 2 660.193 84.5382 4
 -4 1 2 766.195 123.293 2
 4 -1 1 77912.9 735.547 4
 -4 -1 -1 75799.1 1347.42 2
 -4 -1 0 25911.6 732.781 2
 -4 1 0 25508.7 707.116 2
 4 -1 0 25481.9 300.571 4
 -4 -1 1 75213.5 442.82 3
 -4 -1 1 72368.2 1223.27 2
 -4 -1 4 2110.66 95.2626 4
 4 1 4 2324.04 205.841 4
 -4 -1 5 85000.2 766.058 4
 4 1 5 84434.4 1345.74 4
 4 1 6 7106.14 430.537 4
 4 1 7 180075 2340.85 4
 4 1 8 7535.94 495.432 1
 4 1 8 7540.73 510.684 4
 4 1 9 49305.8 1275.85 1
 4 1 9 47303.2 1369.6 4
 4 1 10 5593.23 505.971 4
 4 1 11 44065.5 1484.39 4
 -4 1 -12 682.449 125.936 7
 -4 1 -13 28638.5 773.37 7
 -4 1 -14 1483.9 186.401 7
 -4 1 -15 13038.1 532.968 7
 -4 1 -16 2047.44 215.425 7
 -4 1 -17 5212.44 312.816 7
 4 -1 -20 428.138 72.5832 7
 -4 -2 -20 1354.75 116.36 7
 -4 -2 -19 1433.65 150.784 7
 -4 -2 -18 1547.48 174.772 7
 -4 -2 -17 1322.96 174.566 7
 -4 -2 -16 2412.39 246.797 7
 -4 -2 -15 4130.61 328.07 7
 -4 -2 -14 6141.17 395.913 7
 4 -2 13 2292 371.912 4
 -4 -2 -13 1864.62 221.855 7
 4 -2 12 7102.25 597.106 1
 -4 -2 -12 7006.28 395.618 7
 4 -2 12 7657.16 663.204 4
 4 -2 11 3212.18 401.681 1
 -4 -2 -11 3452.13 266.056 7
 4 -2 11 3122.42 409.694 4
 4 -2 10 22869.3 1015.89 4
 4 -2 10 22546.6 997.787 1
 4 -2 9 5001.54 448.823 4
 4 -2 9 5030.66 463.414 1
 4 -2 8 11602.6 642.552 4
 4 -2 8 12283.4 695.913 1
 4 -2 7 532.89 164.657 1
 4 -2 6 102266 1830 1
 -4 2 6 105672 1297.17 2
 -4 2 5 1996.05 181.582 2
 -4 2 4 38675 771.251 2
 -4 -2 -3 1519.81 207.089 2
 -4 2 3 1303.35 146.14 2
 -4 -2 -2 17870.2 660.111 2
 -4 2 2 14037.2 481.023 2
 -4 -2 -1 1033.91 164.69 2
 -4 2 1 1115.64 144.036 2
 -4 -2 0 137156 1752.74 2
 -4 -2 2 9204.27 242.197 3
 4 2 8 10965.8 563.875 1
 4 -2 -20 1079.88 116.902 7
 -4 -3 -20 907.911 99.7712 7
 -4 -3 -19 403.98 85.3037 7
 -4 -3 -18 2917.58 242.801 7
 -4 -3 -17 9.51166 64.791 7
 -4 -3 -16 2734.67 262.801 7
 -4 -3 -15 936.558 166.299 7
 -4 -3 -14 6213.88 402.047 7
 4 3 -13 408.528 119.76 6
 -4 -3 -13 833.672 152.48 7
 -4 -3 -12 4369.85 317.387 7
 4 -3 12 4958.57 515.729 1
 4 3 -12 4575.82 349.914 6
 4 -3 12 4935.17 532.086 4
 4 -3 11 510.787 166.735 4
 -4 -3 -11 359.046 96.7204 7
 4 -3 11 250.216 140.438 1
 4 -3 10 807.183 209.024 4
 4 -3 10 872.317 213.029 1
 4 -3 9 9228.54 614.9 4
 4 -3 9 8774.9 625.492 1
 4 -3 8 5389.2 479.135 1
 4 -3 7 5276.32 459.188 1
 4 -3 6 4586.76 416.15 1
 4 -3 5 27727.1 957.087 1
 -4 3 5 28056.9 593.805 2
 -4 3 4 4622.34 248.802 2
 -4 -3 -4 4288.81 351.675 2
 -4 -3 -3 49072.4 1151.88 2
 -4 3 3 42831 794.018 2
 -4 -3 -2 1256.07 189.435 2
 -4 -3 -1 301.603 99.1 2
 -4 -3 0 17.6694 48.8467 2
 4 -3 -2 973.479 68.5182 3
 -4 -3 2 1121.02 107.526 3
 -4 -3 3 44257.4 683.785 3
 4 -3 -20 860.016 106.334 7
 -4 -4 -20 158.303 50.6169 7
 -4 -4 -19 1148.19 135.832 7
 -4 -4 -18 643.906 115.973 7
 -4 -4 -17 2177.69 226.603 7
 -4 -4 -16 4162.71 328.136 7
 -4 -4 -15 4713.32 353.089 7
 4 4 -15 4686.27 364.376 6
 -4 -4 -14 2946.25 285.406 7
 4 4 -14 2666.57 283.921 6
 -4 -4 -13 3205.45 287.241 7
 4 4 -13 3484.96 334.019 6
 4 -4 12 5996.33 583.719 4
 -4 -4 -12 5406.15 359.335 7
 4 4 -12 4739.38 373.84 6
 4 -4 12 5428.22 577.525 1
 4 -4 11 2882.92 400.453 4
 -4 -4 -11 2707.77 243.936 7
 4 -4 11 2985.7 413.139 1
 4 4 -11 2776.98 280.367 6
 4 -4 10 26976 1213.4 1
 4 -4 9 1837.78 305.475 1
 4 -4 8 19416.3 937.672 1
 4 -4 7 92.0044 88.8064 1
 4 -4 6 19579.5 877.768 1
 4 -4 5 1688.28 260.012 1
 4 -4 4 34421.6 1069.54 1
 -4 -4 -4 33512.7 1001.56 2
 -4 -4 -3 12034.8 578.339 2
 -4 -4 -2 5813.66 404.927 2
 -4 -4 -1 2037.26 236.384 2
 4 -4 -1 1886.03 131.604 3
 4 -4 -2 9407.39 275.398 3
 -4 -4 2 9925.22 381.88 3
 -4 -4 3 13174.9 442.2 3
 4 -4 -19 1189.02 152.329 7
 4 -4 -20 15.6558 35.9886 7
 -4 -5 -19 1202.17 136.323 7
 -4 -5 -18 586.997 113.193 7
 -4 -5 -17 4354.56 311.858 7
 4 5 -17 3802.84 285.668 6
 -4 -5 -16 2649.94 258.465 7
 4 5 -16 2407.52 261.383 6
 -4 -5 -15 7862.89 449.81 7
 4 5 -15 7416.51 469.52 6
 4 5 -14 1390.76 221.424 6
 -4 -5 -14 1375.59 195.759 7
 -4 -5 -13 15448.1 627.963 7
 4 5 -13 14557.2 685.632 6
 4 -5 12 1691.03 324.425 4
 4 -5 12 1712.91 325.971 1
 -4 -5 -12 1661.98 205.378 7
 4 5 -12 1641.31 225.562 6
 4 -5 11 22892.5 1105 4
 -4 -5 -11 23759.1 727.619 7
 4 -5 11 22733 1166.91 1
 4 5 -11 23370.2 832.813 6
 4 5 -10 1351.14 194.553 6
 -4 -5 -10 1255.26 165.542 7
 4 -5 10 1244.27 280.548 1
 4 -5 9 65457.1 1905.15 1
 4 -5 8 291.163 137.789 1
 4 -5 7 67528 1755.8 1
 4 -5 6 937.137 208.89 1
 4 -5 5 31465.3 1111.44 1
 -4 -5 -4 659.323 156.605 2
 4 -5 4 717.074 167.433 1
 4 -5 3 117791 1991.62 1
 -4 -5 -3 111747 1809.26 2
 4 -5 2 7497.6 476.058 1
 -4 -5 -2 7466.38 474.256 2
 -4 -5 -1 34921.4 996.401 2
 4 -5 0 2288.27 177.761 3
 4 -5 -1 25509.4 572.361 3
 4 -5 -2 7731.1 300.783 3
 -4 -5 2 8231.4 395.687 3
 -4 -5 3 121143 1499.02 3
 -4 -5 4 659.93 121.639 3
 4 -5 -19 1105.49 138.315 7
 -4 -6 -19 69.6862 45.0706 7
 -4 -6 -18 2875.33 225.162 7
 4 6 -17 345.468 96.9812 6
 -4 -6 -17 163.477 64.4605 7
 -4 -6 -16 5948.35 371.306 7
 4 6 -16 5249.76 381.873 6
 4 6 -15 303.22 117.381 6
 -4 -6 -15 311.673 98.4535 7
 4 6 -14 13258.8 658.019 6
 -4 -6 -14 12812.5 576.487 7
 4 6 -13 589.556 149.457 6
 -4 -6 -13 407.971 114.748 7
 -4 -6 -12 24623.6 776.027 7
 4 6 -12 24882.5 915.086 6
 4 -6 11 -64.0969 119.693 1
 4 6 -11 -10.4494 110.153 6
 -4 -6 -11 56.9389 59.076 7
 -4 -6 -10 38899.7 899.644 7
 4 -6 10 38796.3 1548.45 1
 4 6 -10 40401.7 1105.51 6
 4 6 -9 198.492 67.8225 6
 -4 -6 -9 169.694 80.6029 7
 4 -6 9 67.3702 104.218 1
 4 -6 8 79792.7 2095.12 1
 4 -6 7 475.631 165.888 1
 4 -6 6 74293.7 1842.46 1
 4 -6 5 1212.86 234.195 1
 4 -6 4 62782.6 1563.83 1
 -4 -6 -4 62375.6 1396.38 2
 4 -6 3 4657.24 418.466 1
 -4 -6 -3 4494.75 379.09 2
 4 -6 2 154067 2271.71 1
 -4 -6 -2 156469 2202.29 2
 4 -6 1 9751.48 550.195 1
 -4 -6 -1 9941.51 554.904 2
 4 -6 0 3871.91 352.687 1
 4 -6 0 6983.79 368.383 3
 4 -6 -1 8472.03 462.804 1
 4 -6 -1 8334.91 368.263 3
 4 -6 -2 144937 1500.63 3
 -4 -6 2 147982 1863.68 3
 -4 -6 3 4270.19 310.151 3
 -4 -6 4 70650.4 1292.03 3
 -4 6 -9 77.3914 64.8843 6
 4 -6 -19 102.447 42.53 7
 -4 -7 -19 1251.91 121.586 7
 -4 -7 -18 100.326 60.8504 7
 -4 -7 -17 2933.23 240.12 7
 4 7 -17 2631.02 241.695 6
 4 7 -16 412.16 119.814 6
 -4 -7 -16 474.417 109.131 7
 4 7 -15 6829.32 453.869 6
 -4 -7 -15 6795.18 405.378 7
 -4 -7 -14 1554.89 203.412 7
 4 7 -14 1412.78 221.71 6
 -4 -7 -13 6496.93 407.412 7
 4 7 -13 6390.25 478.734 6
 4 7 -12 513.253 154.226 6
 -4 -7 -12 445.751 116.488 7
 -4 -7 -11 39121.1 950.013 7
 4 7 -11 41243.4 1187.92 6
 4 -7 10 1930.69 360.738 1
 -4 -7 -10 2078.86 217.145 7
 4 7 -10 1841.84 250.315 6
 -4 -7 -9 43449.2 931.177 7
 4 -7 9 45602.4 1680.74 1
 4 7 -9 46420.4 1191.98 6
 4 7 -8 712.909 143.194 6
 4 -7 8 830.697 215.43 1
 4 -7 7 41412 1510.58 1
 4 -7 6 1488.91 268.801 1
 4 -7 5 64160.4 1684.55 1
 4 -7 4 7522.14 565.676 1
 -4 -7 -4 7806.19 505.934 2
 4 -7 3 81128.3 1769.35 1
 -4 -7 -3 87698.2 1696.45 2
 4 -7 2 6558.29 485.432 1
 -4 -7 -2 6425.49 461.465 2
 4 -7 1 146302 2198.05 1
 -4 -7 -1 143417 2181.18 2
 4 -7 0 448.701 115.696 3
 4 -7 0 382.756 121.34 1
 4 -7 -1 125638 1852.02 1
 4 -7 -1 125796 1609.29 3
 4 -7 -2 5936.87 340.349 3
 -4 -7 2 6226.7 415.194 3
 -4 -7 3 70253 1367.06 3
 4 -7 -3 78731 1294.22 3
 -4 -7 4 7914.25 469.112 3
 -4 7 -9 45819.3 1067.28 6
 4 -7 -18 -46.9757 61.554 7
 4 -7 -19 1132.69 110.956 7
 -4 -8 -18 612.386 97.8832 7
 4 8 -17 700.465 121.723 6
 -4 -8 -17 845.526 126.014 7
 -4 -8 -16 2887.33 243.403 7
 4 8 -16 2727.34 269.393 6
 4 8 -15 628.308 147.72 6
 -4 -8 -15 773.409 139.526 7
 4 8 -14 1061.86 202.521 6
 -4 -8 -14 1381.06 184.793 7
 -4 -8 -13 3364.64 289.005 7
 4 8 -13 2934.51 328.143 6
 -4 -8 -12 5671.32 375.703 7
 4 8 -12 7279.63 516.769 6
 -4 -8 -11 649.527 132.83 7
 4 8 -11 504.321 150.97 6
 -4 -8 -10 17924.3 623.817 7
 4 8 -10 19852.2 833.029 6
 4 -8 9 1240.47 289.465 1
 4 8 -9 905.895 184.929 6
 -4 -8 -9 963.666 148.265 7
 -4 -8 -8 10989.4 449.285 7
 4 8 -8 10648.4 577.191 6
 4 -8 8 11389.4 832.87 1
 4 8 -7 1483.26 211.432 6
 4 -8 7 1581.73 314.847 1
 4 -8 6 19371 1031.94 1
 4 -8 5 958.043 238.656 1
 4 -8 4 33739.3 1254.41 1
 4 -8 3 328.719 121.178 1
 -4 -8 -3 299.755 108.621 2
 4 -8 2 24463 970.793 1
 -4 -8 -2 26494.5 976.886 2
 4 -8 1 1093.74 183.359 3
 4 -8 1 1163.25 203.172 1
 -4 -8 -1 1104.18 208.987 2
 4 -8 0 50198.2 1144.17 3
 4 -8 0 53402.1 1292.41 1
 4 -8 -1 1209.6 182.174 3
 -4 -8 2 22087.2 827.619 3
 4 -8 -2 21733.4 721.677 3
 -4 -8 3 214.41 105.563 3
 4 -8 -3 174.421 76.7379 3
 -4 -8 4 30605.9 990.704 3
 -4 8 -8 10107.2 489.59 6
 4 -8 -17 425.142 94.5521 7
 4 -8 -18 440.627 78.983 7
 4 9 -17 516.205 102.015 6
 -4 -9 -17 571.968 95.4637 7
 4 9 -16 506.666 119.62 6
 -4 -9 -16 599.621 109.986 7
 4 9 -15 514.462 126.866 6
 -4 -9 -15 622.246 116.516 7
 -4 -9 -14 2351.65 227.344 7
 4 9 -14 2543.8 286.837 6
 4 9 -13 207.002 93.0226 6
 -4 -9 -13 170.538 77.7088 7
 -4 -9 -12 3290.38 280.184 7
 4 9 -12 3326.12 351.239 6
 -4 -9 -11 2294.85 227.459 7
 4 9 -11 3334.29 356.293 6
 4 9 -10 1280.59 225.132 6
 -4 -9 -10 1309.89 168.469 7
 -4 -9 -9 875.867 136.565 7
 4 9 -9 1266.95 221.182 6
 4 -9 8 1266.55 314.523 1
 4 9 -8 1127.89 193.411 6
 -4 -9 -8 1230.92 155.231 7
 4 9 -7 2471.97 281.794 6
 4 9 -7 1891.13 201.982 5
 4 -9 7 2680.23 414.309 1
 4 9 -6 1024.64 174.089 6
 4 9 -6 819.338 137.488 5
 4 -9 6 902.608 241.629 1
 4 -9 5 1252.25 263.461 1
 4 -9 4 1314.66 274.478 1
 4 -9 3 19104.9 948.839 1
 4 -9 2 562.2 162.893 1
 4 -9 1 2448.28 269.725 3
 4 -9 1 2562.17 320.411 1
 -4 -9 -1 3135.61 349.248 2
 4 -9 0 255.168 89.3837 3
 -4 -9 0 43.1345 76.2951 2
 4 -9 -1 3230.87 310.167 3
 -4 -9 1 3596.61 360.983 3
 -4 -9 2 1288.58 220.369 3
 4 -9 -2 1127.77 194.899 3
 -4 -9 3 17365 785.959 3
 -4 -9 4 1230.47 216.9 3
 4 -9 -16 372.361 91.7238 7
 4 -9 -17 336.797 72.6907 7
 -4 -10 -17 985.336 103.404 7
 4 10 -17 968.793 122.376 6
 4 10 -16 172.033 73.9827 6
 -4 -10 -16 221.838 68.5657 7
 -4 -10 -15 1266.78 148.58 7
 4 10 -15 1321.06 193.036 6
 -4 -10 -14 1577.7 177.591 7
 4 10 -14 1504.83 214.897 6
 -4 -10 -13 1730.76 193.562 7
 4 10 -13 1643.24 241.679 6
 -4 -10 -12 2418.7 231.777 7
 4 10 -12 2468.36 303.616 6
 -4 -10 -11 2327.35 224.441 7
 4 10 -11 1904.21 272.529 6
 -4 -10 -10 3902.61 287.782 7
 4 10 -10 4076.61 390.903 6
 -4 -10 -9 1436.33 173.335 7
 4 10 -9 1326.28 229.34 6
 4 10 -8 1100.04 210.142 6
 4 10 -7 635.839 154.628 6
 4 -10 7 873.685 243.358 1
 4 10 -7 568.6 118.354 5
 4 -10 6 657.266 229.707 1
 4 10 -6 676.372 159.325 6
 4 -10 5 78.9792 98.6736 1
 4 10 -5 113.865 83.9867 6
 4 10 -5 214.129 96.0525 5
 4 -10 4 258.989 134.633 1
 4 10 -4 432.022 128.599 5
 4 10 -4 307.975 109.778 6
 4 10 -3 668.645 151.87 6
 4 10 -3 776.018 143.783 5
 4 -10 3 851.884 214.957 1
 4 10 -2 4557.23 309.52 5
 4 -10 2 3285.95 391.174 1
 4 -10 1 -200.965 108.544 3
 4 -10 0 16176 748.392 3
 -4 -10 0 15068.3 795.136 2
 4 -10 -1 292.48 117.204 3
 -4 -10 1 115.234 94.6158 3
 -4 -10 2 3374.05 371.992 3
 -4 -10 3 749.617 183.988 3
 -4 -10 4 1038.68 214.118 3
 4 -10 -15 844.171 113.911 7
 4 -10 -16 -21.1077 33.004 7
 4 11 -16 314.071 81.0775 6
 -4 -11 -15 944.483 114.369 7
 4 11 -15 1039.56 155.632 6
 4 11 -14 779.781 154.187 6
 -4 -11 -14 630.745 107.066 7
 -4 -11 -13 5571.72 312.746 7
 4 11 -13 5678.13 410.7 6
 -4 -11 -12 1155.13 148.664 7
 4 11 -12 1434.12 219.455 6
 -4 -11 -11 10705.9 452.238 7
 4 11 -11 10794.8 615.177 6
 4 11 -10 806.368 180.55 6
 4 11 -9 8138.73 536.289 6
 4 11 -8 30.6825 75.4137 6
 4 11 -7 14048.3 570.022 5
 4 11 -7 13561.4 672.35 6
 4 11 -6 95.6747 89.1964 6
 4 11 -6 86.5628 67.0434 5
 4 11 -5 8459.63 460.26 5
 4 11 -5 7243.29 473.272 6
 4 -11 5 6856.83 631.357 1
 4 -11 4 66.1673 95.947 1
 4 11 -4 236.7 101.059 5
 4 11 -4 401.484 108.935 6
 4 11 -3 12239.5 545.455 5
 4 11 -3 11130.4 551.448 6
 4 11 -2 358.812 114.239 6
 4 11 -2 452.289 106.099 5
 4 11 -1 18559.3 651.575 5
 -4 -11 0 2108.39 325.911 3
 4 11 0 1609.18 193.374 5
 4 -11 0 1620.35 256.955 3
 -4 -11 1 17202.7 851.632 3
 -4 -11 2 444.536 158.265 3
 -4 -11 3 14612.1 811.226 3
 -4 -11 4 356.142 145.154 3
 4 12 -15 127.721 60.7072 6
 4 12 -14 2787.42 251.618 6
 4 12 -13 579.612 124.233 6
 4 12 -12 6090.74 419.245 6
 4 12 -11 -31.0357 87.8014 6
 4 12 -10 9443.33 557.331 6
 4 12 -9 264.356 102.508 6
 4 12 -8 9352 556.853 6
 4 12 -7 65.9392 71.8928 5
 4 12 -7 149.997 106.346 6
 4 12 -6 24209.3 785.061 5
 4 12 -6 23625.4 862.821 6
 4 12 -5 115.497 80.1342 6
 4 12 -5 115.981 81.0901 5
 4 12 -4 25270 793.763 5
 4 12 -4 23844.7 828.412 6
 4 12 -3 30.2986 69.034 5
 4 12 -3 -121.549 79.0121 6
 4 12 -2 12985.4 573.163 5
 -4 -12 -1 218.003 139.695 3
 4 12 -1 394.546 119.043 5
 4 12 0 26404 810.089 5
 -4 -12 0 26843.2 1103.74 3
 -4 -12 1 474.748 162.22 3
 4 12 1 251.509 98.1618 5
 4 13 -14 115.701 63.7981 6
 4 13 -13 1941.89 205.103 6
 4 13 -12 129.209 60.1468 6
 4 13 -11 5998.78 397.051 6
 4 13 -10 197.384 78.746 6
 4 13 -9 5756.06 414.35 6
 4 13 -8 59.0464 79.3369 6
 4 13 -7 11500.1 588.889 6
 4 13 -6 22.9283 87.8735 6
 4 13 -6 130.064 71.4043 5
 4 13 -5 28877.6 845.985 5
 4 13 -5 25818.4 850.228 6
 4 13 -4 5.37819 66.3948 6
 4 13 -4 85.6107 80.0716 5
 4 13 -3 17724.9 681.699 5
 4 13 -2 516.654 135.122 5
 4 13 -1 15140.2 626.954 5
 4 13 0 341.62 112.598 5
 4 13 1 16370 651.401 5
 4 13 2 434.524 118.45 5
 4 13 3 20890.4 730.017 5
 4 14 -13 262.328 69.548 6
 4 14 -12 2215.65 203.993 6
 4 14 -11 413.958 101.117 6
 4 14 -10 3183.19 270.664 6
 4 14 -9 226.388 79.2389 6
 4 14 -8 3186.81 284.829 6
 4 14 -7 288.068 100.413 6
 4 14 -6 7411.74 411.828 5
 4 14 -6 6840.74 421.973 6
 4 14 -5 183.847 72.3079 6
 4 14 -5 207.843 93.5649 5
 4 14 -4 7572.68 436.665 5
 4 14 -3 148.859 89.9164 5
 4 14 -2 10720.5 528.798 5
 4 14 -1 380.64 114.864 5
 4 14 0 2391.5 255.457 5
 4 14 1 412.529 123.704 5
 4 14 2 10686.3 529.995 5
 4 14 3 172.498 83.2162 5
 4 14 4 7214.97 429.101 5
 4 14 5 109.066 73.7384 5
 4 14 13 418.876 74.64 5
 4 15 -11 801.758 110.195 6
 4 15 -10 520 100.251 6
 4 15 -9 939.863 129.45 6
 4 15 -8 118.482 52.3608 6
 4 15 -7 649.023 122.976 6
 4 15 -5 486.113 115.586 5
 4 15 -4 -38.6839 76.7956 5
 4 15 -3 2956.17 264.864 5
 4 15 -2 -23.4738 79.4665 5
 4 15 -1 2120.45 235.36 5
 4 15 0 469.099 124.599 5
 4 15 1 1825.71 216.876 5
 4 15 2 33.4928 78.467 5
 4 15 3 2939.41 267.673 5
 4 15 4 23.4852 72.3953 5
 4 15 5 517.873 123.969 5
 4 15 6 -27.8391 86.9 5
 4 15 7 830.98 134.427 5
 4 15 8 93.742 56.7145 5
 4 15 9 1117.28 146.396 5
 4 15 10 443.525 88.56 5
 4 15 11 808.712 105.284 5
 4 15 12 309.822 59.7704 5
 4 16 -4 308.829 94.8417 5
 4 16 -3 65.1104 60.6714 5
 4 16 -2 1397.02 180.09 5
 4 16 -1 44.0951 71.503 5
 4 16 0 261.979 104.5 5
 4 16 1 -25.435 74.4326 5
 4 16 2 879.607 153.251 5
 4 16 3 61.9914 64.1143 5
 4 16 4 444.594 114.826 5
 4 16 5 102.896 59.8968 5
 4 16 6 188.569 74.6635 5
 4 16 7 5.37231 51.8212 5
 4 16 8 241.264 78.7617 5
 4 16 9 415.533 82.8582 5
 4 16 10 417.812 72.5729 5
 4 17 -3 1724.6 168.809 5
 4 17 -2 93.1115 59.833 5
 4 17 -1 3497.33 243.745 5
 4 17 0 114.517 60.0784 5
 4 17 1 2662.23 216.31 5
 4 17 2 80.0106 64.8224 5
 4 17 3 1679.84 173.734 5
 4 17 4 81.3674 54.034 5
 4 17 5 1572.24 155.044 5
 4 17 6 41.3771 41.6368 5
 4 17 7 334.092 71.8168 5
 4 17 8 93.7161 40.061 5
 4 18 -1 -29.6287 46.042 5
 4 18 0 4635.48 231.606 5
 4 18 1 -36.3254 41.3381 5
 4 18 2 2177.64 158.08 5
 4 18 3 -19.7014 39.1508 5
 4 18 4 1592.97 127.027 5
 4 18 5 7.86324 34.6855 5
 -5 0 0 248.827 100.984 2
 -5 0 -1 127.585 70.6007 2
 -5 0 1 160.499 72.4474 2
 -5 0 2 43124.4 1021.32 2
 -5 0 -2 47479.7 1204.16 2
 5 0 3 -120.761 50.9499 4
 -5 0 3 49.4061 57.3214 2
 -5 0 4 2780.75 264.401 2
 5 0 4 1107.25 144.285 4
 5 0 5 428.004 98.6537 4
 5 0 6 26470.5 826.229 4
 5 0 7 3939.58 344.726 4
 5 0 8 4506.36 425.428 1
 5 0 8 4877.38 410.849 4
 5 0 9 3948.19 431.061 1
 5 0 9 3748.4 381.952 4
 5 0 10 1219.07 235.03 4
 5 0 10 1159.16 236.805 1
 -5 0 -11 2418.02 223.807 7
 5 0 11 2386.03 343.451 4
 -5 0 -12 64.934 58.1496 7
 -5 0 -13 2366.87 237.914 7
 -5 0 -14 -21.1936 87.3006 7
 -5 0 -15 1520.37 194.378 7
 -5 0 -16 1083.85 156.087 7
 -5 0 -17 2817.01 231.153 7
 -5 0 -18 474.077 94.2439 7
 -5 -1 -19 1415.39 130.489 7
 5 1 -19 1007.81 112.997 7
 -5 -1 -18 1793.11 176.188 7
 -5 -1 -17 2146.36 212.401 7
 -5 -1 -16 2871.01 258.388 7
 -5 -1 -15 4390.26 330.262 7
 -5 -1 -14 52.2237 69.5491 7
 -5 -1 -13 7700.15 433.061 7
 5 -1 12 1958.11 323.306 4
 -5 -1 -12 2086.26 222.522 7
 -5 -1 -11 7429.21 394.898 7
 5 -1 11 7330.68 610.483 1
 5 -1 11 7926.21 629.733 4
 5 -1 10 1569.18 270.978 4
 5 -1 10 1789.31 310.013 1
 5 -1 9 5299.78 500.115 1
 5 -1 9 5606.23 473.71 4
 5 -1 8 8855.14 630.68 1
 5 -1 8 8943.91 560.295 4
 5 -1 7 6287.87 436.787 4
 -5 1 6 20764.7 693.063 2
 5 -1 6 19835.5 711.729 4
 -5 1 5 34956.7 903.621 2
 5 -1 5 31838.8 827.8 4
 5 -1 4 238.258 71.1244 4
 -5 1 4 287.11 96.7608 2
 -5 1 3 52246.7 1107.82 2
 -5 -1 -3 54657 1330.68 2
 5 -1 3 52621.1 870.514 4
 -5 1 2 5384.07 360.808 2
 -5 -1 -2 4580.58 374.255 2
 5 -1 2 5112.59 238.347 4
 -5 -1 -1 59690 1300.13 2
 -5 1 1 59035.3 1191.59 2
 5 -1 1 59139.2 639.285 4
 -5 1 0 125.312 72.8821 2
 -5 -1 0 112.433 76.1566 2
 -5 -1 1 66246.4 1318.39 2
 -5 1 -1 62547.7 1329.98 2
 -5 -1 2 5319.94 375.6 2
 5 1 6 19124.1 705.298 4
 5 1 7 5296.01 404.114 4
 5 1 8 8232.06 561.372 1
 5 1 8 7991.31 527.777 4
 5 1 9 6299.3 517.212 1
 -5 1 -11 6501.54 354.159 7
 -5 1 -12 2209.94 215.9 7
 -5 1 -13 7382.66 398.747 7
 -5 1 -14 -64.6182 62.8241 7
 -5 1 -15 4824.35 324.782 7
 -5 1 -16 2736.49 233.966 7
 -5 -2 -19 732.624 101.216 7
 -5 -2 -18 6806.45 343.478 7
 -5 -2 -17 875.496 143.389 7
 -5 -2 -16 3634.97 294.035 7
 -5 -2 -15 1298.49 198.008 7
 -5 -2 -14 14819.2 614.064 7
 -5 -2 -13 1154.18 171.808 7
 -5 -2 -12 15088.8 596.245 7
 5 -2 12 16021.1 928.173 4
 5 -2 11 863.22 211.621 4
 5 -2 11 964.23 246.904 1
 -5 -2 -11 976.292 151.501 7
 5 -2 10 27354.6 1186.89 1
 5 -2 10 27376.9 1112.1 4
 5 -2 9 1620.32 257.834 4
 5 -2 9 1362.96 272.303 1
 5 -2 8 30212 1025.78 4
 5 -2 8 31467.2 1217.35 1
 5 -2 7 74.3652 58.7199 4
 5 -2 7 -44.4265 123.658 1
 5 -2 6 53751.7 1181.53 4
 -5 2 6 53438 1034.41 2
 5 -2 5 5988.64 367.721 4
 -5 2 5 7669.79 404.383 2
 5 -2 4 86652 1260.99 4
 -5 2 4 90637.9 1385.78 2
 -5 2 3 10504.7 473.361 2
 -5 -2 -3 10657.9 603.303 2
 5 -2 2 138121 1253.56 4
 -5 -2 -2 141488 2095.17 2
 -5 2 2 143576 1792.75 2
 5 -2 1 3366.48 163.684 4
 -5 -2 -1 2943.02 297.029 2
 -5 2 1 3442.25 289.883 2
 -5 -2 0 60871.9 1329.87 2
 -5 -2 1 3987.67 337.573 2
 -5 -2 2 137901 1944.41 2
 -5 -3 -19 5192.01 265.507 7
 -5 -3 -18 234.604 83.8889 7
 -5 -3 -17 8778.5 432.957 7
 -5 -3 -16 269.445 96.2141 7
 -5 -3 -15 14376.2 599.524 7
 -5 -3 -14 1305.38 190.264 7
 -5 -3 -13 21363.1 734.099 7
 5 -3 12 359.573 148.13 4
 5 3 -12 350.18 112.872 6
 -5 -3 -12 357.53 109.127 7
 5 -3 12 394.193 188.833 1
 -5 -3 -11 19246.8 655.647 7
 5 -3 11 20895.6 1123.84 1
 5 3 -11 19669.2 714.199 6
 5 -3 11 20181.6 1000.75 4
 5 -3 10 1012.1 226.283 4
 -5 -3 -10 950.166 145.317 7
 5 -3 10 860.139 215.213 1
 5 -3 9 53151.3 1460.1 4
 5 -3 9 52054.9 1626.17 1
 5 -3 8 90.1926 77.888 4
 5 -3 8 -82.1238 104.585 1
 5 -3 7 34254.8 1270.07 1
 5 -3 6 696.602 184.637 1
 -5 3 4 6826.25 364.461 2
 -5 -3 -4 6466.79 483.611 2
 -5 -3 -3 182714 2486.66 2
 -5 3 3 182673 1939.22 2
 -5 -3 -2 2384.81 277.614 2
 -5 -3 -1 86828.9 1665.63 2
 -5 -3 0 4693.98 379.852 2
 -5 -3 1 99990.1 1702.48 2
 -5 -4 -19 -32.4732 48.39 7
 -5 -4 -18 5723.34 315.873 7
 -5 -4 -17 197.906 71.5614 7
 -5 -4 -16 7694.5 423.965 7
 -5 -4 -15 672.567 136.484 7
 -5 -4 -14 11637.8 552.118 7
 5 4 -14 11666.2 575.407 6
 5 4 -13 381.801 126.781 6
 -5 -4 -13 407.555 115.173 7
 -5 -4 -12 18929.8 683.81 7
 5 4 -12 19423.6 763.915 6
 5 -4 11 1994.39 323.471 4
 -5 -4 -11 2079.32 227.62 7
 5 -4 11 1892.44 364.923 1
 5 4 -11 2220.88 249.969 6
 5 -4 10 31287.9 1194.54 4
 -5 -4 -10 30782.5 807.54 7
 5 -4 10 30137.7 1334.27 1
 5 4 -10 30285.3 916.675 6
 5 -4 9 1178.37 232.385 4
 5 -4 9 1064.24 250.168 1
 5 -4 8 45402.2 1537.26 1
 5 -4 7 3.49231 107.493 1
 5 -4 6 42426.1 1415.14 1
 5 -4 5 7336.7 560.721 1
 -5 -4 -4 165259 2489.67 2
 -5 -4 -3 541.067 159.458 2
 -5 -4 -2 75306.6 1630.59 2
 -5 -4 -1 5923.71 441.072 2
 -5 -4 0 118725 1961.3 2
 -5 -4 1 6040.09 434.696 2
 -5 -4 2 82375.6 994.565 3
 -5 -5 -19 1265.47 126.624 7
 -5 -5 -18 814.508 122.577 7
 -5 -5 -17 1618.75 186.687 7
 -5 -5 -16 2571.18 245.067 7
 5 5 -16 2011.17 218.817 6
 -5 -5 -15 4292.63 331.319 7
 5 5 -15 4588.16 351.615 6
 5 5 -14 485.674 137.779 6
 -5 -5 -14 411.227 109.652 7
 -5 -5 -13 5210.08 368.688 7
 5 5 -13 5600.89 424.775 6
 -5 -5 -12 2136.77 234.994 7
 5 5 -12 2307.8 278.36 6
 5 -5 11 13206.2 819.567 4
 -5 -5 -11 13389.3 562.464 7
 5 -5 11 13096.1 937.607 1
 5 5 -11 12070.7 613.611 6
 5 -5 10 2498.17 350.799 4
 -5 -5 -10 2566.59 244.217 7
 5 -5 10 2473.78 418.703 1
 5 5 -10 2372.72 272.51 6
 -5 -5 -9 26493.9 724.301 7
 5 -5 9 26023.9 1229.89 1
 5 5 -9 27649.8 888.135 6
 5 -5 8 475.952 186.144 1
 5 -5 7 12498.4 813.023 1
 5 -5 6 3627.32 429.096 1
 5 -5 5 68892.6 1791.24 1
 5 -5 4 2448.97 327.437 1
 -5 -5 -4 2510.42 316.105 2
 5 -5 3 10493.5 642.787 1
 -5 -5 -3 10350.2 612.274 2
 -5 -5 -2 6746.64 499.478 2
 -5 -5 -1 50976.2 1317.08 2
 -5 -5 0 1753.88 250.663 2
 -5 -5 2 6501.22 324.443 3
 -5 -5 3 16292.6 521.954 3
 5 -5 -19 1163.06 128.71 7
 -5 -6 -19 529.348 81.6379 7
 -5 -6 -18 136.967 61.2949 7
 -5 -6 -17 1899.64 197.216 7
 5 6 -17 1586.85 164.544 6
 5 6 -16 134.979 75.1159 6
 -5 -6 -16 80.1432 71.5896 7
 -5 -6 -15 2198.86 232.359 7
 5 6 -15 1702.49 214.244 6
 -5 -6 -14 1580.14 206.309 7
 5 6 -14 2510.32 285.048 6
 5 6 -13 1142.89 207.57 6
 -5 -6 -13 1327.28 194.054 7
 -5 -6 -12 1911.22 226.276 7
 5 6 -12 1461.24 228.708 6
 -5 -6 -11 2368.85 241.68 7
 5 6 -11 2295.1 280.309 6
 -5 -6 -10 11467.3 508.448 7
 5 -6 10 11967.3 907.612 1
 5 6 -10 11918.4 623.633 6
 5 -6 9 1856.11 362.903 1
 -5 -6 -9 1548.75 183.397 7
 5 6 -9 1512.2 224.906 6
 -5 -6 -8 3104.85 244.019 7
 5 -6 8 2780.45 403.994 1
 5 6 -8 3674.98 331.202 6
 5 -6 7 1971.93 340.769 1
 5 -6 6 3870.21 451.967 1
 5 -6 5 1329.84 268.597 1
 5 -6 4 6292.5 543.375 1
 -5 -6 -4 6521.27 507.791 2
 5 -6 3 7667.37 578.677 1
 -5 -6 -3 7057.85 517.521 2
 5 -6 2 233.951 128.967 1
 -5 -6 -2 422.179 136.715 2
 5 -6 1 7211.36 516.311 1
 -5 -6 -1 7390.05 526.612 2
 5 -6 0 16916.5 753.583 1
 -5 -6 0 18103.2 823.813 2
 -5 -6 2 297.072 92.5075 3
 -5 -6 3 6757.85 376.633 3
 5 -6 -19 475.747 76.5726 7
 -5 -7 -18 763.756 110.458 7
 5 7 -17 234.36 69.92 6
 -5 -7 -17 208.399 67.0103 7
 -5 -7 -16 1620.33 190.718 7
 5 7 -16 1595.43 192.888 6
 5 7 -15 864.319 159.002 6
 -5 -7 -15 990.807 158.581 7
 -5 -7 -14 1361.67 182.055 7
 5 7 -14 1553.58 225.629 6
 -5 -7 -13 5129.62 359.981 7
 5 7 -13 4995.3 417.656 6
 5 7 -12 2172.28 281.696 6
 -5 -7 -12 2419.29 246.153 7
 -5 -7 -11 3864.75 310.592 7
 5 7 -11 3728.1 367.991 6
 -5 -7 -10 1893.47 210.313 7
 5 7 -10 1848.72 260.959 6
 -5 -7 -9 2458.12 235.889 7
 5 -7 9 2377.25 411.812 1
 5 7 -9 1920.9 260.132 6
 5 -7 8 104.568 127.186 1
 5 7 -8 203.79 87.1996 6
 -5 -7 -8 218.091 72.0823 7
 5 -7 7 9938.78 766.503 1
 5 7 -7 9796.6 545.849 6
 5 -7 6 792.088 219.075 1
 5 -7 5 18754 989.93 1
 -5 -7 -4 4140.59 415.76 2
 5 -7 4 4217.4 457.426 1
 5 -7 3 21410.3 987.159 1
 -5 -7 -3 21651.5 924.43 2
 5 -7 2 580.687 168.207 1
 -5 -7 -2 601.952 164.179 2
 5 -7 1 7290.65 544.98 1
 -5 -7 -1 7299.55 550.355 2
 5 -7 0 1062.9 201.952 1
 -5 -7 0 1101.04 220.002 2
 5 -7 -1 5924.72 453.51 1
 -5 -7 2 273.641 97.9322 3
 -5 -7 3 19549.2 710.715 3
 5 -7 -18 408.287 80.1339 7
 -5 -8 -18 1117.34 113.234 7
 5 8 -17 332.148 81.3899 6
 -5 -8 -17 349.773 81.4936 7
 -5 -8 -16 1429.35 164.47 7
 5 8 -16 1555.33 189.871 6
 5 8 -15 639.05 137 6
 -5 -8 -15 742.177 139.185 7
 5 8 -14 7036.18 466.745 6
 -5 -8 -14 7045.94 400.085 7
 -5 -8 -13 1925.18 219.759 7
 5 8 -13 2225.64 281.486 6
 5 8 -12 12016 657.024 6
 -5 -8 -12 12373 544.447 7
 5 8 -11 1146.71 215.199 6
 -5 -8 -11 862.436 152.19 7
 -5 -8 -10 5382.24 351.829 7
 5 8 -10 5232.69 436.312 6
 -5 -8 -9 2024.26 215.591 7
 5 8 -9 2238.37 287.323 6
 -5 -8 -8 15846.5 565.891 7
 5 -8 8 15658.6 1032.05 1
 5 8 -8 14906.6 715.432 6
 -5 -8 -7 1268.38 158.476 7
 5 8 -7 1333.28 210.813 6
 5 -8 7 1180.73 285.377 1
 5 -8 6 16943.9 1010.64 1
 5 8 -6 17396.3 732.676 6
 5 -8 5 948.491 225.014 1
 5 -8 4 43915.7 1486.46 1
 5 -8 3 4136.06 452.446 1
 -5 -8 -3 3729.29 393.65 2
 5 -8 2 28587.1 1136.86 1
 -5 -8 -2 31491 1161.53 2
 5 -8 1 291.978 123.919 1
 -5 -8 -1 286.898 124.714 2
 5 -8 0 54759.2 1416.6 1
 -5 -8 0 57334.3 1552.49 2
 -5 -8 1 278.045 103.918 3
 -5 -8 1 226.011 103.638 2
 -5 -8 2 25666.7 850.124 3
 -5 -8 3 3380.13 316.735 3
 5 -8 -17 74.3985 49.2017 7
 -5 -9 -17 2629.09 178.295 7
 5 9 -17 2626.15 185.839 6
 5 9 -16 93.2004 61.7382 6
 -5 -9 -16 35.5256 47.3804 7
 -5 -9 -15 4364.85 284.677 7
 5 9 -15 4513.34 336.102 6
 5 9 -14 129.238 77.2828 6
 -5 -9 -14 64.6103 59.0465 7
 -5 -9 -13 6950.98 390.836 7
 5 9 -13 8262.77 525.687 6
 5 9 -12 1114.91 201.251 6
 -5 -9 -12 992.154 155.346 7
 -5 -9 -11 18871.3 656.745 7
 5 9 -11 20167.9 860.097 6
 5 9 -10 919.911 191.911 6
 -5 -9 -10 1034.72 162.83 7
 -5 -9 -9 30632 811.896 7
 5 9 -9 31632.5 1069.4 6
 5 9 -8 2.96381 74.7713 6
 -5 -9 -8 41.4799 54.2819 7
 -5 -9 -7 23317.5 673.801 7
 5 9 -7 20391.1 614.059 5
 5 -9 7 22333.8 1217.78 1
 5 9 -7 20160.6 838.978 6
 5 9 -6 1179.75 153.093 5
 5 -9 6 1790.1 330.508 1
 5 9 -6 1372.34 216.879 6
 5 9 -5 21471.5 624.802 5
 5 -9 5 22115.3 1158.08 1
 5 9 -5 21570.2 823.266 6
 5 9 -4 1652 182.556 5
 5 -9 4 1772.14 327.86 1
 5 9 -4 1801.08 238.198 6
 5 -9 3 60535.1 1778.47 1
 5 9 -3 57881.2 1253.67 6
 5 -9 2 1463.74 268.259 1
 -5 -9 -2 1322.76 248.274 2
 5 -9 1 51998.5 1504.68 1
 -5 -9 -1 56922.8 1578.9 2
 -5 -9 0 212.376 113.127 2
 -5 -9 1 56063.2 1385.43 3
 -5 -9 1 51828.8 1530.32 2
 -5 -9 2 1140.19 194.527 3
 -5 -9 3 49547.2 1287.61 3
 5 -9 -16 -94.5456 50.4508 7
 5 -9 -17 1612.6 125.756 7
 -5 -10 -16 3528.83 205.974 7
 5 10 -16 3602.37 244.224 6
 5 10 -15 28.8615 55.5055 6
 -5 -10 -15 43.2939 47.3462 7
 -5 -10 -14 4904.55 300.562 7
 5 10 -14 5453.34 380.826 6
 5 10 -13 29.7782 83.0848 6
 -5 -10 -13 27.5474 52.2246 7
 -5 -10 -12 3394.73 265.904 7
 5 10 -12 4524.3 393.017 6
 -5 -10 -11 1502.28 187.314 7
 5 10 -11 1904.59 272.351 6
 -5 -10 -10 20452 661.199 7
 5 10 -10 19707.2 848.207 6
 -5 -10 -9 118.154 75.5342 7
 5 10 -9 -54.707 97.6113 6
 5 10 -8 17636.8 799.59 6
 5 10 -7 663.684 119.108 5
 5 10 -7 549.571 163.157 6
 5 10 -6 29821.9 786.938 5
 5 10 -6 31242.6 1031.33 6
 5 10 -5 778.968 166.625 6
 5 10 -5 696.628 135.529 5
 5 -10 5 817.821 237.539 1
 5 10 -4 20104.9 648.523 5
 5 -10 4 20543.2 1097.88 1
 5 10 -4 20818.6 801.852 6
 5 10 -3 46.4509 73.4073 6
 5 10 -3 -187.621 83.6427 5
 5 -10 3 -75.9 88.5749 1
 5 10 -2 28886.4 754.147 5
 5 10 -2 29246 896.29 6
 5 10 -1 1841.96 195.059 5
 5 10 -1 1750.03 223.923 6
 -5 -10 0 35774.9 1190.29 3
 -5 -10 0 36339.6 1298.6 2
 5 10 0 33160.1 800.928 5
 5 10 0 32478.1 905.609 6
 5 10 1 1813.18 204.492 6
 -5 -10 1 1552.33 237.377 3
 -5 -10 1 1696.75 286.745 2
 -5 -10 2 26873.1 988.08 3
 -5 -10 2 27984.5 1150.32 2
 5 -10 -15 -87.2914 42.9026 7
 5 11 -16 116.617 50.4108 6
 -5 -11 -15 3558.76 194.249 7
 5 11 -15 3774.66 264.293 6
 5 11 -14 -11.7718 70.0712 6
 -5 -11 -14 27.5874 43.6203 7
 -5 -11 -13 1914.91 178.357 7
 5 11 -13 1936.58 235.364 6
 5 11 -12 992.604 188.163 6
 -5 -11 -12 811.259 125.964 7
 5 11 -11 837.165 180.349 6
 -5 -11 -11 918.771 141.178 7
 5 11 -10 356.246 129.98 6
 5 11 -9 11327.3 633.829 6
 5 11 -8 766.43 180.242 6
 5 11 -7 11044.9 484.356 5
 5 11 -7 11254.8 633.985 6
 5 11 -6 315.382 123.263 6
 5 11 -6 401.043 105.79 5
 5 11 -5 16999.4 612.217 5
 5 11 -5 18041.7 777.163 6
 5 11 -4 178.259 89.4914 6
 5 11 -4 58.6598 67.8005 5
 5 11 -3 3887.34 296.978 5
 5 11 -3 3791.03 347.883 6
 5 11 -2 326.334 103.284 6
 5 11 -2 553.317 121.299 5
 5 11 -1 21243.8 683.62 5
 5 11 -1 20964.2 749.735 6
 5 11 0 15.9233 94.0334 6
 5 11 0 2.42123 59.1706 5
 -5 -11 1 18368.5 841.423 3
 5 11 1 19657.2 654.064 5
 -5 -11 2 265.718 130.898 3
 -5 -11 2 352.802 135.143 2
 5 12 -15 298.945 74.4672 6
 5 12 -14 2613.13 224.896 6
 5 12 -13 573.011 122.43 6
 5 12 -12 702.032 146.602 6
 5 12 -11 412.62 125.398 6
 5 12 -10 499.257 141.387 6
 5 12 -9 1231 204.795 6
 5 12 -8 4441.91 391.052 6
 5 12 -7 441.394 136.923 6
 5 12 -6 5800.83 360.374 5
 5 12 -6 6020.46 447.075 6
 5 12 -5 53.7972 78.4549 6
 5 12 -5 123.191 80.8597 5
 5 12 -4 4300.8 318.2 5
 5 12 -4 4379.16 370.111 6
 5 12 -3 22.4919 62.9364 5
 5 12 -3 -63.9289 74.7447 6
 5 12 -2 734.111 149.511 5
 5 12 -2 521.803 122.925 6
 5 12 -1 13.0858 59.2685 5
 5 12 -1 -228.924 96.5072 6
 5 12 0 6442.49 391.576 5
 5 12 1 -35.6051 71.9698 5
 5 12 2 644.35 131.38 5
 5 13 -14 377.592 75.5745 6
 5 13 -13 525.876 103.537 6
 5 13 -12 267.769 90.917 6
 5 13 -11 1227.46 178.017 6
 5 13 -10 815.358 150.206 6
 5 13 -9 1375.37 206.579 6
 5 13 -8 271.209 103.325 6
 5 13 -7 842.134 168.34 6
 5 13 -6 104.835 63.8086 6
 5 13 -6 33.9402 60.4908 5
 5 13 -5 377.831 121.449 6
 5 13 -5 539.999 134.227 5
 5 13 -4 470.36 129.314 6
 5 13 -4 520.431 125.008 5
 5 13 -3 1153.14 178.379 6
 5 13 -3 1732.21 215.039 5
 5 13 -2 -19.9121 82.136 6
 5 13 -2 48.2946 80.4892 5
 5 13 -1 1061.32 174.706 5
 5 13 0 313.085 106.467 5
 5 13 1 1685.39 216.262 5
 5 13 2 19.8756 70.2427 5
 5 13 3 1609.45 209.512 5
 5 13 4 348.266 98.1802 5
 5 14 -12 536.594 98.4948 6
 5 14 -11 81.6664 59.4419 6
 5 14 -10 2222.99 218.33 6
 5 14 -9 223.89 81.8959 6
 5 14 -8 3076.97 275.47 6
 5 14 -7 438.594 106.715 6
 5 14 -6 3433.3 297.532 6
 5 14 -5 458.399 117.673 6
 5 14 -5 287.136 88.4037 5
 5 14 -4 5688.79 354.811 5
 5 14 -4 4792.1 338.826 6
 5 14 -3 -26.679 72.7274 5
 5 14 -2 3117.17 280.235 5
 5 14 -1 231.76 102.085 5
 5 14 0 2928.33 269.005 5
 5 14 1 159.303 83.5811 5
 5 14 2 3667.71 302.299 5
 5 14 3 24.8147 73.9063 5
 5 14 4 4064.31 310.234 5
 5 14 5 431.929 116.659 5
 5 14 6 4562.97 328.577 5
 5 14 7 326.056 95.2517 5
 5 14 12 1795.51 145.399 5
 5 14 13 138.721 43.4201 5
 5 15 -10 58.351 39.0929 6
 5 15 -9 3119.56 222.58 6
 5 15 -8 247.493 71.7328 6
 5 15 -7 3627.35 259.652 6
 5 15 -6 299.37 78.528 6
 5 15 -5 5647.98 320.557 5
 5 15 -4 -97.1456 72.6577 5
 5 15 -3 5695.84 341.121 5
 5 15 -2 136.986 73.983 5
 5 15 -1 7365.3 405.715 5
 5 15 0 78.274 67.5189 5
 5 15 1 7348.12 402.923 5
 5 15 2 145.667 81.4163 5
 5 15 3 4742.41 322.522 5
 5 15 4 22.5445 63.14 5
 5 15 5 5366.72 330.609 5
 5 15 6 238.844 85.5162 5
 5 15 7 4996.86 300.34 5
 5 15 8 142.467 60.3929 5
 5 15 9 4203.36 250.552 5
 5 15 10 97.807 48.4126 5
 5 15 11 3666.34 194.45 5
 5 16 -4 5276.42 284.193 5
 5 16 -3 146.007 61.3366 5
 5 16 -2 5585.47 310.842 5
 5 16 -1 76.7399 57.1542 5
 5 16 0 8069.61 382.764 5
 5 16 1 35.4624 52.9759 5
 5 16 2 4990.28 302.997 5
 5 16 3 93.1928 55.8045 5
 5 16 4 5290.2 302.077 5
 5 16 5 35.846 51.4868 5
 5 16 6 1788.04 169.961 5
 5 16 7 266.182 70.9037 5
 5 16 8 2837.4 185.034 5
 5 16 9 -29.9279 40.9551 5
 5 17 -2 -36.2663 51.2189 5
 5 17 -1 2846.37 194.817 5
 5 17 0 -27.9872 44.9481 5
 5 17 1 2674.29 192.605 5
 5 17 2 34.3988 45.9387 5
 5 17 3 2975.76 199.738 5
 5 17 4 141.466 58.5776 5
 5 17 5 936.083 108.033 5
 5 17 6 65.3491 42.7075 5
 5 17 7 243.927 54.523 5
 5 18 0 565.294 73.3176 5
 5 18 1 108.032 40.657 5
 5 18 2 1071.39 96.5107 5
 5 18 3 55.8047 33.5742 5
 -6 0 0 450770 3875.81 2
 -6 0 -1 504.059 131.359 2
 -6 0 1 389.097 125.462 2
 -6 0 2 125233 1983.14 2
 -6 0 3 2588.84 288.349 2
 -6 0 4 57469.3 1323.78 2
 -6 0 5 421.654 140.174 2
 -6 0 6 81049.9 1593.38 2
 6 0 6 73446.9 1379.86 4
 -6 0 7 5426.32 409.314 2
 6 0 7 4849.63 382.306 4
 6 0 8 38098.8 1368.68 1
 -6 0 8 38773 1102.81 2
 6 0 8 37862.8 1140.28 4
 6 0 9 231.597 132.591 1
 6 0 9 182.347 101.927 4
 6 0 10 19831.7 1024.92 1
 -6 0 -10 18009.9 608.142 7
 -6 0 -11 594.11 125.885 7
 -6 0 -12 19000.8 663.304 7
 -6 0 -13 34.509 73.9739 7
 -6 0 -14 10555.5 502.644 7
 -6 0 -15 -26.9154 65.8741 7
 -6 0 -16 14185.7 538.581 7
 -6 0 -17 133.174 63.904 7
 -6 -1 -18 1238.55 135.572 7
 -6 -1 -17 7188.62 363.908 7
 -6 -1 -16 199.695 81.7925 7
 -6 -1 -15 8741.98 455.421 7
 -6 -1 -14 280.793 93.7217 7
 -6 -1 -13 6946.38 418.791 7
 -6 -1 -12 482.893 116.59 7
 -6 -1 -11 14006.9 567.035 7
 6 -1 11 14739.5 915.147 1
 6 -1 11 14434.1 821.166 4
 6 -1 10 1768.64 323.082 1
 -6 -1 -10 1914.8 207.275 7
 6 -1 10 1751.3 284.055 4
 6 -1 9 10242.9 753.763 1
 6 -1 9 9705.39 616.284 4
 6 -1 8 599.76 148.849 4
 6 -1 8 333.086 160.243 1
 6 -1 7 51754.9 1258.03 4
 -6 1 6 3561.35 316.3 2
 6 -1 6 3279.67 295.564 4
 -6 1 5 60180.7 1318.81 2
 6 -1 5 52569.1 1076.92 4
 -6 1 4 6674.87 440.611 2
 6 -1 4 6168.92 339.455 4
 -6 1 3 73971.2 1502.12 2
 -6 -1 -2 577.212 162.594 2
 -6 1 2 604.53 149.897 2
 -6 -1 -1 202740 2687.16 2
 -6 1 1 201491 2499.55 2
 -6 -1 0 2500.49 298.534 2
 -6 1 0 2364.94 285.594 2
 -6 -1 1 220910 2720.18 2
 -6 -1 2 613.539 147.071 2
 -6 -1 3 64101.1 1444.37 2
 -6 -1 4 6327.92 460.13 2
 -6 -1 5 53488.3 1316.98 2
 6 1 9 13895.6 835.849 1
 -6 1 -10 1831.07 189.859 7
 -6 1 -11 14117.8 549.177 7
 -6 1 -12 500.82 105.145 7
 -6 1 -13 7381.14 407.014 7
 -6 1 -14 239.738 80.2579 7
 -6 1 -15 8355.59 421.221 7
 -6 1 -16 101.526 68.5712 7
 -6 -2 -18 3020.49 214.712 7
 -6 -2 -17 835.631 136.747 7
 -6 -2 -16 5261.08 342.692 7
 -6 -2 -15 842.848 153.098 7
 -6 -2 -14 5399.74 373.659 7
 -6 -2 -13 3739.95 312.819 7
 -6 -2 -12 7249.34 426.862 7
 6 -2 11 1491.67 264.218 4
 6 -2 11 909.409 243.329 1
 -6 -2 -11 1017.05 156.44 7
 6 -2 10 352.181 129.403 4
 6 -2 10 594.24 199.178 1
 -6 -2 -10 397.24 91.3618 7
 6 -2 9 4291.37 504.889 1
 -6 -2 -9 3786.76 280.558 7
 6 -2 9 4637.71 425.14 4
 6 -2 8 11658.9 804.093 1
 6 -2 8 11223.1 631.206 4
 6 -2 7 1492.7 287.797 1
 6 -2 7 1303.48 205.972 4
 6 -2 6 48584.3 1136.25 4
 6 -2 5 712.814 135.731 4
 -6 2 5 761.479 141.535 2
 -6 2 4 50319.1 1144.81 2
 6 -2 4 47667.1 946.2 4
 -6 2 3 2748.6 273.286 2
 -6 -2 -3 2942.27 352.791 2
 -6 -2 -2 88818 1859.47 2
 -6 2 2 83705.1 1571.28 2
 -6 -2 -1 6603.64 491.614 2
 -6 2 1 6896.86 461.532 2
 -6 -2 0 13502.6 699.304 2
 -6 -2 1 6139.83 464.378 2
 -6 -2 2 83810.7 1708.02 2
 -6 -2 3 3316.28 342.496 2
 -6 -2 4 45408.7 1244.37 2
 -6 2 -10 1222.32 155.575 7
 -6 2 -11 979.686 137.654 7
 -6 -3 -19 44.2557 35.7968 7
 -6 -3 -18 1041.91 128.871 7
 -6 -3 -17 347.469 91.2152 7
 -6 -3 -16 575.307 120.884 7
 -6 -3 -15 531.448 132.232 7
 -6 -3 -14 3556.39 305.868 7
 -6 -3 -13 574.055 129.158 7
 -6 -3 -12 2629.55 261.031 7
 6 -3 11 486.717 163.992 4
 6 3 -11 411.205 118.873 6
 -6 -3 -11 328.166 90.7079 7
 -6 -3 -10 3418.25 283.643 7
 6 -3 10 3162.31 451.794 1
 6 3 -10 3216.5 297.94 6
 6 -3 10 3564.02 396.844 4
 6 -3 9 1099.21 218.211 4
 6 3 -9 449.56 122.37 6
 6 -3 9 983.114 253.833 1
 -6 -3 -9 857.798 136.098 7
 6 -3 8 4132.15 387.288 4
 6 -3 8 3846.61 474.165 1
 6 -3 7 11383.6 595.852 4
 6 -3 7 11710.1 812.758 1
 6 -3 6 1475.91 201.62 4
 6 -3 6 1804.87 306.631 1
 6 -3 5 11850.4 527.028 4
 -6 3 4 509.512 117.375 2
 -6 -3 -3 1213.06 233.714 2
 -6 -3 -2 650.439 174.07 2
 -6 -3 -1 19281.3 881.627 2
 -6 -3 0 1149.01 217.681 2
 -6 -3 1 16154.1 766.424 2
 -6 -3 2 629.149 159.362 2
 -6 -3 3 598.23 158.778 2
 -6 -4 -18 1474.3 153.15 7
 -6 -4 -17 299.596 89.6322 7
 -6 -4 -16 1039.07 158.718 7
 -6 -4 -15 2130.27 231.352 7
 -6 -4 -14 243.082 98.3595 7
 6 4 -13 806.721 163.97 6
 -6 -4 -13 917.457 164.409 7
 -6 -4 -12 2900.94 279.802 7
 6 4 -12 2662.45 287.617 6
 6 4 -11 539.937 146.174 6
 -6 -4 -11 705.232 138.778 7
 -6 -4 -10 12369.3 538.734 7
 6 -4 10 12770.7 896.761 1
 6 4 -10 12367.5 608.247 6
 6 -4 10 11749.3 720.977 4
 6 -4 9 3976.54 404.321 4
 6 -4 9 3704.53 479.038 1
 -6 -4 -9 4157.16 301.851 7
 6 4 -9 3946.14 336.287 6
 6 -4 8 888.428 178.603 4
 6 -4 8 403.01 142.088 1
 -6 -4 -8 800.947 134.072 7
 6 -4 7 3018.4 428.573 1
 6 -4 7 3125.51 327.852 4
 6 -4 6 2502.94 376.448 1
 6 -4 5 460.091 169.824 1
 -6 -4 -4 12738 759.218 2
 -6 -4 -3 1110.93 227.671 2
 -6 -4 -2 49568.1 1421.11 2
 -6 -4 -1 1429.65 241.483 2
 -6 -4 0 59992.5 1529.98 2
 -6 -4 1 1553.37 248.905 2
 -6 -4 2 45774.4 1313.19 2
 -6 -5 -18 441.368 82.9192 7
 -6 -5 -17 4626.2 291.089 7
 -6 -5 -16 528.587 119.931 7
 -6 -5 -15 8927.02 459.414 7
 6 5 -15 7553.23 416.836 6
 6 5 -14 723.922 146.344 6
 -6 -5 -14 903.609 159.81 7
 -6 -5 -13 2405.03 258.652 7
 6 5 -13 2079.35 256.427 6
 6 5 -12 781.172 172.662 6
 -6 -5 -12 860.246 158.545 7
 -6 -5 -11 16581.6 645.508 7
 6 5 -11 15959.2 718.879 6
 6 -5 10 4244.24 447.663 4
 -6 -5 -10 3999.99 314.308 7
 6 -5 10 4536.91 559.754 1
 6 5 -10 3520.06 340.988 6
 6 -5 9 8306.66 591.928 4
 -6 -5 -9 8610.89 448.275 7
 6 -5 9 8292.05 739.291 1
 6 5 -9 8802.87 528.619 6
 6 -5 8 1599.56 257.418 4
 -6 -5 -8 1512.6 179.014 7
 6 -5 8 1052.87 258.161 1
 6 5 -8 1868.03 241.463 6
 6 -5 7 6358.4 630.778 1
 6 -5 6 554.467 212.651 1
 6 -5 5 53160.9 1699.09 1
 -6 -5 -4 189.003 114.73 2
 6 -5 4 212.132 127.378 1
 -6 -5 -3 88899.2 1968.95 2
 -6 -5 -2 4873.12 456.078 2
 -6 -5 -1 63282.1 1639.18 2
 -6 -5 0 1387.4 239.82 2
 -6 -5 1 56113.9 1514.15 2
 -6 -5 2 4406.22 424.995 2
 -6 -6 -18 2623.8 183.546 7
 -6 -6 -17 263.688 81.4485 7
 -6 -6 -16 10229.4 454.306 7
 6 6 -16 9355.58 414.858 6
 6 6 -15 80.6651 69.9058 6
 -6 -6 -15 155.25 91.8262 7
 -6 -6 -14 12656.9 555.973 7
 6 6 -14 10106.2 531.999 6
 6 6 -13 770.281 160.808 6
 -6 -6 -13 582.961 142.255 7
 -6 -6 -12 18491.5 690.902 7
 6 6 -12 18103.3 777.419 6
 6 6 -11 75.4641 75.0442 6
 -6 -6 -11 290.774 106.492 7
 -6 -6 -10 17638.4 652.188 7
 6 6 -10 17012.9 769.551 6
 6 -6 9 2143 310.185 4
 -6 -6 -9 1899.42 217.96 7
 6 -6 9 1711.96 346.397 1
 6 6 -9 1994.68 269.745 6
 -6 -6 -8 18863.2 638.894 7
 6 6 -8 19594.6 799.693 6
 6 6 -7 -68.9998 96.866 6
 6 -6 7 -128.612 145.557 1
 -6 -6 -7 79.5787 58.2411 7
 6 -6 6 35692.3 1460.34 1
 6 -6 5 571.763 209.587 1
 6 -6 4 49761 1644.21 1
 -6 -6 -4 53460.5 1605.1 2
 6 -6 3 2822.58 390.106 1
 -6 -6 -3 3029.9 373.668 2
 6 -6 2 99579.7 2155.02 1
 -6 -6 -2 108047 2197.59 2
 -6 -6 -1 8205.6 612.82 2
 -6 -6 0 83104.2 1893.05 2
 -6 -6 1 9042.36 626.737 2
 -6 -6 2 94358.7 2012.22 2
 -6 -7 -18 547.858 80.261 7
 -6 -7 -17 3236.12 220.377 7
 6 7 -16 149.159 66.673 6
 -6 -7 -16 75.1884 55.8506 7
 -6 -7 -15 5666.37 349.425 7
 6 7 -15 5505.74 360.435 6
 6 7 -14 192.127 95.3894 6
 -6 -7 -14 269.305 99.0373 7
 -6 -7 -13 21113.4 718.029 7
 6 7 -13 21757.8 840.74 6
 6 7 -12 106.752 103.587 6
 -6 -7 -12 104.949 88.7332 7
 -6 -7 -11 18247.9 670.549 7
 6 7 -11 19577.5 830.906 6
 6 7 -10 576.232 161.095 6
 -6 -7 -10 327.771 105.515 7
 -6 -7 -9 18863.1 665.114 7
 6 7 -9 19007 822.754 6
 -6 -7 -8 1461.5 187.021 7
 6 7 -8 1418.12 224.14 6
 6 -7 8 1660.33 326.428 1
 -6 -7 -7 33604.7 832.704 7
 6 -7 7 32530.8 1437.57 1
 6 7 -7 33629.8 1058.04 6
 6 -7 6 649.222 210.489 1
 -6 -7 -6 281.128 87.216 7
 6 7 -6 452.85 137.029 6
 6 -7 5 15120.5 938.87 1
 6 7 -5 14765.9 661.466 6
 6 -7 4 2486.96 384.021 1
 -6 -7 -4 2323.31 344.45 2
 -6 -7 -3 51441.4 1548.45 2
 6 -7 3 47287.2 1585.28 1
 6 -7 2 2607.17 359.438 1
 -6 -7 -2 3129.96 391.038 2
 6 -7 1 58469.2 1663.06 1
 -6 -7 -1 62073.3 1716.29 2
 6 -7 0 1286.08 269.198 1
 -6 -7 0 1105.73 231.769 2
 6 -7 -1 58787.9 1544.88 1
 -6 -7 1 58557.6 1630.29 2
 -6 -7 2 2815.81 355.925 2
 -6 -8 -17 600.856 92.8006 7
 -6 -8 -16 1823.25 174.892 7
 6 8 -16 1848.62 179.729 6
 6 8 -15 518.963 116.631 6
 -6 -8 -15 591.852 114.516 7
 -6 -8 -14 3641.34 284.913 7
 6 8 -14 3391.02 306.585 6
 6 8 -13 126.826 73.4953 6
 -6 -8 -13 44.3164 66.0298 7
 -6 -8 -12 19125.2 673.512 7
 6 8 -12 20379.4 836.285 6
 6 8 -11 236.698 117.423 6
 -6 -8 -11 249.913 102.852 7
 -6 -8 -10 7005.34 412.534 7
 6 8 -10 8293.05 551.839 6
 6 8 -9 1311.21 234.832 6
 -6 -8 -9 1525.61 201.769 7
 -6 -8 -8 21184.8 690.648 7
 6 8 -8 21084.8 880.965 6
 6 8 -7 641.834 175.528 6
 -6 -8 -7 594.087 124.041 7
 -6 -8 -6 2665.59 239.078 7
 6 -8 6 2479.69 405.333 1
 6 8 -6 1878.06 257.429 6
 6 8 -5 802.441 169.713 6
 6 -8 5 1084.49 266.312 1
 -6 -8 -5 732.158 127.85 7
 6 -8 4 7370.18 656.299 1
 6 8 -4 6687.38 455.988 6
 6 -8 3 3948.93 462.332 1
 -6 -8 -3 4692.5 468.887 2
 6 8 -3 3999.34 345.32 6
 6 -8 2 35665.5 1350.09 1
 -6 -8 -2 38451.6 1352.78 2
 6 -8 1 770.318 199.178 1
 -6 -8 -1 657.304 199.04 2
 -6 -8 0 15558.4 861.866 2
 6 -8 0 15966 842.223 1
 -6 -8 1 613.327 183.332 2
 -6 -8 2 34792.4 1286.01 2
 6 -8 -17 481.416 75.3549 7
 6 9 -16 627.621 98.4385 6
 -6 -9 -16 668.648 96.8971 7
 6 9 -15 375.082 95.2372 6
 -6 -9 -15 514.398 97.5912 7
 6 9 -14 625.399 132.649 6
 -6 -9 -14 798.656 122.616 7
 6 9 -13 743.842 156.21 6
 -6 -9 -13 519.756 116.191 7
 6 9 -12 329.951 112.705 6
 -6 -9 -12 314.857 101.018 7
 -6 -9 -11 7095.91 406.075 7
 6 9 -11 8638.38 551.456 6
 -6 -9 -10 1565.77 198.414 7
 6 9 -10 1436.18 238.341 6
 -6 -9 -9 1922.84 218.34 7
 6 9 -9 1891.33 275.803 6
 6 9 -8 686.702 164.248 6
 -6 -9 -8 835.318 142.344 7
 -6 -9 -7 2394.35 231.946 7
 6 9 -7 1937.96 273.933 6
 -6 -9 -6 2891.26 249.928 7
 6 9 -6 2880.36 327.093 6
 6 9 -5 429.462 126.351 6
 6 -9 5 -88.0907 104.272 1
 6 9 -4 1399.05 220.263 6
 6 -9 4 1924.16 343.651 1
 6 -9 3 10819.4 779.957 1
 6 9 -3 9218.24 534.253 6
 6 -9 2 2118.46 337.893 1
 6 9 -2 1736.75 232.76 6
 -6 -9 -2 1674.17 313.501 2
 6 9 -1 1412.04 162.037 5
 -6 -9 -1 1608.14 294.999 2
 6 9 -1 1649.82 225.761 6
 6 9 0 124.363 77.0529 6
 6 9 0 289.651 81.6197 5
 -6 -9 0 149.538 127.94 2
 6 9 1 1328.9 186.157 6
 -6 -9 1 1119.36 234.522 2
 -6 -9 2 1884.94 314.725 2
 -6 -9 3 8585.15 657.756 2
 6 -9 -16 161.712 45.8498 7
 6 10 -16 397.946 78.7985 6
 -6 -10 -15 724.145 99.0479 7
 6 10 -15 827.542 126.889 6
 6 10 -14 519.412 120.436 6
 -6 -10 -14 594.581 104.399 7
 6 10 -13 581.584 137.674 6
 -6 -10 -13 652.746 108.293 7
 6 10 -12 543.661 152.11 6
 -6 -10 -12 293.919 76.4198 7
 6 10 -11 153.802 106.881 6
 -6 -10 -11 149.288 70.7437 7
 6 10 -10 158.93 117.838 6
 -6 -10 -10 262.197 100.236 7
 6 10 -9 767.924 188.012 6
 -6 -10 -9 647.233 120.539 7
 6 10 -8 1147.23 206.411 6
 -6 -10 -8 1597.11 194.575 7
 6 10 -7 896.105 203.628 6
 6 10 -6 1346.07 231.151 6
 6 10 -5 401.57 139.368 6
 6 10 -4 5737.95 336.943 5
 6 10 -4 5090.14 420.632 6
 6 10 -3 -162.123 94.5691 6
 6 10 -3 215.295 68.1672 5
 6 10 -2 4903.47 312.449 5
 6 10 -2 4923.63 394.868 6
 6 10 -1 552.028 163.179 6
 6 10 -1 540.372 113.322 5
 6 10 0 12580.9 496.622 5
 -6 -10 0 12855.8 812.748 2
 6 10 0 11546.6 582.766 6
 6 10 1 547.984 142.289 6
 6 10 1 618.932 126.726 5
 -6 -10 1 965.953 227.764 2
 -6 -10 2 7564.62 627.857 2
 6 10 2 7138.74 434.456 6
 6 10 3 133.108 78.0568 6
 -6 -10 3 -381.499 153.237 2
 6 11 -15 1810.64 159.542 6
 6 11 -14 308.457 77.4423 6
 -6 -11 -14 472.893 77.916 7
 -6 -11 -13 1963.54 166.887 7
 6 11 -13 2135.65 228.665 6
 6 11 -12 117.777 65.6609 6
 -6 -11 -12 146.499 53.8963 7
 -6 -11 -11 4525.14 283.006 7
 6 11 -11 4330.06 369.059 6
 6 11 -10 152.031 99.3185 6
 -6 -11 -10 352.833 90.4064 7
 6 11 -9 5817.16 449.315 6
 6 11 -8 980.699 196.057 6
 6 11 -7 4535.03 409.184 6
 6 11 -6 1036.61 203.772 6
 6 11 -6 620.811 116.145 5
 6 11 -5 6229.8 358.035 5
 6 11 -5 5490.14 444.389 6
 6 11 -4 16.4104 95.7647 6
 6 11 -4 130.187 77.151 5
 6 11 -3 14418.4 552.54 5
 6 11 -3 13147.8 660.939 6
 6 11 -2 1026.66 185.126 6
 6 11 -2 1005.24 150.394 5
 6 11 -1 5786.3 356.326 5
 6 11 -1 4992.98 387.954 6
 6 11 0 28.5103 80.5865 6
 6 11 0 57.823 73.4606 5
 6 11 1 7366.32 398.402 5
 6 11 1 6041.2 411.7 6
 6 11 2 1325.41 178.347 5
 6 12 -14 3977.56 238.998 6
 6 12 -13 76.7922 58.3904 6
 6 12 -12 5017.88 337.332 6
 6 12 -11 310.536 107.625 6
 6 12 -10 5654.4 408.759 6
 6 12 -9 -85.5312 86.4196 6
 6 12 -8 11765 615.785 6
 6 12 -7 55.2195 80.4689 6
 6 12 -6 11992.7 476.366 5
 6 12 -6 11521.7 622.117 6
 6 12 -5 -35.1533 84.4289 6
 6 12 -5 89.0249 75.5203 5
 6 12 -4 13554.5 531.291 5
 6 12 -4 13396.2 663.05 6
 6 12 -3 617.775 152.364 6
 6 12 -3 788.275 139.473 5
 6 12 -2 17652.1 626.226 5
 6 12 -2 15956.3 705.535 6
 6 12 -1 633.643 135.059 5
 6 12 -1 679.249 145.408 6
 6 12 0 460.836 124.649 6
 6 12 0 1038.27 165.98 5
 6 12 1 476.278 104.169 5
 6 12 2 19312.6 656.761 5
 6 12 3 790.591 142.017 5
 6 13 -13 5283.2 266.286 6
 6 13 -12 383.546 96.8452 6
 6 13 -11 2585.2 234.573 6
 6 13 -10 5.18199 66.0378 6
 6 13 -9 4383.64 344.398 6
 6 13 -8 41.1553 70.2755 6
 6 13 -7 15234.1 663.747 6
 6 13 -6 -31.793 77.0438 6
 6 13 -5 7831.46 384.863 5
 6 13 -5 7650.14 478.666 6
 6 13 -4 827.332 168.209 6
 6 13 -4 796.186 135.898 5
 6 13 -3 15108.6 559.57 5
 6 13 -3 13810.4 629.874 6
 6 13 -2 353.262 114.517 6
 6 13 -2 304.541 90.5791 5
 6 13 -1 4392.11 314.957 5
 6 13 -1 4044.43 325.99 6
 6 13 0 1869.78 207.514 5
 6 13 1 6078.6 368.082 5
 6 13 2 137.777 72.7396 5
 6 13 3 13692 552.312 5
 6 13 4 892.652 144.85 5
 6 13 5 7966.69 409.635 5
 6 14 -11 44.3243 38.7566 6
 6 14 -10 885.542 131.048 6
 6 14 -9 -49.6303 69.8096 6
 6 14 -8 4050.59 299.335 6
 6 14 -7 -0.27511 56.2539 6
 6 14 -6 6794.02 402.692 6
 6 14 -5 93.849 68.1964 6
 6 14 -5 108.128 50.1921 5
 6 14 -4 2907.29 233.045 5
 6 14 -4 2873.05 265.54 6
 6 14 -3 228.617 95.9511 6
 6 14 -3 52.5782 53.3982 5
 6 14 -2 3337.94 260.105 5
 6 14 -1 77.9316 65.6003 5
 6 14 0 3381.31 267.066 5
 6 14 1 54.1527 58.7628 5
 6 14 2 4084.63 291.619 5
 6 14 3 199.089 81.3141 5
 6 14 4 3105.81 251.339 5
 6 14 5 158.571 65.7279 5
 6 14 6 6577.78 350.495 5
 6 14 7 75.852 58.3673 5
 6 14 8 4083.92 256.991 5
 6 14 9 74.0082 48.6594 5
 6 14 10 872.871 108.971 5
 6 14 11 36.9619 38.8673 5
 6 14 12 2711.72 147.29 5
 6 15 -9 33.0201 36.4462 6
 6 15 -8 111.582 54.7296 6
 6 15 -7 1089.4 135.54 6
 6 15 -6 57.8107 51.129 6
 6 15 -5 754.316 119.522 6
 6 15 -4 136.532 68.5425 5
 6 15 -3 1128.87 137.234 5
 6 15 -2 316.932 88.0069 5
 6 15 -1 1613.07 170.252 5
 6 15 0 9.23242 48.8701 5
 6 15 1 1464.43 165.841 5
 6 15 2 332.626 87.8194 5
 6 15 3 1219.8 152.063 5
 6 15 4 160.981 59.7367 5
 6 15 5 767.492 116.617 5
 6 15 6 252.967 73.8067 5
 6 15 7 1248.75 137.345 5
 6 15 8 26.984 41.3418 5
 6 15 9 147.93 51.3009 5
 6 15 10 121.064 45.8104 5
 6 16 -3 91.3785 47.1355 5
 6 16 -2 319.418 73.8341 5
 6 16 -1 -29.0851 50.1475 5
 6 16 0 56.201 46.7964 5
 6 16 1 48.9107 46.4802 5
 6 16 2 210.654 62.0655 5
 6 16 3 -1.3015 43.0129 5
 6 16 4 191.358 74.0201 5
 6 16 5 90.4448 43.4129 5
 6 16 6 637.314 91.8715 5
 6 16 7 -15.5837 35.9428 5
 6 16 8 450.645 66.4408 5
 6 17 -1 729.98 85.6622 5
 6 17 0 -30.5042 35.3118 5
 6 17 1 322.887 61.1091 5
 6 17 2 171.72 46.9725 5
 6 17 3 517.541 74.7065 5
 6 17 4 43.1 34.3847 5
 6 17 5 1016.22 91.9929 5
 -7 0 0 100.133 84.876 2
 -7 0 1 6434.43 501.635 2
 -7 0 -1 6653.47 538.873 2
 -7 0 2 665.706 166.357 2
 -7 0 3 64.4419 70.2627 2
 -7 0 4 1144.66 212.131 2
 -7 0 5 7905.05 543.23 2
 -7 0 6 438.015 130.817 2
 -7 0 7 1604.86 239.503 2
 7 0 8 967.277 242.649 1
 -7 0 -8 1211.67 161.587 7
 7 0 9 434.518 191.147 1
 -7 0 -9 -23.6562 59.0434 7
 7 0 10 1550.93 325.993 1
 -7 0 -10 1713.72 205.508 7
 -7 0 -11 2557.15 252.544 7
 -7 0 -12 4902.36 354.048 7
 -7 0 -13 1945.34 228.901 7
 -7 0 -14 3286.76 282.541 7
 -7 0 -15 2113.29 214.494 7
 -7 0 -16 366.657 87.3567 7
 -7 0 -17 2821.04 192.635 7
 -7 -1 -18 1319.09 111.535 7
 -7 -1 -17 1058.27 130.28 7
 -7 -1 -16 1793.57 188.175 7
 -7 -1 -15 2281.46 229.356 7
 -7 -1 -14 1503.19 199.154 7
 -7 -1 -13 1346.59 193.737 7
 -7 -1 -12 2620.15 261.95 7
 -7 -1 -11 9831.84 500.813 7
 7 -1 10 1042.22 263.928 1
 -7 -1 -10 1247.84 184.837 7
 7 -1 9 15456.5 987.003 1
 -7 -1 -9 15349.7 596.027 7
 -7 -1 -8 680.487 134.955 7
 7 -1 8 929.812 239.344 1
 -7 1 6 2732.42 310.92 2
 -7 1 5 2348.52 290.944 2
 -7 1 4 3035.56 321.48 2
 -7 1 3 12191 657.988 2
 -7 1 2 266.712 121.225 2
 -7 -1 -2 59.9241 115.265 2
 -7 -1 -1 64859 1703.1 2
 -7 1 1 62897.6 1574.41 2
 -7 -1 0 741.245 185.377 2
 -7 1 0 519.863 145.762 2
 -7 -1 1 65964.6 1625.84 2
 -7 -1 2 333.077 142.694 2
 -7 -1 3 12620.9 709.464 2
 -7 -1 4 3403.15 372.057 2
 -7 -1 5 2130.22 298.002 2
 -7 -1 6 3411.2 367.442 2
 -7 -1 7 4943.59 448.496 2
 -7 1 -8 903.584 139.487 7
 -7 -1 8 843.508 186.183 2
 7 1 9 13463.7 875.9 1
 -7 1 -9 12661.4 519.622 7
 -7 1 -10 924.956 148.802 7
 -7 1 -11 8427.21 445.427 7
 -7 1 -12 3278.47 282.265 7
 -7 1 -13 2203.17 234.266 7
 -7 1 -14 1402.2 176.828 7
 -7 1 -15 2594.27 225.976 7
 -7 -2 -18 3541.25 194.503 7
 -7 -2 -17 892.633 129.412 7
 -7 -2 -16 2388.48 220.761 7
 -7 -2 -15 1130.93 170.495 7
 -7 -2 -14 4592.55 343.71 7
 -7 -2 -13 546.737 119.285 7
 -7 -2 -12 8970.1 487.553 7
 -7 -2 -11 808.672 162.232 7
 7 -2 10 12583.8 903.712 1
 -7 -2 -10 12894.9 569.908 7
 7 -2 9 1004.93 273.696 1
 -7 -2 -9 1036.05 165.705 7
 7 -2 8 46035.2 1702.2 1
 -7 -2 -8 43334.8 982.047 7
 7 -2 7 1703.76 324.761 1
 -7 2 4 51953.3 1305.85 2
 -7 2 3 58.6071 107.678 2
 -7 -2 -2 66465.7 1791.7 2
 -7 2 2 62932.8 1502.63 2
 -7 -2 -1 898.827 204.185 2
 -7 -2 0 165178 2642.18 2
 -7 -2 1 640.124 190.215 2
 -7 -2 2 79456.9 1832.4 2
 -7 -2 3 -6.50333 79.6228 2
 -7 -2 4 52505.5 1470.29 2
 -7 -2 5 1036.13 217.832 2
 -7 -2 6 7667.59 577.057 2
 -7 -2 7 1806.05 275.42 2
 -7 -2 8 46951.1 1412.88 2
 -7 2 -8 44343 917.582 7
 -7 2 -9 1113.73 156.628 7
 -7 -2 9 761.98 210.135 2
 -7 2 -10 12251.1 509.402 7
 -7 2 -11 1006.08 155.685 7
 -7 -3 -18 95.0059 42.3932 7
 -7 -3 -17 4969.81 287.928 7
 -7 -3 -16 529.937 115.491 7
 -7 -3 -15 7124.53 411.524 7
 -7 -3 -14 571.616 131.624 7
 -7 -3 -13 11299.7 549.363 7
 -7 -3 -12 165.191 84.2297 7
 -7 -3 -11 12362.6 569.993 7
 -7 -3 -10 3243.56 291.679 7
 7 3 -10 3618.56 323.778 6
 7 -3 9 35844.5 1537.99 1
 -7 -3 -9 34829.1 919.036 7
 7 3 -9 34832.3 984.808 6
 -7 -3 -8 6079.63 376.751 7
 7 3 -8 6312.69 414.538 6
 7 -3 7 43271.1 1644.81 1
 -7 -3 -7 42193.1 953.569 7
 -7 -3 -3 58064.5 1710.52 2
 -7 -3 -2 3066.3 384.956 2
 -7 -3 -1 90277.4 2015.27 2
 -7 -3 0 1414.22 257.413 2
 -7 -3 1 94133 2030.15 2
 -7 -3 2 2888.07 355.852 2
 -7 -3 3 64441.4 1662.31 2
 -7 -3 4 601.426 181.545 2
 -7 -3 5 58398.1 1587.17 2
 -7 -3 6 822.524 210.326 2
 -7 -3 7 47870.1 1465.17 2
 -7 -4 -18 2892.49 177.99 7
 -7 -4 -17 195.579 71.1931 7
 -7 -4 -16 5169.65 321.323 7
 -7 -4 -15 1306.68 183.833 7
 -7 -4 -14 13923.6 592.989 7
 -7 -4 -13 229.012 103.489 7
 -7 -4 -12 4649.16 359.489 7
 7 4 -12 3730.39 327.398 6
 7 4 -11 639.854 152.446 6
 -7 -4 -11 610.533 142.179 7
 -7 -4 -10 27416.9 839.745 7
 7 4 -10 27209.8 914.315 6
 7 4 -9 1231.67 209.201 6
 -7 -4 -9 810.907 162.771 7
 7 -4 9 1310.41 313.17 1
 7 -4 8 13852.7 966.817 1
 -7 -4 -8 13535.1 571.174 7
 7 4 -8 15404.6 674.775 6
 -7 -4 -7 3354.68 280.822 7
 7 -4 7 3132.39 457.754 1
 7 4 -7 3419.56 316.274 6
 7 -4 6 64539.6 2010.66 1
 -7 -4 -6 65780.3 1166.56 7
 7 -4 5 115.656 112.793 1
 -7 -4 -3 1424.91 269.015 2
 -7 -4 -2 42589.1 1442.95 2
 -7 -4 -1 974.055 212.643 2
 -7 -4 0 22873.9 1038.39 2
 -7 -4 1 804.361 200.166 2
 -7 -4 2 35464.1 1267.39 2
 -7 -4 3 1503.61 264.592 2
 -7 -4 4 60589.1 1687.74 2
 -7 -4 5 30.4516 68.2819 2
 -7 -5 -18 34.3997 36.7201 7
 -7 -5 -17 2062.52 178.754 7
 -7 -5 -16 1447.39 169.825 7
 -7 -5 -15 3602.37 287.047 7
 7 5 -14 793.802 132.596 6
 -7 -5 -14 934.243 161.706 7
 -7 -5 -13 3830.08 319.744 7
 7 5 -13 4085.09 338.168 6
 -7 -5 -12 3581.74 319.204 7
 7 5 -12 3733.9 341.551 6
 -7 -5 -11 14035.4 611.158 7
 7 5 -11 12902.1 638.389 6
 7 5 -10 708.624 173.384 6
 -7 -5 -10 589.796 135.929 7
 -7 -5 -9 11468.2 539.115 7
 7 5 -9 11943.9 626.813 6
 7 5 -8 1034.88 193.693 6
 7 -5 8 780.026 245.818 1
 -7 -5 -8 1048.65 165.601 7
 -7 -5 -7 5673.73 366.32 7
 7 -5 7 5357.19 604.081 1
 7 5 -7 6938.69 464.054 6
 7 -5 6 107.031 119.78 1
 7 5 -6 184.315 97.1122 6
 -7 -5 -6 258.672 93.3887 7
 7 -5 5 51260.7 1787.66 1
 7 5 -5 51416.3 1201.55 6
 7 -5 4 786.673 222.038 1
 -7 -5 -3 12363 818.266 2
 -7 -5 -2 701.116 195.112 2
 -7 -5 -1 6238.33 555.981 2
 -7 -5 0 938.534 224.607 2
 -7 -5 1 5383.5 506.106 2
 -7 -5 2 1088.83 241.212 2
 -7 -5 3 10290.3 701.192 2
 -7 -5 4 1136.7 236.651 2
 -7 -5 5 53442.2 1605.05 2
 -7 -6 -17 718.607 103.782 7
 -7 -6 -16 303.48 80.4785 7
 7 6 -15 1034.25 136.989 6
 -7 -6 -15 1219.46 163.711 7
 7 6 -14 65.9364 57.2412 6
 -7 -6 -14 48.9251 69.2713 7
 -7 -6 -13 3358.22 298.192 7
 7 6 -13 2307.91 258.921 6
 -7 -6 -12 6410.46 416.37 7
 7 6 -12 6185.27 440.763 6
 -7 -6 -11 1757.97 226.504 7
 7 6 -11 1873.46 258.341 6
 -7 -6 -10 5252.2 372.435 7
 7 6 -10 5283.21 429.029 6
 7 6 -9 942.516 195.75 6
 -7 -6 -9 877.316 157.517 7
 -7 -6 -8 2341.99 244.078 7
 7 6 -8 2766.88 308.834 6
 7 6 -7 710.079 157.512 6
 7 -6 7 1069.62 289.511 1
 -7 -6 -7 832.491 151.253 7
 7 -6 6 2880.73 430.462 1
 -7 -6 -6 3256.17 272.046 7
 7 6 -6 2004.44 257.082 6
 7 -6 5 5635.7 594.425 1
 7 6 -5 4956.41 399.107 6
 -7 -6 -5 5126.32 334.114 7
 7 -6 4 1195.93 280.783 1
 -7 -6 -4 1355.86 169.733 7
 -7 -6 -3 -370.132 157.259 2
 7 -6 3 -9.72047 76.9105 1
 -7 -6 -2 1535.43 284.895 2
 7 -6 2 1211.16 263.342 1
 -7 -6 -1 412.695 157.682 2
 -7 -6 0 2174.55 334.05 2
 -7 -6 1 559.996 191.515 2
 -7 -6 2 1873.74 311.749 2
 -7 -6 3 -91.3721 96.1035 2
 -7 -6 4 1961.07 315.61 2
 -7 -6 5 4060.77 458.333 2
 -7 -7 -17 1970.29 149.531 7
 -7 -7 -16 1134.47 137.158 7
 7 7 -16 1058.12 111.873 6
 -7 -7 -15 1882.45 191.046 7
 7 7 -15 1544.55 170.055 6
 7 7 -14 993.789 156.181 6
 -7 -7 -14 1189.17 169.032 7
 7 7 -13 169.011 98.9545 6
 -7 -7 -13 214.372 87.5202 7
 -7 -7 -12 2097.41 230.806 7
 7 7 -12 2272.76 276.997 6
 -7 -7 -11 1631.46 216.382 7
 7 7 -11 1400.49 229.06 6
 7 7 -10 406.217 127.117 6
 -7 -7 -10 537.641 135.398 7
 7 7 -9 837.144 196.708 6
 -7 -7 -9 1022.26 176.961 7
 7 7 -8 551.99 154.41 6
 -7 -7 -8 580.746 126.346 7
 -7 -7 -7 5307.29 360.338 7
 7 7 -7 5336.98 434.333 6
 7 -7 6 2210.11 390.847 1
 -7 -7 -6 2229.06 232.007 7
 7 7 -6 1719.6 245.904 6
 -7 -7 -5 15295.5 577.906 7
 7 -7 5 13919.4 961.787 1
 7 7 -5 14241.1 687.661 6
 7 -7 4 236.037 141.886 1
 -7 -7 -4 24.3542 83.9956 7
 7 7 -4 81.5383 89.9376 6
 7 -7 3 15742.6 968.643 1
 -7 -7 -3 16474.6 564.35 7
 -7 -7 -3 17008.4 962.36 2
 7 7 -3 14695.7 671.713 6
 7 -7 2 1647.39 309.897 1
 -7 -7 -2 1975.41 339.454 2
 7 7 -2 1734.93 230.974 6
 7 -7 1 7389.66 624.533 1
 -7 -7 -1 8219.27 663.252 2
 7 -7 0 82.7813 99.8815 1
 -7 -7 0 209.421 115.68 2
 -7 -7 1 7222.61 616.356 2
 -7 -7 2 1930.93 317.552 2
 -7 -7 3 13419 839.035 2
 -7 -7 4 -171.947 113.271 2
 -7 -7 5 15694.2 910.473 2
 -7 -8 -16 2472.04 177.971 7
 7 8 -16 2156.53 150.062 6
 7 8 -15 294.605 81.7899 6
 -7 -8 -15 453.883 91.7252 7
 -7 -8 -14 2776.75 232.618 7
 7 8 -14 2631.82 242.866 6
 7 8 -13 759.288 145.96 6
 -7 -8 -13 816.934 143.432 7
 -7 -8 -12 2530.3 244.889 7
 7 8 -12 2334.45 275.89 6
 7 8 -11 1105.59 202.524 6
 -7 -8 -11 923.599 159.567 7
 -7 -8 -10 2202.15 241.924 7
 7 8 -10 1602.48 247.677 6
 7 8 -9 182.197 115.749 6
 -7 -8 -9 44.3695 71.1327 7
 -7 -8 -8 13388.1 569.926 7
 7 8 -8 13137 701.798 6
 7 8 -7 279.291 114.098 6
 -7 -8 -7 404.83 114.575 7
 -7 -8 -6 23173.6 727.351 7
 7 8 -6 21359.7 876.797 6
 7 8 -5 1180.44 219.296 6
 7 -8 5 1717.62 346.464 1
 -7 -8 -5 1152.25 163.279 7
 7 -8 4 12949.1 898.523 1
 -7 -8 -4 13975.3 534.749 7
 7 8 -4 12889.9 667.085 6
 -7 -8 -3 950.416 235.615 2
 7 -8 3 1587.37 318.766 1
 -7 -8 -3 1567.55 182.805 7
 7 8 -3 1325.03 216.009 6
 7 -8 2 30123.4 1304.74 1
 -7 -8 -2 34005.6 1353.04 2
 7 8 -2 31437.8 989.428 6
 7 -8 1 364.111 167.47 1
 7 8 -1 570.655 147.45 6
 -7 -8 -1 716.523 199.739 2
 7 8 0 4320.96 353.358 6
 -7 -8 0 4944.62 518.081 2
 -7 -8 1 662.833 193.368 2
 -7 -8 2 27930.8 1233.47 2
 -7 -8 3 928.543 227.734 2
 -7 -8 4 16169 929.864 2
 -7 -8 5 1078.38 251.256 2
 -7 -9 -15 3535.5 214.399 7
 7 9 -15 3518.11 228.21 6
 7 9 -14 276.586 87.3568 6
 -7 -9 -14 338.816 80.1654 7
 -7 -9 -13 5304.65 318.074 7
 7 9 -13 5270.03 364.612 6
 7 9 -12 254.805 109.526 6
 -7 -9 -12 83.827 58.6952 7
 -7 -9 -11 10992.9 493.066 7
 7 9 -11 11352.2 608.518 6
 7 9 -10 76.3015 88.1447 6
 -7 -9 -10 29.5377 68.7414 7
 -7 -9 -9 14987 590.848 7
 7 9 -9 13929.7 712.641 6
 -7 -9 -8 1342.65 186.748 7
 7 9 -8 1282.81 236.367 6
 -7 -9 -7 18577.9 647.772 7
 7 9 -7 17771.6 822.388 6
 7 9 -6 973.152 205.352 6
 -7 -9 -6 909.282 149.5 7
 -7 -9 -5 26287.7 737.586 7
 7 9 -5 24833.6 948.085 6
 7 9 -4 1496.73 238.638 6
 7 -9 3 7918.88 688.853 1
 7 9 -3 11128.7 617.276 6
 -7 -9 -2 1157.42 256.008 2
 7 9 -2 962.023 189.687 6
 -7 -9 -1 30341.7 1272.24 2
 7 9 -1 29010.7 962.439 6
 7 9 0 -1.47142 94.498 6
 -7 -9 0 -63.9583 81.0542 2
 7 9 1 27674 881.76 6
 -7 -9 1 31522.3 1325.02 2
 -7 -9 2 1114.68 253.348 2
 7 10 -15 167.61 54.3767 6
 -7 -10 -14 3777.39 213.182 7
 7 10 -14 3946.28 258.541 6
 7 10 -13 31.065 59.5516 6
 -7 -10 -13 44.6311 46.289 7
 -7 -10 -12 6331.72 329.939 7
 7 10 -12 6290.31 410.557 6
 7 10 -11 -39.2968 84.3742 6
 -7 -10 -11 -38.5765 67.0715 7
 -7 -10 -10 15467.1 557.975 7
 7 10 -10 15787.3 719.829 6
 7 10 -9 406.452 146.298 6
 -7 -10 -9 319.373 98.5508 7
 -7 -10 -8 16328.3 581.277 7
 7 10 -8 14141.1 715.439 6
 -7 -10 -7 1260.85 168.832 7
 7 10 -7 909.423 193.524 6
 7 10 -6 15649.3 760.972 6
 7 10 -5 2232.28 290.523 6
 7 10 -4 18022.6 803.197 6
 7 10 -3 1234.62 210.646 6
 7 10 -2 1227.18 213.082 6
 7 10 -1 -80.4767 95.1678 6
 7 10 0 48601.2 1240.75 6
 7 10 1 40.6958 70.4828 6
 7 10 1 -65.0651 63.734 5
 7 10 2 2605.3 228.637 5
 7 10 2 2264.84 262.029 6
 7 10 3 879.395 169.976 6
 7 10 4 17653.4 667.506 6
 7 11 -14 264.042 67.4874 6
 -7 -11 -13 2155.7 146.86 7
 7 11 -13 2603.86 219.024 6
 7 11 -12 70.9299 64.6229 6
 -7 -11 -12 116.598 44.2927 7
 -7 -11 -11 3951.55 237.991 7
 7 11 -11 3975.38 326.807 6
 7 11 -10 1087 188.914 6
 -7 -11 -10 899.782 127.806 7
 7 11 -9 8540.4 522.758 6
 7 11 -8 232.69 110.099 6
 7 11 -7 8144.76 536.822 6
 7 11 -6 1049.81 203.223 6
 7 11 -5 14777.5 727.8 6
 7 11 -4 544.022 155.575 6
 7 11 -3 5166.81 421.589 6
 7 11 -2 109.82 93.7141 6
 7 11 -1 1772.66 190.063 5
 7 11 -1 1743.2 241.313 6
 7 11 0 -6.00297 67.716 6
 7 11 0 65.7077 56.985 5
 7 11 1 1338.56 206.87 6
 7 11 1 1272.86 166.498 5
 7 11 2 3.89543 76.0005 6
 7 11 2 35.6896 60.193 5
 7 11 3 4612.43 302.139 5
 7 11 3 4443.46 347.799 6
 7 12 -13 84.6405 47.0011 6
 7 12 -12 -12.3005 59.6147 6
 7 12 -11 518.627 112.324 6
 7 12 -10 886.293 158.881 6
 7 12 -9 442.473 127.68 6
 7 12 -8 2468.7 273.44 6
 7 12 -7 616.35 153.729 6
 7 12 -6 5119.93 408.974 6
 7 12 -5 336.874 117.218 6
 7 12 -4 3129.66 320.313 6
 7 12 -3 30.7431 53.8795 5
 7 12 -3 185.689 98.8542 6
 7 12 -2 1454.22 169.727 5
 7 12 -2 1560.89 228.311 6
 7 12 -1 50.7617 70.4758 6
 7 12 -1 6.38253 60.8604 5
 7 12 0 4552.58 300.574 5
 7 12 0 4219.77 351.895 6
 7 12 1 164.322 86.3715 6
 7 12 1 47.0863 58.1495 5
 7 12 2 1559.03 185.742 5
 7 12 3 89.3949 68.7365 5
 7 12 4 2850.7 239.911 5
 7 13 -12 404.122 72.9801 6
 7 13 -11 1106.89 138.544 6
 7 13 -10 387.224 95.6656 6
 7 13 -9 66.5001 68.1746 6
 7 13 -8 291.785 102.241 6
 7 13 -7 78.8994 68.7019 6
 7 13 -6 233.364 87.2814 6
 7 13 -5 1319.43 191.72 6
 7 13 -4 26.5495 68.4577 6
 7 13 -4 102.989 55.5166 5
 7 13 -3 817.989 155.276 6
 7 13 -3 1287.08 153.39 5
 7 13 -2 290.166 105.934 6
 7 13 -2 360.042 91.8371 5
 7 13 -1 3547.77 257.449 5
 7 13 -1 2741.17 269.456 6
 7 13 0 -80.7434 71.995 6
 7 13 0 33.3088 73.4394 5
 7 13 1 2888.44 239.608 5
 7 13 2 360.527 96.3157 5
 7 13 3 1785.06 191.175 5
 7 13 4 34.2465 54.9961 5
 7 13 5 1067.13 140.032 5
 7 13 6 250.968 75.6459 5
 7 13 7 485.583 97.7865 5
 7 13 8 162.229 55.4151 5
 7 13 9 101.776 58.22 5
 7 13 10 286.578 67.7553 5
 7 13 11 1115.94 110.516 5
 7 13 12 336.052 55.0458 5
 7 14 -10 2124.22 169.169 6
 7 14 -9 328.879 79.7523 6
 7 14 -8 345.15 91.2209 6
 7 14 -7 -1.88053 47.6323 6
 7 14 -6 866.399 140.394 6
 7 14 -5 -105.225 67.2764 6
 7 14 -4 1246.88 171.323 6
 7 14 -3 248.757 85.895 6
 7 14 -3 183.942 69.5296 5
 7 14 -2 4394.77 260.245 5
 7 14 -2 3902.58 286.838 6
 7 14 -1 129.154 69.2133 5
 7 14 0 1333 154.795 5
 7 14 1 141.987 63.5517 5
 7 14 2 3906.46 259.447 5
 7 14 3 301.62 82.5769 5
 7 14 4 2535.13 206.594 5
 7 14 5 -49.2791 52.5324 5
 7 14 6 1319.69 143.85 5
 7 14 7 5.74632 49.3844 5
 7 14 8 813.403 106.304 5
 7 14 9 277.183 63.1487 5
 7 14 10 2442.42 146.284 5
 7 15 -8 154.138 56.2845 6
 7 15 -7 928.939 111.168 6
 7 15 -6 161.63 58.9229 6
 7 15 -5 5835.54 287.932 6
 7 15 -4 133.968 59.6317 6
 7 15 -3 3063.22 186.125 5
 7 15 -2 84.7028 43.2058 5
 7 15 -1 1987.76 162.701 5
 7 15 0 190.548 57.8112 5
 7 15 1 2128.28 171.167 5
 7 15 2 135.257 52.2032 5
 7 15 3 3079.71 204.213 5
 7 15 4 86.8044 51.1504 5
 7 15 5 5887.11 266.67 5
 7 15 6 214.685 58.559 5
 7 15 7 1299.33 116.795 5
 7 15 8 25.4346 29.2991 5
 7 16 -1 458.386 67.7247 5
 7 16 0 1710.43 127.588 5
 7 16 1 438.536 71.9918 5
 7 16 2 2518.31 154.396 5
 7 16 3 67.5951 43.8773 5
 7 16 4 2588.83 152.24 5
 7 16 5 67.0402 36.0064 5
 -8 0 0 8850.52 662.441 2
 -8 0 1 15.8277 111.254 2
 -8 0 2 79277.4 1887.96 2
 -8 0 3 3744.21 409.75 2
 -8 0 4 52419.7 1482.16 2
 -8 0 5 4963.07 458.715 2
 -8 0 -6 29015.2 794.402 7
 -8 0 6 34221.7 1179.79 2
 -8 0 -7 837.888 150.07 7
 8 0 8 13878.3 930.348 1
 -8 0 -8 16014.7 621.813 7
 -8 0 -9 704.981 152.913 7
 -8 0 -10 29896.4 874.341 7
 -8 0 -11 75.4782 85.3131 7
 -8 0 -12 12607.1 563.965 7
 -8 0 -13 2262.12 241.186 7
 -8 0 -14 3780.25 285.55 7
 -8 0 -15 146.012 73.1598 7
 -8 0 -16 4576.34 244.534 7
 -8 -1 -17 4658.99 214.626 7
 -8 -1 -16 314.425 75.2949 7
 -8 -1 -15 3933.99 276.534 7
 -8 -1 -14 1083.81 164.636 7
 -8 -1 -13 7720.72 444.27 7
 -8 -1 -12 675.92 156.976 7
 -8 -1 -11 13375.8 597.228 7
 -8 -1 -10 1469.19 205.426 7
 -8 -1 -9 21067.5 735.981 7
 -8 -1 -8 2361.77 254.274 7
 8 -1 8 2038.45 361.915 1
 -8 -1 -7 41442.2 996.359 7
 -8 -1 -6 4073.93 307.735 7
 -8 1 5 27074.8 1020.92 2
 -8 -1 -5 26362.4 740.797 7
 -8 1 4 1292 241.669 2
 -8 1 3 65620.9 1677.56 2
 -8 1 2 1364.51 260.157 2
 -8 -1 -1 37520.7 1402.66 2
 -8 -1 0 -45.9055 85.0307 2
 -8 -1 1 38860.7 1357.92 2
 -8 -1 2 1556.85 279.245 2
 -8 -1 3 69646 1775.7 2
 -8 -1 4 1432.29 263.717 2
 -8 -1 5 25307.4 1064.49 2
 -8 -1 6 3541.94 405.595 2
 -8 1 -6 3696.35 275.677 7
 -8 1 -7 46134.8 989.621 7
 -8 -1 7 49783.3 1477.05 2
 -8 1 -8 2880.24 267.664 7
 -8 1 -9 16192 624.526 7
 -8 1 -10 1240.04 184.255 7
 -8 1 -11 14150.3 582.71 7
 -8 1 -12 534.39 125.882 7
 -8 1 -13 7963.97 415.247 7
 -8 1 -14 1082.51 146.812 7
 -8 -2 -17 659.26 91.1903 7
 -8 -2 -16 5095.02 283.921 7
 -8 -2 -15 1713.48 190.42 7
 -8 -2 -14 4420.75 322.926 7
 -8 -2 -13 147.275 80.5123 7
 -8 -2 -12 1320.08 194.459 7
 -8 -2 -11 3244.52 299.448 7
 -8 -2 -10 4475.25 350.955 7
 -8 -2 -9 1072.95 181.619 7
 8 -2 8 29072.8 1413.49 1
 -8 -2 -8 28461.6 849.023 7
 8 -2 7 3854.16 511.9 1
 -8 -2 -7 4273.62 325.082 7
 -8 -2 -6 28499.5 817.469 7
 8 2 -6 29731.1 861.214 6
 -8 -2 -5 896.373 152.517 7
 -8 -2 -2 13872.7 880.011 2
 -8 -2 -1 733.176 209.047 2
 -8 -2 0 1854.74 318.613 2
 -8 -2 1 255.264 128.077 2
 -8 -2 2 16843.7 901.398 2
 -8 -2 3 998.228 227.041 2
 -8 -2 4 19661.1 979.149 2
 -8 -2 5 919.254 215.86 2
 -8 2 -6 29564.1 760.022 7
 -8 -2 6 33366.4 1250.03 2
 -8 2 -7 4350.58 299.688 7
 -8 -2 7 4461.93 454.986 2
 -8 2 -8 30964.1 801.555 7
 -8 -2 8 31948.5 1195.97 2
 -8 2 -9 1028.65 156.79 7
 -8 2 -10 2670.12 245.425 7
 -8 2 -11 2726.36 243.761 7
 -8 -3 -17 733.242 94.1017 7
 -8 -3 -16 1085.17 136.346 7
 -8 -3 -15 1643.82 187.305 7
 -8 -3 -14 629.42 132.018 7
 -8 -3 -13 646.633 141.623 7
 -8 -3 -12 872.476 163.074 7
 -8 -3 -11 11628.5 569.251 7
 -8 -3 -10 3274.8 307.839 7
 8 3 -9 263.598 102.016 6
 -8 -3 -9 561.221 144.758 7
 8 3 -8 -30.7446 73.4156 6
 -8 -3 -8 119.499 86.8886 7
 8 -3 7 8528.52 768.796 1
 -8 -3 -7 8037.71 449.711 7
 8 3 -7 9625.29 517.092 6
 8 -3 6 1415.32 312.264 1
 -8 -3 -6 1937.33 226.262 7
 8 3 -6 1903.55 247.356 6
 -8 -3 -5 13872.4 559.114 7
 8 3 -5 14370.6 615.012 6
 -8 -3 -4 394.279 97.7435 7
 -8 -3 -2 2449.88 372.819 2
 -8 -3 -1 2270.25 357.188 2
 -8 -3 0 51.0096 82.7846 2
 -8 -3 1 2561.54 365.087 2
 -8 -3 2 2271.6 351.328 2
 -8 -3 3 1547 286.02 2
 -8 -3 4 455.563 118.506 7
 -8 -3 4 613.172 185.212 2
 -8 -3 5 14513.2 838.774 2
 -8 -3 6 1619.96 299.142 2
 -8 -3 7 10587.8 723.208 2
 -8 -3 8 -110.285 121.417 2
 -8 -4 -17 647.932 88.6929 7
 -8 -4 -16 344.924 81.3573 7
 -8 -4 -15 319.323 89.2426 7
 -8 -4 -14 4195.39 316.241 7
 -8 -4 -13 643.104 132.625 7
 -8 -4 -12 7493 448.096 7
 -8 -4 -11 1916.46 244.917 7
 8 4 -11 1974.21 241.475 6
 -8 -4 -10 3017.74 296.456 7
 8 4 -10 3073.65 305.717 6
 -8 -4 -9 4008.49 334.274 7
 8 4 -9 3629.38 336.268 6
 -8 -4 -8 7545.39 451.273 7
 8 4 -8 8232.47 505.042 6
 8 -4 7 355.25 183.844 1
 8 4 -7 231.863 82.3175 6
 -8 -4 -7 272.508 102.988 7
 -8 -4 -6 2163.45 238.221 7
 8 4 -6 1687.65 232.567 6
 8 -4 6 1707.57 361.478 1
 -8 -4 -5 4537.75 332.864 7
 8 4 -5 4666.35 374.084 6
 -8 -4 -4 1209.42 168.385 7
 8 4 -4 1272.91 194.131 6
 -8 -4 -3 1300.18 173.239 7
 -8 -4 -2 17097.4 1002.85 2
 -8 -4 -1 991.302 237.901 2
 -8 -4 0 9197.46 697.903 2
 -8 -4 1 652.986 215.815 2
 -8 -4 2 16232.1 925.527 2
 -8 -4 3 1399.54 189.07 7
 -8 -4 3 1386.5 285.066 2
 -8 -4 4 627.254 130.222 7
 -8 -4 4 993.333 228.579 2
 -8 -4 5 4577.19 498.435 2
 -8 -4 6 564.89 186.22 2
 -8 -4 7 -111.569 124.375 2
 -8 -5 -17 3390.07 184.149 7
 -8 -5 -16 72.7431 49.0418 7
 -8 -5 -15 4332.21 285.316 7
 -8 -5 -14 1601.13 196.959 7
 -8 -5 -13 10861.8 515.013 7
 8 5 -13 8930.12 446.786 6
 8 5 -12 621.537 140.613 6
 -8 -5 -12 610.565 145.688 7
 -8 -5 -11 4861.57 367.805 7
 8 5 -11 4472.79 369.141 6
 -8 -5 -10 1493.55 211.308 7
 8 5 -10 1689.57 240.505 6
 -8 -5 -9 3440.77 315.533 7
 8 5 -9 3216.31 332.703 6
 -8 -5 -8 2627.22 271.321 7
 8 5 -8 2920.49 320.563 6
 -8 -5 -7 25858.9 816.462 7
 8 5 -7 24746.8 895.294 6
 8 -5 6 1011.43 286.201 1
 -8 -5 -6 1606.52 207.956 7
 8 5 -6 1552.77 218.198 6
 8 -5 5 27023 1373.22 1
 -8 -5 -5 28571.7 811.876 7
 8 5 -5 25140.5 892.598 6
 8 -5 4 2675.36 412.839 1
 -8 -5 -4 2478.02 240.033 7
 8 5 -4 2616.82 283.24 6
 8 5 -3 15912.2 667.917 6
 -8 -5 -3 18244.2 620.218 7
 -8 -5 -3 17869.3 1044.96 2
 -8 -5 -2 2058.55 215.168 7
 -8 -5 -2 2130.27 354.519 2
 -8 -5 -1 35632.4 869.226 7
 -8 -5 -1 35347.9 1425.47 2
 -8 -5 0 614.708 114.676 7
 -8 -5 0 386.591 157.24 2
 -8 -5 1 35606.9 882.057 7
 -8 -5 1 36418.3 1421.08 2
 -8 -5 2 1990.22 218.457 7
 -8 -5 2 2010.54 334.855 2
 -8 -5 3 17147.4 960.163 2
 -8 -5 3 17451.3 658.064 7
 -8 -5 4 2176 352.542 2
 -8 -5 4 2458.36 260.254 7
 -8 -5 5 24090.3 1148.94 2
 -8 -5 6 892.542 222.292 2
 -8 -6 -16 6282.89 284.1 7
 -8 -6 -15 759.901 122.501 7
 -8 -6 -14 6707.98 369.72 7
 8 6 -14 5815.37 319.465 6
 8 6 -13 255.142 93.2847 6
 -8 -6 -13 269.754 99.5114 7
 -8 -6 -12 10164.2 502.218 7
 8 6 -12 9352.11 502.528 6
 -8 -6 -11 1766.87 224.404 7
 8 6 -11 1842.92 243.593 6
 -8 -6 -10 6645.25 424.274 7
 8 6 -10 7207.31 490.097 6
 8 6 -9 292.274 125.196 6
 -8 -6 -9 313.974 113.932 7
 -8 -6 -8 10121.5 520.494 7
 8 6 -8 10049.5 597.012 6
 8 6 -7 995.742 184.838 6
 -8 -6 -7 1094.6 181.739 7
 -8 -6 -6 30268.2 862.99 7
 8 6 -6 32028.8 1039.56 6
 8 -6 5 -103.028 130.909 1
 8 6 -5 -36.8381 91.7058 6
 -8 -6 -5 66.3628 69.2472 7
 8 -6 4 43742.7 1710.26 1
 -8 -6 -4 47538.7 1024.81 7
 8 6 -4 45124.9 1212.72 6
 8 -6 3 2350.01 401.383 1
 -8 -6 -3 2512.26 396.443 2
 -8 -6 -3 2142.5 221.265 7
 8 6 -3 2462.05 278.095 6
 8 6 -2 31261 959.626 6
 8 -6 2 31025.9 1357.93 1
 -8 -6 -2 34177.5 852.64 7
 -8 -6 -1 2751.03 252.473 7
 -8 -6 -1 2145.21 353.527 2
 -8 -6 0 26659.5 763.04 7
 -8 -6 0 26905.3 1224.61 2
 -8 -6 1 2475.62 236.251 7
 -8 -6 1 2838.72 408.652 2
 -8 -6 2 33754.5 883.652 7
 -8 -6 2 33992.1 1393.5 2
 -8 -6 3 2112.91 230.969 7
 -8 -6 3 1996.85 341.483 2
 -8 -6 4 42136.2 1033.51 7
 -8 -6 4 40715.6 1503.45 2
 -8 -6 5 104.603 105.929 2
 -8 -7 -16 144.946 49.5435 7
 -8 -7 -15 3482.71 227.071 7
 8 7 -14 77.5441 55.9664 6
 -8 -7 -14 69.6772 71.8293 7
 -8 -7 -13 4226.92 302.357 7
 8 7 -13 3951.59 297.601 6
 8 7 -12 869.935 155.068 6
 -8 -7 -12 931.444 150.315 7
 -8 -7 -11 16126.2 629.563 7
 8 7 -11 16292 700.055 6
 8 7 -10 398.994 136.199 6
 -8 -7 -10 266.048 112.161 7
 -8 -7 -9 9117.43 491.222 7
 8 7 -9 9272.27 575.238 6
 8 7 -8 169.654 106.745 6
 -8 -7 -8 32.3087 75.6391 7
 -8 -7 -7 8234 456.534 7
 8 7 -7 8461.86 552.615 6
 8 7 -6 658.017 163.53 6
 -8 -7 -6 748.956 142.363 7
 -8 -7 -5 16400.6 614.493 7
 8 7 -5 18445.4 803.05 6
 8 7 -4 186.054 104.895 6
 -8 -7 -4 92.49 67.2531 7
 -8 -7 -3 58268.3 1122.3 7
 8 -7 3 52791.1 1836.23 1
 -8 -7 -3 61135.9 1915.58 2
 8 7 -3 55239.6 1364.57 6
 -8 -7 -2 876.566 232.368 2
 8 7 -2 802.734 177.166 6
 -8 -7 -2 907.284 155.81 7
 8 7 -1 23677.3 847.394 6
 8 -7 1 23414.2 1156.45 1
 -8 -7 -1 26913.6 767.336 7
 -8 -7 -1 27725.1 1260.17 2
 8 -7 0 4564.76 502.425 1
 -8 -7 0 4172.8 304.454 7
 -8 -7 0 4146.22 485.289 2
 -8 -7 1 28672.2 793.146 7
 -8 -7 1 28111.1 1280.51 2
 -8 -7 2 792.229 231.578 2
 -8 -7 3 48861.7 1665.16 2
 -8 -8 -15 386.502 75.5459 7
 -8 -8 -14 1038.57 130.415 7
 8 8 -14 1037.26 129.323 6
 8 8 -13 764.621 132.039 6
 -8 -8 -13 850.518 130.464 7
 -8 -8 -12 4387.16 299.746 7
 8 8 -12 4482.41 340.102 6
 8 8 -11 368.929 116.596 6
 -8 -8 -11 385.407 110.762 7
 -8 -8 -10 10626.3 501.491 7
 8 8 -10 11556.4 611.905 6
 8 8 -9 335.19 133.585 6
 -8 -8 -9 314.623 103.467 7
 -8 -8 -8 6580.12 397.649 7
 8 8 -8 6509.47 486.711 6
 -8 -8 -7 607.272 118.277 7
 8 8 -7 737.751 183.659 6
 8 8 -6 389.341 126.38 6
 -8 -8 -6 680.327 133.498 7
 -8 -8 -5 582.78 117.955 7
 8 8 -5 440.956 146.029 6
 -8 -8 -4 3834.52 292.248 7
 8 8 -4 5219.12 435.386 6
 8 8 -3 48.3473 94.4564 6
 -8 -8 -3 376.881 109.805 7
 -8 -8 -2 41778.1 948.486 7
 8 8 -2 38073.8 1140.77 6
 8 8 -1 943.007 184.042 6
 -8 -8 -1 1032.02 152.712 7
 8 8 0 20550.7 793.265 6
 8 9 -14 309.903 69.3609 6
 -8 -9 -14 379.923 69.2185 7
 8 9 -13 554.285 104.317 6
 -8 -9 -13 676.31 103.996 7
 8 9 -12 391.515 112.769 6
 -8 -9 -12 407.103 94.1779 7
 8 9 -11 1882.11 233.362 6
 -8 -9 -11 1364.49 164.747 7
 8 9 -10 365.63 130.084 6
 -8 -9 -10 360 96.8587 7
 -8 -9 -9 1966.41 213.265 7
 8 9 -9 2168.96 275.704 6
 8 9 -8 764.266 178.176 6
 -8 -9 -8 892.606 151.608 7
 8 9 -7 873.104 185.522 6
 -8 -9 -7 1080.86 157.484 7
 8 9 -6 555.781 164.165 6
 -8 -9 -6 677.125 128.636 7
 -8 -9 -5 1921.74 207.23 7
 8 9 -5 1883.11 267.059 6
 -8 -9 -4 462.694 113.952 7
 8 9 -4 350.012 133.461 6
 8 9 -3 2744.2 316.323 6
 8 9 -2 1236.74 214.89 6
 8 9 -1 16283.3 742.297 6
 8 9 0 155.242 95.8764 6
 8 9 1 15081.7 678.455 6
 8 9 2 1546.96 224.709 6
 8 10 -14 97.3796 46.3327 6
 8 10 -13 281.279 75.0781 6
 -8 -10 -13 353.827 68.0231 7
 8 10 -12 87.3005 56.2154 6
 -8 -10 -12 111.908 50.9659 7
 8 10 -11 190.56 87.803 6
 -8 -10 -11 170.326 59.1885 7
 8 10 -10 459.788 130.309 6
 -8 -10 -10 598.107 108.216 7
 8 10 -9 537.928 146.74 6
 -8 -10 -9 506.398 100.824 7
 8 10 -8 1332.1 213.191 6
 -8 -10 -8 1665.86 185.183 7
 -8 -10 -7 231.75 87.192 7
 8 10 -7 167.943 110.223 6
 8 10 -6 469.859 144.017 6
 -8 -10 -6 901.036 145.34 7
 8 10 -5 1904.44 274.367 6
 8 10 -4 712.691 176.753 6
 8 10 -3 1628.37 240.54 6
 8 10 -2 3327.41 343.171 6
 8 10 -1 -7.95679 88.4528 6
 8 10 0 641.456 159.544 6
 8 10 1 -38.2642 79.4969 6
 8 10 2 3072.09 315.085 6
 8 10 3 1459.14 210.763 6
 8 10 4 691.114 153.611 6
 8 10 5 2089.78 230.361 6
 8 10 6 1191.04 178.517 6
 8 11 -13 999.958 113.653 6
 8 11 -12 19.2936 41.1335 6
 -8 -11 -12 -87.0929 40.8376 7
 -8 -11 -11 1749.89 142.291 7
 8 11 -11 1908.85 204.25 6
 8 11 -10 344.268 104.189 6
 -8 -11 -10 342.63 72.0263 7
 8 11 -9 4209.63 340.951 6
 8 11 -8 123.802 91.8218 6
 8 11 -7 4704.63 387.966 6
 8 11 -6 742.257 173.999 6
 8 11 -5 2044.87 269.797 6
 8 11 -4 1489.47 233.826 6
 8 11 -3 2638.17 301.496 6
 8 11 -2 16.0502 90.1957 6
 8 11 -1 12882.9 636.387 6
 8 11 0 -46.1526 103.089 6
 8 11 1 13874.5 644.547 6
 8 11 2 -28.3911 92.7341 6
 8 11 3 2785.34 227.882 5
 8 11 3 2385.19 266.711 6
 8 11 4 1143.33 181.126 6
 8 11 4 1425.28 164.466 5
 8 11 5 3180.61 232.336 5
 8 12 -12 2164.44 162.757 6
 8 12 -11 65.0094 50.6807 6
 8 12 -10 3402.21 260.209 6
 8 12 -9 256.913 92.7515 6
 8 12 -8 7495.18 434.091 6
 8 12 -7 204.643 91.6238 6
 8 12 -6 4242.6 352.402 6
 8 12 -5 2070.29 254.21 6
 8 12 -4 4758.19 382.812 6
 8 12 -3 75.307 76.0591 6
 8 12 -2 8120.1 491.51 6
 8 12 -1 124.475 90.8131 6
 8 12 0 22443 785.83 6
 8 12 1 258.912 103.174 6
 8 12 2 10256.1 407.529 5
 8 12 2 9185.31 476.291 6
 8 12 3 -42.9395 61.8122 5
 8 12 4 4098.77 258.04 5
 8 12 5 1711.98 164.411 5
 8 12 6 5203.48 278.045 5
 8 12 7 109.993 43.0679 5
 8 12 8 6938.97 295.246 5
 8 12 9 49.2704 41.9452 5
 8 12 10 3479.67 185.35 5
 8 12 11 86.188 38.1555 5
 8 13 -11 1816.99 140.576 6
 8 13 -10 155.911 56.2492 6
 8 13 -9 2902.8 226.495 6
 8 13 -8 200.077 76.8827 6
 8 13 -7 4498.69 311.081 6
 8 13 -6 388.237 105.027 6
 8 13 -5 5788.49 373.611 6
 8 13 -4 125.421 83.9405 6
 8 13 -3 7495.26 433.04 6
 8 13 -2 420.379 110.602 6
 8 13 -1 4647.09 335.152 6
 8 13 0 191.747 84.0545 6
 8 13 1 4456.29 251.826 5
 8 13 1 4151.29 297.004 6
 8 13 2 355.887 76.1935 5
 8 13 3 7916 334.8 5
 8 13 4 -5.72391 46.7131 5
 8 13 5 5235.49 265.172 5
 8 13 6 466.805 79.8188 5
 8 13 7 4246.89 220.766 5
 8 13 8 191.148 55.4001 5
 8 13 9 2892.6 160.749 5
 8 13 10 145.688 40.6122 5
 8 14 -9 60.6204 34.5751 6
 8 14 -8 1029.51 117.569 6
 8 14 -7 588.935 93.9215 6
 8 14 -6 3239.94 233.961 6
 8 14 -5 87.931 52.4577 6
 8 14 -4 6468.99 340.985 6
 8 14 -3 108.852 62.8346 6
 8 14 -2 3656.41 253.417 6
 8 14 -1 88.5515 58.515 6
 8 14 1 140.188 58.2218 5
 8 14 2 3253.48 193.042 5
 8 14 3 108.86 44.499 5
 8 14 4 5778.57 250.69 5
 8 14 5 57.0168 40.0167 5
 8 14 6 2600.6 158.644 5
 8 14 7 271.766 50.1841 5
 8 14 8 1012.89 84.8142 5
 8 15 -5 1049.4 103.079 6
 8 15 -4 114.031 46.962 6
 8 15 2 47.4916 37.5112 5
 8 15 3 1099.64 94.7624 5
 8 15 4 211.316 52.0426 5
 8 15 5 883.2 79.481 5
 -9 0 0 13.4116 56.6153 7
 -9 0 1 135.89 80.9359 7
 -9 0 -1 146.324 76.8921 7
 -9 0 2 3372.65 305.044 7
 -9 0 -2 3066.58 274.109 7
 -9 0 2 3897.36 449.968 2
 -9 0 3 429.961 160.574 2
 -9 0 3 605.284 144.228 7
 -9 0 -3 552.385 119.216 7
 -9 0 4 161.413 110.676 2
 -9 0 -4 1.67293 71.2496 7
 -9 0 5 112.04 95.291 2
 -9 0 -5 -3.07389 73.6314 7
 -9 0 -6 5253.67 351.338 7
 -9 0 -7 128.177 79.6944 7
 -9 0 -8 28551 839.028 7
 -9 0 -9 1952.97 227.878 7
 -9 0 -10 84.9945 82.7289 7
 -9 0 -11 764.47 144.679 7
 -9 0 -12 1772.82 204.571 7
 -9 0 -13 258.341 70.9294 7
 -9 0 -14 213.586 66.9169 7
 -9 0 -15 1218.04 128.201 7
 -9 -1 -16 1107.03 106.375 7
 -9 -1 -15 337.693 76.7893 7
 -9 -1 -14 563.461 112.269 7
 -9 -1 -13 3886.11 290.146 7
 -9 -1 -12 2066.38 226.243 7
 -9 -1 -11 9269.35 485.099 7
 -9 -1 -10 935.841 165.188 7
 -9 -1 -9 14292.4 611.237 7
 -9 -1 -8 2718.37 272.532 7
 -9 -1 -7 6440.49 408.594 7
 -9 -1 -6 1201.05 184.88 7
 -9 -1 -5 2971.4 267.727 7
 9 1 -4 75.039 58.976 6
 -9 -1 -4 46.8155 57.5239 7
 -9 1 3 5454.44 407.194 7
 -9 -1 -3 5395.82 361.51 7
 -9 1 2 538.551 141.886 7
 -9 -1 -2 400.702 105.855 7
 -9 -1 -1 11787 529.285 7
 -9 1 1 11931.7 554.863 7
 -9 1 0 541.543 121.566 7
 -9 -1 0 578.375 129.504 7
 -9 -1 1 12432.3 557.633 7
 -9 1 -1 11492.2 518.505 7
 -9 -1 1 11859.1 815.593 2
 -9 -1 2 580.073 190.13 2
 -9 -1 2 516.899 122.952 7
 -9 1 -2 539.214 128.487 7
 -9 1 -3 5276.13 350.991 7
 -9 -1 3 6316.19 431.171 7
 -9 -1 3 5741.44 542.542 2
 -9 -1 4 82.8992 95.2748 7
 -9 1 -4 -27.2347 58.7116 7
 -9 1 -5 1550.68 190.022 7
 -9 -1 5 1359.68 263.262 2
 -9 1 -6 1250.78 179.715 7
 -9 -1 6 1189.99 236.937 2
 -9 1 -7 7784.52 427.859 7
 -9 1 -8 2447.06 247.989 7
 -9 1 -9 14276.2 577.768 7
 -9 1 -10 1069.55 172.086 7
 -9 1 -11 7385.22 405.323 7
 -9 1 -12 1333.15 172.322 7
 -9 1 -13 4002.72 270.495 7
 -9 -2 -16 1361.95 123.233 7
 -9 -2 -15 393.93 85.8341 7
 -9 -2 -14 5783.45 329.446 7
 -9 -2 -13 793.841 140.076 7
 -9 -2 -12 9788.51 489.669 7
 -9 -2 -11 1007.56 179.386 7
 -9 -2 -10 43709.8 1081.94 7
 -9 -2 -9 195.51 97.6186 7
 -9 -2 -8 6452.42 421.644 7
 -9 -2 -7 1108.29 181.003 7
 -9 -2 -6 15532.8 637.607 7
 9 2 -6 14510.8 625.578 6
 -9 -2 -5 3283.06 290.343 7
 9 2 -5 3744.42 321.709 6
 9 2 -4 6086.57 393.565 6
 -9 -2 -4 5843.63 373.207 7
 -9 -2 -3 2206.17 231.181 7
 -9 2 2 27933.4 892.083 7
 -9 -2 -2 26851.8 800.986 7
 -9 2 1 1255.98 187.123 7
 -9 -2 -1 1113.22 171.603 7
 -9 -2 0 43304.8 1023.8 7
 -9 -2 0 41580.3 1576.01 2
 -9 2 0 40356.2 998.551 7
 -9 -2 1 1558.06 297.652 2
 -9 -2 1 1350.81 189.785 7
 -9 2 -1 1015.67 155.688 7
 -9 -2 2 30018.2 897.994 7
 -9 -2 2 28202.5 1242.89 2
 -9 2 -2 26355.5 769.561 7
 -9 -2 3 1637.37 300.554 2
 -9 -2 3 1957.83 238.768 7
 -9 2 -3 2009.88 217.707 7
 -9 -2 4 5910.09 430.118 7
 -9 2 -4 5202.37 342.872 7
 -9 -2 4 5536.84 536.821 2
 -9 2 -5 3244.74 269.808 7
 -9 -2 5 3399.56 418.173 2
 -9 2 -6 18179.1 631.975 7
 -9 -2 6 18544.9 979.715 2
 -9 2 -7 941.487 150.666 7
 -9 2 -8 5625.33 357.437 7
 -9 2 -9 414.477 108.094 7
 -9 2 -10 42262.9 943.797 7
 -9 2 -11 618.407 122.948 7
 -9 -3 -16 80.144 41.2618 7
 -9 -3 -15 6949.75 323.389 7
 -9 -3 -14 114.03 71.1958 7
 -9 -3 -13 7212.7 401.145 7
 -9 -3 -12 1359.18 191.877 7
 -9 -3 -11 23611.2 785.742 7
 -9 -3 -10 1627.31 218.739 7
 -9 -3 -9 12625.8 587.278 7
 9 3 -8 921.522 166.885 6
 -9 -3 -8 766.723 151.864 7
 -9 -3 -7 12269.2 569.127 7
 9 3 -7 12509 597.89 6
 -9 -3 -6 1360.84 195.085 7
 9 3 -6 1359 212.124 6
 -9 -3 -5 54885.5 1155.82 7
 9 3 -5 52062.5 1230.32 6
 -9 -3 -4 1523.12 203.933 7
 9 3 -4 1539.55 221.147 6
 -9 -3 -3 13436.8 569.006 7
 -9 3 2 1042 175.135 7
 -9 -3 -2 1309.49 187.419 7
 -9 -3 -1 30782.2 862.175 7
 -9 -3 -1 29376.4 1353.8 2
 -9 3 1 29339.7 890.603 7
 -9 3 0 4945.1 350.436 7
 -9 -3 0 5661.63 374.096 7
 -9 -3 0 5125.24 561.743 2
 -9 3 -1 30228.8 848.57 7
 -9 -3 1 29602.3 1298.98 2
 -9 -3 1 30244 873.395 7
 -9 -3 2 1197.34 260.917 2
 -9 -3 2 1372.75 197.545 7
 -9 3 -2 1168.41 167.724 7
 -9 -3 3 14508 650.16 7
 -9 3 -3 14327.9 559.656 7
 -9 -3 3 13920 874.828 2
 -9 -3 4 1584.3 221.337 7
 -9 3 -4 1245.79 167.554 7
 -9 -3 4 1957.66 331.114 2
 -9 3 -5 51401.4 1061.26 7
 -9 -3 5 54621.5 1730.6 2
 -9 3 -6 996.692 152.386 7
 -9 3 -7 11112.1 481.722 7
 -9 -4 -16 5739.09 246.057 7
 -9 -4 -15 38.4027 47.2388 7
 -9 -4 -14 6572.01 346.042 7
 -9 -4 -13 1791.13 201.509 7
 -9 -4 -12 11530.2 527.153 7
 -9 -4 -11 191.341 95.6872 7
 -9 -4 -10 3496.04 312.039 7
 9 4 -10 3809.91 318.63 6
 9 4 -9 959.778 179.994 6
 -9 -4 -9 1073.11 181.938 7
 -9 -4 -8 18459.6 702.675 7
 9 4 -8 20270.9 790.004 6
 9 4 -7 76.8471 80.2875 6
 -9 -4 -7 75.2497 80.8233 7
 -9 -4 -6 19015.9 694.009 7
 9 4 -6 18267.2 756.389 6
 9 4 -5 401.544 138.053 6
 -9 -4 -5 400.586 120.414 7
 -9 -4 -4 51122.1 1114.79 7
 9 4 -4 51080.7 1240.56 6
 9 4 -3 1425.08 214.867 6
 -9 -4 -3 1461.39 193.332 7
 -9 -4 -2 13368.2 571.78 7
 -9 -4 -1 4577.16 542.661 2
 -9 -4 -1 4175.35 320.924 7
 -9 -4 0 26858.2 809.567 7
 -9 -4 0 25950.8 1260.52 2
 -9 4 0 26871.7 824.295 7
 -9 4 -1 4331.4 327.754 7
 -9 -4 1 4548.63 340.242 7
 -9 -4 1 4988.75 534.523 2
 -9 4 -2 15321.6 582.379 7
 -9 -4 2 15354.8 637.019 7
 -9 -4 3 1440.06 212.823 7
 -9 -4 3 1622.85 304.906 2
 -9 -4 4 56217.6 1288.45 7
 -9 -4 4 55027.2 1776.63 2
 -9 -5 -16 51.6158 33.7953 7
 -9 -5 -15 3522.67 218.999 7
 -9 -5 -14 1356.75 157.462 7
 -9 -5 -13 6366.58 359.062 7
 9 5 -12 507.859 110.482 6
 -9 -5 -12 733.625 145.819 7
 9 5 -11 705.221 141.679 6
 -9 -5 -11 964.59 164.795 7
 -9 -5 -10 2004.69 237.635 7
 9 5 -10 1796.11 226.397 6
 -9 -5 -9 1754.06 224.245 7
 9 5 -9 2278.42 268.664 6
 9 5 -8 1107.37 206.563 6
 -9 -5 -8 829.282 157.86 7
 -9 -5 -7 11325.7 545.32 7
 9 5 -7 12474.9 638.041 6
 9 5 -6 -83.7596 107.917 6
 -9 -5 -6 86.3642 71.5418 7
 -9 -5 -5 16904.3 648.664 7
 9 5 -5 17273.8 755.815 6
 9 5 -4 686.863 167.117 6
 -9 -5 -4 917.405 158.803 7
 -9 -5 -3 21748.1 724.981 7
 9 5 -3 21849.6 814.851 6
 -9 -5 -2 25.9671 75.1857 2
 -9 -5 -2 296.53 116.252 7
 -9 -5 -1 11052.6 523.882 7
 -9 -5 -1 10406.4 811.405 2
 -9 -5 0 3538.14 296.094 7
 -9 -5 0 3659.59 468.792 2
 -9 -5 1 12548.5 560.69 7
 -9 -5 1 12393.9 852.623 2
 -9 -5 2 233.128 97.6922 7
 -9 -5 2 588.446 197.176 2
 -9 -5 3 22697.2 799.07 7
 -9 -5 4 510.302 127.026 7
 -9 -6 -15 566.995 88.5097 7
 -9 -6 -14 1009.7 128.695 7
 9 6 -13 451.181 90.6739 6
 -9 -6 -13 511.771 106.114 7
 9 6 -12 297.386 85.6762 6
 -9 -6 -12 451.7 105.839 7
 -9 -6 -11 1857.34 215.971 7
 9 6 -11 1692.29 214.75 6
 9 6 -10 717.154 153.654 6
 -9 -6 -10 1002.01 163.819 7
 -9 -6 -9 1624.03 211.382 7
 9 6 -9 1661.49 235.427 6
 9 6 -8 609.937 157.694 6
 -9 -6 -8 577.913 134.794 7
 9 6 -7 133.192 86.8273 6
 -9 -6 -7 251.705 108.545 7
 -9 -6 -6 1225.49 180.293 7
 9 6 -6 1834.8 254.908 6
 9 6 -5 1043.25 190.378 6
 -9 -6 -5 1054.37 171.009 7
 -9 -6 -4 9047.54 471.187 7
 9 6 -4 9501.42 570.787 6
 9 6 -3 858.925 183.551 6
 -9 -6 -3 1094.65 171.977 7
 9 6 -2 8178.42 504.868 6
 -9 -6 -2 7381.29 427.259 7
 -9 -6 -1 205.998 92.0541 7
 -9 -6 0 4594.99 332.599 7
 -9 -6 1 287.199 105.835 7
 -9 -6 2 8525.22 470.647 7
 -9 -6 3 763.302 158.611 7
 -9 -7 -15 1320.06 115.993 7
 -9 -7 -14 400.122 78.3243 7
 9 7 -13 139.615 64.2872 6
 -9 -7 -13 190.593 71.4401 7
 -9 -7 -12 826.478 130.115 7
 9 7 -12 903.453 144.031 6
 9 7 -11 480.175 122.263 6
 -9 -7 -11 578.642 115.831 7
 9 7 -10 846.242 166.035 6
 -9 -7 -10 839.104 146.794 7
 9 7 -9 585.725 148.225 6
 -9 -7 -9 641.529 145.175 7
 -9 -7 -8 1708.64 210.856 7
 9 7 -8 1535.75 235.306 6
 -9 -7 -7 6138 388.094 7
 9 7 -7 5858.41 454.502 6
 9 7 -6 293.757 100.914 6
 -9 -7 -6 327.274 109.989 7
 -9 -7 -5 9369.75 474.575 7
 9 7 -5 8967.33 561.36 6
 9 7 -4 847.495 188.408 6
 -9 -7 -4 705.173 139.852 7
 -9 -7 -3 3538.49 291.293 7
 9 7 -3 3409.66 350.666 6
 -9 -7 -2 1176.91 176.749 7
 9 7 -2 1293.8 229.17 6
 9 7 -1 1742.99 243.083 6
 -9 -7 -1 1287.73 189.454 7
 -9 -7 0 1669.2 205.289 7
 -9 -7 1 1736.74 212.816 7
 -9 -7 2 838.019 151.413 7
 -9 -7 3 4632.46 348.693 7
 -9 -8 -14 2780.45 172.47 7
 9 8 -13 288.845 72.2554 6
 -9 -8 -13 370.389 77.5244 7
 -9 -8 -12 841.255 124.274 7
 9 8 -12 1045.85 150.237 6
 9 8 -11 523.026 125.951 6
 -9 -8 -11 354.153 89.9893 7
 -9 -8 -10 3288.69 258.286 7
 9 8 -10 3118.48 293.529 6
 9 8 -9 365.125 119.955 6
 -9 -8 -9 420.068 109.499 7
 -9 -8 -8 6689.49 386.309 7
 9 8 -8 6363.5 462.013 6
 -9 -8 -7 1311.41 179.005 7
 9 8 -7 1276.44 219.3 6
 -9 -8 -6 16970.2 618.702 7
 9 8 -6 16169.9 754.891 6
 9 8 -5 -89.8665 108.383 6
 -9 -8 -5 65.7716 77.2145 7
 -9 -8 -4 19039.3 660.94 7
 9 8 -4 16493.7 767.582 6
 9 8 -3 1023.99 201.137 6
 -9 -8 -3 876.086 155.734 7
 -9 -8 -2 2176.12 227.493 7
 9 8 -2 1687.89 255.869 6
 -9 -8 -1 1128.34 164.755 7
 9 8 -1 1460.01 234.121 6
 -9 -8 0 5921.12 370.159 7
 9 8 0 5191.05 414.147 6
 9 8 1 1154.67 205.537 6
 -9 -9 -13 2421.22 161.47 7
 9 9 -13 2405.01 171.537 6
 9 9 -12 97.1532 57.2301 6
 -9 -9 -12 209.897 65.9985 7
 -9 -9 -11 4256.41 256.281 7
 9 9 -11 4624.89 314.728 6
 9 9 -10 305.618 102.22 6
 -9 -9 -10 178.628 68.4705 7
 -9 -9 -9 8361.69 394.002 7
 9 9 -9 8542.46 492.575 6
 9 9 -8 381.726 125.953 6
 -9 -9 -8 328.82 99.1137 7
 -9 -9 -7 7693.13 395.768 7
 9 9 -7 7744.87 508.159 6
 9 9 -6 795.221 182.248 6
 -9 -9 -6 752.727 136.504 7
 -9 -9 -5 12713.4 521.796 7
 9 9 -5 12795.1 666.511 6
 9 9 -4 672.173 171.89 6
 -9 -9 -4 569.392 129.338 7
 -9 -9 -3 13805.8 538.383 7
 9 9 -3 12990.3 672.991 6
 9 9 -2 2118.13 276.525 6
 9 9 -1 17475.2 772.504 6
 9 9 0 246.453 114.32 6
 9 9 1 14288.7 665.857 6
 9 9 2 2207.58 260.106 6
 9 9 3 12839.6 606.137 6
 -9 -10 -12 1794 130.642 7
 9 10 -12 1921.81 166.051 6
 9 10 -11 60.7026 53.3136 6
 -9 -10 -11 1.5717 47.8357 7
 -9 -10 -10 5611.51 276.819 7
 9 10 -10 6041.21 362.744 6
 9 10 -9 365.994 104.117 6
 -9 -10 -9 346.364 78.5186 7
 -9 -10 -8 8593.23 376.047 7
 9 10 -8 8107 479.06 6
 9 10 -7 269.737 115.059 6
 -9 -10 -7 136.807 59.9661 7
 -9 -10 -6 4838.52 296.46 7
 9 10 -6 4873.95 396.977 6
 9 10 -5 834.091 177.825 6
 9 10 -4 6223.8 455.81 6
 9 10 -3 1050.6 197.214 6
 9 10 -2 22166.4 847.987 6
 9 10 -1 140.574 101.201 6
 9 10 0 5878.02 436.561 6
 9 10 1 40.7575 83.1247 6
 9 10 2 21579.3 801.84 6
 9 10 3 1221.05 195.308 6
 9 10 4 7035.2 432.916 6
 9 10 5 564.881 123.373 6
 9 10 6 4758.21 329.518 6
 9 10 7 64.2211 63.263 6
 9 11 -11 485.337 93.6711 6
 9 11 -10 31.7444 53.9971 6
 9 11 -9 3261.57 264.94 6
 9 11 -8 350.988 107.272 6
 9 11 -7 4400.16 343.758 6
 9 11 -6 287.023 93.2365 6
 9 11 -5 2749.95 288.498 6
 9 11 -4 983.469 182.797 6
 9 11 -3 4403.04 366.545 6
 9 11 -2 330.141 120.997 6
 9 11 -1 9868.29 538.989 6
 9 11 0 178.982 96.3618 6
 9 11 1 10021.8 522.766 6
 9 11 2 109.781 87.0027 6
 9 11 3 4781.67 346.868 6
 9 11 4 953.923 155.541 6
 9 11 5 2616.56 236.535 6
 9 12 -10 143.262 58.4419 6
 9 12 -9 105.972 54.0109 6
 9 12 -8 939.38 138.114 6
 9 12 -7 242.254 82.2511 6
 9 12 -6 1368.06 180.376 6
 9 12 -5 450.484 118.136 6
 9 12 -4 1381.45 191.023 6
 9 12 -3 345.743 107.47 6
 9 12 -2 122.886 83.9023 6
 9 12 -1 57.4806 56.2459 6
 9 12 0 2184.98 234.648 6
 9 12 1 74.7304 65.8064 6
 9 12 2 -0.52478 52.1181 6
 9 12 3 305.047 81.0827 6
 9 13 -9 495.856 80.138 6
 9 13 -8 -25.0614 42.486 6
 9 13 -7 99.1684 59.7851 6
 9 13 -6 178.771 69.4498 6
 9 13 -5 136.349 67.1925 6
 9 13 -4 -10.8652 59.8086 6
 9 13 -3 329.406 88.1415 6
 9 13 -2 97.6971 58.8043 6
 9 13 -1 1067.34 149.213 6
 9 13 0 84.7049 49.809 6
 9 13 1 1255.87 149.765 6
 9 14 -6 711.596 91.2946 6
 9 14 -5 61.3118 45.4546 6
 9 14 -4 743.404 101.356 6
 9 14 -3 57.0507 43.2642 6
 9 14 -2 2060.18 164.654 6
 9 14 -1 230.252 64.2954 6
 -10 0 0 24034 812.794 7
 -10 0 1 -18.5747 88.8177 7
 -10 0 -1 54.1443 74.5333 7
 -10 0 -2 21512.6 746.197 7
 -10 0 2 24152.9 864.312 7
 -10 0 3 1724.02 237.59 7
 -10 0 -3 1972.1 232.337 7
 -10 0 -4 6002.97 411.495 7
 -10 0 -5 1247.51 179.873 7
 -10 0 -6 16206.3 651.289 7
 -10 0 -7 2959.59 281.319 7
 -10 0 -8 51321.7 1123.82 7
 -10 0 -9 126.361 89.7134 7
 -10 0 -10 11014 502.34 7
 -10 0 -11 792.371 140.507 7
 -10 0 -12 9070.91 412.009 7
 -10 0 -13 382.427 86.3533 7
 -10 0 -14 4067.06 219.04 7
 -10 -1 -15 1545.41 117.868 7
 -10 -1 -14 -4.8063 49.9383 7
 -10 -1 -13 4597.09 277.611 7
 -10 -1 -12 160.625 78.07 7
 -10 -1 -11 5241.69 344.409 7
 -10 -1 -10 1463.35 202.068 7
 -10 -1 -9 25091.5 793.91 7
 -10 -1 -8 891.397 166.401 7
 -10 -1 -7 32306.7 913.407 7
 -10 -1 -6 1868.22 232.151 7
 -10 -1 -5 11032.1 549.162 7
 -10 -1 -4 1410.82 203.325 7
 10 1 -4 1400.14 203.068 6
 -10 -1 -3 10738.4 538.883 7
 -10 1 2 798.477 168.028 7
 -10 -1 -2 814.748 150.664 7
 -10 1 1 11110.4 571.687 7
 -10 -1 -1 9850.43 514.249 7
 -10 1 0 314.408 115.018 7
 -10 -1 0 204.735 89.4167 7
 -10 1 -1 10996.7 542.198 7
 -10 -1 1 11515.8 576.461 7
 -10 -1 2 701.315 151.132 7
 -10 1 -2 629.475 141.661 7
 -10 1 -3 12026.5 557.147 7
 -10 -1 3 14599.6 687.941 7
 -10 1 -4 1065.84 172.862 7
 -10 1 -5 12812.3 570.761 7
 -10 1 -6 1818.07 219.159 7
 -10 1 -7 27224.2 818.466 7
 -10 1 -8 898.142 162.781 7
 -10 1 -9 27437.4 789.029 7
 -10 1 -10 1444.66 183.489 7
 -10 1 -11 4955.15 312.934 7
 -10 1 -12 93.5487 60.9318 7
 -10 1 -13 5458.03 271.701 7
 -10 -2 -15 269.267 53.3726 7
 -10 -2 -14 554.393 96.2439 7
 -10 -2 -13 425.506 91.6308 7
 -10 -2 -12 113.154 64.3619 7
 -10 -2 -11 490.663 121.787 7
 -10 -2 -10 8591.51 459.537 7
 -10 -2 -9 1516.41 209.591 7
 -10 -2 -8 3279.98 302.592 7
 -10 -2 -7 1031.93 175.911 7
 -10 -2 -6 15089.7 634.461 7
 10 2 -6 15870.9 646.723 6
 -10 -2 -5 1689.31 214.595 7
 10 2 -5 1718.84 227.237 6
 -10 -2 -4 20010 735.343 7
 10 2 -4 21484.4 773.148 6
 10 2 -3 896.459 177.119 6
 -10 -2 -3 430.591 113.426 7
 -10 -2 -2 1770.09 219.615 7
 -10 2 1 57.2397 82.0332 7
 -10 -2 -1 33.9486 85.9309 7
 -10 2 0 199.472 85.9735 7
 -10 -2 0 191.529 89.9477 7
 -10 2 -1 150.405 95.5691 7
 -10 -2 1 127.677 87.8713 7
 -10 -2 2 1907.33 244.537 7
 -10 2 -2 1546.71 204.209 7
 -10 -2 3 405.403 126.373 7
 -10 2 -3 343.906 97.5661 7
 -10 2 -4 20954.2 706.972 7
 -10 2 -5 1892.41 221.839 7
 -10 2 -6 14434.1 580.489 7
 -10 2 -7 692.829 132.581 7
 -10 2 -8 3382.1 281.91 7
 -10 2 -9 1676.88 201.967 7
 -10 2 -10 7864.7 392.975 7
 -10 -3 -15 890.507 99.0711 7
 -10 -3 -14 1228.92 132.344 7
 -10 -3 -13 711.032 118.505 7
 -10 -3 -12 711.055 123.699 7
 -10 -3 -11 1130.01 165.449 7
 -10 -3 -10 91.1583 82.404 7
 -10 -3 -9 226.101 86.4642 7
 -10 -3 -8 1446.84 205.763 7
 10 3 -8 1310.15 194.098 6
 10 3 -7 717.644 131.703 6
 -10 -3 -7 408.903 103.39 7
 10 3 -6 558.867 134.651 6
 -10 -3 -6 569.878 135.522 7
 -10 -3 -5 4412.86 342.55 7
 10 3 -5 5361.61 407.384 6
 -10 -3 -4 1623.9 223.106 7
 10 3 -4 1240.63 203.39 6
 10 3 -3 4808.91 379.504 6
 -10 -3 -3 4284.26 342.384 7
 -10 -3 -2 158.055 82.0677 7
 -10 -3 -1 3587.07 314.703 7
 -10 3 1 2422.31 270.807 7
 -10 3 0 45.3982 89.8727 7
 -10 -3 0 79.7554 80.325 7
 -10 3 -1 3038.81 287.047 7
 -10 -3 1 2888.6 288.337 7
 -10 -3 2 186.85 97.2491 7
 -10 3 -2 186.615 92.5597 7
 -10 -3 3 5405.85 410.859 7
 -10 3 -3 4586.15 338.325 7
 -10 3 -4 1301.53 181.211 7
 -10 3 -5 4595.7 323.83 7
 -10 3 -6 426.175 109.307 7
 -10 3 -7 830.064 143.135 7
 -10 -4 -15 679.187 84.7793 7
 -10 -4 -14 988.827 119.169 7
 -10 -4 -13 1361.93 156.455 7
 -10 -4 -12 3302.98 257.686 7
 -10 -4 -11 688.948 137.205 7
 -10 -4 -10 6566.23 398.911 7
 10 4 -9 419.542 109.356 6
 -10 -4 -9 338.891 117.733 7
 -10 -4 -8 5335.14 373.964 7
 10 4 -8 5165.67 382.913 6
 -10 -4 -7 1873.9 227.302 7
 10 4 -7 1581.74 220.679 6
 10 4 -6 132.067 71.5591 6
 -10 -4 -6 229.262 100.237 7
 -10 -4 -5 1258.51 190.913 7
 10 4 -5 1258.51 206.241 6
 -10 -4 -4 3316.29 301.133 7
 10 4 -4 3057.95 316.189 6
 -10 -4 -3 1263.23 195.732 7
 10 4 -3 1254.53 209.835 6
 -10 -4 -2 4947.77 366.168 7
 -10 -4 -1 1404.83 203.295 7
 -10 -4 0 5439.15 386.172 7
 -10 -4 1 1426.11 212.188 7
 -10 4 -1 1453.59 200.697 7
 -10 -4 2 4659.5 376.461 7
 -10 4 -2 5109.64 366.363 7
 -10 -4 3 952.712 177.2 7
 -10 4 -3 727.844 137.013 7
 -10 -5 -14 329.98 71.8772 7
 -10 -5 -13 4028.14 250.993 7
 -10 -5 -12 465.64 106.088 7
 -10 -5 -11 6366.09 366.483 7
 10 5 -11 5724.92 320.86 6
 10 5 -10 456.314 105.743 6
 -10 -5 -10 616.601 128.356 7
 -10 -5 -9 7030.18 413.441 7
 10 5 -9 6583.03 418.489 6
 10 5 -8 488.83 143.653 6
 -10 -5 -8 385.508 112.986 7
 -10 -5 -7 12907.8 571.73 7
 10 5 -7 12938.9 634.182 6
 10 5 -6 467.773 124.203 6
 -10 -5 -6 603.604 142.563 7
 -10 -5 -5 7289.92 437.235 7
 10 5 -5 7162.48 480.771 6
 10 5 -4 -0.77651 78.6599 6
 -10 -5 -4 52.641 69.3597 7
 -10 -5 -3 17511.8 677.798 7
 10 5 -3 15136.5 699.73 6
 10 5 -2 2160.63 268.475 6
 -10 -5 -2 2158.8 247.089 7
 -10 -5 -1 5601.51 386.368 7
 -10 -5 0 5346.83 380.472 7
 -10 -5 1 6877.75 436.991 7
 -10 -5 2 1512.33 214.478 7
 -10 -5 3 15590.9 677.828 7
 -10 -6 -14 3762.13 202.192 7
 -10 -6 -13 259.285 75.2015 7
 -10 -6 -12 5188.19 294.688 7
 10 6 -11 403.731 93.8934 6
 -10 -6 -11 396.403 100.83 7
 -10 -6 -10 4825.77 320.067 7
 10 6 -10 4755.88 330.469 6
 10 6 -9 832.605 159.309 6
 -10 -6 -9 775.12 136.558 7
 -10 -6 -8 13664 564.93 7
 10 6 -8 13828.5 641.305 6
 10 6 -7 508.741 149.985 6
 -10 -6 -7 509.513 122.787 7
 -10 -6 -6 18387.9 675.92 7
 10 6 -6 18418 771.837 6
 10 6 -5 246.916 115.69 6
 -10 -6 -5 244.094 109.46 7
 -10 -6 -4 14233.4 600.927 7
 10 6 -4 12934.3 659.296 6
 10 6 -3 998.057 199.351 6
 -10 -6 -3 631.869 136.406 7
 -10 -6 -2 17046.5 654.57 7
 10 6 -2 15868.6 719.201 6
 10 6 -1 2492.81 290.044 6
 -10 -6 -1 1952.57 230.577 7
 -10 -6 0 9055.52 485.903 7
 -10 -6 1 1957.97 231.296 7
 -10 -6 2 14179.6 630.874 7
 -10 -6 3 916.235 166.071 7
 -10 -7 -13 5351.39 249.721 7
 10 7 -12 201.773 60.813 6
 -10 -7 -12 346.146 83.4696 7
 -10 -7 -11 3741.2 254.145 7
 10 7 -11 4134.27 276.745 6
 10 7 -10 824.543 139.68 6
 -10 -7 -10 891.028 138.83 7
 -10 -7 -9 4535.54 305.686 7
 10 7 -9 4801.9 353.957 6
 10 7 -8 421.535 122.464 6
 -10 -7 -8 380.925 107.165 7
 -10 -7 -7 10025.8 476.358 7
 10 7 -7 10272.7 567.808 6
 10 7 -6 774.881 172.501 6
 -10 -7 -6 640.836 142.493 7
 -10 -7 -5 16785.5 634.984 7
 10 7 -5 16591.8 740.51 6
 10 7 -4 347.382 123.925 6
 -10 -7 -4 381.097 115.315 7
 -10 -7 -3 3602.62 298.884 7
 10 7 -3 4400.69 388.425 6
 -10 -7 -2 1501.51 200.147 7
 10 7 -2 1735.13 253.577 6
 -10 -7 -1 25456.6 783.689 7
 10 7 -1 25243.7 902.006 6
 10 7 0 235.454 124.499 6
 -10 -7 0 101.906 84.1939 7
 -10 -7 1 23188.1 768.003 7
 -10 -7 2 1615.71 206.882 7
 -10 -8 -13 219.641 56.1676 7
 -10 -8 -12 3230.32 197.585 7
 10 8 -12 3166.75 194.845 6
 10 8 -11 507.621 103.402 6
 -10 -8 -11 472.793 87.2036 7
 -10 -8 -10 2186.16 192.327 7
 10 8 -10 2496.27 227.827 6
 10 8 -9 179.93 82.6798 6
 -10 -8 -9 279.758 84.6623 7
 -10 -8 -8 1547.8 180.613 7
 10 8 -8 1538.51 211.76 6
 10 8 -7 243.541 106.576 6
 -10 -8 -7 314.289 90.27 7
 -10 -8 -6 3571.52 277.963 7
 10 8 -6 4154.31 362.648 6
 10 8 -5 823.173 171.514 6
 -10 -8 -5 622.561 128.29 7
 -10 -8 -4 5289.36 342.496 7
 10 8 -4 5723.05 433.172 6
 10 8 -3 1015.97 199.761 6
 -10 -8 -3 891.763 149.21 7
 -10 -8 -2 5034.9 336.52 7
 10 8 -2 5222.19 416.622 6
 10 8 -1 -130.284 100.413 6
 -10 -8 -1 99.6178 71.7804 7
 -10 -8 0 16652.9 614.724 7
 10 8 0 14969.5 687.033 6
 10 8 1 -40.1585 71.1271 6
 -10 -8 1 62.1454 65.9772 7
 10 8 2 4231.94 355.355 6
 -10 -9 -12 101.017 37.3171 7
 -10 -9 -11 899.919 104.447 7
 10 9 -11 889.049 117.908 6
 10 9 -10 289.904 78.97 6
 -10 -9 -10 306.358 71.7244 7
 10 9 -9 476.793 113.666 6
 -10 -9 -9 539.561 98.6859 7
 10 9 -8 29.7917 63.1069 6
 -10 -9 -8 163.245 68.2312 7
 -10 -9 -7 1266.23 154.415 7
 10 9 -7 1115.3 180.002 6
 10 9 -6 519.983 144.284 6
 -10 -9 -6 295.895 84.9688 7
 -10 -9 -5 871.796 133.849 7
 10 9 -5 1448.72 221.155 6
 10 9 -4 124.314 80.578 6
 -10 -9 -4 247.935 92.2734 7
 -10 -9 -3 1479.82 173.714 7
 10 9 -3 2142.56 263.078 6
 10 9 -2 624.026 158.527 6
 -10 -9 -2 562.018 115.398 7
 10 9 -1 1538.44 226.484 6
 10 9 0 665.837 150.999 6
 10 9 1 1645.41 222.406 6
 10 9 2 772.709 156.99 6
 10 9 3 1760.82 220.841 6
 10 9 4 171.858 84.2325 6
 10 9 5 874.876 144.566 6
 10 9 6 185.877 80.4139 6
 10 9 7 1061.69 149.672 6
 10 9 8 87.7777 46.9884 6
 10 10 -11 0.68145 30.8065 6
 10 10 -10 556.281 98.5428 6
 -10 -10 -10 494.068 70.3533 7
 10 10 -9 141.687 62.8106 6
 -10 -10 -9 161.785 56.4486 7
 -10 -10 -8 1970.14 158.832 7
 10 10 -8 1831.19 200.537 6
 10 10 -7 329.374 104.554 6
 -10 -10 -7 424.598 85.3261 7
 10 10 -6 293.026 101.227 6
 -10 -10 -6 430.379 85.686 7
 10 10 -5 460.348 130.558 6
 -10 -10 -5 316.59 76.6915 7
 10 10 -4 1869.65 240.054 6
 10 10 -3 42.468 73.9131 6
 10 10 -2 598.157 143.477 6
 10 10 -1 13.3222 77.2497 6
 10 10 0 321.249 115.596 6
 10 10 1 28.1281 72.829 6
 10 10 2 264.714 106.126 6
 10 10 3 -3.19508 65.4948 6
 10 10 4 1082.68 163.646 6
 10 10 5 428.643 100.437 6
 10 10 6 400.048 99.0439 6
 10 10 7 315.323 78.9923 6
 10 11 -10 19.7746 28.4135 6
 10 11 -9 1764.2 163.034 6
 10 11 -8 336.853 87.5973 6
 10 11 -7 1120.7 152.263 6
 10 11 -6 399.188 104.106 6
 10 11 -5 1892.91 220.149 6
 10 11 -4 406.316 111.818 6
 10 11 -3 4723.66 347.221 6
 10 11 -2 133.851 93.4713 6
 10 11 -1 2660.52 257.655 6
 10 11 0 406.893 105.971 6
 10 11 1 2997.08 264.044 6
 10 11 2 26.6317 60.5017 6
 10 11 3 3926.97 286.308 6
 10 11 4 388.864 97.6145 6
 10 11 5 1512.9 159.369 6
 10 12 -8 922.404 112.571 6
 10 12 -7 339.496 79.7245 6
 10 12 -6 2504.77 208.647 6
 10 12 -5 359.294 93.7549 6
 10 12 -4 5527.04 330.419 6
 10 12 -3 757.48 129.426 6
 10 12 -2 5193.06 324.59 6
 10 12 -1 18.8943 49.6023 6
 10 12 0 3663.32 266.512 6
 10 12 1 151.633 59.8402 6
 10 12 2 5483.05 306.033 6
 10 12 3 544.9 97.2697 6
 10 13 -6 226.188 57.5519 6
 10 13 -5 4000.99 224.293 6
 10 13 -4 563.521 95.5055 6
 10 13 -3 3619.53 226.502 6
 10 13 -2 131.755 58.2672 6
 10 13 -1 3438.44 219.3 6
 10 13 0 -91.0603 58.0758 6
 10 13 1 3826.45 212.156 6
 -11 0 0 83.2282 78.049 7
 -11 0 1 52.3223 95.6945 7
 -11 0 -1 46.3864 74.151 7
 -11 0 2 2529.53 289.97 7
 -11 0 -2 2022.48 243.439 7
 -11 0 -3 16.1798 80.2955 7
 -11 0 -4 93.7157 90.6208 7
 -11 0 -5 2740.98 269.154 7
 -11 0 -6 757.783 143.554 7
 -11 0 -7 2401.67 248.885 7
 -11 0 -8 3030.32 272.305 7
 -11 0 -9 -101.75 101.049 7
 -11 0 -10 3769.25 273.73 7
 -11 0 -11 505.801 107.545 7
 -11 0 -12 107.7 45.9195 7
 -11 0 -13 33.9815 36.2143 7
 -11 -1 -13 2018.17 152.722 7
 -11 -1 -12 160.91 60.3399 7
 -11 -1 -11 1893.93 189.931 7
 -11 -1 -10 237.355 77.491 7
 -11 -1 -9 7318.48 408.061 7
 -11 -1 -8 29.5901 72.3997 7
 -11 -1 -7 4821.63 350.426 7
 -11 -1 -6 1229.41 184.758 7
 -11 -1 -5 1894.66 230.564 7
 -11 -1 -4 1998.72 237.157 7
 -11 -1 -3 3578.02 320 7
 11 1 -3 4009.5 324.756 6
 -11 -1 -2 58.0115 71.743 7
 -11 1 1 6389.13 447.893 7
 -11 -1 -1 6584.74 437.078 7
 -11 1 0 59.6365 86.6147 7
 -11 -1 0 152.972 90.4492 7
 -11 -1 1 5799.21 423.804 7
 -11 1 -1 5443.59 397.96 7
 -11 -1 2 -8.40415 113.009 7
 -11 1 -2 32.0814 70.1286 7
 -11 1 -3 2899.64 288.512 7
 -11 1 -4 1806.67 224.228 7
 -11 1 -5 1268.71 195.927 7
 -11 1 -6 1228.77 183.409 7
 -11 1 -7 5094.52 345.174 7
 -11 1 -8 72.1579 68.9158 7
 -11 1 -9 8445.2 411.008 7
 -11 1 -10 309.221 87.8578 7
 -11 1 -11 1541.48 153.652 7
 -11 -2 -13 547.145 87.8416 7
 -11 -2 -12 6303.85 312.217 7
 -11 -2 -11 99.1437 54.9605 7
 -11 -2 -10 2609.98 238.42 7
 -11 -2 -9 292.004 101.166 7
 -11 -2 -8 8086.74 448.605 7
 -11 -2 -7 163.07 90.3502 7
 -11 -2 -6 9360 505.736 7
 11 2 -5 411.348 108.119 6
 -11 -2 -5 515.196 136.376 7
 -11 -2 -4 11006 544.695 7
 11 2 -4 10871.2 553.84 6
 -11 -2 -3 2465.24 269.722 7
 11 2 -3 2264.76 262.158 6
 11 2 -2 10774 555.399 6
 -11 -2 -2 9632.81 515.136 7
 -11 -2 -1 1646.31 225.716 7
 -11 2 0 17217.1 707.839 7
 -11 -2 0 18393.1 733.364 7
 -11 2 -1 1291.41 200.285 7
 -11 -2 1 1221.49 201.822 7
 -11 2 -2 11189.7 550.707 7
 -11 -2 2 12182.7 616.692 7
 -11 2 -3 1624.87 208.777 7
 -11 2 -4 9904.32 500.689 7
 -11 2 -5 387.586 110.589 7
 -11 2 -6 6652.73 389.318 7
 -11 2 -7 319.901 105.318 7
 -11 2 -8 9278.27 431.593 7
 -11 2 -9 271.729 82.89 7
 -11 -3 -13 2897.04 189.573 7
 -11 -3 -12 373.867 84.1776 7
 -11 -3 -11 5589.1 320.201 7
 -11 -3 -10 122.274 72.8824 7
 -11 -3 -9 4887.54 335.898 7
 -11 -3 -8 576.08 136.652 7
 -11 -3 -7 13160.8 581.344 7
 11 3 -7 12083.9 534.268 6
 11 3 -6 782.328 147.231 6
 -11 -3 -6 609.418 141.177 7
 -11 -3 -5 12224 574.541 7
 11 3 -5 12429 589.115 6
 -11 -3 -4 1668.84 224.39 7
 11 3 -4 1525.08 221.504 6
 -11 -3 -3 19093.6 717.191 7
 11 3 -3 18302.9 734.466 6
 11 3 -2 2797.75 300.867 6
 -11 -3 -2 2564.77 269.528 7
 -11 -3 -1 14506.5 636.252 7
 -11 -3 0 1224.64 195.959 7
 -11 -3 1 16901.4 709.571 7
 -11 3 -1 15609.2 658.019 7
 -11 -3 2 2705.27 290.312 7
 -11 3 -2 2048.89 239.927 7
 -11 3 -3 18704.3 687.804 7
 -11 3 -4 949.847 158.049 7
 -11 3 -5 9612.8 466.654 7
 -11 3 -6 893.333 147.905 7
 -11 3 -7 12221.5 487.566 7
 -11 -4 -13 99.6507 45.6996 7
 -11 -4 -12 2459.41 191.783 7
 -11 -4 -11 208.957 76.3889 7
 -11 -4 -10 4905.17 316.217 7
 -11 -4 -9 501.781 115.959 7
 -11 -4 -8 4344.51 324.258 7
 11 4 -8 4097.19 304.038 6
 11 4 -7 842.832 152.555 6
 -11 -4 -7 1093.64 177.809 7
 -11 -4 -6 13911 592.534 7
 11 4 -6 13466.2 603.807 6
 11 4 -5 298.362 115.17 6
 -11 -4 -5 154.319 91.6375 7
 -11 -4 -4 11168.1 541.662 7
 11 4 -4 11033.4 578.151 6
 11 4 -3 1064.16 199.338 6
 -11 -4 -3 960.902 174.562 7
 -11 -4 -2 21622.4 757.493 7
 11 4 -2 21322.1 809.036 6
 -11 -4 -1 1468.06 209.705 7
 -11 -4 0 4878.22 371.184 7
 -11 -4 1 1492.72 215.14 7
 -11 4 -2 20378.7 703.197 7
 -11 -4 2 20737.2 781.676 7
 -11 4 -3 662.716 135.664 7
 -11 -5 -13 1851.01 138.429 7
 -11 -5 -12 254.366 64.8307 7
 -11 -5 -11 1815.61 175.876 7
 -11 -5 -10 163.107 71.4159 7
 -11 -5 -9 1350.05 171.869 7
 11 5 -9 1274.94 159.293 6
 11 5 -8 128.545 59.0911 6
 -11 -5 -8 307.172 101.613 7
 -11 -5 -7 2903.2 262.248 7
 11 5 -7 2776.22 274.611 6
 11 5 -6 310.643 103.644 6
 -11 -5 -6 642.403 137.816 7
 -11 -5 -5 4061.76 318.003 7
 11 5 -5 3787.78 334.757 6
 11 5 -4 286.222 115.41 6
 -11 -5 -4 148.08 86.961 7
 -11 -5 -3 12417.6 562.31 7
 11 5 -3 12315.6 627.837 6
 -11 -5 -2 1347.05 198.649 7
 11 5 -2 1372.57 215.265 6
 -11 -5 -1 6922.99 428.044 7
 11 5 -1 6470.48 450.953 6
 -11 -5 0 629.412 149.756 7
 -11 -5 1 5754.05 400.753 7
 -11 -5 2 1744.66 226.803 7
 -11 -6 -12 1598.34 138.7 7
 -11 -6 -11 325.23 78.2226 7
 11 6 -10 159.859 59.0554 6
 -11 -6 -10 173.694 63.0647 7
 11 6 -9 154.635 69.1416 6
 -11 -6 -9 109.413 67.1861 7
 11 6 -8 280.122 88.8886 6
 -11 -6 -8 155.317 75.2006 7
 11 6 -7 248.265 93.1492 6
 -11 -6 -7 283.199 93.8179 7
 11 6 -6 337.209 115.566 6
 -11 -6 -6 93.2242 72.6891 7
 11 6 -5 282.594 98.3335 6
 -11 -6 -5 439.272 103.428 7
 -11 -6 -4 4883.35 343.618 7
 11 6 -4 4565.77 376.549 6
 11 6 -3 0.71994 84.4975 6
 -11 -6 -3 -13.5983 69.1471 7
 11 6 -2 357.303 126.73 6
 -11 -6 -2 641.805 134.568 7
 11 6 -1 487.165 148.004 6
 -11 -6 -1 646.412 142.228 7
 -11 -6 0 5239.24 370.242 7
 11 6 0 5150.84 392.375 6
 -11 -6 1 501.733 132.784 7
 -11 -7 -12 238.108 52.5057 7
 -11 -7 -11 34.3262 43.0849 7
 11 7 -10 440.617 88.92 6
 -11 -7 -10 424.603 87.6686 7
 11 7 -9 676.693 117.977 6
 -11 -7 -9 734.11 116.722 7
 11 7 -8 310.5 97.1712 6
 -11 -7 -8 317.852 93.2926 7
 -11 -7 -7 1309.4 164.836 7
 11 7 -7 1587.63 205.184 6
 11 7 -6 61.2205 63.8081 6
 -11 -7 -6 114.079 68.4827 7
 -11 -7 -5 2016.08 210.583 7
 11 7 -5 1893.32 235.651 6
 11 7 -4 313.585 114.602 6
 -11 -7 -4 389.474 96.4431 7
 11 7 -3 600.937 147.95 6
 -11 -7 -3 441.246 109.733 7
 11 7 -2 503.638 135.696 6
 -11 -7 -2 410.746 111.98 7
 -11 -7 -1 841.615 154.783 7
 11 7 -1 1248.44 208.938 6
 11 7 0 179.972 105.443 6
 -11 -7 0 266.937 99.4953 7
 11 7 1 406.984 133.168 6
 -11 -7 1 549.02 126.995 7
 11 7 2 522.735 139.768 6
 11 7 11 202.408 49.5997 6
 -11 -8 -11 157.295 45.9135 7
 -11 -8 -10 2240.13 161.824 7
 11 8 -10 2012.2 162.03 6
 11 8 -9 379.806 87.9743 6
 -11 -8 -9 349.548 78.2069 7
 -11 -8 -8 2468.48 196.121 7
 11 8 -8 2507.57 227.433 6
 11 8 -7 114.3 72.5567 6
 -11 -8 -7 234.598 73.2884 7
 -11 -8 -6 3985.56 268.627 7
 11 8 -6 4004.39 319.075 6
 11 8 -5 564.459 137.136 6
 -11 -8 -5 409.487 96.5469 7
 -11 -8 -4 4576.26 298.389 7
 11 8 -4 4429.52 354.022 6
 11 8 -3 465.03 129.949 6
 -11 -8 -3 494.589 110.903 7
 -11 -8 -2 4013.36 287.203 7
 11 8 -2 3995.61 345.955 6
 11 8 -1 46.8497 85.9281 6
 -11 -8 -1 -16.1156 57.2479 7
 -11 -8 0 4324.6 301.509 7
 11 8 0 4720.55 375.521 6
 11 8 1 140.982 89.3594 6
 11 8 2 3075.66 287.149 6
 11 8 3 569.081 127.971 6
 11 8 4 3806.4 301.584 6
 11 8 5 428.843 104.87 6
 11 8 6 4337.79 297.869 6
 11 8 7 110.471 61.7477 6
 11 8 8 2155.45 183.738 6
 11 8 9 242.651 62.7679 6
 11 9 -10 245.109 57.6868 6
 -11 -9 -9 4124.8 202.831 7
 11 9 -9 4016.38 237.68 6
 11 9 -8 133.532 60.6144 6
 -11 -9 -8 104.92 45.6498 7
 -11 -9 -7 4275.7 238.321 7
 11 9 -7 4356.7 297.626 6
 11 9 -6 391.29 101.6 6
 -11 -9 -6 403.833 82.1905 7
 -11 -9 -5 3670.87 235.541 7
 11 9 -5 3956.94 317.249 6
 11 9 -4 814.985 155.161 6
 -11 -9 -4 605.115 106.57 7
 -11 -9 -3 7240.73 345.486 7
 11 9 -3 7092.25 433.714 6
 11 9 -2 113.492 69.7055 6
 -11 -9 -2 37.9688 52.8054 7
 -11 -9 -1 7139.26 347.728 7
 11 9 -1 7036.35 433.446 6
 11 9 0 1528.24 205.409 6
 11 9 1 7050.5 425.812 6
 11 9 2 113.469 75.1293 6
 11 9 3 6094.77 378.172 6
 11 9 4 783.311 139.81 6
 11 9 5 3061.57 250.204 6
 11 9 6 393.632 91.2347 6
 11 9 7 4107.53 250.064 6
 11 9 8 13.1698 33.6792 6
 11 10 -9 -1.99135 30.709 6
 11 10 -8 4685.61 253.689 6
 11 10 -7 224.678 72.2951 6
 -11 -10 -7 303.507 60.0074 7
 11 10 -6 2196.7 205.879 6
 11 10 -5 326.541 90.3315 6
 11 10 -4 4055.52 298.524 6
 11 10 -3 256.587 95.5916 6
 11 10 -2 6559.02 387.248 6
 11 10 -1 398.039 102.747 6
 11 10 0 5069.58 335.547 6
 11 10 1 539.38 119.768 6
 11 10 2 6512.18 366.608 6
 11 10 3 395.498 100.281 6
 11 10 4 4028.12 269.385 6
 11 10 5 369.537 81.0921 6
 11 10 6 2129.39 173.34 6
 11 10 7 186.157 50.744 6
 11 11 -7 1904.17 155.129 6
 11 11 -6 56.6357 46.0592 6
 11 11 -5 1972.04 182.834 6
 11 11 -4 21.3325 46.4339 6
 11 11 -3 2515.81 215.456 6
 11 11 -2 233.969 80.8793 6
 11 11 -1 2635.88 222.216 6
 11 11 0 150.72 67.7282 6
 11 11 1 2512.98 209.302 6
 11 11 2 267.339 71.7124 6
 11 11 3 2635.59 197.952 6
 11 11 4 -21.9696 52.7617 6
 11 11 5 1622.83 130.062 6
 11 12 -5 -30.0796 35.7303 6
 11 12 -4 699.333 98.0563 6
 11 12 -3 379.367 77.1717 6
 11 12 -2 449.832 81.2157 6
 11 12 -1 45.5476 36.03 6
 11 12 0 278.701 61.3474 6
 11 12 1 -113.72 49.9469 6
 11 12 2 390.103 68.1297 6
 -12 0 0 11710.9 582.113 7
 12 0 -1 1097.98 175.982 6
 -12 0 -1 922.192 166.608 7
 -12 0 -2 10892.5 544.23 7
 -12 0 -3 91.2413 74.5934 7
 -12 0 -4 15026.9 610.749 7
 -12 0 -5 2783.7 260.146 7
 -12 0 -6 4515.05 319.945 7
 -12 0 -7 142.301 65.8737 7
 -12 0 -8 3698.71 266.89 7
 -12 0 -9 135.063 62.5047 7
 -12 0 -10 7720.16 328.109 7
 -12 0 -11 475.793 81.6748 7
 -12 -1 -11 3251.52 198.24 7
 -12 -1 -10 480.041 94.5724 7
 -12 -1 -9 6563 339.283 7
 -12 -1 -8 66.7944 59.2122 7
 -12 -1 -7 4189 303.653 7
 -12 -1 -6 741.371 137.236 7
 -12 -1 -5 8199.6 450.24 7
 -12 -1 -4 1175.91 181.182 7
 -12 -1 -3 8892.02 483.71 7
 12 1 -2 603.421 135.984 6
 -12 -1 -2 283.857 92.7281 7
 12 1 -1 10557 528.9 6
 -12 -1 -1 10494.3 544.145 7
 -12 -1 0 863.652 167.354 7
 -12 1 -1 9462.25 510.737 7
 -12 1 -2 267.297 88.0577 7
 -12 1 -3 10087 507.97 7
 -12 1 -4 981.506 166.965 7
 -12 1 -5 8403.45 442.048 7
 -12 1 -6 747.812 139.565 7
 -12 1 -7 2894.91 241.192 7
 -12 1 -8 159.089 70.5853 7
 -12 1 -9 6225.67 307.019 7
 -12 1 -10 445.251 82.2458 7
 -12 -2 -12 400.844 65.7758 7
 -12 -2 -11 304.992 73.2122 7
 -12 -2 -10 2393.34 196.253 7
 -12 -2 -9 643.2 115.933 7
 -12 -2 -8 3147.38 255.466 7
 -12 -2 -7 431.08 112.745 7
 -12 -2 -6 3357.41 280.213 7
 -12 -2 -5 334.979 98.7558 7
 -12 -2 -4 3138.6 284.432 7
 12 2 -4 2883.13 262.809 6
 12 2 -3 588.878 137.499 6
 -12 -2 -3 866.69 162.13 7
 -12 -2 -2 1380.81 202.834 7
 12 2 -2 1623.5 219.333 6
 12 2 -1 155.084 75.3379 6
 -12 -2 -1 211.163 80.0467 7
 -12 -2 0 6139.05 420.232 7
 -12 -2 1 141.578 86.4971 7
 -12 2 -2 1754.67 218.337 7
 -12 2 -3 764.719 147.91 7
 -12 2 -4 3133.41 269.878 7
 -12 2 -5 346.964 103.252 7
 -12 2 -6 2914.83 241.234 7
 -12 2 -7 490.443 100.665 7
 -12 2 -8 2857.85 213.369 7
 -12 -3 -12 466.075 70.3725 7
 -12 -3 -11 52.2294 41.816 7
 -12 -3 -10 392.273 88.8004 7
 -12 -3 -9 966.48 136.776 7
 -12 -3 -8 751.307 130.324 7
 -12 -3 -7 428.941 115.649 7
 -12 -3 -6 163.258 79.8578 7
 12 3 -5 519.531 110.577 6
 -12 -3 -5 641.412 132.256 7
 12 3 -4 -57.347 62.835 6
 -12 -3 -4 237.422 97.6029 7
 -12 -3 -3 1284.89 191.574 7
 12 3 -3 797.161 156.163 6
 12 3 -2 88.19 77.8857 6
 -12 -3 -2 167.539 102.982 7
 12 3 -1 86.7405 76.2006 6
 -12 -3 -1 64.4116 69.786 7
 -12 -3 0 5.68155 79.5223 7
 -12 -3 1 -56.1898 97.0545 7
 -12 3 -3 1026.18 156.052 7
 -12 3 -4 174.417 62.9776 7
 -12 3 -5 575.245 118.636 7
 -12 3 -6 281.338 85.2259 7
 -12 -4 -11 697.319 95.0771 7
 -12 -4 -10 630.273 100.966 7
 -12 -4 -9 365.441 91.8405 7
 -12 -4 -8 362.012 93.7043 7
 12 4 -7 -4.57806 48.9161 6
 -12 -4 -7 -15.9697 71.039 7
 -12 -4 -6 3398.54 278.896 7
 12 4 -6 3426.59 273.278 6
 12 4 -5 230.482 90.3287 6
 -12 -4 -5 171.45 83.5382 7
 -12 -4 -4 2005.36 222.797 7
 12 4 -4 2105.37 236.868 6
 12 4 -3 112.44 83.5371 6
 -12 -4 -3 57.4719 70.9319 7
 -12 -4 -2 2324.45 244.454 7
 12 4 -2 1951.89 239.805 6
 12 4 -1 263.966 109.046 6
 -12 -4 -1 251.126 107.514 7
 12 4 0 5418.63 396.272 6
 -12 -4 0 5138.99 373.897 7
 -12 -4 1 21.3529 87.6226 7
 -12 -5 -11 1543.7 128.483 7
 -12 -5 -10 562.341 92.7433 7
 -12 -5 -9 2557.35 200.216 7
 12 5 -8 -17.0145 37.9726 6
 -12 -5 -8 -7.96161 51.7615 7
 -12 -5 -7 2260.58 209.045 7
 12 5 -7 1935.47 193.159 6
 12 5 -6 658.701 128.268 6
 -12 -5 -6 722.367 130.554 7
 -12 -5 -5 8166.78 418.54 7
 12 5 -5 8566.68 453.843 6
 12 5 -4 276.27 100.03 6
 -12 -5 -4 356.426 114.47 7
 -12 -5 -3 2536.34 243.719 7
 12 5 -3 2882.26 284.238 6
 12 5 -2 288.759 112.386 6
 -12 -5 -2 181.216 85.4329 7
 -12 -5 -1 7115.68 416.934 7
 12 5 -1 7790.96 472.765 6
 12 5 0 368.884 126.413 6
 -12 -5 0 439.748 121.13 7
 12 5 1 8069.93 468.282 6
 -12 -6 -10 1967.85 149.981 7
 12 6 -9 367.542 69.1317 6
 -12 -6 -9 377.443 80.9991 7
 -12 -6 -8 3456.32 231.518 7
 12 6 -8 3605.75 229.709 6
 12 6 -7 257.015 82.0981 6
 -12 -6 -7 265.629 79.7019 7
 -12 -6 -6 5093.48 306.122 7
 12 6 -6 5236.53 332.582 6
 -12 -6 -5 862.792 136.156 7
 12 6 -5 704.742 140.566 6
 -12 -6 -4 6576.26 365.684 7
 12 6 -4 7834.92 440.1 6
 12 6 -3 231.664 91.5778 6
 -12 -6 -3 288.224 99.0962 7
 -12 -6 -2 6079.95 367.874 7
 12 6 -2 6479.39 423.087 6
 12 6 -1 954.19 174.929 6
 -12 -6 -1 754.226 133.479 7
 -12 -6 0 8034.78 426.81 7
 12 6 0 8462.61 478.829 6
 12 6 1 1084.59 176.859 6
 12 6 2 5655.78 377.544 6
 12 6 3 271.555 92.0608 6
 -12 -7 -10 159.563 48.3215 7
 -12 -7 -9 3151.53 185.053 7
 -12 -7 -8 894.912 112.387 7
 12 7 -8 851.3 110.51 6
 -12 -7 -7 3449.49 223.083 7
 12 7 -7 3473.04 242.147 6
 12 7 -6 8.7227 57.6926 6
 -12 -7 -6 22.7703 48.7125 7
 -12 -7 -5 3973.41 260.536 7
 12 7 -5 4248.48 304.747 6
 -12 -7 -4 806.8 132.351 7
 12 7 -4 680.789 131.268 6
 -12 -7 -3 4838.19 302.667 7
 12 7 -3 5281.46 358.097 6
 12 7 -2 369.072 114.737 6
 -12 -7 -2 270.264 83.2036 7
 -12 -7 -1 5978.4 342.872 7
 12 7 -1 5827.46 387.919 6
 12 7 0 1321.61 197.152 6
 12 7 1 5844.47 383.915 6
 12 7 2 359.592 113.981 6
 12 7 3 4377.99 314.448 6
 12 7 4 783.324 135.2 6
 12 7 5 3929.96 275.533 6
 12 7 6 -3.17034 50.6743 6
 12 7 7 2856.48 210.105 6
 12 7 8 509.255 85.246 6
 12 7 9 2545.79 162.252 6
 -12 -8 -8 1809.05 136.992 7
 12 8 -8 1702.33 142.137 6
 12 8 -7 250.206 71.6289 6
 -12 -8 -7 156.96 52.4973 7
 -12 -8 -6 1664.03 148.923 7
 12 8 -6 1786.93 178.564 6
 12 8 -5 207.861 80.2663 6
 -12 -8 -5 131.028 58.5597 7
 -12 -8 -4 2390.01 191.083 7
 12 8 -4 2300.54 222.754 6
 12 8 -3 250.021 86.7605 6
 -12 -8 -3 349.912 85.504 7
 -12 -8 -2 1158.12 141.9 7
 12 8 -2 1020.29 155.793 6
 12 8 -1 330.562 103.365 6
 12 8 0 4141.83 311.543 6
 12 8 1 389.582 108.39 6
 12 8 2 956.256 153.361 6
 12 8 3 406.21 99.6966 6
 12 8 4 2022.99 201.727 6
 12 8 5 222.473 71.0513 6
 12 8 6 1888.71 171.213 6
 12 8 7 118.425 53.2696 6
 12 8 8 1403.87 120.563 6
 12 9 -7 530.194 82.6726 6
 12 9 -6 25.9127 43.283 6
 -12 -9 -6 -1.17851 33.6341 7
 12 9 -5 124.138 62.508 6
 -12 -9 -5 -126.093 47.7914 7
 12 9 -4 106.491 60.0786 6
 -12 -9 -4 111.064 48.0892 7
 12 9 -3 -5.6879 50.7953 6
 12 9 -2 360.431 99.0247 6
 12 9 -1 244.005 84.1499 6
 12 9 0 -62.0177 63.2928 6
 12 9 1 345.638 89.1225 6
 12 9 2 211.803 76.5291 6
 12 9 3 35.8384 48.5369 6
 12 9 4 93.5421 56.353 6
 12 9 5 177.327 60.8342 6
 12 9 6 80.4608 43.9834 6
 12 10 -6 229.544 58.4649 6
 12 10 -5 23.5457 39.1712 6
 12 10 -4 1430.73 143.633 6
 12 10 -3 46.4443 48.0375 6
 12 10 -2 153.13 60.3719 6
 12 10 -1 -42.9909 53.1967 6
 12 10 0 111.069 55.7724 6
 12 10 1 4.95509 40.5475 6
 12 10 2 205.691 63.4881 6
 12 10 3 43.7236 38.8182 6
 12 10 4 748.604 95.6424 6
 12 11 -3 1823.79 140.903 6
 12 11 -2 171.581 53.3913 6
 12 11 -1 753.541 96.3702 6
 12 11 0 -66.5407 48.7182 6
 12 11 1 762.316 93.6039 6
 13 0 0 64.7634 63.2246 6
 -13 0 -2 -70.6428 84.8766 7
 -13 0 -3 91.5301 69.6416 7
 -13 0 -4 1398.33 174.897 7
 -13 0 -5 173.154 79.3182 7
 -13 0 -6 855.724 127.261 7
 -13 0 -7 -52.3346 46.2473 7
 -13 0 -8 226.295 55.8324 7
 -13 0 -9 174.235 53.3835 7
 -13 -1 -9 834.781 100.745 7
 -13 -1 -8 565.528 98.4294 7
 -13 -1 -7 1200.32 142.76 7
 -13 -1 -6 49.8796 52.6559 7
 -13 -1 -5 1827.2 196.254 7
 -13 -1 -4 574.348 122.869 7
 -13 -1 -3 1756.04 203.518 7
 -13 -1 -2 669.216 125.183 7
 13 1 -1 2734.36 250.554 6
 13 1 0 66.0478 57.3017 6
 13 1 1 2293.75 238.186 6
 -13 1 -4 451.138 103.568 7
 -13 1 -5 1568.05 174.024 7
 -13 1 -6 39.8078 57.4223 7
 -13 1 -7 1388.33 145.835 7
 -13 1 -8 446.445 72.659 7
 -13 -2 -9 389.606 74.0751 7
 -13 -2 -8 3725.8 233.092 7
 -13 -2 -7 737.35 116.714 7
 -13 -2 -6 3244.3 246.387 7
 -13 -2 -5 551.988 121.766 7
 -13 -2 -4 3507.27 276.973 7
 13 2 -3 619.505 114.53 6
 -13 -2 -3 761.477 144.231 7
 -13 -2 -2 7788.31 428.54 7
 13 2 -2 8528.53 434.197 6
 -13 -2 -1 130.239 74.4012 7
 13 2 -1 438.079 115.242 6
 13 2 0 2977.89 270.171 6
 13 2 1 463.257 118.544 6
 -13 -3 -9 2837.73 180.502 7
 -13 -3 -8 916.719 121 7
 -13 -3 -7 6612.61 325.995 7
 -13 -3 -6 551.987 108.468 7
 -13 -3 -5 2645.44 227.325 7
 13 3 -4 278.495 76.6417 6
 -13 -3 -4 503.116 113.17 7
 -13 -3 -3 10380 472.692 7
 13 3 -3 11158 476.405 6
 13 3 -2 500.851 119.518 6
 -13 -3 -2 418.551 102.928 7
 -13 -3 -1 5483.15 354.394 7
 13 3 -1 6236.02 392.227 6
 13 3 0 459.936 117.404 6
 13 3 1 6389.64 391.314 6
 13 3 2 515.642 131.304 6
 -13 -4 -9 506.141 76.1586 7
 -13 -4 -8 2059.3 165.93 7
 -13 -4 -7 1026.14 132.973 7
 -13 -4 -6 5237.81 292.896 7
 13 4 -5 194.632 69.0931 6
 -13 -4 -5 245.644 89.4236 7
 -13 -4 -4 4333.74 290.583 7
 13 4 -4 4535.12 293.285 6
 13 4 -3 522.88 111.762 6
 -13 -4 -3 436.681 104.488 7
 -13 -4 -2 4364.44 306.157 7
 13 4 -2 4972.06 332.398 6
 -13 -4 -1 158.152 71.9258 7
 13 4 -1 244.106 93.5991 6
 13 4 0 5159.31 352.587 6
 13 4 1 185.346 81.0906 6
 13 4 2 4439.47 321.584 6
 13 4 3 564.822 121.056 6
 -13 -5 -9 439.368 62.5718 7
 -13 -5 -8 418.237 77.3362 7
 -13 -5 -7 1483.11 143.359 7
 13 5 -6 538.319 90.2154 6
 -13 -5 -6 457.52 92.8933 7
 -13 -5 -5 3169.93 227.887 7
 13 5 -5 3224.27 229.78 6
 13 5 -4 150.691 59.2589 6
 -13 -5 -4 50.6607 57.2024 7
 -13 -5 -3 1021.87 139.784 7
 13 5 -3 1120.36 156.018 6
 13 5 -2 228.606 86.4156 6
 -13 -5 -2 140.831 64.4912 7
 13 5 -1 1859.54 206.23 6
 13 5 0 -44.3026 67.4548 6
 13 5 1 1604.93 195.816 6
 13 5 2 324.024 95.6143 6
 13 5 3 1011.6 147.997 6
 13 5 4 100.252 60.2565 6
 13 5 5 2697.33 221.164 6
 13 5 6 494.034 99.391 6
 13 5 7 1334.66 139.391 6
 13 5 8 454.2 78.7373 6
 -13 -6 -8 458.317 71.4694 7
 -13 -6 -7 390.057 71.622 7
 13 6 -6 277.243 67.1961 6
 -13 -6 -6 697.628 98.5782 7
 13 6 -5 314.858 79.0081 6
 -13 -6 -5 207.044 61.6968 7
 13 6 -4 69.5411 51.967 6
 -13 -6 -4 11.6809 50.6349 7
 13 6 -3 45.8777 52.9884 6
 -13 -6 -3 -13.3364 46.7843 7
 13 6 -2 263.884 78.3125 6
 13 6 -1 -58.3506 58.8363 6
 13 6 0 187.912 73.0938 6
 13 6 1 57.5297 59.1002 6
 13 6 2 324.926 92.9692 6
 13 6 3 68.9447 61.2158 6
 13 6 4 60.457 57.6627 6
 13 6 5 263.843 81.5173 6
 13 6 6 628.696 99.1615 6
 13 6 7 370.608 70.3632 6
 13 6 8 511.353 72.4359 6
 13 7 -6 197.589 50.8206 6
 -13 -7 -6 69.7093 37.9374 7
 13 7 -5 402.011 79.9114 6
 -13 -7 -5 385.961 67.8179 7
 -13 -7 -4 6.5123 38.7657 7
 13 7 -4 121.776 54.3596 6
 13 7 -3 669.342 113.878 6
 13 7 -2 59.5519 52.9922 6
 13 7 -1 1257.49 154.133 6
 13 7 0 157.777 71.7606 6
 13 7 1 951.381 136.646 6
 13 7 2 121.043 59.1843 6
 13 7 3 612.488 107.06 6
 13 7 4 -31.3792 48.4395 6
 13 7 5 539.542 94.0466 6
 13 7 6 54.3819 37.6515 6
 13 8 -5 280.437 62.9479 6
 13 8 -4 1922.48 159.024 6
 13 8 -3 127.802 55.6458 6
 13 8 -2 3810.43 238.803 6
 13 8 -1 224.683 71.6513 6
 13 8 0 1155.35 138.113 6
 13 8 1 111.058 54.5002 6
 13 8 2 3326.38 219.231 6
 13 8 3 103.2 48.7061 6
 13 8 4 2181.89 162.923 6
 13 8 5 254.961 59.6541 6
 13 9 -3 2485.61 164.617 6
 13 9 -2 214.56 61.4694 6
 13 9 -1 2431.07 171.32 6
 13 9 0 106.103 48.074 6
 13 9 1 2374.46 166.903 6
 13 9 2 164.487 48.9345 6
 13 9 3 2429.05 152.039 6
 14 0 3 833.629 123.162 6
 14 0 4 6078.61 299.95 6
 14 0 5 207.49 66.3691 6
 14 1 1 5462.19 299.913 6
 14 1 2 369.949 89.9492 6
 14 1 3 4154.26 266.092 6
 14 1 4 360.086 85.1199 6
 14 1 5 2104.94 182.515 6
 14 1 6 92.0092 51.3349 6
 14 2 0 1568.72 163.281 6
 14 2 1 380.604 98.493 6
 14 2 2 2849.97 227.553 6
 14 2 3 142.515 67.0203 6
 14 2 4 556.287 102.855 6
 14 2 5 102.404 48.9026 6
 14 2 6 444.403 81.2647 6
 14 3 -2 44.5495 44.3264 6
 14 3 -1 18.1596 52.1673 6
 14 3 0 -213.564 73.5875 6
 14 3 1 214.863 72.3717 6
 14 3 2 215.382 74.6338 6
 14 3 3 89.6127 53.4085 6
 14 3 4 6.75798 46.6701 6
 14 3 5 31.3171 51.4364 6
 14 3 6 481.925 82.4649 6
 14 4 -2 268.539 65.8069 6
 14 4 -1 -14.4912 42.728 6
 14 4 0 777.029 111.73 6
 14 4 1 77.6599 58.0204 6
 14 4 2 423.774 90.1326 6
 14 4 3 42.3213 51.728 6
 14 4 4 306.777 79.6785 6
 14 4 5 189.393 58.7309 6
 14 5 -2 368.985 76.1357 6
 14 5 -1 3229.16 209.959 6
 14 5 0 94.9239 55.1728 6
 14 5 1 2774.73 199.36 6
 14 5 2 337.362 77.3459 6
 14 5 3 1206.69 131.036 6
 14 5 4 154.245 50.3071 6
 14 5 5 2304.32 158.11 6
 14 6 -1 262.184 66.443 6
 14 6 0 3949.86 219.406 6
 14 6 1 342.474 72.054 6
 14 6 2 2785.66 180.609 6
 14 6 3 261.768 62.4231 6

_iucr_refine_instructions_details
;

    ZnCd300K.res created by SHELXL-2014/7

TITL ZnCd300K in P2(1)2(1)2(1)
CELL 1.54184 11.98441 15.567567 17.266991 90 90 90
ZERR 4 0.000289 0.000439 0.000461 0 0 0
LATT -1
SYMM 0.5-X,-Y,0.5+Z
SYMM -X,0.5+Y,0.5-Z
SYMM 0.5+X,0.5-Y,-Z
SFAC C H Cd N O Zn
UNIT 128 136 1 16 24 3
DFIX 1.45 C32 N4
DFIX 1.45 N5 C32
DFIX 1.26 O6 C29B
DFIX 1.26 O6 C29A
EADP Zn1 Cd1
EXYZ Zn1 Cd1
 
L.S. 40
PLAN  20
SIZE 0.2 0.2 0.2
TEMP 27(2)
BOND
fmap 2
acta
REM <olex2.extras>
REM <HklSrc "%.\\1.hkl">
REM </olex2.extras>
 
WGHT    0.061900    0.370300
FVAR       3.96230   0.41088
ZN1   6    0.503613    0.670904    0.495622    10.75000    0.04349    0.04937 =
         0.03806   -0.00060   -0.00520   -0.00020
CD1   3    0.503613    0.670904    0.495622    10.25000    0.04349    0.04937 =
         0.03806   -0.00060   -0.00520   -0.00020
N1    4    0.555213    0.267425    0.922436    11.00000    0.05792    0.05188 =
         0.04928    0.00429   -0.00956   -0.00140
N2    4    0.429811    0.259854    0.089454    11.00000    0.05503    0.05173 =
         0.04842   -0.00411   -0.01135    0.00245
N3    4    0.203498    0.368025    0.611410    11.00000    0.16879    0.19888 =
         0.21843   -0.08893    0.09928   -0.09552
O1    5    0.509050    0.567767    0.596731    11.00000    0.05754    0.06390 =
         0.06152    0.01505   -0.00346   -0.00293
O2    5    0.654943    0.633032    0.547579    11.00000    0.07083    0.07606 =
         0.05365    0.02230    0.00104   -0.01182
O3    5    0.482510    0.566926    0.404817    11.00000    0.05933    0.06320 =
         0.06361   -0.01338    0.00220    0.00485
O4    5    0.340820    0.637219    0.452210    11.00000    0.07353    0.07926 =
         0.05785   -0.02739    0.00197    0.01196
O5    5    0.081322    0.301687    0.679165    11.00000    0.14301    0.35157 =
         0.18799    0.07398    0.04289   -0.08960
O6    5    0.558299    0.281585    0.584549    11.00000    0.14065    0.20500 =
         0.19050    0.04000    0.02260   -0.00042
C1    1    0.611332    0.580547    0.595057    11.00000    0.06742    0.05342 =
         0.04326    0.00210    0.00168   -0.00281
C2    1    0.685632    0.534767    0.650856    11.00000    0.05772    0.06172 =
         0.05570    0.01315   -0.00445   -0.00742
C3    1    0.641787    0.475668    0.702101    11.00000    0.05081    0.05957 =
         0.05431    0.00985   -0.00427   -0.00301
AFIX  43
H3    2    0.566392    0.461963    0.698951    11.00000   -1.20000
AFIX   0
C4    1    0.706790    0.436165    0.758091    11.00000    0.05800    0.06359 =
         0.06224    0.01505   -0.01572   -0.00819
C5    1    0.820353    0.454926    0.759695    11.00000    0.06055    0.10909 =
         0.09867    0.04417   -0.02571   -0.01715
AFIX  43
H5    2    0.865508    0.430263    0.797434    11.00000   -1.20000
AFIX   0
C6    1    0.866337    0.509735    0.705817    11.00000    0.05995    0.14830 =
         0.12756    0.06338   -0.02449   -0.03200
AFIX  43
H6    2    0.943075    0.518592    0.705191    11.00000   -1.20000
AFIX   0
C7    1    0.799390    0.551756    0.652593    11.00000    0.06549    0.10634 =
         0.09175    0.04141   -0.01461   -0.02736
AFIX  43
H7    2    0.830366    0.591094    0.618231    11.00000   -1.20000
AFIX   0
C8    1    0.572141    0.320106    0.793346    11.00000    0.06554    0.05844 =
         0.05133    0.01285   -0.01576   -0.00358
AFIX  43
H8    2    0.548481    0.317465    0.742106    11.00000   -1.20000
AFIX   0
C9    1    0.525100    0.267832    0.847566    11.00000    0.06592    0.05914 =
         0.05467    0.01223   -0.01773   -0.01149
AFIX  43
H9    2    0.469053    0.230380    0.831834    11.00000   -1.20000
AFIX   0
C10   1    0.655430    0.377292    0.814754    11.00000    0.05297    0.05358 =
         0.06293    0.01049   -0.01137   -0.00071
C11   1    0.688155    0.376545    0.891870    11.00000    0.07355    0.06140 =
         0.06473    0.00946   -0.02394   -0.01621
AFIX  43
H11   2    0.744706    0.412881    0.908815    11.00000   -1.20000
AFIX   0
C12   1    0.636457    0.321733    0.943141    11.00000    0.07637    0.05471 =
         0.05193    0.00445   -0.01776   -0.00826
AFIX  43
H12   2    0.659097    0.322491    0.994653    11.00000   -1.20000
AFIX   0
C13   1    0.379524    0.579558    0.408953    11.00000    0.06851    0.05618 =
         0.03970   -0.00335    0.00005    0.00328
C14   1    0.301647    0.526456    0.361249    11.00000    0.05762    0.05927 =
         0.04753   -0.00711    0.00051    0.00450
C15   1    0.345364    0.468724    0.308487    11.00000    0.05211    0.05870 =
         0.05371   -0.00744    0.00122    0.00533
AFIX  43
H15   2    0.422247    0.461167    0.305835    11.00000   -1.20000
AFIX   0
C16   1    0.276958    0.421943    0.259527    11.00000    0.05495    0.06182 =
         0.05938   -0.00980   -0.00700    0.00794
C17   1    0.162112    0.432317    0.265473    11.00000    0.05642    0.09331 =
         0.08521   -0.02595   -0.01441    0.01117
AFIX  43
H17   2    0.114955    0.402548    0.232167    11.00000   -1.20000
AFIX   0
C18   1    0.117931    0.486478    0.320462    11.00000    0.05011    0.11922 =
         0.09216   -0.03484   -0.00948    0.01832
AFIX  43
H18   2    0.040922    0.490843    0.325808    11.00000   -1.20000
AFIX   0
C19   1    0.187334    0.534766    0.368136    11.00000    0.05996    0.08901 =
         0.07353   -0.02345    0.00045    0.01541
AFIX  43
H19   2    0.157025    0.572334    0.404346    11.00000   -1.20000
AFIX   0
C20   1    0.464940    0.261132    0.163380    11.00000    0.06072    0.05789 =
         0.05148   -0.00811   -0.01357    0.01156
AFIX  43
H20   2    0.523820    0.225501    0.177479    11.00000   -1.20000
AFIX   0
C21   1    0.418122    0.312335    0.218658    11.00000    0.05814    0.06183 =
         0.05250   -0.00957   -0.01109    0.00781
AFIX  43
H21   2    0.446927    0.312243    0.268670    11.00000   -1.20000
AFIX   0
C22   1    0.327633    0.364682    0.200802    11.00000    0.05353    0.05580 =
         0.05494   -0.00989   -0.00977    0.00359
C23   1    0.289264    0.360740    0.124919    11.00000    0.06058    0.06182 =
         0.06031   -0.00662   -0.01544    0.01157
AFIX  43
H23   2    0.227465    0.393002    0.110252    11.00000   -1.20000
AFIX   0
C24   1    0.341673    0.309814    0.071714    11.00000    0.06637    0.05817 =
         0.05533   -0.00570   -0.01743    0.00857
AFIX  43
H24   2    0.315347    0.309638    0.021048    11.00000   -1.20000
AFIX   0
 
C25   1    0.173577    0.323985    0.659427    11.00000    0.22442    0.22211 =
         0.16533   -0.05467    0.11582   -0.10768
C26   1    0.276023    0.285821    0.709761    11.00000    0.17134    0.34287 =
         0.16838   -0.02508   -0.07830    0.03488
AFIX 137
H26A  2    0.290613    0.227717    0.694133    11.00000   -1.50000
H26B  2    0.256844    0.286924    0.763732    11.00000   -1.50000
H26C  2    0.341422    0.320171    0.701296    11.00000   -1.50000
AFIX   0
C27   1    0.095608    0.403614    0.562553    11.00000    0.14470    0.24068 =
         0.22439    0.00486   -0.01104   -0.01061
AFIX 137
H27A  2    0.104183    0.389151    0.508835    11.00000   -1.50000
H27B  2    0.090756    0.464875    0.567954    11.00000   -1.50000
H27C  2    0.028741    0.377645    0.582275    11.00000   -1.50000
AFIX   0
C28   1    0.307576    0.399828    0.581302    11.00000    0.16191    0.15324 =
         0.38186   -0.01982    0.13462   -0.05635
AFIX 137
H28A  2    0.363484    0.397452    0.621060    11.00000   -1.50000
H28B  2    0.298234    0.458187    0.564548    11.00000   -1.50000
H28C  2    0.330435    0.365058    0.538212    11.00000   -1.50000
AFIX   0
 
C30   1    0.761557    0.264483    0.605033    11.00000    0.18570    0.21333 =
         0.14316   -0.00047   -0.05469    0.08145
PART 1
AFIX  33
H30A  2    0.826951    0.285579    0.579162    21.00000   -1.50000
H30B  2    0.761675    0.283828    0.657824    21.00000   -1.50000
H30C  2    0.761461    0.202830    0.603879    21.00000   -1.50000
AFIX  33
PART 0
PART 2
H30D  2    0.841618    0.265651    0.606534   -21.00000   -1.50000
H30E  2    0.732424    0.287983    0.652292   -21.00000   -1.50000
H30F  2    0.736496    0.206256    0.599324   -21.00000   -1.50000
AFIX   0
PART 0
C31   1    0.572673    0.375637    0.461491    11.00000    0.20044    0.16660 =
         0.17262    0.03548   -0.04588    0.06931
PART 1
AFIX  33
H31A  2    0.589756    0.408458    0.415940    21.00000   -1.50000
H31B  2    0.528069    0.326833    0.447469    21.00000   -1.50000
H31C  2    0.532140    0.410865    0.497420    21.00000   -1.50000
AFIX  33
PART 0
PART 2
H31D  2    0.636262    0.393949    0.431985   -21.00000   -1.50000
H31E  2    0.523787    0.342640    0.429013   -21.00000   -1.50000
H31F  2    0.533587    0.425041    0.480757   -21.00000   -1.50000
AFIX   0
PART 0
C32   1    0.790668    0.366485    0.478967    11.00000    0.15942    0.19926 =
         0.21639   -0.00269    0.02623   -0.03431
PART 1
AFIX  33
H32A  2    0.794596    0.400020    0.432390    21.00000   -1.50000
H32B  2    0.822843    0.398316    0.521024    21.00000   -1.50000
H32C  2    0.831154    0.313850    0.471930    21.00000   -1.50000
AFIX  33
PART 0
PART 2
H32D  2    0.868033    0.358649    0.491532   -21.00000   -1.50000
H32E  2    0.776651    0.345145    0.427721   -21.00000   -1.50000
H32F  2    0.772546    0.426504    0.481146   -21.00000   -1.50000
AFIX   0
PART 0
PART 1
N4    4    0.673759    0.347052    0.496611    21.00000    0.11787    0.10476 =
         0.11624    0.01028   -0.01973    0.02479
C29A  1    0.660921    0.297118    0.565395    21.00000    0.12544    0.09839 =
         0.10607   -0.00090   -0.03470    0.02008
PART 0
PART 2
N5    4    0.720055    0.318329    0.535964   -21.00000    0.14943    0.16791 =
         0.15246   -0.03393    0.03602   -0.03153
C29B  1    0.612990    0.318227    0.532128   -21.00000    0.13523    0.11544 =
         0.17446   -0.01072    0.02064    0.00623
HKLF 4
 
REM  ZnCd300K in P2(1)2(1)2(1)
REM R1 =  0.0388 for    4229 Fo > 4sig(Fo)  and  0.0449 for all    4805 data
REM    410 parameters refined using      4 restraints
 
END  
     
WGHT      0.0616      0.3871 

REM Highest difference peak  0.449,  deepest hole -0.529,  1-sigma level  0.054
Q1    1   0.5047  0.6414  0.4482  11.00000  0.05    0.45
Q2    1   0.5001  0.6482  0.5473  11.00000  0.05    0.41
Q3    1   0.5041  0.6982  0.4488  11.00000  0.05    0.41
Q4    1   0.5039  0.6935  0.5457  11.00000  0.05    0.35
Q5    1   0.0033  0.5058  0.5035  11.00000  0.05    0.22
Q6    1   0.5545  0.2417  0.9772  11.00000  0.05    0.20
Q7    1   0.5080  0.5440  0.4787  11.00000  0.05    0.19
Q8    1   0.4952  0.5254  0.4980  11.00000  0.05    0.18
Q9    1   0.6548  0.3373  0.3749  11.00000  0.05    0.18
Q10   1   0.4980  0.3607  1.0021  11.00000  0.05    0.16
Q11   1   0.7438  0.5836  0.7495  11.00000  0.05    0.16
Q12   1   0.2178  0.4024  0.0547  11.00000  0.05    0.15
Q13   1   0.5024  0.5806  0.5256  11.00000  0.05    0.15
Q14   1   0.6721  0.5986  0.4872  11.00000  0.05    0.14
Q15   1   0.3608  0.3377  0.0116  11.00000  0.05    0.14
Q16   1   0.6259  0.3455  1.0131  11.00000  0.05    0.14
Q17   1   0.6503  0.2082  0.9466  11.00000  0.05    0.14
Q18   1   0.6239  0.1813  0.5615  11.00000  0.05    0.14
Q19   1   0.9134  0.3427  0.8414  11.00000  0.05    0.14
Q20   1   0.6602  0.4601  0.9362  11.00000  0.05    0.14

  REM The information below was added by Olex2.
  REM
  REM R1 = 0.0388 for 4229 Fo > 4sig(Fo) and 0.0449 for all 7062 data
  REM n/a parameters refined using n/a restraints
  REM Highest difference peak 0.45, deepest hole -0.53
  REM Mean Shift 0, Max Shift 0.000.

  REM +++ Tabular Listing of Refinement Information +++
  REM R1_all = 0.0449
  REM R1_gt = 0.0388
  REM wR_ref = 0.1116
  REM GOOF = 1.033
  REM Shift_max = 0.000
  REM Shift_mean = 0
  REM Reflections_all = 7062
  REM Reflections_gt = 4229
  REM Parameters = n/a
  REM Hole = -0.53
  REM Peak = 0.45
  REM Flack = -0.036(13)

  
;
_olex2_submission_special_instructions 'No special instructions were received'
