# Supplementary material for: Controlling Thermal Expansion Behaviors of Fence-Like Metal-Organic Frameworks by Varying/Mixing Metal Ions
Source: Front Chem. 2018 Jul 24;6:306. doi: 10.3389/fchem.2018.00306 (PMC6066979; doi:10.3389/fchem.2018.00306)
Supplement: Supplementary file 2 [file Data_Sheet_1.ZIP › ZnCd300K.res]

    1.res created by SHELXL-2014/7

TITL ZnCd300K in P2(1)2(1)2(1)
CELL 1.54184 11.98441 15.567567 17.266991 90 90 90
ZERR 4 0.000289 0.000439 0.000461 0 0 0
LATT -1
SYMM 0.5-X,-Y,0.5+Z
SYMM -X,0.5+Y,0.5-Z
SYMM 0.5+X,0.5-Y,-Z
SFAC C H Cd N O Zn
UNIT 128 136 1 16 24 3
DFIX 1.45 C32 N4
DFIX 1.45 N5 C32
DFIX 1.26 O6 C29B
DFIX 1.26 O6 C29A
EADP Zn1 Cd1
EXYZ Zn1 Cd1
 
L.S. 40
PLAN  20
SIZE 0.2 0.2 0.2
TEMP 27(2)
BOND
fmap 2
acta
REM <olex2.extras>
REM <HklSrc "%.\\1.hkl">
REM </olex2.extras>
 
WGHT    0.061900    0.370300
FVAR       3.96230   0.41088
ZN1   6    0.503613    0.670904    0.495622    10.75000    0.04349    0.04937 =
         0.03806   -0.00060   -0.00520   -0.00020
CD1   3    0.503613    0.670904    0.495622    10.25000    0.04349    0.04937 =
         0.03806   -0.00060   -0.00520   -0.00020
N1    4    0.555213    0.267425    0.922436    11.00000    0.05792    0.05188 =
         0.04928    0.00429   -0.00956   -0.00140
N2    4    0.429811    0.259854    0.089454    11.00000    0.05503    0.05173 =
         0.04842   -0.00411   -0.01135    0.00245
N3    4    0.203498    0.368025    0.611410    11.00000    0.16879    0.19888 =
         0.21843   -0.08893    0.09928   -0.09552
O1    5    0.509050    0.567767    0.596731    11.00000    0.05754    0.06390 =
         0.06152    0.01505   -0.00346   -0.00293
O2    5    0.654943    0.633032    0.547579    11.00000    0.07083    0.07606 =
         0.05365    0.02230    0.00104   -0.01182
O3    5    0.482510    0.566926    0.404817    11.00000    0.05933    0.06320 =
         0.06361   -0.01338    0.00220    0.00485
O4    5    0.340820    0.637219    0.452210    11.00000    0.07353    0.07926 =
         0.05785   -0.02739    0.00197    0.01196
O5    5    0.081322    0.301687    0.679165    11.00000    0.14301    0.35157 =
         0.18799    0.07398    0.04289   -0.08960
O6    5    0.558299    0.281585    0.584549    11.00000    0.14065    0.20500 =
         0.19050    0.04000    0.02260   -0.00042
C1    1    0.611332    0.580547    0.595057    11.00000    0.06742    0.05342 =
         0.04326    0.00210    0.00168   -0.00281
C2    1    0.685632    0.534767    0.650856    11.00000    0.05772    0.06172 =
         0.05570    0.01315   -0.00445   -0.00742
C3    1    0.641787    0.475668    0.702101    11.00000    0.05081    0.05957 =
         0.05431    0.00985   -0.00427   -0.00301
AFIX  43
H3    2    0.566392    0.461963    0.698951    11.00000   -1.20000
AFIX   0
C4    1    0.706790    0.436165    0.758091    11.00000    0.05800    0.06359 =
         0.06224    0.01505   -0.01572   -0.00819
C5    1    0.820353    0.454926    0.759695    11.00000    0.06055    0.10909 =
         0.09867    0.04417   -0.02571   -0.01715
AFIX  43
H5    2    0.865508    0.430263    0.797434    11.00000   -1.20000
AFIX   0
C6    1    0.866337    0.509735    0.705817    11.00000    0.05995    0.14830 =
         0.12756    0.06338   -0.02449   -0.03200
AFIX  43
H6    2    0.943075    0.518592    0.705191    11.00000   -1.20000
AFIX   0
C7    1    0.799390    0.551756    0.652593    11.00000    0.06549    0.10634 =
         0.09175    0.04141   -0.01461   -0.02736
AFIX  43
H7    2    0.830366    0.591094    0.618231    11.00000   -1.20000
AFIX   0
C8    1    0.572141    0.320106    0.793346    11.00000    0.06554    0.05844 =
         0.05133    0.01285   -0.01576   -0.00358
AFIX  43
H8    2    0.548481    0.317465    0.742106    11.00000   -1.20000
AFIX   0
C9    1    0.525100    0.267832    0.847566    11.00000    0.06592    0.05914 =
         0.05467    0.01223   -0.01773   -0.01149
AFIX  43
H9    2    0.469053    0.230380    0.831834    11.00000   -1.20000
AFIX   0
C10   1    0.655430    0.377292    0.814754    11.00000    0.05297    0.05358 =
         0.06293    0.01049   -0.01137   -0.00071
C11   1    0.688155    0.376545    0.891870    11.00000    0.07355    0.06140 =
         0.06473    0.00946   -0.02394   -0.01621
AFIX  43
H11   2    0.744706    0.412881    0.908815    11.00000   -1.20000
AFIX   0
C12   1    0.636457    0.321733    0.943141    11.00000    0.07637    0.05471 =
         0.05193    0.00445   -0.01776   -0.00826
AFIX  43
H12   2    0.659097    0.322491    0.994653    11.00000   -1.20000
AFIX   0
C13   1    0.379524    0.579558    0.408953    11.00000    0.06851    0.05618 =
         0.03970   -0.00335    0.00005    0.00328
C14   1    0.301647    0.526456    0.361249    11.00000    0.05762    0.05927 =
         0.04753   -0.00711    0.00051    0.00450
C15   1    0.345364    0.468724    0.308487    11.00000    0.05211    0.05870 =
         0.05371   -0.00744    0.00122    0.00533
AFIX  43
H15   2    0.422247    0.461167    0.305835    11.00000   -1.20000
AFIX   0
C16   1    0.276958    0.421943    0.259527    11.00000    0.05495    0.06182 =
         0.05938   -0.00980   -0.00700    0.00794
C17   1    0.162112    0.432317    0.265473    11.00000    0.05642    0.09331 =
         0.08521   -0.02595   -0.01441    0.01117
AFIX  43
H17   2    0.114955    0.402548    0.232167    11.00000   -1.20000
AFIX   0
C18   1    0.117931    0.486478    0.320462    11.00000    0.05011    0.11922 =
         0.09216   -0.03484   -0.00948    0.01832
AFIX  43
H18   2    0.040922    0.490843    0.325808    11.00000   -1.20000
AFIX   0
C19   1    0.187334    0.534766    0.368136    11.00000    0.05996    0.08901 =
         0.07353   -0.02345    0.00045    0.01541
AFIX  43
H19   2    0.157025    0.572334    0.404346    11.00000   -1.20000
AFIX   0
C20   1    0.464940    0.261132    0.163380    11.00000    0.06072    0.05789 =
         0.05148   -0.00811   -0.01357    0.01156
AFIX  43
H20   2    0.523820    0.225501    0.177479    11.00000   -1.20000
AFIX   0
C21   1    0.418122    0.312335    0.218658    11.00000    0.05814    0.06183 =
         0.05250   -0.00957   -0.01109    0.00781
AFIX  43
H21   2    0.446927    0.312243    0.268670    11.00000   -1.20000
AFIX   0
C22   1    0.327633    0.364682    0.200802    11.00000    0.05353    0.05580 =
         0.05494   -0.00989   -0.00977    0.00359
C23   1    0.289264    0.360740    0.124919    11.00000    0.06058    0.06182 =
         0.06031   -0.00662   -0.01544    0.01157
AFIX  43
H23   2    0.227465    0.393002    0.110252    11.00000   -1.20000
AFIX   0
C24   1    0.341673    0.309814    0.071714    11.00000    0.06637    0.05817 =
         0.05533   -0.00570   -0.01743    0.00857
AFIX  43
H24   2    0.315347    0.309638    0.021048    11.00000   -1.20000
AFIX   0
 
C25   1    0.173577    0.323985    0.659427    11.00000    0.22442    0.22211 =
         0.16533   -0.05467    0.11582   -0.10768
C26   1    0.276023    0.285821    0.709761    11.00000    0.17134    0.34287 =
         0.16838   -0.02508   -0.07830    0.03488
AFIX 137
H26A  2    0.290613    0.227717    0.694133    11.00000   -1.50000
H26B  2    0.256844    0.286924    0.763732    11.00000   -1.50000
H26C  2    0.341422    0.320171    0.701296    11.00000   -1.50000
AFIX   0
C27   1    0.095608    0.403614    0.562553    11.00000    0.14470    0.24068 =
         0.22439    0.00486   -0.01104   -0.01061
AFIX 137
H27A  2    0.104183    0.389151    0.508835    11.00000   -1.50000
H27B  2    0.090756    0.464875    0.567954    11.00000   -1.50000
H27C  2    0.028741    0.377645    0.582275    11.00000   -1.50000
AFIX   0
C28   1    0.307576    0.399828    0.581302    11.00000    0.16191    0.15324 =
         0.38186   -0.01982    0.13462   -0.05635
AFIX 137
H28A  2    0.363484    0.397452    0.621060    11.00000   -1.50000
H28B  2    0.298234    0.458187    0.564548    11.00000   -1.50000
H28C  2    0.330435    0.365058    0.538212    11.00000   -1.50000
AFIX   0
 
C30   1    0.761557    0.264483    0.605033    11.00000    0.18570    0.21333 =
         0.14316   -0.00047   -0.05469    0.08145
PART 1
AFIX  33
H30A  2    0.826951    0.285579    0.579162    21.00000   -1.50000
H30B  2    0.761675    0.283828    0.657824    21.00000   -1.50000
H30C  2    0.761461    0.202830    0.603879    21.00000   -1.50000
AFIX  33
PART 0
PART 2
H30D  2    0.841618    0.265651    0.606534   -21.00000   -1.50000
H30E  2    0.732424    0.287983    0.652292   -21.00000   -1.50000
H30F  2    0.736496    0.206256    0.599324   -21.00000   -1.50000
AFIX   0
PART 0
C31   1    0.572673    0.375637    0.461491    11.00000    0.20044    0.16660 =
         0.17262    0.03548   -0.04588    0.06931
PART 1
AFIX  33
H31A  2    0.589756    0.408458    0.415940    21.00000   -1.50000
H31B  2    0.528069    0.326833    0.447469    21.00000   -1.50000
H31C  2    0.532140    0.410865    0.497420    21.00000   -1.50000
AFIX  33
PART 0
PART 2
H31D  2    0.636262    0.393949    0.431985   -21.00000   -1.50000
H31E  2    0.523787    0.342640    0.429013   -21.00000   -1.50000
H31F  2    0.533587    0.425041    0.480757   -21.00000   -1.50000
AFIX   0
PART 0
C32   1    0.790668    0.366485    0.478967    11.00000    0.15942    0.19926 =
         0.21639   -0.00269    0.02623   -0.03431
PART 1
AFIX  33
H32A  2    0.794596    0.400020    0.432390    21.00000   -1.50000
H32B  2    0.822843    0.398316    0.521024    21.00000   -1.50000
H32C  2    0.831154    0.313850    0.471930    21.00000   -1.50000
AFIX  33
PART 0
PART 2
H32D  2    0.868033    0.358649    0.491532   -21.00000   -1.50000
H32E  2    0.776651    0.345145    0.427721   -21.00000   -1.50000
H32F  2    0.772546    0.426504    0.481146   -21.00000   -1.50000
AFIX   0
PART 0
PART 1
N4    4    0.673759    0.347052    0.496611    21.00000    0.11787    0.10476 =
         0.11624    0.01028   -0.01973    0.02479
C29A  1    0.660921    0.297118    0.565395    21.00000    0.12544    0.09839 =
         0.10607   -0.00090   -0.03470    0.02008
PART 0
PART 2
N5    4    0.720055    0.318329    0.535964   -21.00000    0.14943    0.16791 =
         0.15246   -0.03393    0.03602   -0.03153
C29B  1    0.612990    0.318227    0.532128   -21.00000    0.13523    0.11544 =
         0.17446   -0.01072    0.02064    0.00623
HKLF 4
 
REM  ZnCd300K in P2(1)2(1)2(1)
REM R1 =  0.0388 for    4229 Fo > 4sig(Fo)  and  0.0449 for all    4805 data
REM    410 parameters refined using      4 restraints
 
END  
     
WGHT      0.0616      0.3871 

REM Highest difference peak  0.449,  deepest hole -0.529,  1-sigma level  0.054
Q1    1   0.5047  0.6414  0.4482  11.00000  0.05    0.45
Q2    1   0.5001  0.6482  0.5473  11.00000  0.05    0.41
Q3    1   0.5041  0.6982  0.4488  11.00000  0.05    0.41
Q4    1   0.5039  0.6935  0.5457  11.00000  0.05    0.35
Q5    1   0.0033  0.5058  0.5035  11.00000  0.05    0.22
Q6    1   0.5545  0.2417  0.9772  11.00000  0.05    0.20
Q7    1   0.5080  0.5440  0.4787  11.00000  0.05    0.19
Q8    1   0.4952  0.5254  0.4980  11.00000  0.05    0.18
Q9    1   0.6548  0.3373  0.3749  11.00000  0.05    0.18
Q10   1   0.4980  0.3607  1.0021  11.00000  0.05    0.16
Q11   1   0.7438  0.5836  0.7495  11.00000  0.05    0.16
Q12   1   0.2178  0.4024  0.0547  11.00000  0.05    0.15
Q13   1   0.5024  0.5806  0.5256  11.00000  0.05    0.15
Q14   1   0.6721  0.5986  0.4872  11.00000  0.05    0.14
Q15   1   0.3608  0.3377  0.0116  11.00000  0.05    0.14
Q16   1   0.6259  0.3455  1.0131  11.00000  0.05    0.14
Q17   1   0.6503  0.2082  0.9466  11.00000  0.05    0.14
Q18   1   0.6239  0.1813  0.5615  11.00000  0.05    0.14
Q19   1   0.9134  0.3427  0.8414  11.00000  0.05    0.14
Q20   1   0.6602  0.4601  0.9362  11.00000  0.05    0.14

  REM The information below was added by Olex2.
  REM
  REM R1 = 0.0388 for 4229 Fo > 4sig(Fo) and 0.0449 for all 7062 data
  REM n/a parameters refined using n/a restraints
  REM Highest difference peak 0.45, deepest hole -0.53
  REM Mean Shift 0, Max Shift 0.000.

  REM +++ Tabular Listing of Refinement Information +++
  REM R1_all = 0.0449
  REM R1_gt = 0.0388
  REM wR_ref = 0.1116
  REM GOOF = 1.033
  REM Shift_max = 0.000
  REM Shift_mean = 0
  REM Reflections_all = 7062
  REM Reflections_gt = 4229
  REM Parameters = n/a
  REM Hole = -0.53
  REM Peak = 0.45
  REM Flack = -0.036(13)

  
